# Supplementary material for: Quantitative Profiling of DNA Damage and Apoptotic Pathways in UV Damaged Cells Using PTMScan Direct
Source: Int J Mol Sci. 2012 Dec 21;14(1):286–307. doi: 10.3390/ijms14010286 (PMC3565264; doi:10.3390/ijms14010286)
Supplement: Supplementary File 1 — Supplementary Materials (ZIP, 5751 KB) [file ijms-14-00286-s001.zip]

Archive with 5 entries (4 files):
- ijms-14-00286-manuscript-supplementary/
- ijms-14-00286-manuscript-supplementary/ijms-25758-TableS1_Human_DNA_Damage_Cell_Cycle.xlsx
- ijms-14-00286-manuscript-supplementary/ijms-25758-TableS2_Human_Apoptosis_Autophagy.xlsx
- ijms-14-00286-manuscript-supplementary/ijms-25758-TableS3_DNA_Damage_Cell_Cycle_HeLa_UV.xlsx
- ijms-14-00286-manuscript-supplementary/ijms-25758-TableS4_HeLa_UV_Apoptosis_Autophagy.xlsx
