# Supplementary material for: Quantitative Profiling of DNA Damage and Apoptotic Pathways in UV Damaged Cells Using PTMScan Direct
Source: Int J Mol Sci. 2012 Dec 21;14(1):286–307. doi: 10.3390/ijms14010286 (PMC3565264; doi:10.3390/ijms14010286)
Supplement: Supplementary File 1 — Supplementary Materials (ZIP, 5751 KB) [file ijms-14-00286-s001.zip › ijms-14-00286-manuscript-supplementary/ijms-25758-TableS1_Human_DNA_Damage_Cell_Cycle.xlsx]

## Sheet: Qualitative
PTMSCAN DIRECT: DNA DAMAGE / CELL CYCLE RESULTS
Table #S1: CST Cell Line Control, HeLa Cells, Jurket Cells; Trypsin Digest; PTMScan Direct: DNA Damage / Cell Cycle Reagent
Samples: CST Cell Line = CS 13044, 13045; HeLa Control = CS 13046, 13047, 15405, 15406; HeLa UV = CS 13048, 13049, 15407, 15408, Jurkat Pervanadate = CS 13050, 13051; Jurkat Etoposide = CS 13052, 13053
Legend: * - phosphorylation, # - oxidized methionine, § - published site, Blue Text - CST siRNA/antibody available
																MS2 Spectrum Number														Peak Apex MS Spectrum Number														Retention Time
Index	Row Index	Protein Type	Gene Name	Protein Name	Site	Description	Accession	URL	kD	-7/+7 peptide	Upstream Kinase	Downstream Target	Peptide	Charge	Calc. m/z	CST Cell Line (CS13044)	CST Cell Line (CS13045)	HeLa Control (CS13046)	HeLa Control (CS13047)	HeLa UV (CS13048)	HeLa UV (CS13049)	Jurkat Pervanadate (CS13050)	Jurkat Pervanadate (CS13051)	Jurkat Etoposide (CS13052)	Jurkat Etoposide (CS13053)	HeLa Control (CS15404)	HeLa Control (CS15405)	HeLa UV (CS15406)	HeLa UV (CS15407)	CST Cell Line (CS13044)	CST Cell Line (CS13045)	HeLa Control (CS13046)	HeLa Control (CS13047)	HeLa UV (CS13048)	HeLa UV (CS13049)	Jurkat Pervanadate (CS13050)	Jurkat Pervanadate (CS13051)	Jurkat Etoposide (CS13052)	Jurkat Etoposide (CS13053)	HeLa Control (CS15404)	HeLa Control (CS15405)	HeLa UV (CS15406)	HeLa UV (CS15407)	CST Cell Line (CS13044)	CST Cell Line (CS13045)	HeLa Control (CS13046)	HeLa Control (CS13047)	HeLa UV (CS13048)	HeLa UV (CS13049)
1	Adhesion or extracellular matrix protein
2	1	Adhesion or extracellular matrix protein	TOP2B; TOP2B	TOP2B; TOP2B iso2		DNA topoisomerase 2-beta	Q02880; Q02880-2	http://www.phosphosite.org/proteinAction.do?id=5866&showAllSites=true	183; 183				GLLINFIHHNWPSLLK	3	634.697	24592	23723			22466			22968			18779	18383	18569	17955	24592	23821	23521	23364	22569	22757	22946	22923	22791	23034	18936	18273	18321	17889	74.1218	72.5943	71.6825	71.9382	71.4783	72.1095
3	2	Adhesion or extracellular matrix protein	TOP2B; TOP2B	TOP2B; TOP2B iso2		DNA topoisomerase 2-beta	Q02880; Q02880-2	http://www.phosphosite.org/proteinAction.do?id=5866&showAllSites=true	183; 183				GLLINFIHHNWPSLLK	3	634.697													18321		24592	23821	23521	23364	22569	22757	22946	22923	22791	23034	18936	18273	18321	17889	74.1218	72.5943	71.6825	71.9382	71.4783	72.1095
4	3	Adhesion or extracellular matrix protein	TOP2B; TOP2B	TOP2B; TOP2B iso2		DNA topoisomerase 2-beta	Q02880; Q02880-2	http://www.phosphosite.org/proteinAction.do?id=5866&showAllSites=true	183; 183				GLLINFIHHNWPSLLK	4	476.274	24783	23551					23403		23562	23113					24590	23701	23294	23154	22548	22547	23403	23028	22791	22622					74.1218	72.2743	71.1027	71.3857	71.4273	71.575
5	4	Adhesion or extracellular matrix protein	TOP2B; TOP2B	TOP2B; TOP2B iso2		DNA topoisomerase 2-beta	Q02880; Q02880-2	http://www.phosphosite.org/proteinAction.do?id=5866&showAllSites=true	183; 183				GLLINFIHHNWPSLLK	4	476.274		23747					23655								24590	23701	23294	23154	22548	22547	23403	23028	22791	22622					74.1218	72.2743	71.1027	71.3857	71.4273	71.575
6	5	Adhesion or extracellular matrix protein	TOP2B; TOP2B	TOP2B; TOP2B iso2		DNA topoisomerase 2-beta	Q02880; Q02880-2	http://www.phosphosite.org/proteinAction.do?id=5866&showAllSites=true	183; 183				NHIWVFINCLIENPTFDSQTK	3	859.425							25908	25781	25402	25164					25613	26065	26091	25691	25120	25135	25928	25864	25402	25307					76.8	78.5267	78.2453	77.9735	78.1278	78.2387
7	6	Adhesion or extracellular matrix protein	TOP2B; TOP2B	TOP2B; TOP2B iso2		DNA topoisomerase 2-beta	Q02880; Q02880-2	http://www.phosphosite.org/proteinAction.do?id=5866&showAllSites=true	183; 183				YIFTM#LSTLAR	2	666.355							19019	18965	18640	18557					19510	19232	19007	19575	18216	18107	19019	18715	18437	18374					60.882	60.5008	60.2578	62.2197	60.216	60.1085
8	7	Adhesion or extracellular matrix protein	TOP2B; TOP2B	TOP2B; TOP2B iso2		DNA topoisomerase 2-beta	Q02880; Q02880-2	http://www.phosphosite.org/proteinAction.do?id=5866&showAllSites=true	183; 183				YIFTM#LSTLAR	2	666.355								18693							19510	19232	19007	19575	18216	18107	19019	18715	18437	18374					60.882	60.5008	60.2578	62.2197	60.216	60.1085
9	Cell cycle regulation
10	8	Cell cycle regulation	ATRIP; ATRIP	ATRIP; ATRIP iso2		ATR-interacting protein isoform 2	Q8WXE1; Q8WXE1-2	http://www.phosphosite.org/proteinAction.do?id=6642&showAllSites=true	86; 83				AFPLCQLPGAVHFLPLVQFFIGLHCQALQDLAAAK	4	973.52							29297								29277	28961	28639	27584	28140	28117	29297	29221	28698	28463					85.9475	85.8895	84.6813	83.0212	85.9588	85.9072
11	9	Cell cycle regulation	BUB3	Bub3		mitotic checkpoint protein BUB3 isoform b	O43684	http://www.phosphosite.org/proteinAction.do?id=5756&showAllSites=true	37				FSPNTSQFLLVSSWDTSVR	2	1086.04	23796		23464	23270	22613	22558	23202	23225		22618	19382	18683	18932	18252	23756		23479	24843	22606	22568	23238	23225	22791	22637	19382	18714	18945	18267	71.9607		71.577	75.7465	71.5743	71.6278
12	10	Cell cycle regulation	BUB3	Bub3		mitotic checkpoint protein BUB3 isoform b	O43684	http://www.phosphosite.org/proteinAction.do?id=5756&showAllSites=true	37				FSPNTSQFLLVSSWDTSVR	2	1086.04						22542		23163		22698					23756		23479	24843	22606	22568	23238	23225	22791	22637	19382	18714	18945	18267	71.9607		71.577	75.7465	71.5743	71.6278
13	11	Cell cycle regulation	BUB3	Bub3		mitotic checkpoint protein BUB3 isoform b	O43684	http://www.phosphosite.org/proteinAction.do?id=5756&showAllSites=true	37				FSPNTSQFLLVSSWDTSVR	3	724.364		23521	23463	23220	22608	22592	23179	23159	22777	22606			18950		23798	23512	23460	23238	22606	22568	23179	23175	22791	22622	19377	18693	18950	18267	72.0652	71.7813	71.524	71.6022	71.5743	71.6278
14	12	Cell cycle regulation	BUB3	Bub3		mitotic checkpoint protein BUB3 isoform b	O43684	http://www.phosphosite.org/proteinAction.do?id=5756&showAllSites=true	37				NMGYVQQR	2	498.24							6367			6193					7216	7113	6783	6690	6389	6368	6385	6349	6215	6193					28.0088	27.807	27.021	27.0352	27.063	27.0832
15	13	Cell cycle regulation	BUB3	Bub3		mitotic checkpoint protein BUB3 isoform b	O43684	http://www.phosphosite.org/proteinAction.do?id=5756&showAllSites=true	37				TPCNAGTFSQPEK	2	718.827			7563	7466	7178	7103	7148		6958				4692				7567	7466	7146	7105	7130		6939		4763	4650	4692	4648			29.2567	29.2807	29.3132	29.2773
16	14	Cell cycle regulation	BUB3	Bub3		mitotic checkpoint protein BUB3 isoform b	O43684	http://www.phosphosite.org/proteinAction.do?id=5756&showAllSites=true	37				TPCNAGTFSQPEK	2	718.827					7157												7567	7466	7146	7105	7130		6939		4763	4650	4692	4648			29.2567	29.2807	29.3132	29.2773
17	15	Cell cycle regulation	BUB3	Bub3		mitotic checkpoint protein BUB3 isoform b	O43684	http://www.phosphosite.org/proteinAction.do?id=5756&showAllSites=true	37				VYTLSVSGDR	2	548.785				10776	10406	10327		10349					7377		11199	11111	10917	10789	10422	10339	10407	10349	10178	10196	7502	7335	7377	7226	38.8225	38.7135	38.5267	38.5498	38.7515	38.6422
18	16	Cell cycle regulation	BUB3	Bub3	133	mitotic checkpoint protein BUB3 isoform b	O43684	http://www.phosphosite.org/proteinAction.do?id=5756&showAllSites=true	37	RTPCNAGT*FSQPEKV			TPCNAGT*FSQPEK	2	758.811					7976
19	17	Cell cycle regulation	BUB3	Bub3	135	mitotic checkpoint protein BUB3 isoform b	O43684	http://www.phosphosite.org/proteinAction.do?id=5756&showAllSites=true	37	PCNAGTFS*QPEKVYT			TPCNAGTFS*QPEK	2	758.811						7929					5497	5350	5378	5327	8621		8446	8300	7985	7929	7957	7944	7794	7762	5490	5340	5378	5320	31.8657		31.7303	31.6362	31.7567	31.729
20	18	Cell cycle regulation	CDC123	CDC123		cell division cycle protein 123 homolog	O75794	http://www.phosphosite.org/proteinAction.do?id=2612254&showAllSites=true	39				TLSDIFLLFK	2	598.85									27186		23030	22179	22513	21627	27878	27585	27695	27257	26706	26711	27729	27663	27186	26965	23026	22176	22513	21647	82.6642	82.557	82.4477	82.2155	82.4332	82.4042
21	19	Cell cycle regulation	CDC23	Cdc23		cell division cycle protein 23 homolog	Q9UJX2	http://www.phosphosite.org/proteinAction.do?id=6001&showAllSites=true	69				AYFLYMYSR	2	607.289							18295								19153		18776	19247			18295	18212	17959	17875					59.9407		59.6587	61.3832
22	20	Cell cycle regulation	CDC27; CDC27	Cdc27; Cdc27 iso1		cell division cycle protein 27 homolog isoform 1	P30260; NP_001107563	http://www.phosphosite.org/proteinAction.do?id=7597&showAllSites=true	92; 93				HYNAWYGLGM#IYYK	2	897.919													13692												13980	13590	13692	13311
23	21	Cell cycle regulation	CDC27; CDC27	Cdc27; Cdc27 iso1		cell division cycle protein 27 homolog isoform 1	P30260; NP_001107563	http://www.phosphosite.org/proteinAction.do?id=7597&showAllSites=true	92; 93				HYNAWYGLGM#IYYK	3	598.948			17921	17748	17196							13614		13312	18376	18140	17921	17721	17172	17114					13959	13614	13653	13290	57.8965	57.6187	57.363	57.3938	57.4597	57.4785
24	22	Cell cycle regulation	CDC27; CDC27	Cdc27; Cdc27 iso1		cell division cycle protein 27 homolog isoform 1	P30260; NP_001107563	http://www.phosphosite.org/proteinAction.do?id=7597&showAllSites=true	92; 93				HYNAWYGLGM#IYYKQEK	3	727.347												11816		11588											12071	11816	11829	11547
25	23	Cell cycle regulation	CDC27; CDC27	Cdc27; Cdc27 iso1		cell division cycle protein 27 homolog isoform 1	P30260; NP_001107563	http://www.phosphosite.org/proteinAction.do?id=7597&showAllSites=true	92; 93				HYNAWYGLGMIYYK	3	593.617			20105	19900	19348										20581	20302	20105	19890	19316	19271									63.6945	63.3458	63.0927	63.0102	63.0883	63.1423
26	24	Cell cycle regulation	CDC27; CDC27	Cdc27; Cdc27 iso1		cell division cycle protein 27 homolog isoform 1	P30260; NP_001107563	http://www.phosphosite.org/proteinAction.do?id=7597&showAllSites=true	92; 93				HYNAWYGLGMIYYKQEK	3	722.015							17024								17414		17560	17358	16847	16713	17024								55.3723		56.4975	56.4213	56.5807	56.3892
27	25	Cell cycle regulation	CDC27; CDC27	Cdc27; Cdc27 iso1		cell division cycle protein 27 homolog isoform 1	P30260; NP_001107563	http://www.phosphosite.org/proteinAction.do?id=7597&showAllSites=true	92; 93				HYNAWYGLGMIYYKQEK	3	722.015							16934								17414		17560	17358	16847	16713	17024								55.3723		56.4975	56.4213	56.5807	56.3892
28	26	Cell cycle regulation	CDC45	CDC45L		cell division control protein 45 homolog isoform 1	O75419	http://www.phosphosite.org/proteinAction.do?id=12909&showAllSites=true	66				VQTFSIHFGFK	3	437.568				17289			16937				13570	13197	13282	12906	17914	17701	17518	17306	16753	16695	16937	16867	16595	16562	13581	13197	13317	12933	56.7048	56.4435	56.3902	56.2833	56.3248	56.3378
29	27	Cell cycle regulation	CDKN1A	p21Cip1		cyclin-dependent kinase inhibitor 1	P38936	http://www.phosphosite.org/proteinAction.do?id=1020&showAllSites=true	18				AEGSPGGPGDSQGR	2	636.284		3538													3537	3531													17.1633	17.2445
30	28	Cell cycle regulation	CDKN1A	p21Cip1		cyclin-dependent kinase inhibitor 1	P38936	http://www.phosphosite.org/proteinAction.do?id=1020&showAllSites=true	18				AEGSPGGPGDSQGR	2	636.284		3531													3537	3531													17.1633	17.2445
31	29	Cell cycle regulation	CDKN1A	p21Cip1		cyclin-dependent kinase inhibitor 1	P38936	http://www.phosphosite.org/proteinAction.do?id=1020&showAllSites=true	18				EGSPGGPGDSQGR	2	600.766	3272														3272	3268	3227	3184											16.354	16.2725	16.0316	16.1398
32	30	Cell cycle regulation	CDKN1A	p21Cip1		cyclin-dependent kinase inhibitor 1	P38936	http://www.phosphosite.org/proteinAction.do?id=1020&showAllSites=true	18				PGGPGDSQGR	2	464.218	4494	4466	4412	4299											4508	4461	4412	4331	4112	4096	4848	4858	4727	4731					20.1795	20.1193	19.9918	19.9212	20.0393	20.0285
33	31	Cell cycle regulation	CDKN1A	p21Cip1		cyclin-dependent kinase inhibitor 1	P38936	http://www.phosphosite.org/proteinAction.do?id=1020&showAllSites=true	18				QAEGSPGGPGDSQGR	2	700.313	3747	3713													3747	3743													17.917	17.9195
34	32	Cell cycle regulation	CDKN1A	p21Cip1		cyclin-dependent kinase inhibitor 1	P38936	http://www.phosphosite.org/proteinAction.do?id=1020&showAllSites=true	18				SGEQAEGSPGGPGDSQGR	2	836.861	4449	4400	4372	4272	4113	4078					2679	2644	2611	2656	4508	4461	4372	4331	4144	4107	4106	4113	3997	4028	2679	2690	2647	2690	20.1795	20.1193	19.9918	19.9212	20.1465	20.0632
35	33	Cell cycle regulation	CDKN1A	p21Cip1		cyclin-dependent kinase inhibitor 1	P38936	http://www.phosphosite.org/proteinAction.do?id=1020&showAllSites=true	18				SGEQAEGSPGGPGDSQGR	2	836.861											2912				4508	4461	4372	4331	4144	4107	4106	4113	3997	4028	2679	2690	2647	2690	20.1795	20.1193	19.9918	19.9212	20.1465	20.0632
36	34	Cell cycle regulation	CDKN1A	p21Cip1		cyclin-dependent kinase inhibitor 1	P38936	http://www.phosphosite.org/proteinAction.do?id=1020&showAllSites=true	18				SGEQAEGSPGGPGDSQGR	3	558.243	4451	4404	4374	4274	4094	4057					2708	2675	2646	2687	4508	4404	4431	4331	4144	4096			3984	4022	2706	2675	2647	2690	20.1795	20.1193	19.9918	19.9212	20.1465	20.0285
37	35	Cell cycle regulation	CDKN1A	p21Cip1		cyclin-dependent kinase inhibitor 1	P38936	http://www.phosphosite.org/proteinAction.do?id=1020&showAllSites=true	18				SGEQAEGSPGGPGDSQGRK	2	900.909	3415	3412	3378	3292		3093					2311	2282		2308	3386	3389	3359	3292	3098	3086					2311	2291	2248	2291	16.6682	16.724	16.5511	16.5662	16.5521	16.5621
38	36	Cell cycle regulation	CDKN1A	p21Cip1		cyclin-dependent kinase inhibitor 1	P38936	http://www.phosphosite.org/proteinAction.do?id=1020&showAllSites=true	18				SGEQAEGSPGGPGDSQGRK	3	600.942	3366	3336	3309	3258	3108						2304	2271	2229	2295	3427	3389	3366	3258	3121	3086					2304	2291	2248	2291	16.8028	16.724	16.5748	16.5662	16.642	16.5621
39	37	Cell cycle regulation	CDKN1A	p21Cip1	§130	cyclin-dependent kinase inhibitor 1	P38936	http://www.phosphosite.org/proteinAction.do?id=1020&showAllSites=true	18	SGEQAEGS*PGGPGDS	CDK2, CDK6, ERK2, JNK1, p38-alpha	CCND1, CDK2	SGEQAEGS*PGGPGDSQGR	2	876.845	4814	4755	4720	4649	4430	4417					2846	2814	2775	2817	4841	4755	4750	4669	4410	4391	4388	4395	4253	4272	2846	2837	2773	2812	21.1393	21.0852	20.9518	20.9437	20.9472	20.9577
40	38	Cell cycle regulation	CDKN1A	p21Cip1	§130	cyclin-dependent kinase inhibitor 1	P38936	http://www.phosphosite.org/proteinAction.do?id=1020&showAllSites=true	18	SGEQAEGS*PGGPGDS	CDK2, CDK6, ERK2, JNK1, p38-alpha	CCND1, CDK2	SGEQAEGS*PGGPGDSQGR	3	584.899	4816	4748	4712	4635		4398									4841	4792	4738	4635	4429	4391	4393		4262	4280					21.1393	21.0852	20.9152	20.9178	21.0008	20.9577
41	39	Cell cycle regulation	CDKN1A	p21Cip1	§130	cyclin-dependent kinase inhibitor 1	P38936	http://www.phosphosite.org/proteinAction.do?id=1020&showAllSites=true	18	SGEQAEGS*PGGPGDS	CDK2, CDK6, ERK2, JNK1, p38-alpha	CCND1, CDK2	SGEQAEGS*PGGPGDSQGRK	2	940.892											2406	2374													2406	2354	2311	2375
42	40	Cell cycle regulation	CDKN1A	p21Cip1	§130	cyclin-dependent kinase inhibitor 1	P38936	http://www.phosphosite.org/proteinAction.do?id=1020&showAllSites=true	18	SGEQAEGS*PGGPGDS	CDK2, CDK6, ERK2, JNK1, p38-alpha	CCND1, CDK2	SGEQAEGS*PGGPGDSQGRK	3	627.597	3654	3609	3576	3508	3334	3322					2400	2360			3680	3655	3621	3508	3346	3335					2400	2354	2311	2375	17.62	17.6132	17.4502	17.4263	17.4732	17.4772
43	41	Cell cycle regulation	CDKN1B	p27Kip1		cyclin-dependent kinase inhibitor 1B	P46527	http://www.phosphosite.org/proteinAction.do?id=1021&showAllSites=true	22				ANRTEENVSDGSPNAGSVEQTPK	2	1194.06											4496	4380	4426	4400											4532	4398	4426	4438
44	42	Cell cycle regulation	CDKN1B	p27Kip1		cyclin-dependent kinase inhibitor 1B	P46527	http://www.phosphosite.org/proteinAction.do?id=1021&showAllSites=true	22				ANRTEENVSDGSPNAGSVEQTPK	3	796.374	7412	7145	7075	7145	6802	6648	6626	6625	6465	6457	4474	4357	4401	4376	7318	7234	7139	7035	6733	6688	6698	6665	6664	6568	4532	4398	4574	4438	28.2898	28.135	28.0582	28.06	28.0788	28.054
45	43	Cell cycle regulation	CDKN1B	p27Kip1		cyclin-dependent kinase inhibitor 1B	P46527	http://www.phosphosite.org/proteinAction.do?id=1021&showAllSites=true	22				ANRTEENVSDGSPNAGSVEQTPK	3	796.374	7233	7333	7244	6960	6624	6644	6808		6664	6636	4640		4574	4546	7318	7234	7139	7035	6733	6688	6698	6665	6664	6568	4532	4398	4574	4438	28.2898	28.135	28.0582	28.06	28.0788	28.054
46	44	Cell cycle regulation	CDKN1B	p27Kip1		cyclin-dependent kinase inhibitor 1B	P46527	http://www.phosphosite.org/proteinAction.do?id=1021&showAllSites=true	22				ANRTEENVSDGSPNAGSVEQTPK	3	796.374	7441		7305	7207	6877	6820	6818			6673					7318	7234	7139	7035	6733	6688	6698	6665	6664	6568	4532	4398	4574	4438	28.2898	28.135	28.0582	28.06	28.0788	28.054
47	45	Cell cycle regulation	CDKN1B	p27Kip1		cyclin-dependent kinase inhibitor 1B	P46527	http://www.phosphosite.org/proteinAction.do?id=1021&showAllSites=true	22				ANRTEENVSDGSPNAGSVEQTPK	3	796.374				6939											7318	7234	7139	7035	6733	6688	6698	6665	6664	6568	4532	4398	4574	4438	28.2898	28.135	28.0582	28.06	28.0788	28.054
48	46	Cell cycle regulation	CDKN1B	p27Kip1		cyclin-dependent kinase inhibitor 1B	P46527	http://www.phosphosite.org/proteinAction.do?id=1021&showAllSites=true	22				ANRTEENVSDGSPNAGSVEQTPK	4	597.532	7285	7218	7102	6994	6666	6672	6660	6628	6466	6463		4409		4431	7339	7234	7139	7035	6733	6688	6716	6665	6466	6556	4532	4409	4442	4417	28.3468	28.135	28.0582	28.06	28.0788	28.054
49	47	Cell cycle regulation	CDKN1B	p27Kip1		cyclin-dependent kinase inhibitor 1B	P46527	http://www.phosphosite.org/proteinAction.do?id=1021&showAllSites=true	22				ANRTEENVSDGSPNAGSVEQTPKKPGL	4	696.346	8670														8670	8562		8014			7655	7656	7529	7489					32.0295	31.8322		30.8225
50	48	Cell cycle regulation	CDKN1B	p27Kip1		cyclin-dependent kinase inhibitor 1B	P46527	http://www.phosphosite.org/proteinAction.do?id=1021&showAllSites=true	22				ANRTEENVSDGSPNAGSVEQTPKKPGLR	4	735.371							6720	6695	6479	6575											6720	6721	6443	6618
51	49	Cell cycle regulation	CDKN1B	p27Kip1		cyclin-dependent kinase inhibitor 1B	P46527	http://www.phosphosite.org/proteinAction.do?id=1021&showAllSites=true	22				ANRTEENVSDGSPNAGSVEQTPKKPGLR	5	588.498									6721						7386	7290					6735	6700	6721	6618					28.4817	28.2945
52	50	Cell cycle regulation	CDKN1B	p27Kip1		cyclin-dependent kinase inhibitor 1B	P46527	http://www.phosphosite.org/proteinAction.do?id=1021&showAllSites=true	22				NRTEENVSDGSPNAGSVEQTPK	3	772.695	7234	7132													7216	7132													28.0088	27.807
53	51	Cell cycle regulation	CDKN1B	p27Kip1		cyclin-dependent kinase inhibitor 1B	P46527	http://www.phosphosite.org/proteinAction.do?id=1021&showAllSites=true	22				RANRTEENVSDGSPNAGSVEQTPK	3	848.408		6469					5914	5904	5880	5847					6532	6459					5977	5975	5759	5800					26.0413	25.933
54	52	Cell cycle regulation	CDKN1B	p27Kip1		cyclin-dependent kinase inhibitor 1B	P46527	http://www.phosphosite.org/proteinAction.do?id=1021&showAllSites=true	22				RANRTEENVSDGSPNAGSVEQTPK	3	848.408							5956	6022	5791	5753					6532	6459					5977	5975	5759	5800					26.0413	25.933
55	53	Cell cycle regulation	CDKN1B	p27Kip1		cyclin-dependent kinase inhibitor 1B	P46527	http://www.phosphosite.org/proteinAction.do?id=1021&showAllSites=true	22				RANRTEENVSDGSPNAGSVEQTPK	3	848.408							5977	5894	5700	5828					6532	6459					5977	5975	5759	5800					26.0413	25.933
56	54	Cell cycle regulation	CDKN1B	p27Kip1		cyclin-dependent kinase inhibitor 1B	P46527	http://www.phosphosite.org/proteinAction.do?id=1021&showAllSites=true	22				RANRTEENVSDGSPNAGSVEQTPK	3	848.408									5755	5857					6532	6459					5977	5975	5759	5800					26.0413	25.933
57	55	Cell cycle regulation	CDKN1B	p27Kip1		cyclin-dependent kinase inhibitor 1B	P46527	http://www.phosphosite.org/proteinAction.do?id=1021&showAllSites=true	22				RANRTEENVSDGSPNAGSVEQTPK	4	636.558	6558	6489					5997	6052	5649	5912					6530	6487					5924	6052	5709	5784					26.0313	26.0223
58	56	Cell cycle regulation	CDKN1B	p27Kip1		cyclin-dependent kinase inhibitor 1B	P46527	http://www.phosphosite.org/proteinAction.do?id=1021&showAllSites=true	22				RANRTEENVSDGSPNAGSVEQTPK	4	636.558									5830	5773					6530	6487					5924	6052	5709	5784					26.0313	26.0223
59	57	Cell cycle regulation	CDKN1B	p27Kip1		cyclin-dependent kinase inhibitor 1B	P46527	http://www.phosphosite.org/proteinAction.do?id=1021&showAllSites=true	22				RANRTEENVSDGSPNAGSVEQTPK	4	636.558										5894					6530	6487					5924	6052	5709	5784					26.0313	26.0223
60	58	Cell cycle regulation	CDKN1B	p27Kip1		cyclin-dependent kinase inhibitor 1B	P46527	http://www.phosphosite.org/proteinAction.do?id=1021&showAllSites=true	22				RTEENVSDGSPNAGSVEQTPK	3	734.681	7038	7020	6937	6802	6511		6490	6425	6379	6276	4336	4208		4225	7070	7020	6940	6803	6531	6556	6535	6452	6402	6305	4322	4208	4253	4228	27.601	27.5222	27.4917	27.3767	27.482	27.675
61	59	Cell cycle regulation	CDKN1B	p27Kip1		cyclin-dependent kinase inhibitor 1B	P46527	http://www.phosphosite.org/proteinAction.do?id=1021&showAllSites=true	22				RTEENVSDGSPNAGSVEQTPK	3	734.681		7002					6498		6370						7070	7020	6940	6803	6531	6556	6535	6452	6402	6305	4322	4208	4253	4228	27.601	27.5222	27.4917	27.3767	27.482	27.675
62	60	Cell cycle regulation	CDKN1B	p27Kip1		cyclin-dependent kinase inhibitor 1B	P46527	http://www.phosphosite.org/proteinAction.do?id=1021&showAllSites=true	22				TEENVSDGSPNAGSVEQTPK	2	1023.47											5127	4991	5033	4986											5127	5046	5071	5026
63	61	Cell cycle regulation	CDKN1B	p27Kip1		cyclin-dependent kinase inhibitor 1B	P46527	http://www.phosphosite.org/proteinAction.do?id=1021&showAllSites=true	22				TEENVSDGSPNAGSVEQTPK	3	682.647	8046	7953	7827	7719	7402	7368	7413	7343	7207	7232	5140	4994	5038	4989	8332	7991	7873	7776	7470	7422	7433	7398	7256	7287	5140	5046	5071	5026	30.4435	30.2695	30.122	30.141	30.258	30.2015
64	62	Cell cycle regulation	CDKN1B	p27Kip1		cyclin-dependent kinase inhibitor 1B	P46527	http://www.phosphosite.org/proteinAction.do?id=1021&showAllSites=true	22				TEENVSDGSPNAGSVEQTPK	3	682.647	8332									7238					8332	7991	7873	7776	7470	7422	7433	7398	7256	7287	5140	5046	5071	5026	30.4435	30.2695	30.122	30.141	30.258	30.2015
65	63	Cell cycle regulation	CDKN1B	p27Kip1		cyclin-dependent kinase inhibitor 1B	P46527	http://www.phosphosite.org/proteinAction.do?id=1021&showAllSites=true	22				TEENVSDGSPNAGSVEQTPKKPGLR	4	650.076								7200	7104						7948	7807					7310	7200	7114	7104					30.0515	29.7332
66	64	Cell cycle regulation	CDKN1B	p27Kip1	§170	cyclin-dependent kinase inhibitor 1B	P46527	http://www.phosphosite.org/proteinAction.do?id=1021&showAllSites=true	22	QNKRANRT*EENVSDG	AMPKA1		ANRT*EENVSDGSPNAGSVEQTPK	3	823.029							7355
67	65	Cell cycle regulation	CDKN1B	p27Kip1	175	cyclin-dependent kinase inhibitor 1B	P46527	http://www.phosphosite.org/proteinAction.do?id=1021&showAllSites=true	22	NRTEENVS*DGSPNAG			TEENVS*DGSPNAGSVEQTPK	3	709.302			8236
68	66	Cell cycle regulation	CDKN1B	p27Kip1	§178	cyclin-dependent kinase inhibitor 1B	P46527	http://www.phosphosite.org/proteinAction.do?id=1021&showAllSites=true	22	EENVSDGS*PNAGSVE	ERK2		ANRTEENVSDGS*PNAGSVEQTPK	2	1234.04											4823	4686	4725	4679											4847	4692	4725	4690
69	67	Cell cycle regulation	CDKN1B	p27Kip1	§178	cyclin-dependent kinase inhibitor 1B	P46527	http://www.phosphosite.org/proteinAction.do?id=1021&showAllSites=true	22	EENVSDGS*PNAGSVE	ERK2		ANRTEENVSDGS*PNAGSVEQTPK	2	1234.04														4773											4847	4692	4725	4690
70	68	Cell cycle regulation	CDKN1B	p27Kip1	§178	cyclin-dependent kinase inhibitor 1B	P46527	http://www.phosphosite.org/proteinAction.do?id=1021&showAllSites=true	22	EENVSDGS*PNAGSVE	ERK2		ANRTEENVSDGS*PNAGSVEQTPK	3	823.029	7743	7495	7420	7309	7162	7159	7131	6919	6925	6912	4771	4636	4873	4828	7609	7545	7442	7393	7062	7045	7131	6985	6860	6824	4964	4713	4736	4690	29.088	29.0067	28.9082	29.0697	29.0587	29.0985
71	69	Cell cycle regulation	CDKN1B	p27Kip1	§178	cyclin-dependent kinase inhibitor 1B	P46527	http://www.phosphosite.org/proteinAction.do?id=1021&showAllSites=true	22	EENVSDGS*PNAGSVE	ERK2		ANRTEENVSDGS*PNAGSVEQTPK	3	823.029	7552	7706	7613		7262	6973	6953	7100	6755	6733	4964	4838			7609	7545	7442	7393	7062	7045	7131	6985	6860	6824	4964	4713	4736	4690	29.088	29.0067	28.9082	29.0697	29.0587	29.0985
72	70	Cell cycle regulation	CDKN1B	p27Kip1	§178	cyclin-dependent kinase inhibitor 1B	P46527	http://www.phosphosite.org/proteinAction.do?id=1021&showAllSites=true	22	EENVSDGS*PNAGSVE	ERK2		ANRTEENVSDGS*PNAGSVEQTPK	3	823.029					7286		7363								7609	7545	7442	7393	7062	7045	7131	6985	6860	6824	4964	4713	4736	4690	29.088	29.0067	28.9082	29.0697	29.0587	29.0985
73	71	Cell cycle regulation	CDKN1B	p27Kip1	§178	cyclin-dependent kinase inhibitor 1B	P46527	http://www.phosphosite.org/proteinAction.do?id=1021&showAllSites=true	22	EENVSDGS*PNAGSVE	ERK2		ANRTEENVSDGS*PNAGSVEQTPK	4	617.524									6826	6829						7566	7484		7025	6987	7053	6952	6879	6829						29.0638	29.0187		28.956	28.9347
74	72	Cell cycle regulation	CDKN1B	p27Kip1	§178	cyclin-dependent kinase inhibitor 1B	P46527	http://www.phosphosite.org/proteinAction.do?id=1021&showAllSites=true	22	EENVSDGS*PNAGSVE	ERK2		ANRTEENVSDGS*PNAGSVEQTPKKPGLR	4	755.362								7047
75	73	Cell cycle regulation	CDKN1B	p27Kip1	§178	cyclin-dependent kinase inhibitor 1B	P46527	http://www.phosphosite.org/proteinAction.do?id=1021&showAllSites=true	22	EENVSDGS*PNAGSVE	ERK2		ANRTEENVSDGS*PNAGSVEQTPKKPGLR	4	755.362								7020
76	74	Cell cycle regulation	CDKN1B	p27Kip1	§178	cyclin-dependent kinase inhibitor 1B	P46527	http://www.phosphosite.org/proteinAction.do?id=1021&showAllSites=true	22	EENVSDGS*PNAGSVE	ERK2		RANRTEENVSDGS*PNAGSVEQTPK	3	875.063										6012					6781	6698					6189	6192	6060	6012					26.791	26.6562
77	75	Cell cycle regulation	CDKN1B	p27Kip1	§178	cyclin-dependent kinase inhibitor 1B	P46527	http://www.phosphosite.org/proteinAction.do?id=1021&showAllSites=true	22	EENVSDGS*PNAGSVE	ERK2		RANRTEENVSDGS*PNAGSVEQTPK	4	656.549							6152	6157	6184	6017					6781	6698		6586			6178	6157	6075	6073					26.791	26.6562		26.7337
78	76	Cell cycle regulation	CDKN1B	p27Kip1	§178	cyclin-dependent kinase inhibitor 1B	P46527	http://www.phosphosite.org/proteinAction.do?id=1021&showAllSites=true	22	EENVSDGS*PNAGSVE	ERK2		TEENVSDGS*PNAGSVEQTPK	2	1063.45											5504	5358	5399	5329											5574	5445	5399	5383
79	77	Cell cycle regulation	CDKN1B	p27Kip1	§178	cyclin-dependent kinase inhibitor 1B	P46527	http://www.phosphosite.org/proteinAction.do?id=1021&showAllSites=true	22	EENVSDGS*PNAGSVE	ERK2		TEENVSDGS*PNAGSVEQTPK	2	1063.45											5697	5546	5418												5574	5445	5399	5383
80	78	Cell cycle regulation	CDKN1B	p27Kip1	§178	cyclin-dependent kinase inhibitor 1B	P46527	http://www.phosphosite.org/proteinAction.do?id=1021&showAllSites=true	22	EENVSDGS*PNAGSVE	ERK2		TEENVSDGS*PNAGSVEQTPK	3	709.302	8386	8375	8429	8117	7804	7924	7917	7750	7610	7747	5540	5378	5434	5353	8481	8422	8310	8184	7887	7806	7821	7750	7686	7665	5574	5424	5434	5383	31.486	31.4572	31.3525	31.3107	31.4722	31.3587
81	79	Cell cycle regulation	CDKN1B	p27Kip1	§178	cyclin-dependent kinase inhibitor 1B	P46527	http://www.phosphosite.org/proteinAction.do?id=1021&showAllSites=true	22	EENVSDGS*PNAGSVE	ERK2		TEENVSDGS*PNAGSVEQTPK	3	709.302	8572				7994	7742	7751	7935	7783	7574					8481	8422	8310	8184	7887	7806	7821	7750	7686	7665	5574	5424	5434	5383	31.486	31.4572	31.3525	31.3107	31.4722	31.3587
82	80	Cell cycle regulation	CDKN1B	p27Kip1	§178	cyclin-dependent kinase inhibitor 1B	P46527	http://www.phosphosite.org/proteinAction.do?id=1021&showAllSites=true	22	EENVSDGS*PNAGSVE	ERK2		TEENVSDGS*PNAGSVEQTPK	3	709.302	8616				7773										8481	8422	8310	8184	7887	7806	7821	7750	7686	7665	5574	5424	5434	5383	31.486	31.4572	31.3525	31.3107	31.4722	31.3587
83	81	Cell cycle regulation	CDKN1B	p27Kip1	§178, 183	cyclin-dependent kinase inhibitor 1B	P46527	http://www.phosphosite.org/proteinAction.do?id=1021&showAllSites=true	22	EENVSDGS*PNAGSVE, DGSPNAGS*VEQTPKK	ERK2		ANRTEENVSDGS*PNAGS*VEQTPKKPGLR	4	775.354							7110								7690	7691					7110	7132	6977						29.3102	29.41
84	82	Cell cycle regulation	CDKN1B	p27Kip1	§178, 183	cyclin-dependent kinase inhibitor 1B	P46527	http://www.phosphosite.org/proteinAction.do?id=1021&showAllSites=true	22	EENVSDGS*PNAGSVE, DGSPNAGS*VEQTPKK	ERK2		ANRTEENVSDGS*PNAGS*VEQTPKKPGLR	4	775.354							7117								7690	7691					7110	7132	6977						29.3102	29.41
85	83	Cell cycle regulation	CDKN1B	p27Kip1	§178, §187	cyclin-dependent kinase inhibitor 1B	P46527	http://www.phosphosite.org/proteinAction.do?id=1021&showAllSites=true	22	EENVSDGS*PNAGSVE, NAGSVEQT*PKKPGLR	CDK2, CDK5, CDK6, ERK1, ERK2	CCND1, CDK2, CDK4, CKS1, CUL1, Pin1, SKP1A, SKP2	ANRTEENVSDGS*PNAGSVEQT*PK	3	849.685							7092	7097													7092	7038
86	84	Cell cycle regulation	CDKN1B	p27Kip1	§178, §187	cyclin-dependent kinase inhibitor 1B	P46527	http://www.phosphosite.org/proteinAction.do?id=1021&showAllSites=true	22	EENVSDGS*PNAGSVE, NAGSVEQT*PKKPGLR	CDK2, CDK5, CDK6, ERK1, ERK2	CCND1, CDK2, CDK4, CKS1, CUL1, Pin1, SKP1A, SKP2	ANRTEENVSDGS*PNAGSVEQT*PK	3	849.685								7037													7092	7038
87	85	Cell cycle regulation	CDKN1B	p27Kip1	183	cyclin-dependent kinase inhibitor 1B	P46527	http://www.phosphosite.org/proteinAction.do?id=1021&showAllSites=true	22	DGSPNAGS*VEQTPKK			ANRTEENVSDGSPNAGS*VEQTPK	3	823.029					6987								4677	4633
88	86	Cell cycle regulation	CDKN1B	p27Kip1	183	cyclin-dependent kinase inhibitor 1B	P46527	http://www.phosphosite.org/proteinAction.do?id=1021&showAllSites=true	22	DGSPNAGS*VEQTPKK			ANRTEENVSDGSPNAGS*VEQTPKKPGLR	4	755.362	7456	7371					6792		6754	6694		4669													4784	4669
89	87	Cell cycle regulation	CDKN1B	p27Kip1	183	cyclin-dependent kinase inhibitor 1B	P46527	http://www.phosphosite.org/proteinAction.do?id=1021&showAllSites=true	22	DGSPNAGS*VEQTPKK			ANRTEENVSDGSPNAGS*VEQTPKKPGLR	4	755.362							6928																		4784	4669
90	88	Cell cycle regulation	CDKN1B	p27Kip1	§187	cyclin-dependent kinase inhibitor 1B	P46527	http://www.phosphosite.org/proteinAction.do?id=1021&showAllSites=true	22	NAGSVEQT*PKKPGLR	CDK2, CDK5, CDK6, ERK1, ERK2	CCND1, CDK2, CDK4, CKS1, CUL1, Pin1, SKP1A, SKP2	ANRTEENVSDGSPNAGSVEQT*PK	3	823.029		7321					6782
91	89	Cell cycle regulation	CDKN1B	p27Kip1	§187	cyclin-dependent kinase inhibitor 1B	P46527	http://www.phosphosite.org/proteinAction.do?id=1021&showAllSites=true	22	NAGSVEQT*PKKPGLR	CDK2, CDK5, CDK6, ERK1, ERK2	CCND1, CDK2, CDK4, CKS1, CUL1, Pin1, SKP1A, SKP2	ANRTEENVSDGSPNAGSVEQT*PKKPGL	4	716.337		8860													8995	8860													32.874	32.647
92	90	Cell cycle regulation	CDKN1B	p27Kip1	§187	cyclin-dependent kinase inhibitor 1B	P46527	http://www.phosphosite.org/proteinAction.do?id=1021&showAllSites=true	22	NAGSVEQT*PKKPGLR	CDK2, CDK5, CDK6, ERK1, ERK2	CCND1, CDK2, CDK4, CKS1, CUL1, Pin1, SKP1A, SKP2	ANRTEENVSDGSPNAGSVEQT*PKKPGLR	4	755.362		7355						6831							7486	7397	7259	7204	6950		6789	6831	6842	6794					28.7583	28.5943	28.3923	28.5337	28.736
93	91	Cell cycle regulation	CDKN1B	p27Kip1	§187	cyclin-dependent kinase inhibitor 1B	P46527	http://www.phosphosite.org/proteinAction.do?id=1021&showAllSites=true	22	NAGSVEQT*PKKPGLR	CDK2, CDK5, CDK6, ERK1, ERK2	CCND1, CDK2, CDK4, CKS1, CUL1, Pin1, SKP1A, SKP2	ANRTEENVSDGSPNAGSVEQT*PKKPGLR	5	604.491							6807								7486	7380					6807	6830	6879	6777					28.7583	28.5463
94	92	Cell cycle regulation	CDKN1B	p27Kip1	§187	cyclin-dependent kinase inhibitor 1B	P46527	http://www.phosphosite.org/proteinAction.do?id=1021&showAllSites=true	22	NAGSVEQT*PKKPGLR	CDK2, CDK5, CDK6, ERK1, ERK2	CCND1, CDK2, CDK4, CKS1, CUL1, Pin1, SKP1A, SKP2	TEENVSDGSPNAGSVEQT*PKKPGLR	4	670.067							7444								8132	8033					7444	7482	7395	7394					30.5573	30.3828
95	93	Cell cycle regulation	FANCI	FANCI		Fanconi anemia group I protein isoform 1	Q9NVI1	http://www.phosphosite.org/proteinAction.do?id=9721&showAllSites=true	149				ASSPISHFLDLLSNIVM#YAPLVLQSCSSK	4	799.162										28597					29382	28530			28182		29414	29345	28803	28597					86.1855	84.778			86.0638
96	94	Cell cycle regulation	FANCI	FANCI		Fanconi anemia group I protein isoform 1	Q9NVI1	http://www.phosphosite.org/proteinAction.do?id=9721&showAllSites=true	149				FVSSLLTALFR	2	627.366		27339					27387	27333	26875	26654	22587	21775	22090	21272	27710	27338	27434	27038	26486	26455	27387	27353	26912	26713	22587	21798	22133	21290	82.2773	81.9473	81.7798	81.6015	81.8627	81.7248
97	95	Cell cycle regulation	FANCI	FANCI		Fanconi anemia group I protein isoform 1	Q9NVI1	http://www.phosphosite.org/proteinAction.do?id=9721&showAllSites=true	149				FVSSLLTALFR	3	418.58							27424
98	96	Cell cycle regulation	FANCI	FANCI		Fanconi anemia group I protein isoform 1	Q9NVI1	http://www.phosphosite.org/proteinAction.do?id=9721&showAllSites=true	149				KSAVAGFLLLLK	2	630.408							21575								22443	22127	21938	21713	21171	21056	21575	21511	21188	21125					68.5188	68.1138	67.667	67.665	67.8185	67.7182
99	97	Cell cycle regulation	FANCI	FANCI		Fanconi anemia group I protein isoform 1	Q9NVI1	http://www.phosphosite.org/proteinAction.do?id=9721&showAllSites=true	149				KSAVAGFLLLLK	3	420.608	22420	22075	21894	21703	21080	21034	21489	21466	21113	21011	17591	17052	17176	16625	22443	22106	21938	21713	21129	21035	21489	21532	21188	21146	17592	17013	17176	16629	68.5188	68.0608	67.667	67.665	67.7047	67.6678
100	98	Cell cycle regulation	FANCI	FANCI		Fanconi anemia group I protein isoform 1	Q9NVI1	http://www.phosphosite.org/proteinAction.do?id=9721&showAllSites=true	149				KSAVAGFLLLLK	3	420.608										21229					22443	22106	21938	21713	21129	21035	21489	21532	21188	21146	17592	17013	17176	16629	68.5188	68.0608	67.667	67.665	67.7047	67.6678
101	99	Cell cycle regulation	FANCI	FANCI		Fanconi anemia group I protein isoform 1	Q9NVI1	http://www.phosphosite.org/proteinAction.do?id=9721&showAllSites=true	149				LSGSHLTPLCYSFISYVQNK	3	772.056											16581	16059			20938	20638	20474	20238	19673	19603	20076	20016	19715	19611	16563	16059	16215	15663	64.6245	64.2155	63.984	63.9002	63.9865	64.0163
102	100	Cell cycle regulation	FANCI	FANCI		Fanconi anemia group I protein isoform 1	Q9NVI1	http://www.phosphosite.org/proteinAction.do?id=9721&showAllSites=true	149				NRFEDILSLFM#CYK	3	617.964	26007			25355	24780						21336		20859		26012	25668	25694	25355	24785	24759	25550	25486	25064	24929	21336	20604	20856	20094	77.8503	77.4718	77.2062	77.1047	77.2558	77.253
103	101	Cell cycle regulation	FANCI	FANCI		Fanconi anemia group I protein isoform 1	Q9NVI1	http://www.phosphosite.org/proteinAction.do?id=9721&showAllSites=true	149				NRFEDILSLFMCYKK	3	655.331							25360	25310	24883	24735					25928	25564	25485	25158	24241	24570	25360	25297	24938	24765					77.63	77.2042	76.6735	76.561	75.8312	76.7408
104	102	Cell cycle regulation	FANCI	FANCI		Fanconi anemia group I protein isoform 1	Q9NVI1	http://www.phosphosite.org/proteinAction.do?id=9721&showAllSites=true	149				SAVAGFLLLLK	2	566.36								25483				20286			25970	25647	25694	25365	24785	24780	25571	25483	25106	24929	21078	20286	20583	19842	77.7408	77.4198	77.2062	77.1047	77.2558	77.3103
105	103	Cell cycle regulation	FANCI	FANCI		Fanconi anemia group I protein isoform 1	Q9NVI1	http://www.phosphosite.org/proteinAction.do?id=9721&showAllSites=true	149				SLM#NLLFSLHVSYK	3	556.632			22174					21698			17884				21337	22274	21980	21755	21359	21245	21856	21698			17884	17454	17622	16860	65.6545	68.5007	67.7703	67.7735	68.3133	68.2027
106	104	Cell cycle regulation	FANCI	FANCI		Fanconi anemia group I protein isoform 1	Q9NVI1	http://www.phosphosite.org/proteinAction.do?id=9721&showAllSites=true	149				SLM#NLLFSLHVSYK	3	556.632			21978												21337	22274	21980	21755	21359	21245	21856	21698			17884	17454	17622	16860	65.6545	68.5007	67.7703	67.7735	68.3133	68.2027
107	105	Cell cycle regulation	FANCI	FANCI		Fanconi anemia group I protein isoform 1	Q9NVI1	http://www.phosphosite.org/proteinAction.do?id=9721&showAllSites=true	149				SLMNLLFSLHVSYKSPVILLR	4	608.354							26869								27397	27026	27374	26958	26369	26303	26869	27003	26488	26281					81.4798	81.1248	81.6143	81.3883	81.5417	81.3083
108	106	Cell cycle regulation	FANCI	FANCI		Fanconi anemia group I protein isoform 1	Q9NVI1	http://www.phosphosite.org/proteinAction.do?id=9721&showAllSites=true	149				VGQQGDSNNNLSPFSIALLLSVTR	3	844.114			28276	27884	27246	27274				27539	24540					28110	28262	27878	27231	27257	28296	28307	27727	27539	24540	23520	24002	22991		83.7747	83.7863	83.7185	83.667	83.7048
109	107	Cell cycle regulation	MCM5	MCM5		DNA replication licensing factor MCM5	P33992	http://www.phosphosite.org/proteinAction.do?id=14184&showAllSites=true	82				AGITTTLNSR	2	517.285							8462		8278	8278					9212	9095	8977	8876	8527	8491	8476	8437	8295	8278					33.456	33.2783	33.199	33.262	33.319	33.3555
110	108	Cell cycle regulation	MCM5	MCM5		DNA replication licensing factor MCM5	P33992	http://www.phosphosite.org/proteinAction.do?id=14184&showAllSites=true	82				KAIACLLFGGSR	3	431.576							15200		14948	14912					15440	16002	14796	15592	15051	15017	15200	15148	14940	14900					50.1222	51.911	49.1352	51.7182	51.7198	51.7952
111	109	Cell cycle regulation	MCM5	MCM5		DNA replication licensing factor MCM5	P33992	http://www.phosphosite.org/proteinAction.do?id=14184&showAllSites=true	82				KCNTDQAGRPK	2	637.817		1404	1436									1500		1521	1460	1404	1433	1431		1357					1535	1500	1501	1515	9.5872	9.4287	9.485	9.4887		9.6332
112	110	Cell cycle regulation	MCM5	MCM5		DNA replication licensing factor MCM5	P33992	http://www.phosphosite.org/proteinAction.do?id=14184&showAllSites=true	82				KCNTDQAGRPK	3	425.547				1405							1534	1494	1498	1519	1460	1409	1429	1431	1393	1385				1567	1534	1498	1495	1522	9.5872	9.4553	9.4627	9.4887	9.6852	9.7883
113	111	Cell cycle regulation	MCM5	MCM5		DNA replication licensing factor MCM5	P33992	http://www.phosphosite.org/proteinAction.do?id=14184&showAllSites=true	82				VLGIQVDTDGSGR	2	658.844							12262
114	112	Cell cycle regulation	MCM5	MCM5		DNA replication licensing factor MCM5	P33992	http://www.phosphosite.org/proteinAction.do?id=14184&showAllSites=true	82				VTIM#GIYSIK	2	570.82							14545	14497	14297	14231	11500	11166	11255	10984	15587	15456	15247	15033	14551	14484	14646	14497	14421	14346	11567	11166	11325	11027	50.5172	50.4327	50.336	50.1908	50.3505	50.326
115	113	Cell cycle regulation	MCM5	MCM5		DNA replication licensing factor MCM5	P33992	http://www.phosphosite.org/proteinAction.do?id=14184&showAllSites=true	82				VTIMGIYSIK	2	562.823	19285	19068					18376	18319	18066	17984					19279	19085	18902	18680	18111	18044	18376	18338	18104	18022					60.2668	60.1218	59.9785	59.9128	59.9445	59.9453
116	114	Cell cycle regulation	MCM5	MCM5		DNA replication licensing factor MCM5	P33992	http://www.phosphosite.org/proteinAction.do?id=14184&showAllSites=true	82				VTIMGIYSIKK	3	418.249							14137								15125	14998	14712	14527	14091	14017	14137	14059	13871	13834					49.2923	49.2258	48.9223	48.8313	49.107	49.0522
117	115	Cell cycle regulation	MCM6	MCM6		DNA replication licensing factor MCM6	Q14566	http://www.phosphosite.org/proteinAction.do?id=8758&showAllSites=true	93				DQVAIHEAMEQQTISITK	3	681.346							13132										13937		13293	12718	13132	13028	12912	12804							46.8057		46.841	45.3747
118	116	Cell cycle regulation	MCM6	MCM6		DNA replication licensing factor MCM6	Q14566	http://www.phosphosite.org/proteinAction.do?id=8758&showAllSites=true	93				GVLLM#LFGGVPK	2	623.865	23526	23076	23171	22781	22301	22279	22718	22663	22357	22235	18582	17939	18151	17512	23567	23156	23077	22842	22216	22202	22718	22745	22419	22289	18642	18000	18432	17574	71.4862	70.8398	70.5622	70.5765	70.5783	70.6967
119	117	Cell cycle regulation	MCM6	MCM6		DNA replication licensing factor MCM6	Q14566	http://www.phosphosite.org/proteinAction.do?id=8758&showAllSites=true	93				GVLLM#LFGGVPK	2	623.865		23291	22966	22987	22104	22081	23169	22892			18851	18186	18432	17755	23567	23156	23077	22842	22216	22202	22718	22745	22419	22289	18642	18000	18432	17574	71.4862	70.8398	70.5622	70.5765	70.5783	70.6967
120	118	Cell cycle regulation	MCM6	MCM6		DNA replication licensing factor MCM6	Q14566	http://www.phosphosite.org/proteinAction.do?id=8758&showAllSites=true	93				GVLLM#LFGGVPK	2	623.865								23212							23567	23156	23077	22842	22216	22202	22718	22745	22419	22289	18642	18000	18432	17574	71.4862	70.8398	70.5622	70.5765	70.5783	70.6967
121	119	Cell cycle regulation	MCM6	MCM6		DNA replication licensing factor MCM6	Q14566	http://www.phosphosite.org/proteinAction.do?id=8758&showAllSites=true	93				GVLLMLFGGVPK	2	615.868	26120	25693	25659	25347	24769	24760	25509	25448	25067	24890	20956	20155		19741	26159	25731	25715	25407	24848	24801	25509	25507	25148	24971	20956	20205	20478	19758	78.2327	77.6382	77.2577	77.2078	77.4197	77.3605
122	120	Cell cycle regulation	MCM6	MCM6		DNA replication licensing factor MCM6	Q14566	http://www.phosphosite.org/proteinAction.do?id=8758&showAllSites=true	93				ISNLIVLHLR	2	589.374	16501	16297						15362	15156	15178	12296				16532	16296	16059	15864	15352	15298	15469	15362	15214	15152	12296	11952	12018	11715	53.0607	52.6948	52.5085	52.431	52.5472	52.5657
123	121	Cell cycle regulation	MCM6	MCM6		DNA replication licensing factor MCM6	Q14566	http://www.phosphosite.org/proteinAction.do?id=8758&showAllSites=true	93				ISNLIVLHLR	3	393.252	16471	16219	16001	15815	15301	15232	15398	15343	15115	15069	12264	11914	12003	11679	16471	16275	16059	15864	15373	15298	15469	15420	15214	15152	12264	11952	12018	11715	53.0607	52.6372	52.5085	52.431	52.6043	52.5657
124	122	Cell cycle regulation	MCM6	MCM6		DNA replication licensing factor MCM6	Q14566	http://www.phosphosite.org/proteinAction.do?id=8758&showAllSites=true	93				ISNLIVLHLR	3	393.252							15613			15280					16471	16275	16059	15864	15373	15298	15469	15420	15214	15152	12264	11952	12018	11715	53.0607	52.6372	52.5085	52.431	52.6043	52.5657
125	123	Cell cycle regulation	MCM6	MCM6		DNA replication licensing factor MCM6	Q14566	http://www.phosphosite.org/proteinAction.do?id=8758&showAllSites=true	93				LVFLACCVAPTNPR	2	809.416							16281	16241	15986	15949	13196				17225	17064	16837		16105	16049	16292	16241	16026	15960	13196	12792	12879	12492	54.8743	54.755	54.5885		54.5987	54.6
126	124	Cell cycle regulation	MCM6	MCM6		DNA replication licensing factor MCM6	Q14566	http://www.phosphosite.org/proteinAction.do?id=8758&showAllSites=true	93				RGVLLM#LFGGVPK	3	468.279							19173	19045	18884	18847					19426	19673			18839	18792	19100	19045	18735	18735					60.66	61.6835			61.8472	61.902
127	125	Cell cycle regulation	MCM6	MCM6		DNA replication licensing factor MCM6	Q14566	http://www.phosphosite.org/proteinAction.do?id=8758&showAllSites=true	93				RGVLLM#LFGGVPK	3	468.279							18946	18852	18686	18636					19426	19673			18839	18792	19100	19045	18735	18735					60.66	61.6835			61.8472	61.902
128	126	Cell cycle regulation	MCM6	MCM6		DNA replication licensing factor MCM6	Q14566	http://www.phosphosite.org/proteinAction.do?id=8758&showAllSites=true	93				RGVLLMLFGGVPK	3	462.948							21483	21460	21118	21010					22547	22085		21839		21119	21483	21469	21167	21125					68.796	68.0052		67.9948		67.8788
129	127	Cell cycle regulation	MCM6	MCM6		DNA replication licensing factor MCM6	Q14566	http://www.phosphosite.org/proteinAction.do?id=8758&showAllSites=true	93				SNLIVLHLR	2	532.832										15133					16511	16275	16059	15864	15352	15262	15469	15420	15214	15133					53.0073	52.6372	52.5085	52.431	52.5472	52.464
130	128	Cell cycle regulation	MRE11A; MRE11A	MRE11A; MRE11A iso2		double-strand break repair protein MRE11A isoform 2	P49959; P49959-2	http://www.phosphosite.org/proteinAction.do?id=2944&showAllSites=true	81; 78				EDENSWFNLFVIHQNR	3	683.326			23432			22571					19249	18598	18808	18167	23798	23533	23460	23217	22585	22571	23196	23154	22770	22601	19249	18630	18840	18183	72.0652	71.8315	71.524	71.5475	71.5223	71.6278
131	129	Cell cycle regulation	MRE11A; MRE11A	MRE11A; MRE11A iso2		double-strand break repair protein MRE11A isoform 2	P49959; P49959-2	http://www.phosphosite.org/proteinAction.do?id=2944&showAllSites=true	81; 78				KTLHTCLELLR	3	461.931												7574		7464											7895	7574	7727	7593
132	130	Cell cycle regulation	MRE11A; MRE11A	MRE11A; MRE11A iso2		double-strand break repair protein MRE11A isoform 2	P49959; P49959-2	http://www.phosphosite.org/proteinAction.do?id=2944&showAllSites=true	81; 78				TLHTCLELLR	3	419.232	14275	14070									10131		9941	9730	14275	14084	13878	13715	13237	13201	13252	13254	13059	13043	10131	9922	9960	9748	47.1045	46.7167	46.645	46.6242	46.6862	46.762
133	131	Cell cycle regulation	MRE11A; MRE11A	MRE11A; MRE11A iso2		double-strand break repair protein MRE11A isoform 2	P49959; P49959-2	http://www.phosphosite.org/proteinAction.do?id=2944&showAllSites=true	81; 78				TLHTCLELLRK	3	461.931														7590
134	132	Cell cycle regulation	MRE11A; MRE11A	MRE11A; MRE11A iso2		double-strand break repair protein MRE11A isoform 2	P49959; P49959-2	http://www.phosphosite.org/proteinAction.do?id=2944&showAllSites=true	81; 78				TLHTCLELLRK	4	346.7			11248												11697	11406	11248	11084	10781	10678	11236	11171	11111	11039					40.1002	39.5018	39.5448	39.3552	39.7602	39.5992
135	133	Cell cycle regulation	NBN	NBS1		nibrin	O60934	http://www.phosphosite.org/proteinAction.do?id=1802&showAllSites=true	85				TFIFLNAK	2	477.276									16605						17746		17425	17222	16675	16593	16897	16817	16605	16562					56.2542		56.1415	56.0557	56.1118	56.0528
136	134	Cell cycle regulation	NUMA1	NuMA-1		nuclear mitotic apparatus protein 1	Q14980	http://www.phosphosite.org/proteinAction.do?id=3498&showAllSites=true	238				DSAQTSVTQAQR	2	646.316								4729									5901	5819			4688	4729									24.4162	24.4358
137	135	Cell cycle regulation	NUMA1	NuMA-1		nuclear mitotic apparatus protein 1	Q14980	http://www.phosphosite.org/proteinAction.do?id=3498&showAllSites=true	238				HQVEQLSSSLK	2	628.336			7622														7622	7510	7216	7155	7209	7172	7037	7088							29.422	29.3937	29.512	29.4207
138	136	Cell cycle regulation	NUMA1	NuMA-1		nuclear mitotic apparatus protein 1	Q14980	http://www.phosphosite.org/proteinAction.do?id=3498&showAllSites=true	238				KQQNQELQEQLR	2	771.405					6841	6828	6828		6655		4481	4372	4393				7280	7140	6857	6815	6828		6650		4481	4377	4379	4375			28.4462	28.3473	28.4412	28.4147
139	137	Cell cycle regulation	NUMA1	NuMA-1		nuclear mitotic apparatus protein 1	Q14980	http://www.phosphosite.org/proteinAction.do?id=3498&showAllSites=true	238				KQQNQELQEQLR	2	771.405					6869												7280	7140	6857	6815	6828		6650		4481	4377	4379	4375			28.4462	28.3473	28.4412	28.4147
140	138	Cell cycle regulation	NUMA1	NuMA-1		nuclear mitotic apparatus protein 1	Q14980	http://www.phosphosite.org/proteinAction.do?id=3498&showAllSites=true	238				KQQNQELQEQLR	3	514.606				7127	6821	6799		6795		6621		4358			7486	7359	7259	7140	6844	6815	6806	6795	6670	6648	4490	4358	4379	4396	28.7583	28.4913	28.3923	28.3473	28.4018	28.4147
141	139	Cell cycle regulation	NUMA1	NuMA-1		nuclear mitotic apparatus protein 1	Q14980	http://www.phosphosite.org/proteinAction.do?id=3498&showAllSites=true	238				LLQAETASNSAR	2	630.831			7015	6895	6611		6616	6558		6407					8600		7008	6910	6595	6599	6616	6563	6464	6409					31.8077		27.6905	27.6987	27.6822	27.808
142	140	Cell cycle regulation	NUMA1	NuMA-1		nuclear mitotic apparatus protein 1	Q14980	http://www.phosphosite.org/proteinAction.do?id=3498&showAllSites=true	238				M#TM#LLLYHSTM#SSK	2	845.896							10104	10061				7123			9823		10610	10539	10151	10080	10104	10047			7313	7123	7160	7037	35.122		37.6925	37.8693	37.9622	37.904
143	141	Cell cycle regulation	NUMA1	NuMA-1		nuclear mitotic apparatus protein 1	Q14980	http://www.phosphosite.org/proteinAction.do?id=3498&showAllSites=true	238				M#TM#LLLYHSTM#SSK	2	845.896								10046							9823		10610	10539	10151	10080	10104	10047			7313	7123	7160	7037	35.122		37.6925	37.8693	37.9622	37.904
144	142	Cell cycle regulation	NUMA1	NuMA-1		nuclear mitotic apparatus protein 1	Q14980	http://www.phosphosite.org/proteinAction.do?id=3498&showAllSites=true	238				M#TM#LLLYHSTMSSK	2	837.899						11425													11590	11425	11664	11411											42.0485	41.922
145	143	Cell cycle regulation	NUMA1	NuMA-1		nuclear mitotic apparatus protein 1	Q14980	http://www.phosphosite.org/proteinAction.do?id=3498&showAllSites=true	238				M#TMLLLYHSTM#SSK	2	837.899								12519
146	144	Cell cycle regulation	NUMA1	NuMA-1		nuclear mitotic apparatus protein 1	Q14980	http://www.phosphosite.org/proteinAction.do?id=3498&showAllSites=true	238				MTM#LLLYHSTM#SSK	2	837.899						12482
147	145	Cell cycle regulation	NUMA1	NuMA-1		nuclear mitotic apparatus protein 1	Q14980	http://www.phosphosite.org/proteinAction.do?id=3498&showAllSites=true	238				MTM#LLLYHSTM#SSK	3	558.935				12048				11566							12459	12402	13122	12063	11629	11479	11516	11566	11440	11414					42.1287	42.1505	44.5582	42.1013	42.1635	41.8777
148	146	Cell cycle regulation	NUMA1	NuMA-1		nuclear mitotic apparatus protein 1	Q14980	http://www.phosphosite.org/proteinAction.do?id=3498&showAllSites=true	238				MTM#LLLYHSTMSSK	3	553.603												9623													9920	9623	9729	9475
149	147	Cell cycle regulation	NUMA1	NuMA-1		nuclear mitotic apparatus protein 1	Q14980	http://www.phosphosite.org/proteinAction.do?id=3498&showAllSites=true	238				MTMLLLYHSTM#SSK	2	829.901													11490				15612	15412	14928	14812	15044	14932	14724	14719	11672	11427	11490	11174			51.3297	51.2327	51.3837	51.2225
150	148	Cell cycle regulation	NUMA1	NuMA-1		nuclear mitotic apparatus protein 1	Q14980	http://www.phosphosite.org/proteinAction.do?id=3498&showAllSites=true	238				MTMLLLYHSTM#SSK	3	553.603								14873	14704						16049	15855	15612	15412	14886	14854	15044	14873	14761	14719					51.752	51.5072	51.3297	51.2327	51.2692	51.3405
151	149	Cell cycle regulation	NUMA1	NuMA-1		nuclear mitotic apparatus protein 1	Q14980	http://www.phosphosite.org/proteinAction.do?id=3498&showAllSites=true	238				MTMLLLYHSTMSSK	3	548.272							16425		16151	16083					17519	17294	17046	16868	16326	16278	16425	16424	16249	16173					55.659	55.367	55.1403	55.127	55.1957	55.2258
152	150	Cell cycle regulation	NUMA1	NuMA-1	§1772, §1776	nuclear mitotic apparatus protein 1	Q14980	http://www.phosphosite.org/proteinAction.do?id=3498&showAllSites=true	238	PKVESLES*LYFTPIP, SLESLYFT*PIPARSQ	CDK2		LPPKVESLES*LYFT*PIPAR	3	773.048		22892													23256	22892													70.6683	70.455
153	151	Cell cycle regulation	NUMA1	NuMA-1	§1776	nuclear mitotic apparatus protein 1	Q14980	http://www.phosphosite.org/proteinAction.do?id=3498&showAllSites=true	238	SLESLYFT*PIPARSQ	CDK2		LPPKVESLESLYFT*PIPAR	3	746.392	20912	20691													21862	20899	21146	20968	20363	20306	20532	20413	20045	20130					67.0065	65.6935	65.6585	65.7405	65.7277	65.8082
154	152	Cell cycle regulation	NUMA1	NuMA-1	§1776	nuclear mitotic apparatus protein 1	Q14980	http://www.phosphosite.org/proteinAction.do?id=3498&showAllSites=true	238	SLESLYFT*PIPARSQ	CDK2		LPPKVESLESLYFT*PIPAR	3	746.392	21116	20968													21862	20899	21146	20968	20363	20306	20532	20413	20045	20130					67.0065	65.6935	65.6585	65.7405	65.7277	65.8082
155	153	Cell cycle regulation	NUMA1	NuMA-1	§1776	nuclear mitotic apparatus protein 1	Q14980	http://www.phosphosite.org/proteinAction.do?id=3498&showAllSites=true	238	SLESLYFT*PIPARSQ	CDK2		LPPKVESLESLYFT*PIPAR	3	746.392		20899													21862	20899	21146	20968	20363	20306	20532	20413	20045	20130					67.0065	65.6935	65.6585	65.7405	65.7277	65.8082
156	154	Cell cycle regulation	NUMA1	NuMA-1	§395	nuclear mitotic apparatus protein 1	Q14980	http://www.phosphosite.org/proteinAction.do?id=3498&showAllSites=true	238	SQLEEHLS*QLQDNPP			LSQLEEHLS*QLQDNPPQEK	3	771.697					13212	13166							10413	10185			13654		13212	13181					10628	10363	10413	10210			46.0343		46.6407	46.7062
157	155	Cell cycle regulation	NUMA1	NuMA-1	§395	nuclear mitotic apparatus protein 1	Q14980	http://www.phosphosite.org/proteinAction.do?id=3498&showAllSites=true	238	SQLEEHLS*QLQDNPP			LSQLEEHLS*QLQDNPPQEK	3	771.697						13192											13654		13212	13181					10628	10363	10413	10210			46.0343		46.6407	46.7062
158	156	Cell cycle regulation	PCNA	PCNA		proliferating cell nuclear antigen	P12004	http://www.phosphosite.org/proteinAction.do?id=7830&showAllSites=true	29				CAGNEDIITLR	2	631.314			13136														13136	12974		12647	13547	13445		13158							44.6155	44.5672		45.1723
159	157	Cell cycle regulation	PCNA	PCNA		proliferating cell nuclear antigen	P12004	http://www.phosphosite.org/proteinAction.do?id=7830&showAllSites=true	29				DLSHIGDAVVISCAK	2	792.906							14046										14607		13941		14046	13999	13808								48.635		48.693
160	158	Cell cycle regulation	PCNA	PCNA		proliferating cell nuclear antigen	P12004	http://www.phosphosite.org/proteinAction.do?id=7830&showAllSites=true	29				FSASGELGNGNIK	2	647.325			10685	10551	10176	10099	10113	10084	9917	9896	7440	7276	7312	7168	10969	10863	10715	10581	10193	10122	10180	10124	9956	9896	7440	7293	7328	7184	38.2023	38.0387	37.9757	37.9822	38.0805	38.0197
161	159	Cell cycle regulation	PCNA	PCNA		proliferating cell nuclear antigen	P12004	http://www.phosphosite.org/proteinAction.do?id=7830&showAllSites=true	29				LVQGSILKK	2	493.324							6956	6892	6786	6796	4557	4426	4477	4424	7525	7439	7318	7204	6933	6922	6956	6873	6756	6741	4557	4440	4484	4438	28.8648	28.7095	28.5498	28.5337	28.6803	28.7403
162	160	Cell cycle regulation	PCNA	PCNA		proliferating cell nuclear antigen	P12004	http://www.phosphosite.org/proteinAction.do?id=7830&showAllSites=true	29				LVQGSILKK	3	329.218			7282			6878	6855		6725	6722	4578		4488	4443	7546	7418	7301	7204	6933	6897	6879	6873	6725	6741					28.9227	28.651	28.5037	28.5337	28.6803	28.6648
163	161	Cell cycle regulation	PCNA	PCNA		proliferating cell nuclear antigen	P12004	http://www.phosphosite.org/proteinAction.do?id=7830&showAllSites=true	29				NLAM#GVNLTSM#SK	2	699.342			10543	10440	10043	9972	9991	9965	9833	9808	7342	7157	7212	7054	11989	11804	11600	11451	11068	11033	11053	11083	10891	10536	7355	7167	7212	7079	40.8762	40.5455	40.3808	40.359	40.5542	40.5842
164	162	Cell cycle regulation	PCNA	PCNA		proliferating cell nuclear antigen	P12004	http://www.phosphosite.org/proteinAction.do?id=7830&showAllSites=true	29				NLAM#GVNLTSM#SK	2	699.342								10306		10536					11989	11804	11600	11451	11068	11033	11053	11083	10891	10536	7355	7167	7212	7079	40.8762	40.5455	40.3808	40.359	40.5542	40.5842
165	163	Cell cycle regulation	PCNA	PCNA		proliferating cell nuclear antigen	P12004	http://www.phosphosite.org/proteinAction.do?id=7830&showAllSites=true	29				NLAM#GVNLTSMSK	2	691.344			13350		12732	12655	12833		12626	12565	9867	9657	9685	9487											9605	9657	9414	9223
166	164	Cell cycle regulation	PCNA	PCNA		proliferating cell nuclear antigen	P12004	http://www.phosphosite.org/proteinAction.do?id=7830&showAllSites=true	29				NLAM#GVNLTSMSK	2	691.344												9644													9605	9657	9414	9223
167	165	Cell cycle regulation	PCNA	PCNA		proliferating cell nuclear antigen	P12004	http://www.phosphosite.org/proteinAction.do?id=7830&showAllSites=true	29				NLAMGVNLTSM#SK	2	691.344			13046	12894	12460	12381	12661	12448	12448	12387	9593	9367	9407	9212	13421	13639	13081	12925	12474	12413	12507	12667	12314	12244					44.6962	45.4978	44.4445	44.4332	44.5483	44.509
168	166	Cell cycle regulation	PCNA	PCNA		proliferating cell nuclear antigen	P12004	http://www.phosphosite.org/proteinAction.do?id=7830&showAllSites=true	29				NLAMGVNLTSM#SK	2	691.344				13172			12452	12667	12256	12210					13421	13639	13081	12925	12474	12413	12507	12667	12314	12244					44.6962	45.4978	44.4445	44.4332	44.5483	44.509
169	167	Cell cycle regulation	PCNA	PCNA		proliferating cell nuclear antigen	P12004	http://www.phosphosite.org/proteinAction.do?id=7830&showAllSites=true	29				NLAMGVNLTSM#SK	2	691.344							12642		12511	12869					13421	13639	13081	12925	12474	12413	12507	12667	12314	12244					44.6962	45.4978	44.4445	44.4332	44.5483	44.509
170	168	Cell cycle regulation	PCNA	PCNA		proliferating cell nuclear antigen	P12004	http://www.phosphosite.org/proteinAction.do?id=7830&showAllSites=true	29				NLAMGVNLTSM#SK	2	691.344							12441		12859						13421	13639	13081	12925	12474	12413	12507	12667	12314	12244					44.6962	45.4978	44.4445	44.4332	44.5483	44.509
171	169	Cell cycle regulation	PCNA	PCNA		proliferating cell nuclear antigen	P12004	http://www.phosphosite.org/proteinAction.do?id=7830&showAllSites=true	29				VSDYEM#KLM#DLDVEQLGIPEQEYSCVVK	3	1117.19	20907	20705					20163	20193	19851	19678			16751	16178	20917	20680			19778		20163	20119	19799	19691	17172	16551	16751	16167	64.5722	64.3192			64.2435
172	170	Cell cycle regulation	PCNA	PCNA		proliferating cell nuclear antigen	P12004	http://www.phosphosite.org/proteinAction.do?id=7830&showAllSites=true	29				VSDYEM#KLM#DLDVEQLGIPEQEYSCVVK	3	1117.19								20108							20917	20680			19778		20163	20119	19799	19691	17172	16551	16751	16167	64.5722	64.3192			64.2435
173	171	Cell cycle regulation	PCNA	PCNA		proliferating cell nuclear antigen	P12004	http://www.phosphosite.org/proteinAction.do?id=7830&showAllSites=true	29				VSDYEM#KLM#DLDVEQLGIPEQEYSCVVK	4	838.144								20106							20917	20701				19765	20180	20106	19799	19732					64.5722	64.373				64.4377
174	172	Cell cycle regulation	PCNA	PCNA		proliferating cell nuclear antigen	P12004	http://www.phosphosite.org/proteinAction.do?id=7830&showAllSites=true	29				YLNFFTK	2	466.748	17687		17247						16402	16354					17662	17477	17264	17057	16535	16467	16744	16638	16402	16376					56.0398	55.8545	55.7315	55.6298	55.7433	55.7167
175	173	Cell cycle regulation	PCNA	PCNA		proliferating cell nuclear antigen	P12004	http://www.phosphosite.org/proteinAction.do?id=7830&showAllSites=true	29				YYLAPKIEDEEGS	2	757.356							12380	12343	12190												12380	12362	12197	12143
176	174	Cell cycle regulation	PCNA	PCNA		proliferating cell nuclear antigen	P12004	http://www.phosphosite.org/proteinAction.do?id=7830&showAllSites=true	29				YYLAPKIEDEEGS	2	757.356									12223												12380	12362	12197	12143
177	175	Cell cycle regulation	PMS2	PMS2	425	mismatch repair endonuclease PMS2 isoform a	P54278	http://www.phosphosite.org/proteinAction.do?id=12062&showAllSites=true	96	SRLREAFS*LRHTTEN			LREAFS*LR	3	357.85	12770	12609													12767	12609					11905	11816	11665	12213					42.9718	42.7705
178	176	Cell cycle regulation	PRC1; PRC1; PRC1	PRC1; PRC1 iso2; PRC1 iso3	500; 470; 459	protein regulator of cytokinesis 1 isoform 1	O43663; O43663-2; O43663-3	http://www.phosphosite.org/proteinAction.do?id=13469&showAllSites=true	72; 67; 61	MSNATANS*SIRPIFG; MSNATANS*SIRPIFG; MSNATANS*SIRPIFG			LNTTTMSNATANS*SIRPIFGGTVYHSPVSR	4	815.645								15011
179	177	Cell cycle regulation	PRC1; PRC1; PRC1	PRC1; PRC1 iso2; PRC1 iso3	500; 470; 459	protein regulator of cytokinesis 1 isoform 1	O43663; O43663-2; O43663-3	http://www.phosphosite.org/proteinAction.do?id=13469&showAllSites=true	72; 67; 61	MSNATANS*SIRPIFG; MSNATANS*SIRPIFG; MSNATANS*SIRPIFG			LNTTTM#SNATANS*SIRPIFGGTVYHSPVSR	4	819.643	14762										10908														10908	10650	10716	10441
180	178	Cell cycle regulation	PRC1; PRC1; PRC1	PRC1; PRC1 iso2; PRC1 iso3	500; 470; 459	protein regulator of cytokinesis 1 isoform 1	O43663; O43663-2; O43663-3	http://www.phosphosite.org/proteinAction.do?id=13469&showAllSites=true	72; 67; 61	MSNATANS*SIRPIFG; MSNATANS*SIRPIFG; MSNATANS*SIRPIFG			LNTTTM#SNATANS*SIRPIFGGTVYHSPVSR	4	819.643	14518																								10908	10650	10716	10441
181	179	Cell cycle regulation	PRC1; PRC1; PRC1	PRC1; PRC1 iso2; PRC1 iso3	500, 511; 470, 481; 459, 470	protein regulator of cytokinesis 1 isoform 1	O43663; O43663-2; O43663-3	http://www.phosphosite.org/proteinAction.do?id=13469&showAllSites=true	72; 67; 61	MSNATANS*SIRPIFG, PIFGGTVY*HSPVSRL; MSNATANS*SIRPIFG, PIFGGTVY*HSPVSRL; MSNATANS*SIRPIFG, PIFGGTVY*HSPVSRL			KLNTTTMSNATANS*SIRPIFGGTVY*HSPVSR	4	867.66	15080
182	180	Cell cycle regulation	PRC1; PRC1; PRC1	PRC1; PRC1 iso2; PRC1 iso3	501; 471; 460	protein regulator of cytokinesis 1 isoform 1	O43663; O43663-2; O43663-3	http://www.phosphosite.org/proteinAction.do?id=13469&showAllSites=true	72; 67; 61	SNATANSS*IRPIFGG; SNATANSS*IRPIFGG; SNATANSS*IRPIFGG			KLNTTTMSNATANSS*IRPIFGGTVYHSPVSR	5	678.336	14602														14602	14396	14161	13995	13494	13463	13632	13509	13282	13316					47.9358	47.564	47.4177	47.3828	47.4065	47.5083
183	181	Cell cycle regulation	PRC1; PRC1; PRC1	PRC1; PRC1 iso2; PRC1 iso3	501, §513; 471, §483; 460, §472	protein regulator of cytokinesis 1 isoform 1	O43663; O43663-2; O43663-3	http://www.phosphosite.org/proteinAction.do?id=13469&showAllSites=true	72; 67; 61	SNATANSS*IRPIFGG, FGGTVYHS*PVSRLPP; SNATANSS*IRPIFGG, FGGTVYHS*PVSRLPP; SNATANSS*IRPIFGG, FGGTVYHS*PVSRLPP			KLNTTTMSNATANSS*IRPIFGGTVYHS*PVSR	4	867.66		14930
184	182	Cell cycle regulation	PRC1; PRC1; PRC1	PRC1; PRC1 iso2; PRC1 iso3	501, §513; 471, §483; 460, §472	protein regulator of cytokinesis 1 isoform 1	O43663; O43663-2; O43663-3	http://www.phosphosite.org/proteinAction.do?id=13469&showAllSites=true	72; 67; 61	SNATANSS*IRPIFGG, FGGTVYHS*PVSRLPP; SNATANSS*IRPIFGG, FGGTVYHS*PVSRLPP; SNATANSS*IRPIFGG, FGGTVYHS*PVSRLPP			KLNTTTMSNATANSS*IRPIFGGTVYHS*PVSR	4	867.66		14987
185	183	Cell cycle regulation	PRC1; PRC1; PRC1	PRC1; PRC1 iso2; PRC1 iso3	501, §513; 471, §483; 460, §472	protein regulator of cytokinesis 1 isoform 1	O43663; O43663-2; O43663-3	http://www.phosphosite.org/proteinAction.do?id=13469&showAllSites=true	72; 67; 61	SNATANSS*IRPIFGG, FGGTVYHS*PVSRLPP; SNATANSS*IRPIFGG, FGGTVYHS*PVSRLPP; SNATANSS*IRPIFGG, FGGTVYHS*PVSRLPP			KLNTTTM#SNATANSS*IRPIFGGTVYHS*PVSR	4	871.659		13693													14312	13693													47.1045	45.7288
186	184	Cell cycle regulation	PRC1; PRC1; PRC1	PRC1; PRC1 iso2; PRC1 iso3	509; 479; 468	protein regulator of cytokinesis 1 isoform 1	O43663; O43663-2; O43663-3	http://www.phosphosite.org/proteinAction.do?id=13469&showAllSites=true	72; 67; 61	IRPIFGGT*VYHSPVS; IRPIFGGT*VYHSPVS; IRPIFGGT*VYHSPVS			KLNTTTM#SNATANSSIRPIFGGT*VYHSPVSR	3	1135.22												9451													9668	9451	9477	9307
187	185	Cell cycle regulation	PRC1; PRC1; PRC1	PRC1; PRC1 iso2; PRC1 iso3	509; 479; 468	protein regulator of cytokinesis 1 isoform 1	O43663; O43663-2; O43663-3	http://www.phosphosite.org/proteinAction.do?id=13469&showAllSites=true	72; 67; 61	IRPIFGGT*VYHSPVS; IRPIFGGT*VYHSPVS; IRPIFGGT*VYHSPVS			LNTTTMSNATANSSIRPIFGGT*VYHSPVSR	3	1087.19											12490
188	186	Cell cycle regulation	PRC1; PRC1; PRC1	PRC1; PRC1 iso2; PRC1 iso3	509; 479; 468	protein regulator of cytokinesis 1 isoform 1	O43663; O43663-2; O43663-3	http://www.phosphosite.org/proteinAction.do?id=13469&showAllSites=true	72; 67; 61	IRPIFGGT*VYHSPVS; IRPIFGGT*VYHSPVS; IRPIFGGT*VYHSPVS			LNTTTMSNATANSSIRPIFGGT*VYHSPVSR	4	815.645				15469
189	187	Cell cycle regulation	PRC1; PRC1; PRC1	PRC1; PRC1 iso2; PRC1 iso3	509, §513; 479, §483; 468, §472	protein regulator of cytokinesis 1 isoform 1	O43663; O43663-2; O43663-3	http://www.phosphosite.org/proteinAction.do?id=13469&showAllSites=true	72; 67; 61	IRPIFGGT*VYHSPVS, FGGTVYHS*PVSRLPP; IRPIFGGT*VYHSPVS, FGGTVYHS*PVSRLPP; IRPIFGGT*VYHSPVS, FGGTVYHS*PVSRLPP			KLNTTTMSNATANSSIRPIFGGT*VYHS*PVSR	4	867.66		15384													15797	15384													51.0833	50.8252
190	188	Cell cycle regulation	PRC1; PRC1; PRC1	PRC1; PRC1 iso2; PRC1 iso3	511; 481; 470	protein regulator of cytokinesis 1 isoform 1	O43663; O43663-2; O43663-3	http://www.phosphosite.org/proteinAction.do?id=13469&showAllSites=true	72; 67; 61	PIFGGTVY*HSPVSRL; PIFGGTVY*HSPVSRL; PIFGGTVY*HSPVSRL			LNTTTMSNATANSSIRPIFGGTVY*HSPVSR	4	815.645			15659				15068					12104
191	189	Cell cycle regulation	PRC1; PRC1; PRC1	PRC1; PRC1 iso2; PRC1 iso3	511; 481; 470	protein regulator of cytokinesis 1 isoform 1	O43663; O43663-2; O43663-3	http://www.phosphosite.org/proteinAction.do?id=13469&showAllSites=true	72; 67; 61	PIFGGTVY*HSPVSRL; PIFGGTVY*HSPVSRL; PIFGGTVY*HSPVSRL			LNTTTM#SNATANSSIRPIFGGTVY*HSPVSR	4	819.643														10445
192	190	Cell cycle regulation	PRC1; PRC1; PRC1	PRC1; PRC1 iso2; PRC1 iso3	511; 481; 470	protein regulator of cytokinesis 1 isoform 1	O43663; O43663-2; O43663-3	http://www.phosphosite.org/proteinAction.do?id=13469&showAllSites=true	72; 67; 61	PIFGGTVY*HSPVSRL; PIFGGTVY*HSPVSRL; PIFGGTVY*HSPVSRL			SNATANSSIRPIFGGTVY*HSPVSR	3	866.754		13782													13902	13782													45.9873	45.8392
193	191	Cell cycle regulation	PRC1; PRC1; PRC1	PRC1; PRC1 iso2; PRC1 iso3	§513; §483; §472	protein regulator of cytokinesis 1 isoform 1	O43663; O43663-2; O43663-3	http://www.phosphosite.org/proteinAction.do?id=13469&showAllSites=true	72; 67; 61	FGGTVYHS*PVSRLPP; FGGTVYHS*PVSRLPP; FGGTVYHS*PVSRLPP			ATANSSIRPIFGGTVYHS*PVSR	3	799.729		13652													13776	13652													45.6437	45.6097
194	192	Cell cycle regulation	PRC1; PRC1; PRC1	PRC1; PRC1 iso2; PRC1 iso3	§513; §483; §472	protein regulator of cytokinesis 1 isoform 1	O43663; O43663-2; O43663-3	http://www.phosphosite.org/proteinAction.do?id=13469&showAllSites=true	72; 67; 61	FGGTVYHS*PVSRLPP; FGGTVYHS*PVSRLPP; FGGTVYHS*PVSRLPP			KLNTTTMSNATANSSIRPIFGGTVYHS*PVSR	3	1129.89											11085			10474											10949	10692	10758	10504
195	193	Cell cycle regulation	PRC1; PRC1; PRC1	PRC1; PRC1 iso2; PRC1 iso3	§513; §483; §472	protein regulator of cytokinesis 1 isoform 1	O43663; O43663-2; O43663-3	http://www.phosphosite.org/proteinAction.do?id=13469&showAllSites=true	72; 67; 61	FGGTVYHS*PVSRLPP; FGGTVYHS*PVSRLPP; FGGTVYHS*PVSRLPP			KLNTTTMSNATANSSIRPIFGGTVYHS*PVSR	3	1129.89											10949			10495											10949	10692	10758	10504
196	194	Cell cycle regulation	PRC1; PRC1; PRC1	PRC1; PRC1 iso2; PRC1 iso3	§513; §483; §472	protein regulator of cytokinesis 1 isoform 1	O43663; O43663-2; O43663-3	http://www.phosphosite.org/proteinAction.do?id=13469&showAllSites=true	72; 67; 61	FGGTVYHS*PVSRLPP; FGGTVYHS*PVSRLPP; FGGTVYHS*PVSRLPP			KLNTTTMSNATANSSIRPIFGGTVYHS*PVSR	4	847.668	14806	14334	14122	13940	13421	13374	13536	13461	13258	13236	10924	10827	10708	10448	14621	14334	14161	13995	13512	13496	13632	13509	13296	13297	10924	10713	10758	10504	47.9358	47.564	47.4177	47.3828	47.4577	47.601
197	195	Cell cycle regulation	PRC1; PRC1; PRC1	PRC1; PRC1 iso2; PRC1 iso3	§513; §483; §472	protein regulator of cytokinesis 1 isoform 1	O43663; O43663-2; O43663-3	http://www.phosphosite.org/proteinAction.do?id=13469&showAllSites=true	72; 67; 61	FGGTVYHS*PVSRLPP; FGGTVYHS*PVSRLPP; FGGTVYHS*PVSRLPP			KLNTTTMSNATANSSIRPIFGGTVYHS*PVSR	4	847.668	14822	14619		14140	13732	13409	13527	13671	13269	13251		10634	10717		14621	14334	14161	13995	13512	13496	13632	13509	13296	13297	10924	10713	10758	10504	47.9358	47.564	47.4177	47.3828	47.4577	47.601
198	196	Cell cycle regulation	PRC1; PRC1; PRC1	PRC1; PRC1 iso2; PRC1 iso3	§513; §483; §472	protein regulator of cytokinesis 1 isoform 1	O43663; O43663-2; O43663-3	http://www.phosphosite.org/proteinAction.do?id=13469&showAllSites=true	72; 67; 61	FGGTVYHS*PVSRLPP; FGGTVYHS*PVSRLPP; FGGTVYHS*PVSRLPP			KLNTTTMSNATANSSIRPIFGGTVYHS*PVSR	4	847.668						13612	13797		13428	13432		9438			14621	14334	14161	13995	13512	13496	13632	13509	13296	13297	10924	10713	10758	10504	47.9358	47.564	47.4177	47.3828	47.4577	47.601
199	197	Cell cycle regulation	PRC1; PRC1; PRC1	PRC1; PRC1 iso2; PRC1 iso3	§513; §483; §472	protein regulator of cytokinesis 1 isoform 1	O43663; O43663-2; O43663-3	http://www.phosphosite.org/proteinAction.do?id=13469&showAllSites=true	72; 67; 61	FGGTVYHS*PVSRLPP; FGGTVYHS*PVSRLPP; FGGTVYHS*PVSRLPP			KLNTTTMSNATANSSIRPIFGGTVYHS*PVSR	4	847.668						13731									14621	14334	14161	13995	13512	13496	13632	13509	13296	13297	10924	10713	10758	10504	47.9358	47.564	47.4177	47.3828	47.4577	47.601
200	198	Cell cycle regulation	PRC1; PRC1; PRC1	PRC1; PRC1 iso2; PRC1 iso3	§513; §483; §472	protein regulator of cytokinesis 1 isoform 1	O43663; O43663-2; O43663-3	http://www.phosphosite.org/proteinAction.do?id=13469&showAllSites=true	72; 67; 61	FGGTVYHS*PVSRLPP; FGGTVYHS*PVSRLPP; FGGTVYHS*PVSRLPP			KLNTTTM#SNATANSSIRPIFGGTVYHS*PVSR	4	851.667	14234	13620	12706	13276	12107	12030	12155	12081	11974		10429	10497	10100	9631	13450	12969	12761	12616	12210	12049	12241	12119	11980	11947	9611	9419	9477	9265	43.9897	43.6967	43.5767	43.6053	43.8072	43.4905
201	199	Cell cycle regulation	PRC1; PRC1; PRC1	PRC1; PRC1 iso2; PRC1 iso3	§513; §483; §472	protein regulator of cytokinesis 1 isoform 1	O43663; O43663-2; O43663-3	http://www.phosphosite.org/proteinAction.do?id=13469&showAllSites=true	72; 67; 61	FGGTVYHS*PVSRLPP; FGGTVYHS*PVSRLPP; FGGTVYHS*PVSRLPP			KLNTTTM#SNATANSSIRPIFGGTVYHS*PVSR	4	851.667	13613	13012	13190	13334	12543	12220	12354	12423			10050	10440	9628	10283	13450	12969	12761	12616	12210	12049	12241	12119	11980	11947	9611	9419	9477	9265	43.9897	43.6967	43.5767	43.6053	43.8072	43.4905
202	200	Cell cycle regulation	PRC1; PRC1; PRC1	PRC1; PRC1 iso2; PRC1 iso3	§513; §483; §472	protein regulator of cytokinesis 1 isoform 1	O43663; O43663-2; O43663-3	http://www.phosphosite.org/proteinAction.do?id=13469&showAllSites=true	72; 67; 61	FGGTVYHS*PVSRLPP; FGGTVYHS*PVSRLPP; FGGTVYHS*PVSRLPP			KLNTTTM#SNATANSSIRPIFGGTVYHS*PVSR	4	851.667	13194	13390	13148	13750	12637	12451		12835			9611	10263	10494	9418	13450	12969	12761	12616	12210	12049	12241	12119	11980	11947	9611	9419	9477	9265	43.9897	43.6967	43.5767	43.6053	43.8072	43.4905
203	201	Cell cycle regulation	PRC1; PRC1; PRC1	PRC1; PRC1 iso2; PRC1 iso3	§513; §483; §472	protein regulator of cytokinesis 1 isoform 1	O43663; O43663-2; O43663-3	http://www.phosphosite.org/proteinAction.do?id=13469&showAllSites=true	72; 67; 61	FGGTVYHS*PVSRLPP; FGGTVYHS*PVSRLPP; FGGTVYHS*PVSRLPP			KLNTTTM#SNATANSSIRPIFGGTVYHS*PVSR	4	851.667	14440	14215	13792	13031	12316	12496		12289			10492	9993	9845	9861	13450	12969	12761	12616	12210	12049	12241	12119	11980	11947	9611	9419	9477	9265	43.9897	43.6967	43.5767	43.6053	43.8072	43.4905
204	202	Cell cycle regulation	PRC1; PRC1; PRC1	PRC1; PRC1 iso2; PRC1 iso3	§513; §483; §472	protein regulator of cytokinesis 1 isoform 1	O43663; O43663-2; O43663-3	http://www.phosphosite.org/proteinAction.do?id=13469&showAllSites=true	72; 67; 61	FGGTVYHS*PVSRLPP; FGGTVYHS*PVSRLPP; FGGTVYHS*PVSRLPP			KLNTTTM#SNATANSSIRPIFGGTVYHS*PVSR	4	851.667	13450	13567	12966	12539	12467	13446		12716			10255	10223	9419	10073	13450	12969	12761	12616	12210	12049	12241	12119	11980	11947	9611	9419	9477	9265	43.9897	43.6967	43.5767	43.6053	43.8072	43.4905
205	203	Cell cycle regulation	PRC1; PRC1; PRC1	PRC1; PRC1 iso2; PRC1 iso3	§513; §483; §472	protein regulator of cytokinesis 1 isoform 1	O43663; O43663-2; O43663-3	http://www.phosphosite.org/proteinAction.do?id=13469&showAllSites=true	72; 67; 61	FGGTVYHS*PVSRLPP; FGGTVYHS*PVSRLPP; FGGTVYHS*PVSRLPP			KLNTTTM#SNATANSSIRPIFGGTVYHS*PVSR	4	851.667	13404	13203	12907	13130	12448			13586			9820	9358	9822	10157	13450	12969	12761	12616	12210	12049	12241	12119	11980	11947	9611	9419	9477	9265	43.9897	43.6967	43.5767	43.6053	43.8072	43.4905
206	204	Cell cycle regulation	PRC1; PRC1; PRC1	PRC1; PRC1 iso2; PRC1 iso3	§513; §483; §472	protein regulator of cytokinesis 1 isoform 1	O43663; O43663-2; O43663-3	http://www.phosphosite.org/proteinAction.do?id=13469&showAllSites=true	72; 67; 61	FGGTVYHS*PVSRLPP; FGGTVYHS*PVSRLPP; FGGTVYHS*PVSRLPP			KLNTTTM#SNATANSSIRPIFGGTVYHS*PVSR	4	851.667	13832	14008	13513	12920							10643		10271	9884	13450	12969	12761	12616	12210	12049	12241	12119	11980	11947	9611	9419	9477	9265	43.9897	43.6967	43.5767	43.6053	43.8072	43.4905
207	205	Cell cycle regulation	PRC1; PRC1; PRC1	PRC1; PRC1 iso2; PRC1 iso3	§513; §483; §472	protein regulator of cytokinesis 1 isoform 1	O43663; O43663-2; O43663-3	http://www.phosphosite.org/proteinAction.do?id=13469&showAllSites=true	72; 67; 61	FGGTVYHS*PVSRLPP; FGGTVYHS*PVSRLPP; FGGTVYHS*PVSRLPP			KLNTTTM#SNATANSSIRPIFGGTVYHS*PVSR	4	851.667			13932								10706		10706	10136	13450	12969	12761	12616	12210	12049	12241	12119	11980	11947	9611	9419	9477	9265	43.9897	43.6967	43.5767	43.6053	43.8072	43.4905
208	206	Cell cycle regulation	PRC1; PRC1; PRC1	PRC1; PRC1 iso2; PRC1 iso3	§513; §483; §472	protein regulator of cytokinesis 1 isoform 1	O43663; O43663-2; O43663-3	http://www.phosphosite.org/proteinAction.do?id=13469&showAllSites=true	72; 67; 61	FGGTVYHS*PVSRLPP; FGGTVYHS*PVSRLPP; FGGTVYHS*PVSRLPP			KLNTTTM#SNATANSSIRPIFGGTVYHS*PVSR	4	851.667											10871			9227	13450	12969	12761	12616	12210	12049	12241	12119	11980	11947	9611	9419	9477	9265	43.9897	43.6967	43.5767	43.6053	43.8072	43.4905
209	207	Cell cycle regulation	PRC1; PRC1; PRC1	PRC1; PRC1 iso2; PRC1 iso3	§513; §483; §472	protein regulator of cytokinesis 1 isoform 1	O43663; O43663-2; O43663-3	http://www.phosphosite.org/proteinAction.do?id=13469&showAllSites=true	72; 67; 61	FGGTVYHS*PVSRLPP; FGGTVYHS*PVSRLPP; FGGTVYHS*PVSRLPP			LNTTTMSNATANSSIRPIFGGTVYHS*PVSR	3	1087.19			15744								12417		12171	11791	16049	15876	15744	15511	14968	14917	15128	15043			12417	12078	12144	11820	51.752	51.566	51.6	51.4942	51.4962	51.5192
210	208	Cell cycle regulation	PRC1; PRC1; PRC1	PRC1; PRC1 iso2; PRC1 iso3	§513; §483; §472	protein regulator of cytokinesis 1 isoform 1	O43663; O43663-2; O43663-3	http://www.phosphosite.org/proteinAction.do?id=13469&showAllSites=true	72; 67; 61	FGGTVYHS*PVSRLPP; FGGTVYHS*PVSRLPP; FGGTVYHS*PVSRLPP			LNTTTMSNATANSSIRPIFGGTVYHS*PVSR	3	1087.19													12133		16049	15876	15744	15511	14968	14917	15128	15043			12417	12078	12144	11820	51.752	51.566	51.6	51.4942	51.4962	51.5192
211	209	Cell cycle regulation	PRC1; PRC1; PRC1	PRC1; PRC1 iso2; PRC1 iso3	§513; §483; §472	protein regulator of cytokinesis 1 isoform 1	O43663; O43663-2; O43663-3	http://www.phosphosite.org/proteinAction.do?id=13469&showAllSites=true	72; 67; 61	FGGTVYHS*PVSRLPP; FGGTVYHS*PVSRLPP; FGGTVYHS*PVSRLPP			LNTTTMSNATANSSIRPIFGGTVYHS*PVSR	4	815.645	16009	15837			14933		15096	14999			12415				16009	15876	15694	15511	14947	14896	15149	15043		14802	12415	12078	12144	11820	51.752	51.566	51.5485	51.4942	51.4368	51.4607
212	210	Cell cycle regulation	PRC1; PRC1; PRC1	PRC1; PRC1 iso2; PRC1 iso3	§513; §483; §472	protein regulator of cytokinesis 1 isoform 1	O43663; O43663-2; O43663-3	http://www.phosphosite.org/proteinAction.do?id=13469&showAllSites=true	72; 67; 61	FGGTVYHS*PVSRLPP; FGGTVYHS*PVSRLPP; FGGTVYHS*PVSRLPP			LNTTTM#SNATANSSIRPIFGGTVYHS*PVSR	3	1092.52		14361									10913	10619	10724	10430	14579	14361	14161	14016	13512	13463	13590	13550			10943	10650	10795	10462	47.8308	47.564	47.4177	47.4407	47.4577	47.5083
213	211	Cell cycle regulation	PRC1; PRC1; PRC1	PRC1; PRC1 iso2; PRC1 iso3	§513; §483; §472	protein regulator of cytokinesis 1 isoform 1	O43663; O43663-2; O43663-3	http://www.phosphosite.org/proteinAction.do?id=13469&showAllSites=true	72; 67; 61	FGGTVYHS*PVSRLPP; FGGTVYHS*PVSRLPP; FGGTVYHS*PVSRLPP			LNTTTM#SNATANSSIRPIFGGTVYHS*PVSR	3	1092.52											11024		10795	10449	14579	14361	14161	14016	13512	13463	13590	13550			10943	10650	10795	10462	47.8308	47.564	47.4177	47.4407	47.4577	47.5083
214	212	Cell cycle regulation	PRC1; PRC1; PRC1	PRC1; PRC1 iso2; PRC1 iso3	§513; §483; §472	protein regulator of cytokinesis 1 isoform 1	O43663; O43663-2; O43663-3	http://www.phosphosite.org/proteinAction.do?id=13469&showAllSites=true	72; 67; 61	FGGTVYHS*PVSRLPP; FGGTVYHS*PVSRLPP; FGGTVYHS*PVSRLPP			LNTTTM#SNATANSSIRPIFGGTVYHS*PVSR	4	819.643	14736	14703	14163				13595						10719		14579	14336	14182	14016	13512	13483	13611	13550							47.8308	47.5077	47.4733	47.4407	47.4577	47.5625
215	213	Cell cycle regulation	PRC1; PRC1; PRC1	PRC1; PRC1 iso2; PRC1 iso3	§513; §483; §472	protein regulator of cytokinesis 1 isoform 1	O43663; O43663-2; O43663-3	http://www.phosphosite.org/proteinAction.do?id=13469&showAllSites=true	72; 67; 61	FGGTVYHS*PVSRLPP; FGGTVYHS*PVSRLPP; FGGTVYHS*PVSRLPP			LNTTTM#SNATANSSIRPIFGGTVYHS*PVSR	4	819.643		14336													14579	14336	14182	14016	13512	13483	13611	13550							47.8308	47.5077	47.4733	47.4407	47.4577	47.5625
216	214	Cell cycle regulation	PRC1; PRC1; PRC1	PRC1; PRC1 iso2; PRC1 iso3	§513; §483; §472	protein regulator of cytokinesis 1 isoform 1	O43663; O43663-2; O43663-3	http://www.phosphosite.org/proteinAction.do?id=13469&showAllSites=true	72; 67; 61	FGGTVYHS*PVSRLPP; FGGTVYHS*PVSRLPP; FGGTVYHS*PVSRLPP			PIFGGTVYHS*PVSR	2	798.882	13157	13016	12816	12669	12234	12145		12229			9424	9196	9255	9062	13157	13073	12840	12699	12257	12187	12299	12266			9424	9230	9267	9076	44.0957	43.9723	43.7895	43.828	43.9497	43.8787
217	215	Cell cycle regulation	PRC1; PRC1; PRC1	PRC1; PRC1 iso2; PRC1 iso3	§513; §483; §472	protein regulator of cytokinesis 1 isoform 1	O43663; O43663-2; O43663-3	http://www.phosphosite.org/proteinAction.do?id=13469&showAllSites=true	72; 67; 61	FGGTVYHS*PVSRLPP; FGGTVYHS*PVSRLPP; FGGTVYHS*PVSRLPP			PIFGGTVYHS*PVSR	2	798.882								12212							13157	13073	12840	12699	12257	12187	12299	12266			9424	9230	9267	9076	44.0957	43.9723	43.7895	43.828	43.9497	43.8787
218	216	Cell cycle regulation	PRC1; PRC1; PRC1	PRC1; PRC1 iso2; PRC1 iso3	§513; §483; §472	protein regulator of cytokinesis 1 isoform 1	O43663; O43663-2; O43663-3	http://www.phosphosite.org/proteinAction.do?id=13469&showAllSites=true	72; 67; 61	FGGTVYHS*PVSRLPP; FGGTVYHS*PVSRLPP; FGGTVYHS*PVSRLPP			PIFGGTVYHS*PVSR	3	532.924	13153	13014	12804	12659	12229	12138	12269	12221			9438	9210	9252	9056	13153	13052	12840	12699	12257	12187	12299	12266	12066	12042	9438	9230	9267	9076	44.0957	43.917	43.7895	43.828	43.9497	43.8787
219	217	Cell cycle regulation	PRC1; PRC1; PRC1	PRC1; PRC1 iso2; PRC1 iso3	§513; §483; §472	protein regulator of cytokinesis 1 isoform 1	O43663; O43663-2; O43663-3	http://www.phosphosite.org/proteinAction.do?id=13469&showAllSites=true	72; 67; 61	FGGTVYHS*PVSRLPP; FGGTVYHS*PVSRLPP; FGGTVYHS*PVSRLPP			SIRPIFGGTVYHS*PVSR	3	651.663	13530	13350													13530	13346													44.9178	44.7155
220	218	Cell cycle regulation	PRC1; PRC1; PRC1	PRC1; PRC1 iso2; PRC1 iso3	§513; §483; §472	protein regulator of cytokinesis 1 isoform 1	O43663; O43663-2; O43663-3	http://www.phosphosite.org/proteinAction.do?id=13469&showAllSites=true	72; 67; 61	FGGTVYHS*PVSRLPP; FGGTVYHS*PVSRLPP; FGGTVYHS*PVSRLPP			SNATANSSIRPIFGGTVYHS*PVSR	3	866.754	13894
221	219	Cell cycle regulation	PRC1; PRC1; PRC1	PRC1; PRC1 iso2; PRC1 iso3	§513; §483; §472	protein regulator of cytokinesis 1 isoform 1	O43663; O43663-2; O43663-3	http://www.phosphosite.org/proteinAction.do?id=13469&showAllSites=true	72; 67; 61	FGGTVYHS*PVSRLPP; FGGTVYHS*PVSRLPP; FGGTVYHS*PVSRLPP			SSIRPIFGGTVYHS*PVSR	3	680.674	13448	13307	13085	12929	12478	12415	12512	12478			9735	9504	9563	9354	13503	13307	13101	12974	12533	12464	12507	12498	12332		9735	9544	9582	9391	44.9178	44.772	44.4993	44.5672	44.7122	44.6572
222	220	Cell cycle regulation	PRC1; PRC1; PRC1	PRC1; PRC1 iso2; PRC1 iso3	516; 486; 475	protein regulator of cytokinesis 1 isoform 1	O43663; O43663-2; O43663-3	http://www.phosphosite.org/proteinAction.do?id=13469&showAllSites=true	72; 67; 61	TVYHSPVS*RLPPSGS; TVYHSPVS*RLPPSGS; TVYHSPVS*RLPPSGS			KLNTTTMSNATANSSIRPIFGGTVYHSPVS*R	3	1129.89													10762
223	221	Cell cycle regulation	PRC1; PRC1; PRC1	PRC1; PRC1 iso2; PRC1 iso3	516; 486; 475	protein regulator of cytokinesis 1 isoform 1	O43663; O43663-2; O43663-3	http://www.phosphosite.org/proteinAction.do?id=13469&showAllSites=true	72; 67; 61	TVYHSPVS*RLPPSGS; TVYHSPVS*RLPPSGS; TVYHSPVS*RLPPSGS			KLNTTTMSNATANSSIRPIFGGTVYHSPVS*R	4	847.668	14601
224	222	Cell cycle regulation	PRC1; PRC1; PRC1	PRC1; PRC1 iso2; PRC1 iso3	516; 486; 475	protein regulator of cytokinesis 1 isoform 1	O43663; O43663-2; O43663-3	http://www.phosphosite.org/proteinAction.do?id=13469&showAllSites=true	72; 67; 61	TVYHSPVS*RLPPSGS; TVYHSPVS*RLPPSGS; TVYHSPVS*RLPPSGS			KLNTTTM#SNATANSSIRPIFGGTVYHSPVS*R	4	851.667								12588				9570
225	223	Cell cycle regulation	PRC1; PRC1; PRC1	PRC1; PRC1 iso2; PRC1 iso3	516; 486; 475	protein regulator of cytokinesis 1 isoform 1	O43663; O43663-2; O43663-3	http://www.phosphosite.org/proteinAction.do?id=13469&showAllSites=true	72; 67; 61	TVYHSPVS*RLPPSGS; TVYHSPVS*RLPPSGS; TVYHSPVS*RLPPSGS			LNTTTMSNATANSSIRPIFGGTVYHSPVS*R	3	1087.19												12065
226	224	Cell cycle regulation	TUBGCP4	TUBGCP4		gamma-tubulin complex component 4	Q9UGJ1	http://www.phosphosite.org/proteinAction.do?id=15244741&showAllSites=true	76				M#IHELLLALSGYPGSIFTWNK	3	802.756	27191	26846									22483	21675	21991	21167	27191	26859	26916	26543	25882	25882	26033	25864	25504	26072	22483	21735	21988	21185	80.9847	80.67	80.3798	80.2267	80.1788	80.1818
227	225	Cell cycle regulation	TUBGCP4	TUBGCP4		gamma-tubulin complex component 4	Q9UGJ1	http://www.phosphosite.org/proteinAction.do?id=15244741&showAllSites=true	76				M#IHELLLALSGYPGSIFTWNKR	4	641.344	25254							24462	24015	23915					25262	24850	24819				24554	24526	24015	24076					75.8798	75.3148	74.9712
228	226	Cell cycle regulation	TUBGCP4	TUBGCP4		gamma-tubulin complex component 4	Q9UGJ1	http://www.phosphosite.org/proteinAction.do?id=15244741&showAllSites=true	76				MIHELLLALSGYPGSIFTWNK	3	797.424														22350											23824	22911	23288	22350
229	227	Cell cycle regulation	TUBGCP4	TUBGCP4		gamma-tubulin complex component 4	Q9UGJ1	http://www.phosphosite.org/proteinAction.do?id=15244741&showAllSites=true	76				VLLDDDNLLPLLHLTIEYHGK	4	608.586					24104							20230	20536		25346	25060	25069	24781	24104	24171	24806	24777	24442	24181	21057	20230	20562	19800	76.1035	75.876	75.5947	75.5885	75.6705	75.7523
230	Chaperone
231	228	Chaperone	CDC37	Cdc37		hsp90 co-chaperone Cdc37	Q16543	http://www.phosphosite.org/proteinAction.do?id=3782&showAllSites=true	44				CALM#EQVAHQTIVM#QFILELAK	3	869.111								26025							25676	26170	26154	25754	25078	25051	25844	26025							76.9638	78.8088	78.4022	78.1438	78.0157	78.0127
232	229	Chaperone	CDC37	Cdc37		hsp90 co-chaperone Cdc37	Q16543	http://www.phosphosite.org/proteinAction.do?id=3782&showAllSites=true	44				CALM#EQVAHQTIVMQFILELAK	3	863.779							28186	28131	27578						27941		28901	28499			28170	28131	27559	27364					82.8063		85.3675	85.258
233	230	Chaperone	CDC37	Cdc37		hsp90 co-chaperone Cdc37	Q16543	http://www.phosphosite.org/proteinAction.do?id=3782&showAllSites=true	44				CALMEQVAHQTIVMQFILELAK	3	858.448										27817					28613	28089	28493	28694			28527	28580	28016	27805					84.359	83.726	84.328	85.834
234	Chromatin, DNA-binding, DNA repair or DNA replication protein
235	231	Chromatin, DNA-binding, DNA repair or DNA replication protein	BLM	BLM		Bloom syndrome protein	P54132	http://www.phosphosite.org/proteinAction.do?id=4649&showAllSites=true	159				VFGVHYFNIFNTVTLK	3	633.677							23076	23031	22649	22527	19197	18512	18764	18110	23840	23470	23378	23154	22506	22463	23072	23031	22728	22559	19197	18525	18777	18099	72.1673	71.6738	71.3085	71.3857	71.3265	71.3687
236	232	Chromatin, DNA-binding, DNA repair or DNA replication protein	BLM	BLM	74	Bloom syndrome protein	P54132	http://www.phosphosite.org/proteinAction.do?id=4649&showAllSites=true	159	VTEDFSFS*EPLPNTT			NKDVNVTEDFSFS*EPLPNTTNQQR	3	954.098	17449	17326			16358	16293	16560							13078	17456	17315	17147	16910	16389	16293	16565	16509	16311	16224	13707	13296	13422	13078	55.4877	55.4233	55.4188	55.2415	55.3677	55.338
237	233	Chromatin, DNA-binding, DNA repair or DNA replication protein	BLM	BLM	74	Bloom syndrome protein	P54132	http://www.phosphosite.org/proteinAction.do?id=4649&showAllSites=true	159	VTEDFSFS*EPLPNTT			NKDVNVTEDFSFS*EPLPNTTNQQR	3	954.098							16579								17456	17315	17147	16910	16389	16293	16565	16509	16311	16224	13707	13296	13422	13078	55.4877	55.4233	55.4188	55.2415	55.3677	55.338
238	234	Chromatin, DNA-binding, DNA repair or DNA replication protein	DDB1	DDB1		DNA damage-binding protein 1	Q16531	http://www.phosphosite.org/proteinAction.do?id=6910&showAllSites=true	127				ALYYLQIHPQEL	2	744.398	20520	20289	20136	19914	19336	19258					16126	15652	15785	15291	20539	20289	20180	19946	19379	19313					16164	15669	15785	15306	63.5835	63.397	63.261	63.1587	63.244	63.2502
239	235	Chromatin, DNA-binding, DNA repair or DNA replication protein	DDB1	DDB1		DNA damage-binding protein 1	Q16531	http://www.phosphosite.org/proteinAction.do?id=6910&showAllSites=true	127				ALYYLQIHPQELR	2	822.449	16849	16597	16362	16156	15662	15572	15799	15750	15499	15465	12724	12373	12418		16868	16668	16428	16220	15715	15611	15816	15810	15579	15465	12724	12393	12459	12135	53.9278	53.6957	53.4802	53.3823	53.547	53.404
240	236	Chromatin, DNA-binding, DNA repair or DNA replication protein	DDB1	DDB1		DNA damage-binding protein 1	Q16531	http://www.phosphosite.org/proteinAction.do?id=6910&showAllSites=true	127				ALYYLQIHPQELR	3	548.635	16768	16553		16137		15712	15717	15872	15643	15590	12682	12333	12398	12053	16868	16647	16428	16220	15715	15611	15922	15789	15579	15506	12743	12333	12459	12135	53.9278	53.6358	53.4802	53.3823	53.547	53.404
241	237	Chromatin, DNA-binding, DNA repair or DNA replication protein	DDB1	DDB1		DNA damage-binding protein 1	Q16531	http://www.phosphosite.org/proteinAction.do?id=6910&showAllSites=true	127				ALYYLQIHPQELR	3	548.635						15511	15922	15679	15436	15390					16868	16647	16428	16220	15715	15611	15922	15789	15579	15506	12743	12333	12459	12135	53.9278	53.6358	53.4802	53.3823	53.547	53.404
242	238	Chromatin, DNA-binding, DNA repair or DNA replication protein	DDB1	DDB1		DNA damage-binding protein 1	Q16531	http://www.phosphosite.org/proteinAction.do?id=6910&showAllSites=true	127				DLLFILTAK	2	517.318	24781	24511	24527	24248	23627	23599					20044	19307	19582	18887	24821	24535	24588	24302	23677	23599	24409	24344	23963	23769	20044	19344	19617	18918	74.7283	74.4862	74.383	74.3587	74.368	74.4122
243	239	Chromatin, DNA-binding, DNA repair or DNA replication protein	DDB1	DDB1		DNA damage-binding protein 1	Q16531	http://www.phosphosite.org/proteinAction.do?id=6910&showAllSites=true	127				DSAATTDEER	2	547.734			3088	3004													3088	3007													15.4963	15.4254
244	240	Chromatin, DNA-binding, DNA repair or DNA replication protein	DDB1	DDB1		DNA damage-binding protein 1	Q16531	http://www.phosphosite.org/proteinAction.do?id=6910&showAllSites=true	127				FLYGCQAPTICFVYQDPQGR	3	807.377						19551				19560					20770		20411	20217	19673	19582	20055	19953	19694	19560					64.1965		63.8302	63.851	63.9865	63.9615
245	241	Chromatin, DNA-binding, DNA repair or DNA replication protein	DDB1	DDB1		DNA damage-binding protein 1	Q16531	http://www.phosphosite.org/proteinAction.do?id=6910&showAllSites=true	127				ILKLPSFELLHK	3	479.966		17908	17721			16864									18166	17889	17721	17476	16906	16846	17208	17092	16751	17030					57.365	56.9493	56.6598	56.7363	56.7428	56.7518
246	242	Chromatin, DNA-binding, DNA repair or DNA replication protein	DDB1	DDB1		DNA damage-binding protein 1	Q16531	http://www.phosphosite.org/proteinAction.do?id=6910&showAllSites=true	127				ILKLPSFELLHK	4	360.226						16865				16940					18208	17868	17644	17437	16868	16865	17208		16825	16728					57.475	56.8902	56.7145	56.6282	56.6372	56.8697
247	243	Chromatin, DNA-binding, DNA repair or DNA replication protein	DDB1	DDB1		DNA damage-binding protein 1	Q16531	http://www.phosphosite.org/proteinAction.do?id=6910&showAllSites=true	127				IVVFQYSDGK	2	578.306							13050				9883	9676	9716		13923	13805	13594	13414	12951	12904	13050	12967	12790	12764	9883	9670	9729	9496	46.045	45.9505	45.8662	45.7897	45.885	45.9195
248	244	Chromatin, DNA-binding, DNA repair or DNA replication protein	DDB1	DDB1		DNA damage-binding protein 1	Q16531	http://www.phosphosite.org/proteinAction.do?id=6910&showAllSites=true	127				KICYQEVSQCFGVLSSR	3	687.668							15610								15209	15729	15189	15033	15497	15445	15610	15290	15338	15257					49.5112	51.1653	50.1788	50.1908	52.9472	52.9625
249	245	Chromatin, DNA-binding, DNA repair or DNA replication protein	DDB1	DDB1		DNA damage-binding protein 1	Q16531	http://www.phosphosite.org/proteinAction.do?id=6910&showAllSites=true	127				LGKDPNTYFIVGTAM#VYPEEAEPK	3	895.775	17537	17347	17136	16942	16387		16569	16525		16262		13386	13498	13071	17519	17315	17126	16784	16431	16341	16569	16509	16311	16245	13770	13317	13498	13038	55.659	55.4233	55.3627	54.909	55.4808	55.3962
250	246	Chromatin, DNA-binding, DNA repair or DNA replication protein	DDB1	DDB1		DNA damage-binding protein 1	Q16531	http://www.phosphosite.org/proteinAction.do?id=6910&showAllSites=true	127				LGKDPNTYFIVGTAM#VYPEEAEPK	3	895.775			17123		16426		16550	16481							17519	17315	17126	16784	16431	16341	16569	16509	16311	16245	13770	13317	13498	13038	55.659	55.4233	55.3627	54.909	55.4808	55.3962
251	247	Chromatin, DNA-binding, DNA repair or DNA replication protein	DDB1	DDB1		DNA damage-binding protein 1	Q16531	http://www.phosphosite.org/proteinAction.do?id=6910&showAllSites=true	127				LGKDPNTYFIVGTAMVYPEEAEPK	3	890.444		19858													20056	19858	19635	19429	18821		19247	19169	18896	18798					62.3402	62.1257	61.8535	61.8512	61.7995
252	248	Chromatin, DNA-binding, DNA repair or DNA replication protein	DDB1	DDB1		DNA damage-binding protein 1	Q16531	http://www.phosphosite.org/proteinAction.do?id=6910&showAllSites=true	127				LVFSNVNLK	2	517.306							14066		13812	13757					14999	14831	14607	14448	13962	13894	14054	14017	13812	13752					48.9538	48.7668	48.635	48.612	48.7482	48.716
253	249	Chromatin, DNA-binding, DNA repair or DNA replication protein	DDB1	DDB1		DNA damage-binding protein 1	Q16531	http://www.phosphosite.org/proteinAction.do?id=6910&showAllSites=true	127				NTRLEIYVVTAEGLRPVK	3	686.728					16178		16309	16225	16042						17414		16899	16729	16189	16028	16309	16215	16103	16152					55.3723		54.752	54.7557	54.8252	54.5435
254	250	Chromatin, DNA-binding, DNA repair or DNA replication protein	DDB1	DDB1		DNA damage-binding protein 1	Q16531	http://www.phosphosite.org/proteinAction.do?id=6910&showAllSites=true	127				NTRLEIYVVTAEGLRPVK	4	515.298							16402				13280		13000		16028		16920	16749	16126	16112	16402	16236	16146	16021	13280	12897	12984	12618	51.6947		54.8042	54.811	54.6533	54.772
255	251	Chromatin, DNA-binding, DNA repair or DNA replication protein	DDB1	DDB1		DNA damage-binding protein 1	Q16531	http://www.phosphosite.org/proteinAction.do?id=6910&showAllSites=true	127				QGQGQLVTCSGAFK	2	740.864				10742		10299	10344	10285	10116	10135							10876	10742	10379	10282	10336	10292	10112	10127							38.415	38.3827	38.6227	38.482
256	252	Chromatin, DNA-binding, DNA repair or DNA replication protein	DDB1	DDB1		DNA damage-binding protein 1	Q16531	http://www.phosphosite.org/proteinAction.do?id=6910&showAllSites=true	127				QGQGQLVTCSGAFK	2	740.864										10111							10876	10742	10379	10282	10336	10292	10112	10127							38.415	38.3827	38.6227	38.482
257	253	Chromatin, DNA-binding, DNA repair or DNA replication protein	DDB1	DDB1		DNA damage-binding protein 1	Q16531	http://www.phosphosite.org/proteinAction.do?id=6910&showAllSites=true	127				SVLLLAYKPM#EGNFEEIAR	3	732.717			18371		17639		17929	17866							18838	18602	18379	17243	17671	17569	17929	17878	17611	17513					59.1185	58.8647	58.6217	56.1132	58.802	58.6825
258	254	Chromatin, DNA-binding, DNA repair or DNA replication protein	ERCC5	XPG	324	DNA repair protein complementing XP-G cells	P28715	http://www.phosphosite.org/proteinAction.do?id=5820&showAllSites=true	133	MSFDVKSS*PCEKLKT			M#HGM#SFDVKSS*PCEKLKTEKEPDATPPSPR	4	875.399									18994						20182	19987	19781	19617	19023	18956	19390	19372	18994	18882					62.669	62.526	62.2355	62.3282	62.327	62.3297
259	255	Chromatin, DNA-binding, DNA repair or DNA replication protein	ERCC5	XPG	697	DNA repair protein complementing XP-G cells	P28715	http://www.phosphosite.org/proteinAction.do?id=5820&showAllSites=true	133	EGEAPAES*ESLLRDN			EGEAPAES*ESLLR	2	734.322					11730
260	256	Chromatin, DNA-binding, DNA repair or DNA replication protein	ERCC5	XPG	699	DNA repair protein complementing XP-G cells	P28715	http://www.phosphosite.org/proteinAction.do?id=5820&showAllSites=true	133	EAPAESES*LLRDNSE			EGEAPAESES*LLR	2	734.322	12562			12182				11713							12562	12489		12162	11715		11736	11694							42.4662	42.4018		42.368	42.414
261	257	Chromatin, DNA-binding, DNA repair or DNA replication protein	ERCC5	XPG	699	DNA repair protein complementing XP-G cells	P28715	http://www.phosphosite.org/proteinAction.do?id=5820&showAllSites=true	133	EAPAESES*LLRDNSE			EGEAPAESES*LLR	2	734.322	12577														12562	12489		12162	11715		11736	11694							42.4662	42.4018		42.368	42.414
262	258	Chromatin, DNA-binding, DNA repair or DNA replication protein	FANCB	FANCB		Fanconi anemia group B protein	Q8NB91	http://www.phosphosite.org/proteinAction.do?id=2232221&showAllSites=true	98				KKPIEHMEDLFALLAAFHK	5	448.448					22054										23588	23051	22982	22599	22054	22001									71.5427	70.5682	70.3155	69.9457	69.6937	70.1523
263	259	Chromatin, DNA-binding, DNA repair or DNA replication protein	FANCD2; FANCD2	FANCD2; FANCD2 iso2		Fanconi anemia group D2 protein isoform b	Q9BXW9; Q9BXW9-2	http://www.phosphosite.org/proteinAction.do?id=898&showAllSites=true	166; 164				HTFVVFFR	2	526.787	16726	16437	16212	16056			15601	15550	15322	15279	12116	11789	11876	11573	16763	16483	16206	16053	15554	15485	15601	15580	15391	15342	12116	11847	11892	11568	53.6478	53.1952	52.882	52.9422	53.1068	53.0742
264	260	Chromatin, DNA-binding, DNA repair or DNA replication protein	FANCD2; FANCD2	FANCD2; FANCD2 iso2		Fanconi anemia group D2 protein isoform b	Q9BXW9; Q9BXW9-2	http://www.phosphosite.org/proteinAction.do?id=898&showAllSites=true	166; 164				HTFVVFFR	3	351.527							15621	15542	15349	15295					17809	16483	16206		15518		15674	15542	15370	15328					56.4182	53.1952	52.882		53.0053
265	261	Chromatin, DNA-binding, DNA repair or DNA replication protein	FANCD2; FANCD2	FANCD2; FANCD2 iso2		Fanconi anemia group D2 protein isoform b	Q9BXW9; Q9BXW9-2	http://www.phosphosite.org/proteinAction.do?id=898&showAllSites=true	166; 164				KLFYVLSTLAFSK	3	506.297		21622	21382	21165	20562	20484	20945	20898	20603	20528		16607	16757	16223	22030	21624	21417	21191	20604	20551	20945	20912	20621	20604	17151	16607	16761	16209	67.4202	66.8005	66.3555	66.3097	66.3487	66.4357
266	262	Chromatin, DNA-binding, DNA repair or DNA replication protein	FANCD2; FANCD2	FANCD2; FANCD2 iso2		Fanconi anemia group D2 protein isoform b	Q9BXW9; Q9BXW9-2	http://www.phosphosite.org/proteinAction.do?id=898&showAllSites=true	166; 164				LLQIFHGLFAWSGFSQPENQNLLYSALHVLSSR	4	943.995					27544										28634		28513		27544		28569	28559	28021	27805					84.4083		84.3757		84.3595
267	263	Chromatin, DNA-binding, DNA repair or DNA replication protein	H2AFJ; H2AFV; H2AFVP1; H2AFX; H2AFZ; HIST1H2AA; HIST1H2AC; HIST1H2AE; HIST1H2AH; HIST1H2AI; HIST1H2AK; HIST2H2AA3; HIST2H2AB; HIST2H2AC; HIST3H2A	H2AFJ; H2AFV; H2AFVP1; H2AX; H2AZ; H2A.4; H2AL; HIST1H2AE; HIST1H2AH; H2A.1; H2AE; H2AO; HIST2H2AB; HIST2H2AC; HIST3H2A		histone H2A.J	Q9BTM1; Q71UI9; XP_944049; P16104; P0C0S5; Q96QV6; Q93077; P04908; Q96KK5; P0C0S8; Q99878; Q6FI13; Q8IUE6; Q16777; Q7L7L0	http://www.phosphosite.org/proteinAction.do?id=9429&showAllSites=true	14; 14; 18; 15; 14; 14; 14; 14; 14; 14; 14; 14; 14; 14; 14				AGLQFPVGR	2	472.769	14125	13990	13775	13620	13140	13106	13212	13164	12978	13103	10090	9860	9898	9665	14208	14084	13857	13679	13200	13146	13273	13237	13059	13103	10090	9880	9918	9685	46.8193	46.7167	46.5932	46.5223	46.5843	46.6077
268	264	Chromatin, DNA-binding, DNA repair or DNA replication protein	H2AFJ; H2AFV; H2AFVP1; H2AFX; H2AFZ; HIST1H2AA; HIST1H2AC; HIST1H2AE; HIST1H2AH; HIST1H2AI; HIST1H2AK; HIST2H2AA3; HIST2H2AB; HIST2H2AC; HIST3H2A	H2AFJ; H2AFV; H2AFVP1; H2AX; H2AZ; H2A.4; H2AL; HIST1H2AE; HIST1H2AH; H2A.1; H2AE; H2AO; HIST2H2AB; HIST2H2AC; HIST3H2A		histone H2A.J	Q9BTM1; Q71UI9; XP_944049; P16104; P0C0S5; Q96QV6; Q93077; P04908; Q96KK5; P0C0S8; Q99878; Q6FI13; Q8IUE6; Q16777; Q7L7L0	http://www.phosphosite.org/proteinAction.do?id=9429&showAllSites=true	14; 14; 18; 15; 14; 14; 14; 14; 14; 14; 14; 14; 14; 14; 14				AGLQFPVGR	2	472.769										12919					14208	14084	13857	13679	13200	13146	13273	13237	13059	13103	10090	9880	9918	9685	46.8193	46.7167	46.5932	46.5223	46.5843	46.6077
269	265	Chromatin, DNA-binding, DNA repair or DNA replication protein	H2AFJ; H2AFV; H2AFVP1; H2AFX; H2AFZ; HIST1H2AA; HIST1H2AC; HIST1H2AE; HIST1H2AH; HIST1H2AI; HIST1H2AK; HIST2H2AA3; HIST2H2AB; HIST2H2AC; HIST3H2A	H2AFJ; H2AFV; H2AFVP1; H2AX; H2AZ; H2A.4; H2AL; HIST1H2AE; HIST1H2AH; H2A.1; H2AE; H2AO; HIST2H2AB; HIST2H2AC; HIST3H2A		histone H2A.J	Q9BTM1; Q71UI9; XP_944049; P16104; P0C0S5; Q96QV6; Q93077; P04908; Q96KK5; P0C0S8; Q99878; Q6FI13; Q8IUE6; Q16777; Q7L7L0	http://www.phosphosite.org/proteinAction.do?id=9429&showAllSites=true	14; 14; 18; 15; 14; 14; 14; 14; 14; 14; 14; 14; 14; 14; 14				AGLQFPVGR	3	315.515										13040					14229	14063							13017	13040					46.877	46.6607
270	266	Chromatin, DNA-binding, DNA repair or DNA replication protein	H2AFX; HIST1H2AA	H2AX; H2A.4		histone H2A.x	P16104; Q96QV6	http://www.phosphosite.org/proteinAction.do?id=2540&showAllSites=true	15; 14				HLQLAIRNDEELNKLLGGVTIAQGGVLPNIQAVLLPK	4	987.072	26491	26078													26495	26078	25945	25733			26075		25567						79.1088	78.5267	77.8427	78.085
271	267	Chromatin, DNA-binding, DNA repair or DNA replication protein	H2AFX; HIST1H2AA	H2AX; H2A.4		histone H2A.x	P16104; Q96QV6	http://www.phosphosite.org/proteinAction.do?id=2540&showAllSites=true	15; 14				HLQLAIRNDEELNKLLGGVTIAQGGVLPNIQAVLLPK	5	789.859	26506														26479	26065					26033		25483	25181					79.2158	78.5267
272	268	Chromatin, DNA-binding, DNA repair or DNA replication protein	H2AFX; HIST1H2AA	H2AX; H2A.4		histone H2A.x	P16104; Q96QV6	http://www.phosphosite.org/proteinAction.do?id=2540&showAllSites=true	15; 14				HLQLAIRNDEELNKLLGGVTIAQGGVLPNIQAVLLPK	5	789.859	26479														26479	26065					26033		25483	25181					79.2158	78.5267
273	269	Chromatin, DNA-binding, DNA repair or DNA replication protein	H2AFX	H2AX		histone H2A.x	P16104	http://www.phosphosite.org/proteinAction.do?id=2540&showAllSites=true	15				KATQASQEY	2	513.249										3991
274	270	Chromatin, DNA-binding, DNA repair or DNA replication protein	H2AFX; HIST1H2AA; HIST2H2AB	H2AX; H2A.4; HIST2H2AB		histone H2A.x	P16104; Q96QV6; Q8IUE6	http://www.phosphosite.org/proteinAction.do?id=2540&showAllSites=true	15; 14; 14				LLGGVTIAQGGVLPNIQAVLLPK	2	1136.19	27068	26741													27068	26775	26936	26466	25966	25921		26835	26364	26072					80.6607	80.4433	80.435	80.0103	80.4098	80.2865
275	271	Chromatin, DNA-binding, DNA repair or DNA replication protein	H2AFX; HIST1H2AA; HIST2H2AB	H2AX; H2A.4; HIST2H2AB		histone H2A.x	P16104; Q96QV6; Q8IUE6	http://www.phosphosite.org/proteinAction.do?id=2540&showAllSites=true	15; 14; 14				LLGGVTIAQGGVLPNIQAVLLPK	3	757.798	26988	26861	26857	26448	25863	25865	26766	26727	26242	26035	22776	21844	22260	21324	27082	26796	26916	26508	25945	25934	26807	26814	26343	26134	22796	21924	22260	21395	80.6607	80.4995	80.3798	80.1252	80.353	80.3235
276	272	Chromatin, DNA-binding, DNA repair or DNA replication protein	H2AFX; HIST1H2AA; HIST2H2AB	H2AX; H2A.4; HIST2H2AB		histone H2A.x	P16104; Q96QV6; Q8IUE6	http://www.phosphosite.org/proteinAction.do?id=2540&showAllSites=true	15; 14; 14				LLGGVTIAQGGVLPNIQAVLLPK	3	757.798		26675													27082	26796	26916	26508	25945	25934	26807	26814	26343	26134	22796	21924	22260	21395	80.6607	80.4995	80.3798	80.1252	80.353	80.3235
277	273	Chromatin, DNA-binding, DNA repair or DNA replication protein	H2AFX; HIST1H2AA; HIST2H2AB	H2AX; H2A.4; HIST2H2AB		histone H2A.x	P16104; Q96QV6; Q8IUE6	http://www.phosphosite.org/proteinAction.do?id=2540&showAllSites=true	15; 14; 14				LNKLLGGVTIAQGGVLPNIQAVLLPK	3	876.206	25139	24803													25199	24871					24596	24610		23971					75.7188	75.3703
278	274	Chromatin, DNA-binding, DNA repair or DNA replication protein	H2AFX; HIST1H2AA; HIST2H2AB	H2AX; H2A.4; HIST2H2AB		histone H2A.x	P16104; Q96QV6; Q8IUE6	http://www.phosphosite.org/proteinAction.do?id=2540&showAllSites=true	15; 14; 14				NDEELNKLLGGVTIAQGGVLPNIQAVLLPK	3	1038.59							27755	27645	27165	26907					27794	27543	28660				27729	27663	27165	26923					82.4723	82.4603	84.7347
279	275	Chromatin, DNA-binding, DNA repair or DNA replication protein	H2AFX; HIST1H2AA; HIST2H2AB	H2AX; H2A.4; HIST2H2AB		histone H2A.x	P16104; Q96QV6; Q8IUE6	http://www.phosphosite.org/proteinAction.do?id=2540&showAllSites=true	15; 14; 14				NDEELNKLLGGVTIAQGGVLPNIQAVLLPK	3	1038.59							27717	27668							27794	27543	28660				27729	27663	27165	26923					82.4723	82.4603	84.7347
280	276	Chromatin, DNA-binding, DNA repair or DNA replication protein	H2AFX	H2AX	§137, §140	histone H2A.x	P16104	http://www.phosphosite.org/proteinAction.do?id=2540&showAllSites=true	15	PSGGKKAT*QASQEY-, GKKATQAS*QEY----	ATM, DNA-PK, JNK1, JNK2, MST1, PPM1D, PPP2CA, PPP4C	53BP1, H1B, MDC1, NBS1, PARP1, Rad50	KAT*QAS*QEY	2	593.215			6442	6328	6045	6014	6092	6061		5927	3694	3644	3584	3616		6566	6473	6379	6045	6070	6098	6088	5924	5926	3749	3698	3651	3616		26.264	26.1115	26.1098	26.1553	26.1715
281	277	Chromatin, DNA-binding, DNA repair or DNA replication protein	H2AFX	H2AX	§137, §140	histone H2A.x	P16104	http://www.phosphosite.org/proteinAction.do?id=2540&showAllSites=true	15	PSGGKKAT*QASQEY-, GKKATQAS*QEY----	ATM, DNA-PK, JNK1, JNK2, MST1, PPM1D, PPP2CA, PPP4C	53BP1, H1B, MDC1, NBS1, PARP1, Rad50	KAT*QAS*QEY	2	593.215						6190										6566	6473	6379	6045	6070	6098	6088	5924	5926	3749	3698	3651	3616		26.264	26.1115	26.1098	26.1553	26.1715
282	278	Chromatin, DNA-binding, DNA repair or DNA replication protein	H2AFX	H2AX	§140	histone H2A.x	P16104	http://www.phosphosite.org/proteinAction.do?id=2540&showAllSites=true	15	GKKATQAS*QEY----	ATM, DNA-PK, JNK1, JNK2, MST1, PPM1D, PPP2CA, PPP4C	53BP1, H1B, MDC1, NBS1, PARP1, Rad50	ATQAS*QEY	2	489.184	7589	7529			7161	7138	6997		6798	6974	4344	4252	4234		7630	7587	7505	7393	7075	7138	7095	7038	6896	6879	4385	4293	4234	4291	29.1442	29.1183	29.0778	29.0697	29.0965	29.1547
283	279	Chromatin, DNA-binding, DNA repair or DNA replication protein	H2AFX	H2AX	§140	histone H2A.x	P16104	http://www.phosphosite.org/proteinAction.do?id=2540&showAllSites=true	15	GKKATQAS*QEY----	ATM, DNA-PK, JNK1, JNK2, MST1, PPM1D, PPP2CA, PPP4C	53BP1, H1B, MDC1, NBS1, PARP1, Rad50	GPKAPSGGKKATQAS*QEY	3	628.967	5005	4922													5025	4922	4880	4764	4540	4550	4547	4540	4419	4441					21.6962	21.5272	21.3443	21.2338	21.33	21.44
284	280	Chromatin, DNA-binding, DNA repair or DNA replication protein	H2AFX	H2AX	§140	histone H2A.x	P16104	http://www.phosphosite.org/proteinAction.do?id=2540&showAllSites=true	15	GKKATQAS*QEY----	ATM, DNA-PK, JNK1, JNK2, MST1, PPM1D, PPP2CA, PPP4C	53BP1, H1B, MDC1, NBS1, PARP1, Rad50	KATQAS*QEY	2	553.232	5594	5536	5469	5364	5093	5318	5070	5071	4923	4937	3298	3240	3212	3234	5648	5566	5511	5408	5306	5147	5125	5122	4979	4998	3318	3279	3212	3254	23.465	23.3243	23.2897	23.23	23.23	23.345
285	281	Chromatin, DNA-binding, DNA repair or DNA replication protein	H2AFX	H2AX	§140	histone H2A.x	P16104	http://www.phosphosite.org/proteinAction.do?id=2540&showAllSites=true	15	GKKATQAS*QEY----	ATM, DNA-PK, JNK1, JNK2, MST1, PPM1D, PPP2CA, PPP4C	53BP1, H1B, MDC1, NBS1, PARP1, Rad50	KATQAS*QEY	2	553.232					5480	5076									5648	5566	5511	5408	5306	5147	5125	5122	4979	4998	3318	3279	3212	3254	23.465	23.3243	23.2897	23.23	23.23	23.345
286	282	Chromatin, DNA-binding, DNA repair or DNA replication protein	H2AFX	H2AX	§140	histone H2A.x	P16104	http://www.phosphosite.org/proteinAction.do?id=2540&showAllSites=true	15	GKKATQAS*QEY----	ATM, DNA-PK, JNK1, JNK2, MST1, PPM1D, PPP2CA, PPP4C	53BP1, H1B, MDC1, NBS1, PARP1, Rad50	KATQAS*QEY	2	553.232					5306										5648	5566	5511	5408	5306	5147	5125	5122	4979	4998	3318	3279	3212	3254	23.465	23.3243	23.2897	23.23	23.23	23.345
287	283	Chromatin, DNA-binding, DNA repair or DNA replication protein	H3F3A; H3F3C; hCG1639761; HIST1H3A; HIST2H3A; HIST3H3	H3F3A; H3F3C; hCG1639761; H3; HIST2H3A; HIST3H3		histone H3.3	P84243; Q6NXT2; EAW79707; P68431; Q71DI3; Q16695	http://www.phosphosite.org/proteinAction.do?id=982&showAllSites=true	15; 15; 14; 15; 15; 16				YRPGTVAL	2	438.75	11489	11347									7567	7399	7435		11508	11347	11176	11042	10676	10576	10650	10612	10476	10453	7586	7419	7435	7310	39.6262	39.3975	39.2335	39.246	39.4865	39.3205
288	284	Chromatin, DNA-binding, DNA repair or DNA replication protein	H3F3A; H3F3C; hCG1639761; HIST1H3A; HIST2H3A; HIST3H3	H3F3A; H3F3C; hCG1639761; H3; HIST2H3A; HIST3H3		histone H3.3	P84243; Q6NXT2; EAW79707; P68431; Q71DI3; Q16695	http://www.phosphosite.org/proteinAction.do?id=982&showAllSites=true	15; 15; 14; 15; 15; 16				YRPGTVALR	2	516.801	7930						7376	7323	7195	7212			4742		7966	7819	7707	7603	7339	7298	7319	7323	7139	7184	4826	4713	4742	4690	30.1003	29.7692	29.642	29.6483	29.8647	29.8342
289	285	Chromatin, DNA-binding, DNA repair or DNA replication protein	H3F3A; H3F3C; hCG1639761; HIST1H3A; HIST2H3A; HIST3H3	H3F3A; H3F3C; hCG1639761; H3; HIST2H3A; HIST3H3		histone H3.3	P84243; Q6NXT2; EAW79707; P68431; Q71DI3; Q16695	http://www.phosphosite.org/proteinAction.do?id=982&showAllSites=true	15; 15; 14; 15; 15; 16				YRPGTVALR	2	516.801										7034					7966	7819	7707	7603	7339	7298	7319	7323	7139	7184	4826	4713	4742	4690	30.1003	29.7692	29.642	29.6483	29.8647	29.8342
290	286	Chromatin, DNA-binding, DNA repair or DNA replication protein	H3F3A; H3F3C; hCG1639761; HIST1H3A; HIST2H3A; HIST3H3	H3F3A; H3F3C; hCG1639761; H3; HIST2H3A; HIST3H3		histone H3.3	P84243; Q6NXT2; EAW79707; P68431; Q71DI3; Q16695	http://www.phosphosite.org/proteinAction.do?id=982&showAllSites=true	15; 15; 14; 15; 15; 16				YRPGTVALR	3	344.87								7341	7220						7966	7819	7707	7603	7323	7298	7319	7341	7133	7178					30.1003	29.7692	29.642	29.6483	29.8173	29.8342
291	287	Chromatin, DNA-binding, DNA repair or DNA replication protein	HIST1H3A	H3		histone H3.1	P68431	http://www.phosphosite.org/proteinAction.do?id=7541&showAllSites=true	15				FQSSAVM#ALQEACEAYLVGLFEDTNLCAIHAK	3	1201.57	28368	28092	28267	27894	27279	27277	28298	28309	27749	27518				23401	28382	28110	28283	27899	27273	27278	28298	28328	27748	27532	24649	23962	24262	23401	83.8243	83.7747	83.8353	83.7677	83.7675	83.7533
292	288	Chromatin, DNA-binding, DNA repair or DNA replication protein	HIST1H3A	H3		histone H3.1	P68431	http://www.phosphosite.org/proteinAction.do?id=7541&showAllSites=true	15				FQSSAVM#ALQEACEAYLVGLFEDTNLCAIHAK	3	1201.57						27281									28382	28110	28283	27899	27273	27278	28298	28328	27748	27532	24649	23962	24262	23401	83.8243	83.7747	83.8353	83.7677	83.7675	83.7533
293	289	Chromatin, DNA-binding, DNA repair or DNA replication protein	HIST1H3A	H3		histone H3.1	P68431	http://www.phosphosite.org/proteinAction.do?id=7541&showAllSites=true	15				FQSSAVM#ALQEACEAYLVGLFEDTNLCAIHAK	4	901.43	28366	28090	28265	27891	27276	27280	28297	28308	27728	27513					28382	28110	28262	27899	27294	27278	28317	28328	27728	27532					83.8243	83.7747	83.7863	83.7677	83.816	83.7533
294	290	Chromatin, DNA-binding, DNA repair or DNA replication protein	HIST1H3A	H3		histone H3.1	P68431	http://www.phosphosite.org/proteinAction.do?id=7541&showAllSites=true	15				FQSSAVM#ALQEACEAYLVGLFEDTNLCAIHAK	5	721.345									27755	27533					28382	28110	28283	27899	27294	27278	28317	28328	27755	27532					83.8243	83.7747	83.8353	83.7677	83.816	83.7533
295	291	Chromatin, DNA-binding, DNA repair or DNA replication protein	HIST1H3A	H3		histone H3.1	P68431	http://www.phosphosite.org/proteinAction.do?id=7541&showAllSites=true	15				FQSSAVM#ALQEACEAYLVGLFEDTNLCAIHAKR	4	940.455							27882	27858	27312	27076					27836	27564	27716	27318	26706	26753	27882	27866	27307	27070					82.569	82.5075	82.4978	82.3713	82.4332	82.5077
296	292	Chromatin, DNA-binding, DNA repair or DNA replication protein	HIST1H3A	H3		histone H3.1	P68431	http://www.phosphosite.org/proteinAction.do?id=7541&showAllSites=true	15				FQSSAVMALQEACEAYLVGLFEDTNLCAIHAK	3	1196.24	28496	28239					28389	28441		27664					28508	28236	28367	27380	27420	27425	28389	28433	27874	27679					84.1223	84.076	84.032	82.524	84.1128	84.1062
297	293	Chromatin, DNA-binding, DNA repair or DNA replication protein	HIST1H3A	H3		histone H3.1	P68431	http://www.phosphosite.org/proteinAction.do?id=7541&showAllSites=true	15				FQSSAVMALQEACEAYLVGLFEDTNLCAIHAK	4	897.431	28490	28238													28508	28236	28367	27500	27294	27425	28401	28454	27874	27681					84.1223	84.076	84.032	82.82	83.816	84.1062
298	294	Chromatin, DNA-binding, DNA repair or DNA replication protein	MCM2	MCM2		DNA replication licensing factor MCM2	P49736	http://www.phosphosite.org/proteinAction.do?id=2996&showAllSites=true	102				AGIVTSLQAR	2	508.298	11248	11165					10442	10385	10241	10212					10304	11132		10827	10489	10418	10454	10385	10214	10243					36.3952	38.7717		38.6595	38.9462	38.8615
299	295	Chromatin, DNA-binding, DNA repair or DNA replication protein	MCM2	MCM2		DNA replication licensing factor MCM2	P49736	http://www.phosphosite.org/proteinAction.do?id=2996&showAllSites=true	102				AIFTTGQGASAVGLTAYVQR	3	671.025							17859	17789	17486	17406						18476	18253	18054	17567	17485	17859	17794	17491	17394						58.535	58.3022	58.273	58.5242	58.4538
300	296	Chromatin, DNA-binding, DNA repair or DNA replication protein	MCM2	MCM2		DNA replication licensing factor MCM2	P49736	http://www.phosphosite.org/proteinAction.do?id=2996&showAllSites=true	102				CTVIAAANPIGGR	2	650.346				11461													11585	11461			10336	10292	10098	10196							40.338	40.359
301	297	Chromatin, DNA-binding, DNA repair or DNA replication protein	MCM2	MCM2		DNA replication licensing factor MCM2	P49736	http://www.phosphosite.org/proteinAction.do?id=2996&showAllSites=true	102				GLALALFGGEPK	2	586.837											16037	15582	15689	15176											16037	15543	15690	15180
302	298	Chromatin, DNA-binding, DNA repair or DNA replication protein	MCM2	MCM2		DNA replication licensing factor MCM2	P49736	http://www.phosphosite.org/proteinAction.do?id=2996&showAllSites=true	102				QINIHNLSAFYDSELFR	3	689.681	22417	22155							21267						21211	22169	22064	21818	21276	21140	21730	21637	21267	21167					65.3263	68.2255	67.9815	67.9393	68.093	67.9303
303	299	Chromatin, DNA-binding, DNA repair or DNA replication protein	MCM2	MCM2		DNA replication licensing factor MCM2	P49736	http://www.phosphosite.org/proteinAction.do?id=2996&showAllSites=true	102				VAVGELTDEDVK	2	637.827				11348													11100	11348													39.0355	40.0408
304	300	Chromatin, DNA-binding, DNA repair or DNA replication protein	MCM3	MCM3		DNA replication licensing factor MCM3	P25205	http://www.phosphosite.org/proteinAction.do?id=2936&showAllSites=true	91				AILCLLLGGVER	2	657.384		24015	23983	23738	23136	23074	23760	23696	23377						24384	24031	24000	23756	23155	23092	23760	23694	23354	23202					73.5967	73.1378	72.8878	72.9477	72.9922	72.9578
305	301	Chromatin, DNA-binding, DNA repair or DNA replication protein	MCM3	MCM3		DNA replication licensing factor MCM3	P25205	http://www.phosphosite.org/proteinAction.do?id=2936&showAllSites=true	91				AILCLLLGGVER	3	438.592			24012		23154		23794	23669	23349	23195			19193		24342	24052	24000	23735	23155	23092	23794	23673	23375	23181	19608	18903	19193	18456	73.4878	73.1923	72.8878	72.891	72.9922	72.9578
306	302	Chromatin, DNA-binding, DNA repair or DNA replication protein	MCM3	MCM3		DNA replication licensing factor MCM3	P25205	http://www.phosphosite.org/proteinAction.do?id=2936&showAllSites=true	91				CSVLAAANPVYGR	2	689.351									12238
307	303	Chromatin, DNA-binding, DNA repair or DNA replication protein	MCM3	MCM3		DNA replication licensing factor MCM3	P25205	http://www.phosphosite.org/proteinAction.do?id=2936&showAllSites=true	91				FDLLFIM#LDQM#DPEQDREISDHVLR	4	777.626	23085		22735	22647	21823	21790	22525	22342	21994	21829	18937	18241	18500	17833	23130	22862	22793	22557	21851	21798	22498	22342	22046	21881	18978	18273	18500	17910	70.3245	70.0657	69.828	69.8388	69.5848	69.6265
308	304	Chromatin, DNA-binding, DNA repair or DNA replication protein	MCM3	MCM3		DNA replication licensing factor MCM3	P25205	http://www.phosphosite.org/proteinAction.do?id=2936&showAllSites=true	91				FDLLFIM#LDQM#DPEQDREISDHVLR	4	777.626			22707	22486	21838		22372		22124	21814					23130	22862	22793	22557	21851	21798	22498	22342	22046	21881	18978	18273	18500	17910	70.3245	70.0657	69.828	69.8388	69.5848	69.6265
309	305	Chromatin, DNA-binding, DNA repair or DNA replication protein	MCM3	MCM3		DNA replication licensing factor MCM3	P25205	http://www.phosphosite.org/proteinAction.do?id=2936&showAllSites=true	91				FDLLFIM#LDQM#DPEQDREISDHVLR	4	777.626										21856					23130	22862	22793	22557	21851	21798	22498	22342	22046	21881	18978	18273	18500	17910	70.3245	70.0657	69.828	69.8388	69.5848	69.6265
310	306	Chromatin, DNA-binding, DNA repair or DNA replication protein	MCM3	MCM3		DNA replication licensing factor MCM3	P25205	http://www.phosphosite.org/proteinAction.do?id=2936&showAllSites=true	91				FDLLFIMLDQM#DPEQDREISDHVLR	4	773.627		25385	25383		24496	24472	25262				21313	20502	20838	20037	25718	25396	25380	25116	24492	24486	25262	25213	24770	24618	21313	20520	20835	20052	77.0683	76.759	76.3998	76.4545	76.4967	76.5345
311	307	Chromatin, DNA-binding, DNA repair or DNA replication protein	MCM3	MCM3		DNA replication licensing factor MCM3	P25205	http://www.phosphosite.org/proteinAction.do?id=2936&showAllSites=true	91				FDLLFIMLDQM#DPEQDREISDHVLR	4	773.627														20026	25718	25396	25380	25116	24492	24486	25262	25213	24770	24618	21313	20520	20835	20052	77.0683	76.759	76.3998	76.4545	76.4967	76.5345
312	308	Chromatin, DNA-binding, DNA repair or DNA replication protein	MCM3	MCM3		DNA replication licensing factor MCM3	P25205	http://www.phosphosite.org/proteinAction.do?id=2936&showAllSites=true	91				FDLLFIMLDQMDPEQDREISDHVLR	4	769.628				27570			28031	27977		27205						27816	28804	27563	26958	26984	28023	27977	27391	27217						83.0892	85.101	82.9708	83.0288	83.0685
313	309	Chromatin, DNA-binding, DNA repair or DNA replication protein	MCM3	MCM3		DNA replication licensing factor MCM3	P25205	http://www.phosphosite.org/proteinAction.do?id=2936&showAllSites=true	91				KAILCLLLGGVER	3	481.29							21051				17196	16627	16834	16258	21946	21582	21438	21232	20625	20572	21051	20971	20684	20541	17196	16656	16845	16251	67.2127	66.6897	66.4052	66.4135	66.4012	66.4905
314	310	Chromatin, DNA-binding, DNA repair or DNA replication protein	MCM3	MCM3		DNA replication licensing factor MCM3	P25205	http://www.phosphosite.org/proteinAction.do?id=2936&showAllSites=true	91				LAAANPVYGR	3	344.526					6315										6893	7113	6692	6604	6315	6293	6343	6289	6155						27.0987	27.807	26.7453	26.7833	26.8768	26.8435
315	311	Chromatin, DNA-binding, DNA repair or DNA replication protein	MCM3	MCM3		DNA replication licensing factor MCM3	P25205	http://www.phosphosite.org/proteinAction.do?id=2936&showAllSites=true	91				TVLIACNVK	2	509.292					9876										10637	10528	10355	10233	9876	9807	9822	9810	9673	9639					37.3003	37.1405	36.9795	37.0145	37.1663	37.1297
316	312	Chromatin, DNA-binding, DNA repair or DNA replication protein	MCM4	MCM4		DNA replication licensing factor MCM4	P33991	http://www.phosphosite.org/proteinAction.do?id=1871&showAllSites=true	97				AGIICQLNAR	2	558.303		12264													12375	12264	12065	11908			11500	11444	11305	11271					41.9068	41.7673	41.6955	41.654
317	313	Chromatin, DNA-binding, DNA repair or DNA replication protein	MCM4	MCM4		DNA replication licensing factor MCM4	P33991	http://www.phosphosite.org/proteinAction.do?id=1871&showAllSites=true	97				CHTTHSMALIHNR	3	526.586		5295					4733	4759	4641						5495	5297				5116	4733		4628						23.0167	22.5675				23.2545
318	314	Chromatin, DNA-binding, DNA repair or DNA replication protein	MCM4	MCM4		DNA replication licensing factor MCM4	P33991	http://www.phosphosite.org/proteinAction.do?id=1871&showAllSites=true	97				CHTTHSMALIHNR	3	526.586		5312													5495	5297				5116	4733		4628						23.0167	22.5675				23.2545
319	315	Chromatin, DNA-binding, DNA repair or DNA replication protein	MCM4	MCM4		DNA replication licensing factor MCM4	P33991	http://www.phosphosite.org/proteinAction.do?id=1871&showAllSites=true	97				CHTTHSMALIHNR	4	395.191	5487														5487	5315	5695	5479		4773	5088	4749	5140	4998					23.0712	22.6152	23.8095	23.4377		22.1488
320	316	Chromatin, DNA-binding, DNA repair or DNA replication protein	MCM4	MCM4		DNA replication licensing factor MCM4	P33991	http://www.phosphosite.org/proteinAction.do?id=1871&showAllSites=true	97				FRAEINILLCGDPGTSK	3	630.996					16669	16939	16914	16880	16811	16770	13824	13430	13520	13139	19279		17497	17306	16737	16679	16914	16928	16696	16673	13824	13464	13548	13164	60.2668		56.3353	56.2833	56.2808	56.293
321	317	Chromatin, DNA-binding, DNA repair or DNA replication protein	MCM4	MCM4		DNA replication licensing factor MCM4	P33991	http://www.phosphosite.org/proteinAction.do?id=1871&showAllSites=true	97				FRAEINILLCGDPGTSK	3	630.996					16689		17134	17079	16606	16569					19279		17497	17306	16737	16679	16914	16928	16696	16673	13824	13464	13548	13164	60.2668		56.3353	56.2833	56.2808	56.293
322	318	Chromatin, DNA-binding, DNA repair or DNA replication protein	MCM4	MCM4		DNA replication licensing factor MCM4	P33991	http://www.phosphosite.org/proteinAction.do?id=1871&showAllSites=true	97				GILLQLFGGTR	2	587.851	23863	23535	23379	23155	22528	22527	23136	23074	22751	22602	18770	18128	18341	17723	23882	23491	23399	23175	22548	22547	23136	23091	22749	22658	18770	18168	18378	17763	72.2695	71.7267	71.3607	71.4377	71.4273	71.575
323	319	Chromatin, DNA-binding, DNA repair or DNA replication protein	MCM4	MCM4		DNA replication licensing factor MCM4	P33991	http://www.phosphosite.org/proteinAction.do?id=1871&showAllSites=true	97				GILLQLFGGTRK	2	651.898							19170	19050	18841	18949					20350	19882	19635	19450	18839	18914	19170	19127	18875	18819					63.095	62.2368	61.8535	61.9037	61.8472	62.2243
324	320	Chromatin, DNA-binding, DNA repair or DNA replication protein	MCM4	MCM4		DNA replication licensing factor MCM4	P33991	http://www.phosphosite.org/proteinAction.do?id=1871&showAllSites=true	97				GILLQLFGGTRK	3	434.935	20312	19845	19627		18854		19103	19024		18701					20329	19882	19635	19471	18902	18875	19103	19127	18917	18819					63.041	62.2368	61.8535	61.9545	62.0072	62.1203
325	321	Chromatin, DNA-binding, DNA repair or DNA replication protein	MCM4	MCM4		DNA replication licensing factor MCM4	P33991	http://www.phosphosite.org/proteinAction.do?id=1871&showAllSites=true	97				KGILLQLFGGTR	3	434.935			19832	19652	19050	19031					15483	15031	15139	14709											15240	14808	15139	14466
326	322	Chromatin, DNA-binding, DNA repair or DNA replication protein	MCM4	MCM4		DNA replication licensing factor MCM4	P33991	http://www.phosphosite.org/proteinAction.do?id=1871&showAllSites=true	97				LAHHLVALYYQSEEQAEEELLDM#AVLK	4	790.398	22892	22332	22145	21968		21276					18444	17797	17908	17338	22962	22463	22243	21997	21374	21276			21440	21440	18296	17727	17895	17238	69.8963	68.9965	68.4447	68.4093	68.3583	68.3087
327	323	Chromatin, DNA-binding, DNA repair or DNA replication protein	MCM4	MCM4		DNA replication licensing factor MCM4	P33991	http://www.phosphosite.org/proteinAction.do?id=1871&showAllSites=true	97				LAHHLVALYYQSEEQAEEELLDM#AVLK	4	790.398		22410	22164	21913							18296	17672		17230	22962	22463	22243	21997	21374	21276			21440	21440	18296	17727	17895	17238	69.8963	68.9965	68.4447	68.4093	68.3583	68.3087
328	324	Chromatin, DNA-binding, DNA repair or DNA replication protein	MCM4	MCM4		DNA replication licensing factor MCM4	P33991	http://www.phosphosite.org/proteinAction.do?id=1871&showAllSites=true	97				LAHHLVALYYQSEEQAEEELLDM#AVLK	4	790.398				21994										17405	22962	22463	22243	21997	21374	21276			21440	21440	18296	17727	17895	17238	69.8963	68.9965	68.4447	68.4093	68.3583	68.3087
329	325	Chromatin, DNA-binding, DNA repair or DNA replication protein	MCM4	MCM4		DNA replication licensing factor MCM4	P33991	http://www.phosphosite.org/proteinAction.do?id=1871&showAllSites=true	97				NLNPEDIDQLITISGM#VIR	3	719.712							26386	26275	25784	25585					25593				25266	25444	26386	26302	25651	25612					76.7445				78.5193	79.053
330	326	Chromatin, DNA-binding, DNA repair or DNA replication protein	MCM4	MCM4		DNA replication licensing factor MCM4	P33991	http://www.phosphosite.org/proteinAction.do?id=1871&showAllSites=true	97				TGIVDISILTTGM#SATSR	2	919.98							19140	19058	18794								19530		18783		19100	19058	18797	18693							61.5982		61.6992
331	327	Chromatin, DNA-binding, DNA repair or DNA replication protein	MCM4	MCM4		DNA replication licensing factor MCM4	P33991	http://www.phosphosite.org/proteinAction.do?id=1871&showAllSites=true	97				TGIVDISILTTGM#SATSR	2	919.98								19078									19530		18783		19100	19058	18797	18693							61.5982		61.6992
332	328	Chromatin, DNA-binding, DNA repair or DNA replication protein	MCM4	MCM4		DNA replication licensing factor MCM4	P33991	http://www.phosphosite.org/proteinAction.do?id=1871&showAllSites=true	97				THIDVIHYR	2	577.309							8131	8116	7983						8481		8254	8132		7774	8170	8116	7974	7965					31.486		31.1992	31.1587		31.2615
333	329	Chromatin, DNA-binding, DNA repair or DNA replication protein	MCM4	MCM4		DNA replication licensing factor MCM4	P33991	http://www.phosphosite.org/proteinAction.do?id=1871&showAllSites=true	97				THIDVIHYR	3	385.209			8608	8508	8207	8174	8213	8042	8046	8029	5581	5431	5476	5410	7300	8742	8633	8521	8220	8192	8213	8112	7993	8028	5581	5445	5468	5383	28.239	32.3097	32.2545	32.2595	32.4342	32.4907
334	330	Chromatin, DNA-binding, DNA repair or DNA replication protein	MCM7	MCM7		DNA replication licensing factor MCM7 isoform 1	P33993	http://www.phosphosite.org/proteinAction.do?id=13146&showAllSites=true	81				ALLLLLVGGVDQSPR	2	775.967	24892	24578	24593	24325	23670	23661	24389	24328	23905	23772	20197	19451	19746	19024	24947	24619	24651	24373	23719	23741	24389	24421	23984	23847	20458	19491	19806	19065	75.0545	74.7083	74.5373	74.549	74.4808	74.6265
335	331	Chromatin, DNA-binding, DNA repair or DNA replication protein	MCM7	MCM7		DNA replication licensing factor MCM7 isoform 1	P33993	http://www.phosphosite.org/proteinAction.do?id=13146&showAllSites=true	81				ALLLLLVGGVDQSPR	2	775.967					23873	23870	24619	24551	24112	24190	20458	19753	20031		24947	24619	24651	24373	23719	23741	24389	24421	23984	23847	20458	19491	19806	19065	75.0545	74.7083	74.5373	74.549	74.4808	74.6265
336	332	Chromatin, DNA-binding, DNA repair or DNA replication protein	MCM7	MCM7		DNA replication licensing factor MCM7 isoform 1	P33993	http://www.phosphosite.org/proteinAction.do?id=13146&showAllSites=true	81				ALLLLLVGGVDQSPR	2	775.967							24953		24398	23973					24947	24619	24651	24373	23719	23741	24389	24421	23984	23847	20458	19491	19806	19065	75.0545	74.7083	74.5373	74.549	74.4808	74.6265
337	333	Chromatin, DNA-binding, DNA repair or DNA replication protein	MCM7	MCM7		DNA replication licensing factor MCM7 isoform 1	P33993	http://www.phosphosite.org/proteinAction.do?id=13146&showAllSites=true	81				ALLLLLVGGVDQSPR	2	775.967									24603						24947	24619	24651	24373	23719	23741	24389	24421	23984	23847	20458	19491	19806	19065	75.0545	74.7083	74.5373	74.549	74.4808	74.6265
338	334	Chromatin, DNA-binding, DNA repair or DNA replication protein	MCM7	MCM7		DNA replication licensing factor MCM7 isoform 1	P33993	http://www.phosphosite.org/proteinAction.do?id=13146&showAllSites=true	81				ALLLLLVGGVDQSPR	3	517.647	24927	24621	24652	24374	23720	23721	24410	24569	23964	23812	20206	19454	19766	19027	24926	24640	24651	24373	23719	23720	24410	24421	23984	23847	20259	19699	19806	19044	75.0012	74.7617	74.5373	74.549	74.4808	74.5723
339	335	Chromatin, DNA-binding, DNA repair or DNA replication protein	MCM7	MCM7		DNA replication licensing factor MCM7 isoform 1	P33993	http://www.phosphosite.org/proteinAction.do?id=13146&showAllSites=true	81				ALLLLLVGGVDQSPR	3	517.647			24897	24662	23938	23937	24644	24345	24176	24015		19699			24926	24640	24651	24373	23719	23720	24410	24421	23984	23847	20259	19699	19806	19044	75.0012	74.7617	74.5373	74.549	74.4808	74.5723
340	336	Chromatin, DNA-binding, DNA repair or DNA replication protein	MCM7	MCM7		DNA replication licensing factor MCM7 isoform 1	P33993	http://www.phosphosite.org/proteinAction.do?id=13146&showAllSites=true	81				ALLLLLVGGVDQSPR	3	517.647							25069	25087	24404	24261					24926	24640	24651	24373	23719	23720	24410	24421	23984	23847	20259	19699	19806	19044	75.0012	74.7617	74.5373	74.549	74.4808	74.5723
341	337	Chromatin, DNA-binding, DNA repair or DNA replication protein	MCM7	MCM7		DNA replication licensing factor MCM7 isoform 1	P33993	http://www.phosphosite.org/proteinAction.do?id=13146&showAllSites=true	81				ALLLLLVGGVDQSPR	3	517.647							25381	25736	24873	24469					24926	24640	24651	24373	23719	23720	24410	24421	23984	23847	20259	19699	19806	19044	75.0012	74.7617	74.5373	74.549	74.4808	74.5723
342	338	Chromatin, DNA-binding, DNA repair or DNA replication protein	MCM7	MCM7		DNA replication licensing factor MCM7 isoform 1	P33993	http://www.phosphosite.org/proteinAction.do?id=13146&showAllSites=true	81				ALLLLLVGGVDQSPR	3	517.647								24849	24623						24926	24640	24651	24373	23719	23720	24410	24421	23984	23847	20259	19699	19806	19044	75.0012	74.7617	74.5373	74.549	74.4808	74.5723
343	339	Chromatin, DNA-binding, DNA repair or DNA replication protein	MCM7	MCM7		DNA replication licensing factor MCM7 isoform 1	P33993	http://www.phosphosite.org/proteinAction.do?id=13146&showAllSites=true	81				CSILAAANPAYGR	2	682.343									12452									13456			12626		12452	12413								45.905
344	340	Chromatin, DNA-binding, DNA repair or DNA replication protein	MCM7	MCM7		DNA replication licensing factor MCM7 isoform 1	P33993	http://www.phosphosite.org/proteinAction.do?id=13146&showAllSites=true	81				FDLLWLIQDRPDR	3	562.97						24151					20795	20023		19585	25367	25081	25082	24781	24199	24154	24869	24861	24463	24265	20784	20023	20289	19569	76.1593	75.933	75.5947	75.5885	75.726	75.7073
345	341	Chromatin, DNA-binding, DNA repair or DNA replication protein	MCM7	MCM7		DNA replication licensing factor MCM7 isoform 1	P33993	http://www.phosphosite.org/proteinAction.do?id=13146&showAllSites=true	81				GSSGVGLTAAVLR	2	594.341								13555	13339	13261	10537		10332		14537	14396	14161	13995	13524	13483	13611	13555	13348	13316	10537	10237	10296	10042	47.7175	47.564	47.4177	47.3828	47.4947	47.5625
346	342	Chromatin, DNA-binding, DNA repair or DNA replication protein	MCM7	MCM7		DNA replication licensing factor MCM7 isoform 1	P33993	http://www.phosphosite.org/proteinAction.do?id=13146&showAllSites=true	81				IAQPGDHVSVTGIFLPILR	3	678.39							22635	22602	22224	22078					23378	23051	23019	22779	22098	22080	22635	22619	22256	22149					71.0035	70.5682	70.4117	70.419	70.2503	70.3572
347	343	Chromatin, DNA-binding, DNA repair or DNA replication protein	MCM7	MCM7		DNA replication licensing factor MCM7 isoform 1	P33993	http://www.phosphosite.org/proteinAction.do?id=13146&showAllSites=true	81				IAQPGDHVSVTGIFLPILR	3	678.39										22229					23378	23051	23019	22779	22098	22080	22635	22619	22256	22149					71.0035	70.5682	70.4117	70.419	70.2503	70.3572
348	344	Chromatin, DNA-binding, DNA repair or DNA replication protein	MCM7	MCM7		DNA replication licensing factor MCM7 isoform 1	P33993	http://www.phosphosite.org/proteinAction.do?id=13146&showAllSites=true	81				KALLLLLVGGVDQSPR	3	560.345							21449	21424	21058	20952					20791	22043	21837	21692	21045	21014	21449	21469	21104	20979					64.25	67.894	67.4058	67.6093	67.478	67.6182
349	345	Chromatin, DNA-binding, DNA repair or DNA replication protein	MCM7	MCM7		DNA replication licensing factor MCM7 isoform 1	P33993	http://www.phosphosite.org/proteinAction.do?id=13146&showAllSites=true	81				LAQHITYVHQHSR	3	530.615		4975	4874	4788				4615	4531	4450	2968				5120	4953	4864	4764	4558	4622	4614	4615	4351	4406	2968	2921	2878	2896	21.9567	21.5823	21.2997	21.2338	21.3817	21.6732
350	346	Chromatin, DNA-binding, DNA repair or DNA replication protein	MCM7	MCM7		DNA replication licensing factor MCM7 isoform 1	P33993	http://www.phosphosite.org/proteinAction.do?id=13146&showAllSites=true	81				LAQHITYVHQHSR	3	530.615								4466	4384						5120	4953	4864	4764	4558	4622	4614	4615	4351	4406	2968	2921	2878	2896	21.9567	21.5823	21.2997	21.2338	21.3817	21.6732
351	347	Chromatin, DNA-binding, DNA repair or DNA replication protein	MCM7	MCM7		DNA replication licensing factor MCM7 isoform 1	P33993	http://www.phosphosite.org/proteinAction.do?id=13146&showAllSites=true	81				LAQHITYVHQHSR	4	398.213	5102	4955					4646	4623	4429	4489					5102	4953	4880	4777	4579	4576	4577	4595	4439	4591	2965	2921	2878	2917	21.9567	21.5823	21.3443	21.2713	21.4373	21.5222
352	348	Chromatin, DNA-binding, DNA repair or DNA replication protein	MCM7	MCM7		DNA replication licensing factor MCM7 isoform 1	P33993	http://www.phosphosite.org/proteinAction.do?id=13146&showAllSites=true	81				LAQHITYVHQHSR	4	398.213							4479	4469							5102	4953	4880	4777	4579	4576	4577	4595	4439	4591	2965	2921	2878	2917	21.9567	21.5823	21.3443	21.2713	21.4373	21.5222
353	349	Chromatin, DNA-binding, DNA repair or DNA replication protein	MCM7	MCM7		DNA replication licensing factor MCM7 isoform 1	P33993	http://www.phosphosite.org/proteinAction.do?id=13146&showAllSites=true	81				RFELYFQGPSSNKPR	3	609.316		12961					12135	12061	12040	11968					13193	12969	12002	12534	12105	12028	12135	12119	11962	11929					44.0957	43.6967	41.5248	43.3897	43.5227	43.4335
354	350	Chromatin, DNA-binding, DNA repair or DNA replication protein	MCM7	MCM7		DNA replication licensing factor MCM7 isoform 1	P33993	http://www.phosphosite.org/proteinAction.do?id=13146&showAllSites=true	81				RFELYFQGPSSNKPR	3	609.316									11837						13193	12969	12002	12534	12105	12028	12135	12119	11962	11929					44.0957	43.6967	41.5248	43.3897	43.5227	43.4335
355	351	Chromatin, DNA-binding, DNA repair or DNA replication protein	MCM7	MCM7		DNA replication licensing factor MCM7 isoform 1	P33993	http://www.phosphosite.org/proteinAction.do?id=13146&showAllSites=true	81				RFELYFQGPSSNKPR	4	457.239		12956					12093	12025		11895					13193	12969	12583	12453	12047	11924	12173	12025	11952	12004					44.0957	43.6967	43.0965	43.1722	43.3597	43.1527
356	352	Chromatin, DNA-binding, DNA repair or DNA replication protein	MLH1	MLH1		DNA mismatch repair protein Mlh1 isoform 1	P40692	http://www.phosphosite.org/proteinAction.do?id=14709&showAllSites=true	85				CIFLLFINH	2	588.815					24526										25304		25422	25137	24526	24528	24890	24861	24442	24244					75.9907		76.5153	76.5088	76.6672	76.6338
357	353	Chromatin, DNA-binding, DNA repair or DNA replication protein	MLH1	MLH1		DNA mismatch repair protein Mlh1 isoform 1	P40692	http://www.phosphosite.org/proteinAction.do?id=14709&showAllSites=true	85				CIFLLFINHR	3	444.913												16685													17256	16685	16866	16314
358	354	Chromatin, DNA-binding, DNA repair or DNA replication protein	MLH1	MLH1		DNA mismatch repair protein Mlh1 isoform 1	P40692	http://www.phosphosite.org/proteinAction.do?id=14709&showAllSites=true	85				KCIFLLFINHR	3	487.611				17957							14120			13429	18754	18455	18190	17957	17400	17380	17579	17611	17346	17289	14120	13695	13779	13416	58.8993	58.4777	58.1475	57.9973	58.0807	58.1868
359	355	Chromatin, DNA-binding, DNA repair or DNA replication protein	MLH1	MLH1		DNA mismatch repair protein Mlh1 isoform 1	P40692	http://www.phosphosite.org/proteinAction.do?id=14709&showAllSites=true	85				KCIFLLFINHR	4	365.96								17587							18775	18392	18169	17928	17567	17422	17699	17587	17388	17394					58.9543	58.3125	58.0935	57.9408	58.5242	58.2923
360	356	Chromatin, DNA-binding, DNA repair or DNA replication protein	MLH1	MLH1		DNA mismatch repair protein Mlh1 isoform 1	P40692	http://www.phosphosite.org/proteinAction.do?id=14709&showAllSites=true	85				YSVHNAGISFSVK	3	470.245								11833							12788	12647	12440	12323	11863	11814	11919	11833	11698	11687					43.024	42.8282	42.7047	42.8113	42.8322	42.8393
361	357	Chromatin, DNA-binding, DNA repair or DNA replication protein	MSH2	MSH2	717	DNA mismatch repair protein Msh2	P43246	http://www.phosphosite.org/proteinAction.do?id=9561&showAllSites=true	105	ARVGAGDS*QLKGVST			VGAGDS*QLK	2	477.718			6377	6292	6011	5990												6292	6014	6005												25.8373	25.8802	25.9743
362	358	Chromatin, DNA-binding, DNA repair or DNA replication protein	MSH6	MSH6	§309	DNA mismatch repair protein Msh6	P52701	http://www.phosphosite.org/proteinAction.do?id=5852&showAllSites=true	153	RMVTGNGS*LKRKSSR			MVTGNGS*LK	2	493.723	7210					6628						4215	4261		7195	7134	7035	6941	6627	6628					4322	4209	4261	4207	27.953	27.8617	27.7697	27.7945	27.7733	27.887
363	359	Chromatin, DNA-binding, DNA repair or DNA replication protein	NUCKS1	NUCKS		nuclear ubiquitous casein and cyclin-dependent kinases substrate	Q9H1E3	http://www.phosphosite.org/proteinAction.do?id=5970&showAllSites=true	27				ATVTPSPVK	2	450.264				6013											6276	6186	6093	6013	5761	5720	6698	5700	5576	5566					25.3127	25.1595	24.9727	24.9365	25.0743	25.0867
364	360	Chromatin, DNA-binding, DNA repair or DNA replication protein	NUCKS1	NUCKS		nuclear ubiquitous casein and cyclin-dependent kinases substrate	Q9H1E3	http://www.phosphosite.org/proteinAction.do?id=5970&showAllSites=true	27				LKATVTPSPVK	2	570.853			6719
365	361	Chromatin, DNA-binding, DNA repair or DNA replication protein	NUCKS1	NUCKS		nuclear ubiquitous casein and cyclin-dependent kinases substrate	Q9H1E3	http://www.phosphosite.org/proteinAction.do?id=5970&showAllSites=true	27				LKATVTPSPVK	3	380.904												4138		4111											4262	4138	4190	4123
366	362	Chromatin, DNA-binding, DNA repair or DNA replication protein	NUCKS1	NUCKS	§14, §19	nuclear ubiquitous casein and cyclin-dependent kinases substrate	Q9H1E3	http://www.phosphosite.org/proteinAction.do?id=5970&showAllSites=true	27	NRKVVDYS*QFQESDD, DYSQFQES*DDADEDY			KVVDYS*QFQES*DDADEDYGR	3	842.651						13231							10370	10135												10342	10370	10126
367	363	Chromatin, DNA-binding, DNA repair or DNA replication protein	NUCKS1	NUCKS	§181	nuclear ubiquitous casein and cyclin-dependent kinases substrate	Q9H1E3	http://www.phosphosite.org/proteinAction.do?id=5970&showAllSites=true	27	LKATVTPS*PVKGKGK	CDK1, CDK2		LKATVTPS*PVKGK	3	469.265			6098	5994											6297	6219	6117	5994	5780	5754	5740	5725	5593	5585					25.3715	25.2545	25.0455	25.0292	25.1337	25.183
368	364	Chromatin, DNA-binding, DNA repair or DNA replication protein	POLA1	POLA		DNA polymerase alpha catalytic subunit	P09884	http://www.phosphosite.org/proteinAction.do?id=5791&showAllSites=true	166				SLPHVHVALWINSQGGR	3	624.339	15747			14998			14590	14560	14383	14348	11678	11347	11434	11138	15776	15498	15268	15054	14593	14484	14590	14594	14458	14346	11678	11385	11493	11195	51.0278	50.5443	50.3935	50.244	50.4632	50.326
369	365	Chromatin, DNA-binding, DNA repair or DNA replication protein	POLA1	POLA		DNA polymerase alpha catalytic subunit	P09884	http://www.phosphosite.org/proteinAction.do?id=5791&showAllSites=true	166				SLPHVHVALWINSQGGR	4	468.506				14973	14649		14588	14557				11369	11433		15776	15477	15231	15054	14572	14505	14625	14557	14437	14329	11714	11385	11433	11174	51.0278	50.4863	50.2895	50.244	50.4085	50.3808
370	366	Chromatin, DNA-binding, DNA repair or DNA replication protein	POLA1	POLA		DNA polymerase alpha catalytic subunit	P09884	http://www.phosphosite.org/proteinAction.do?id=5791&showAllSites=true	166				SLYTQLCFYR	2	675.829							17958				14371	13981			19930	18623	19509	19310			17958	17878	17590	17534					62.0043	58.9165	61.5482	61.5467
371	367	Chromatin, DNA-binding, DNA repair or DNA replication protein	POLA1	POLA		DNA polymerase alpha catalytic subunit	P09884	http://www.phosphosite.org/proteinAction.do?id=5791&showAllSites=true	166				TLLGFFLAK	2	505.308				24115					23748	23576	19696	19022			24758	24409	24399	24113	23509	23490	24157	24093	23748	23601	19696	19029	19281	18603	74.5613	74.1507	73.8992	73.8802	73.9205	73.9833
372	368	Chromatin, DNA-binding, DNA repair or DNA replication protein	POLD1	POLD1		DNA polymerase delta catalytic subunit	P28340	http://www.phosphosite.org/proteinAction.do?id=17074&showAllSites=true	124				KGLLPQILENLLSAR	3	555.673		27731											22796		28046	27731		27416		26858	27232				23278	22407	22796	21878	83.0463	82.8495		82.6163		82.7595
373	369	Chromatin, DNA-binding, DNA repair or DNA replication protein	POLD2	POLD2		DNA polymerase delta subunit 2	P49005	http://www.phosphosite.org/proteinAction.do?id=7587373&showAllSites=true	51				LVTGTVLAVFGSVR	2	709.922	23161	22855					22504	22448		21934	18612				23151	22883	22814	22599	21956	21924	22519	22448	22088	21944	18612	17937	18189	17511	70.3828	70.121	69.8847	69.9457	69.8607	69.9505
374	370	Chromatin, DNA-binding, DNA repair or DNA replication protein	POLD2	POLD2		DNA polymerase delta subunit 2	P49005	http://www.phosphosite.org/proteinAction.do?id=7587373&showAllSites=true	51				LVTGTVLAVFGSVR	3	473.617	23147	22882			21990		22517		22105						23193	22883	22814	22599	21977	21903	22517	22472	22109	21965					70.4938	70.121	69.8847	69.9457	69.916	69.8967
375	371	Chromatin, DNA-binding, DNA repair or DNA replication protein	POLD2	POLD2		DNA polymerase delta subunit 2	P49005	http://www.phosphosite.org/proteinAction.do?id=7587373&showAllSites=true	51				VILAGNLLSHSTQSR	3	532.634							12730								13734	13556	13337	13177	12705	12660	12730	12710	12535	12488					45.5333	45.2715	45.151	45.1332	45.1877	45.2115
376	372	Chromatin, DNA-binding, DNA repair or DNA replication protein	RAD23A; RAD23B	RAD23A; RAD23B		UV excision repair protein RAD23 homolog A	P54725; P54727	http://www.phosphosite.org/proteinAction.do?id=12044&showAllSites=true	40; 43				NFVVVMVTK	2	518.797					14991		15080	15045	14832	14784					16091	15918	15694	15511	15010	14958	15128	15045	14872	14840					51.8648	51.6812	51.5485	51.4942	51.611	51.6333
377	373	Chromatin, DNA-binding, DNA repair or DNA replication protein	RFC1	RFC1	923	replication factor C subunit 1 isoform 2	P35251	http://www.phosphosite.org/proteinAction.do?id=5829&showAllSites=true	128	CDGDLVDS*QIRSKQN			AADSICDGDLVDS*QIR	2	907.885						13994	14214							10817	16238					13996	14214	14164			11294		11094	10817	52.2735					48.9948
378	374	Chromatin, DNA-binding, DNA repair or DNA replication protein	RFC2; RFC2	RFC2; RFC2 iso2		replication factor C subunit 2 isoform 2	P35250; P35250-2	http://www.phosphosite.org/proteinAction.do?id=12857&showAllSites=true	39; 35				ILAHLWHLGYSPEDIIGNIFR	3	822.109	26854	26384	26519		25525	25537	26335	26267	25732	25586	22065	21270	21550	20811	26854	26422	26465	26026	24534	25528	26369	26365	25714	25843	22065	21315	21568	20849	80.1653	79.4905	79.1963	78.8555	76.6077	79.2728
379	375	Chromatin, DNA-binding, DNA repair or DNA replication protein	RFC2; RFC2	RFC2; RFC2 iso2		replication factor C subunit 2 isoform 2	P35250; P35250-2	http://www.phosphosite.org/proteinAction.do?id=12857&showAllSites=true	39; 35				ILAHLWHLGYSPEDIIGNIFR	3	822.109					25500	25491	26263	26215		25688					26854	26422	26465	26026	24534	25528	26369	26365	25714	25843	22065	21315	21568	20849	80.1653	79.4905	79.1963	78.8555	76.6077	79.2728
380	376	Chromatin, DNA-binding, DNA repair or DNA replication protein	RFC2; RFC2	RFC2; RFC2 iso2		replication factor C subunit 2 isoform 2	P35250; P35250-2	http://www.phosphosite.org/proteinAction.do?id=12857&showAllSites=true	39; 35				ILAHLWHLGYSPEDIIGNIFR	3	822.109										25790					26854	26422	26465	26026	24534	25528	26369	26365	25714	25843	22065	21315	21568	20849	80.1653	79.4905	79.1963	78.8555	76.6077	79.2728
381	377	Chromatin, DNA-binding, DNA repair or DNA replication protein	RFC2; RFC2	RFC2; RFC2 iso2		replication factor C subunit 2 isoform 2	P35250; P35250-2	http://www.phosphosite.org/proteinAction.do?id=12857&showAllSites=true	39; 35				ILAHLWHLGYSPEDIIGNIFR	4	616.834	26834	26345	26447			25458	26274	26206	25706	25786	22047	21248	21533	20772	26834	26422	26486	26110	25511	25507	26348	26260	25798	25759	22047	21294	21568	20807	80.1128	79.4905	79.2477	79.0752	79.1728	79.2173
382	378	Chromatin, DNA-binding, DNA repair or DNA replication protein	RFC2; RFC2	RFC2; RFC2 iso2		replication factor C subunit 2 isoform 2	P35250; P35250-2	http://www.phosphosite.org/proteinAction.do?id=12857&showAllSites=true	39; 35				ILAHLWHLGYSPEDIIGNIFR	4	616.834							26242								26834	26422	26486	26110	25511	25507	26348	26260	25798	25759	22047	21294	21568	20807	80.1128	79.4905	79.2477	79.0752	79.1728	79.2173
383	379	Chromatin, DNA-binding, DNA repair or DNA replication protein	RFC2; RFC2	RFC2; RFC2 iso2		replication factor C subunit 2 isoform 2	P35250; P35250-2	http://www.phosphosite.org/proteinAction.do?id=12857&showAllSites=true	39; 35				ILAHLWHLGYSPEDIIGNIFR	4	616.834							26512								26834	26422	26486	26110	25511	25507	26348	26260	25798	25759	22047	21294	21568	20807	80.1128	79.4905	79.2477	79.0752	79.1728	79.2173
384	380	Chromatin, DNA-binding, DNA repair or DNA replication protein	RFC4	RFC4		replication factor C subunit 4	P35249	http://www.phosphosite.org/proteinAction.do?id=21444&showAllSites=true	40				DRGVAASAGSSGENKK	3	511.925			2286														2286	2261	2139	2140	7319		2186								12.6545	12.68	12.6627	12.7445
385	381	Chromatin, DNA-binding, DNA repair or DNA replication protein	RFC4	RFC4		replication factor C subunit 4	P35249	http://www.phosphosite.org/proteinAction.do?id=21444&showAllSites=true	40				NFAQLTVSGSR	2	590.309							11505	11436	11313	11301		8300		8183	12188	12048	11835	11974	11502	11466	11535	11462	11313	11297	8534	8300	8427	8278	41.417	41.2113	41.0503	41.8435	41.7928	41.839
386	382	Chromatin, DNA-binding, DNA repair or DNA replication protein	RPA1	RPA1		replication protein A 70 kDa DNA-binding subunit	P27694	http://www.phosphosite.org/proteinAction.do?id=9623&showAllSites=true	68				AAGPSLSHTSGGTQSK	3	495.915							4072								4466	4362	4332	4258	4058	4032	4072	4057	3944	3976					20.0645	19.8487	19.7055	19.712	19.8643	19.8145
387	383	Chromatin, DNA-binding, DNA repair or DNA replication protein	RPA1	RPA1		replication protein A 70 kDa DNA-binding subunit	P27694	http://www.phosphosite.org/proteinAction.do?id=9623&showAllSites=true	68				GDTNIKPILQVINIRPITTGNSPPR	4	679.388		18867								17745					19048	18854	18589	18388	17860	17757	18107	18108	17898	17745					59.6597	59.5003	59.1713	59.142	59.2787	59.1772
388	384	Chromatin, DNA-binding, DNA repair or DNA replication protein	RPA1	RPA1		replication protein A 70 kDa DNA-binding subunit	P27694	http://www.phosphosite.org/proteinAction.do?id=9623&showAllSites=true	68				GDTNIKPILQVINIRPITTGNSPPR	4	679.388										17686					19048	18854	18589	18388	17860	17757	18107	18108	17898	17745					59.6597	59.5003	59.1713	59.142	59.2787	59.1772
389	385	Chromatin, DNA-binding, DNA repair or DNA replication protein	RPA1	RPA1		replication protein A 70 kDa DNA-binding subunit	P27694	http://www.phosphosite.org/proteinAction.do?id=9623&showAllSites=true	68				NIYLMDTSGK	2	571.282										12205					12417		12128	11962					12224	12205					42.0168		41.8663	41.8087
390	386	Chromatin, DNA-binding, DNA repair or DNA replication protein	RPA1	RPA1		replication protein A 70 kDa DNA-binding subunit	P27694	http://www.phosphosite.org/proteinAction.do?id=9623&showAllSites=true	68				RVVILMELEVLK	3	481.298								20902	20550								22616	22374			20901	20902	20417	20380							69.3772	69.3617
391	387	Chromatin, DNA-binding, DNA repair or DNA replication protein	RPA1	RPA1		replication protein A 70 kDa DNA-binding subunit	P27694	http://www.phosphosite.org/proteinAction.do?id=9623&showAllSites=true	68				SENLGQGDKPDYFSSVATVVYLR	3	849.091							19799	19713							22329		20159	20510	19358	19292	19799	19724	19400	19320					68.201		63.2072	64.5855	63.1942	63.1945
392	388	Chromatin, DNA-binding, DNA repair or DNA replication protein	RPA1	RPA1		replication protein A 70 kDa DNA-binding subunit	P27694	http://www.phosphosite.org/proteinAction.do?id=9623&showAllSites=true	68				SENLGQGDKPDYFSSVATVVYLR	3	849.091							19778								22329		20159	20510	19358	19292	19799	19724	19400	19320					68.201		63.2072	64.5855	63.1942	63.1945
393	389	Chromatin, DNA-binding, DNA repair or DNA replication protein	RPA1	RPA1		replication protein A 70 kDa DNA-binding subunit	P27694	http://www.phosphosite.org/proteinAction.do?id=9623&showAllSites=true	68				SENLGQGDKPDYFSSVATVVYLRK	3	891.789								17126
394	390	Chromatin, DNA-binding, DNA repair or DNA replication protein	RPA1	RPA1		replication protein A 70 kDa DNA-binding subunit	P27694	http://www.phosphosite.org/proteinAction.do?id=9623&showAllSites=true	68				SGGVGGSNTNWK	2	582.276							6804	6761	6630	6641							7238			6815	6804	6768	6642	6648							28.3332			28.4147
395	391	Chromatin, DNA-binding, DNA repair or DNA replication protein	RPA1	RPA1		replication protein A 70 kDa DNA-binding subunit	P27694	http://www.phosphosite.org/proteinAction.do?id=9623&showAllSites=true	68				VVILMELEVLK	2	643.394								24435							25241	24640	24609	24358	23781	23699	24491	24435	23963	23887					75.8272	74.7617	74.4322	74.5063	74.6487	74.5183
396	392	Chromatin, DNA-binding, DNA repair or DNA replication protein	RPA1	RPA1		replication protein A 70 kDa DNA-binding subunit	P27694	http://www.phosphosite.org/proteinAction.do?id=9623&showAllSites=true	68				VVPIASLTPYQSK	2	701.901							14465		14224	14200					15440		15045	15843	14326		14454	14455	14232	14200					50.1222		49.7905	52.3777	49.7372
397	393	Chromatin, DNA-binding, DNA repair or DNA replication protein	RPA2	RFA2		replication protein A 32 kDa subunit	P15927	http://www.phosphosite.org/proteinAction.do?id=1193&showAllSites=true	29				HM#SVSSIK	2	452.731								3261							3802	3729	3455	3657	3473		3130	3261		3119					18.0117	17.8718	16.8732	17.7848	17.903
398	394	Chromatin, DNA-binding, DNA repair or DNA replication protein	SMC5	Smc5		structural maintenance of chromosomes protein 5	Q8IY18	http://www.phosphosite.org/proteinAction.do?id=6862&showAllSites=true	129				M#TVLFVYNGPHM#LEPNTWNLK	3	846.084						18720	19157	19047			15949		15575	15088		19736	19551	19373	18762	18750	19058	19047	18756	18672	15949	15438	15585	15096		61.8495	61.6473	61.704	61.6443	61.7908
399	395	Chromatin, DNA-binding, DNA repair or DNA replication protein	SMC5	Smc5		structural maintenance of chromosomes protein 5	Q8IY18	http://www.phosphosite.org/proteinAction.do?id=6862&showAllSites=true	129				M#TVLFVYNGPHM#LEPNTWNLK	3	846.084													15637			19736	19551	19373	18762	18750	19058	19047	18756	18672	15949	15438	15585	15096		61.8495	61.6473	61.704	61.6443	61.7908
400	396	Chromatin, DNA-binding, DNA repair or DNA replication protein	SMC5	Smc5		structural maintenance of chromosomes protein 5	Q8IY18	http://www.phosphosite.org/proteinAction.do?id=6862&showAllSites=true	129				MTVLFVYNGPHM#LEPNTWNLK	3	840.752				20845								16712		16349			21041	20845	20216	20159	20658	20577	21062	20110	17340	16712	16950	16335			65.4027	65.3238	65.3582	65.4325
401	397	Chromatin, DNA-binding, DNA repair or DNA replication protein	SMC5	Smc5		structural maintenance of chromosomes protein 5	Q8IY18	http://www.phosphosite.org/proteinAction.do?id=6862&showAllSites=true	129				MTVLFVYNGPHM#LEPNTWNLK	3	840.752														16376			21041	20845	20216	20159	20658	20577	21062	20110	17340	16712	16950	16335			65.4027	65.3238	65.3582	65.4325
402	398	Chromatin, DNA-binding, DNA repair or DNA replication protein	SMC5	Smc5	792	structural maintenance of chromosomes protein 5	Q8IY18	http://www.phosphosite.org/proteinAction.do?id=6862&showAllSites=true	129	ESDYMAAS*SQLRLTE			NKLESDYMAAS*SQLR	3	598.269								12320
403	399	Chromatin, DNA-binding, DNA repair or DNA replication protein	SMC5	Smc5	792	structural maintenance of chromosomes protein 5	Q8IY18	http://www.phosphosite.org/proteinAction.do?id=6862&showAllSites=true	129	ESDYMAAS*SQLRLTE			NKLESDYM#AAS*SQLR	3	603.601				10999		10508		10504	10324	10576			7787		11466	11364	11157	11007	10676	10557	10666	10569	10324	10425	7925	7781	7787	7669	39.5257	39.3975	39.1865	39.1578	39.4865	39.271
404	400	Chromatin, DNA-binding, DNA repair or DNA replication protein	SMC5	Smc5	792	structural maintenance of chromosomes protein 5	Q8IY18	http://www.phosphosite.org/proteinAction.do?id=6862&showAllSites=true	129	ESDYMAAS*SQLRLTE			NKLESDYM#AAS*SQLR	3	603.601									11057	11136					11466	11364	11157	11007	10676	10557	10666	10569	10324	10425	7925	7781	7787	7669	39.5257	39.3975	39.1865	39.1578	39.4865	39.271
405	401	Chromatin, DNA-binding, DNA repair or DNA replication protein	SMC5	Smc5	§793	structural maintenance of chromosomes protein 5	Q8IY18	http://www.phosphosite.org/proteinAction.do?id=6862&showAllSites=true	129	SDYMAASS*QLRLTEQ			LESDYMAASS*QLR	2	775.832								12984	12796	12743					13881							12967	12824	12743					45.9277
406	402	Chromatin, DNA-binding, DNA repair or DNA replication protein	SMC5	Smc5	§793	structural maintenance of chromosomes protein 5	Q8IY18	http://www.phosphosite.org/proteinAction.do?id=6862&showAllSites=true	129	SDYMAASS*QLRLTEQ			LESDYM#AASS*QLR	2	783.829									10211	10229													10234	10229
407	403	Chromatin, DNA-binding, DNA repair or DNA replication protein	SMC5	Smc5	§793	structural maintenance of chromosomes protein 5	Q8IY18	http://www.phosphosite.org/proteinAction.do?id=6862&showAllSites=true	129	SDYMAASS*QLRLTEQ			NKLESDYMAASS*QLR	2	896.9	13295	13208	12993		12372	12277	12409	12321	12108	12101	9550		9361	9200	13316	13199	12978	12803	12375	12299	12407	12362	12108	12159	9542	9335	9361	9202	44.4163	44.3145	44.1673	44.107	44.2718	44.1887
408	404	Chromatin, DNA-binding, DNA repair or DNA replication protein	SMC5	Smc5	§793	structural maintenance of chromosomes protein 5	Q8IY18	http://www.phosphosite.org/proteinAction.do?id=6862&showAllSites=true	129	SDYMAASS*QLRLTEQ			NKLESDYMAASS*QLR	2	896.9						12293									13316	13199	12978	12803	12375	12299	12407	12362	12108	12159	9542	9335	9361	9202	44.4163	44.3145	44.1673	44.107	44.2718	44.1887
409	405	Chromatin, DNA-binding, DNA repair or DNA replication protein	SMC5	Smc5	§793	structural maintenance of chromosomes protein 5	Q8IY18	http://www.phosphosite.org/proteinAction.do?id=6862&showAllSites=true	129	SDYMAASS*QLRLTEQ			NKLESDYMAASS*QLR	3	598.269	13286	13193		12816	12361	12284	12371		12113	12094					13297	13199	12191	12009	12375	12299	12407	12375	12113	12159					44.3655	44.3145	42.0313	41.9502	44.2718	44.1887
410	406	Chromatin, DNA-binding, DNA repair or DNA replication protein	SMC5	Smc5	§793	structural maintenance of chromosomes protein 5	Q8IY18	http://www.phosphosite.org/proteinAction.do?id=6862&showAllSites=true	129	SDYMAASS*QLRLTEQ			NKLESDYM#AASS*QLR	2	904.898	11457	11363		11026	10688	10553	10609	10554	10377	10384	7943	7795	7774	7663	11446	11364	10736	10623	10676	10557	10666	10554	10421	10425	7946	7781	7774	7669	39.474	39.3975	38.033	38.0982	39.4865	39.271
411	407	Chromatin, DNA-binding, DNA repair or DNA replication protein	SMC5	Smc5	§793	structural maintenance of chromosomes protein 5	Q8IY18	http://www.phosphosite.org/proteinAction.do?id=6862&showAllSites=true	129	SDYMAASS*QLRLTEQ			NKLESDYM#AASS*QLR	2	904.898		11380				10590									11446	11364	10736	10623	10676	10557	10666	10554	10421	10425	7946	7781	7774	7669	39.474	39.3975	38.033	38.0982	39.4865	39.271
412	408	Chromatin, DNA-binding, DNA repair or DNA replication protein	SMC5	Smc5	§793	structural maintenance of chromosomes protein 5	Q8IY18	http://www.phosphosite.org/proteinAction.do?id=6862&showAllSites=true	129	SDYMAASS*QLRLTEQ			NKLESDYM#AASS*QLR	3	603.601	11449	11341	11205		10664		10598		10514	10366	7931	7767		7642
413	409	Chromatin, DNA-binding, DNA repair or DNA replication protein	SMC5	Smc5	§793	structural maintenance of chromosomes protein 5	Q8IY18	http://www.phosphosite.org/proteinAction.do?id=6862&showAllSites=true	129	SDYMAASS*QLRLTEQ			NKLESDYM#AASS*QLR	3	603.601									10756	10768
414	410	Chromatin, DNA-binding, DNA repair or DNA replication protein	TOPBP1	TOPBP1		DNA topoisomerase 2-binding protein 1	Q92547	http://www.phosphosite.org/proteinAction.do?id=9774&showAllSites=true	171				KWNLPAVTIAWLLETAR	3	661.379		28081			27221	27254		28258	27694	27480					28361	28068	28220	27857	27210	27236	28275	28258	27685	27490					83.7747	83.6753	83.689	83.6698	83.6167	83.6558
415	411	Chromatin, DNA-binding, DNA repair or DNA replication protein	XRCC1; XRCC1	XRCC1 var1; XRCC1		DNA repair protein XRCC1	NP_006288; P18887	http://www.phosphosite.org/proteinAction.do?id=23267905&showAllSites=true	69; 69				HFFLYGEFPGDERR	3	590.618							14979	14902	14680	14714							15570	16603		14833	14979	14911	14761	14819							51.2143	54.4212		51.2788
416	412	Chromatin, DNA-binding, DNA repair or DNA replication protein	XRCC1; XRCC1	XRCC1 var1; XRCC1		DNA repair protein XRCC1	NP_006288; P18887	http://www.phosphosite.org/proteinAction.do?id=23267905&showAllSites=true	69; 69				ILQGVVVVLSGFQNPFR	2	937.038	27911	27644	27742		26752						23300	22368	22768	21839	27920	27627	27742	27297	26748	26753	27792	27719	27223	27007	23271	22407	22805	21857	82.7593	82.6558	82.548	82.3182	82.5327	82.5077
417	413	Chromatin, DNA-binding, DNA repair or DNA replication protein	XRCC1; XRCC1	XRCC1 var1; XRCC1		DNA repair protein XRCC1	NP_006288; P18887	http://www.phosphosite.org/proteinAction.do?id=23267905&showAllSites=true	69; 69				ILQGVVVVLSGFQNPFR	3	625.028	27902	27593	27713	27265	26730	26703	27737	27667	27180	26949	23262	22367	22751	21837	27920	27606	27737	27318	26748	26753	27792	27667	27223	26986	23262	22407	22805	21857	82.7593	82.606	82.548	82.3713	82.5327	82.5077
418	414	Chromatin, DNA-binding, DNA repair or DNA replication protein	XRCC1; XRCC1	XRCC1 var1; XRCC1	§241; §241	DNA repair protein XRCC1	NP_006288; P18887	http://www.phosphosite.org/proteinAction.do?id=23267905&showAllSites=true	69; 69	STSKPQES*PKGKRKL; STSKPQES*PKGKRKL			AIGSTSKPQES*PK	2	705.337			4339	4263	4063	4029	4013	4041	3934	3937	2735	2697	2684
419	415	Chromatin, DNA-binding, DNA repair or DNA replication protein	XRCC6	Ku70		X-ray repair cross-complementing protein 6	P12956	http://www.phosphosite.org/proteinAction.do?id=2075&showAllSites=true	70				ALKPPPIK	2	432.289	7606	7511			7013	6975		6958							7606	7545	7429	7333	7044	7026	7013	6985	6879	6824					29.1442	29.0067	28.8707	28.9068	29.0088	29.0448
420	416	Chromatin, DNA-binding, DNA repair or DNA replication protein	XRCC6	Ku70		X-ray repair cross-complementing protein 6	P12956	http://www.phosphosite.org/proteinAction.do?id=2075&showAllSites=true	70				DIVISVGIYNLVQK	2	780.953	23331		23350	23275	22655	28820	29681	30242	29650	28881	25390	24412	24807	23825			29181		28839		30190	30153	29553	28920	19622	19281	19302	18792			86.1453		88.8367
421	417	Chromatin, DNA-binding, DNA repair or DNA replication protein	XRCC6	Ku70		X-ray repair cross-complementing protein 6	P12956	http://www.phosphosite.org/proteinAction.do?id=2075&showAllSites=true	70				DIVISVGIYNLVQK	2	780.953			24019		28832	28315	30258	30127	23634	28824	25203	24203	24578	23619			29181		28839		30190	30153	29553	28920	19622	19281	19302	18792			86.1453		88.8367
422	418	Chromatin, DNA-binding, DNA repair or DNA replication protein	XRCC6	Ku70		X-ray repair cross-complementing protein 6	P12956	http://www.phosphosite.org/proteinAction.do?id=2075&showAllSites=true	70				DIVISVGIYNLVQK	2	780.953					28399	28859	24707	29828	29966	29738	25053	24190	24482	23639			29181		28839		30190	30153	29553	28920	19622	19281	19302	18792			86.1453		88.8367
423	419	Chromatin, DNA-binding, DNA repair or DNA replication protein	XRCC6	Ku70		X-ray repair cross-complementing protein 6	P12956	http://www.phosphosite.org/proteinAction.do?id=2075&showAllSites=true	70				DIVISVGIYNLVQK	2	780.953					28824	28844	30592	30358	29038	24120	25185	24050	24626				29181		28839		30190	30153	29553	28920	19622	19281	19302	18792			86.1453		88.8367
424	420	Chromatin, DNA-binding, DNA repair or DNA replication protein	XRCC6	Ku70		X-ray repair cross-complementing protein 6	P12956	http://www.phosphosite.org/proteinAction.do?id=2075&showAllSites=true	70				DIVISVGIYNLVQK	2	780.953						23382	29555	30361	29176	23564	19932	19364	19676				29181		28839		30190	30153	29553	28920	19622	19281	19302	18792			86.1453		88.8367
425	421	Chromatin, DNA-binding, DNA repair or DNA replication protein	XRCC6	Ku70		X-ray repair cross-complementing protein 6	P12956	http://www.phosphosite.org/proteinAction.do?id=2075&showAllSites=true	70				DIVISVGIYNLVQK	2	780.953						23129	30156	29536	28876	29436	25038	24686					29181		28839		30190	30153	29553	28920	19622	19281	19302	18792			86.1453		88.8367
426	422	Chromatin, DNA-binding, DNA repair or DNA replication protein	XRCC6	Ku70		X-ray repair cross-complementing protein 6	P12956	http://www.phosphosite.org/proteinAction.do?id=2075&showAllSites=true	70				DIVISVGIYNLVQK	2	780.953							29874	29619	25152	29331	20216						29181		28839		30190	30153	29553	28920	19622	19281	19302	18792			86.1453		88.8367
427	423	Chromatin, DNA-binding, DNA repair or DNA replication protein	XRCC6	Ku70		X-ray repair cross-complementing protein 6	P12956	http://www.phosphosite.org/proteinAction.do?id=2075&showAllSites=true	70				DIVISVGIYNLVQK	2	780.953							30381	29816	29202	29805	19622						29181		28839		30190	30153	29553	28920	19622	19281	19302	18792			86.1453		88.8367
428	424	Chromatin, DNA-binding, DNA repair or DNA replication protein	XRCC6	Ku70		X-ray repair cross-complementing protein 6	P12956	http://www.phosphosite.org/proteinAction.do?id=2075&showAllSites=true	70				DIVISVGIYNLVQK	2	780.953							29521	29986	24760	25659							29181		28839		30190	30153	29553	28920	19622	19281	19302	18792			86.1453		88.8367
429	425	Chromatin, DNA-binding, DNA repair or DNA replication protein	XRCC6	Ku70		X-ray repair cross-complementing protein 6	P12956	http://www.phosphosite.org/proteinAction.do?id=2075&showAllSites=true	70				DIVISVGIYNLVQK	2	780.953								30601	29757	28973							29181		28839		30190	30153	29553	28920	19622	19281	19302	18792			86.1453		88.8367
430	426	Chromatin, DNA-binding, DNA repair or DNA replication protein	XRCC6	Ku70		X-ray repair cross-complementing protein 6	P12956	http://www.phosphosite.org/proteinAction.do?id=2075&showAllSites=true	70				DIVISVGIYNLVQK	2	780.953								29465	29553	29549							29181		28839		30190	30153	29553	28920	19622	19281	19302	18792			86.1453		88.8367
431	427	Chromatin, DNA-binding, DNA repair or DNA replication protein	XRCC6	Ku70		X-ray repair cross-complementing protein 6	P12956	http://www.phosphosite.org/proteinAction.do?id=2075&showAllSites=true	70				DIVISVGIYNLVQK	2	780.953								30515		29016							29181		28839		30190	30153	29553	28920	19622	19281	19302	18792			86.1453		88.8367
432	428	Chromatin, DNA-binding, DNA repair or DNA replication protein	XRCC6	Ku70		X-ray repair cross-complementing protein 6	P12956	http://www.phosphosite.org/proteinAction.do?id=2075&showAllSites=true	70				DIVISVGIYNLVQK	2	780.953								25201									29181		28839		30190	30153	29553	28920	19622	19281	19302	18792			86.1453		88.8367
433	429	Chromatin, DNA-binding, DNA repair or DNA replication protein	XRCC6	Ku70		X-ray repair cross-complementing protein 6	P12956	http://www.phosphosite.org/proteinAction.do?id=2075&showAllSites=true	70				DIVISVGIYNLVQK	2	780.953								29996									29181		28839		30190	30153	29553	28920	19622	19281	19302	18792			86.1453		88.8367
434	430	Chromatin, DNA-binding, DNA repair or DNA replication protein	XRCC6	Ku70		X-ray repair cross-complementing protein 6	P12956	http://www.phosphosite.org/proteinAction.do?id=2075&showAllSites=true	70				DIVISVGIYNLVQK	2	780.953								29882									29181		28839		30190	30153	29553	28920	19622	19281	19302	18792			86.1453		88.8367
435	431	Chromatin, DNA-binding, DNA repair or DNA replication protein	XRCC6	Ku70		X-ray repair cross-complementing protein 6	P12956	http://www.phosphosite.org/proteinAction.do?id=2075&showAllSites=true	70				DIVISVGIYNLVQK	3	520.971							25144	23664	23645	23305							23460	24071		23699	24554	24133	24046	23908							71.524	73.773		74.5183
436	432	Chromatin, DNA-binding, DNA repair or DNA replication protein	XRCC6	Ku70		X-ray repair cross-complementing protein 6	P12956	http://www.phosphosite.org/proteinAction.do?id=2075&showAllSites=true	70				DIVISVGIYNLVQK	3	520.971							23651	25755	26790	24845							23460	24071		23699	24554	24133	24046	23908							71.524	73.773		74.5183
437	433	Chromatin, DNA-binding, DNA repair or DNA replication protein	XRCC6	Ku70		X-ray repair cross-complementing protein 6	P12956	http://www.phosphosite.org/proteinAction.do?id=2075&showAllSites=true	70				DIVISVGIYNLVQK	3	520.971							25843	23921	24719	28397							23460	24071		23699	24554	24133	24046	23908							71.524	73.773		74.5183
438	434	Chromatin, DNA-binding, DNA repair or DNA replication protein	XRCC6	Ku70		X-ray repair cross-complementing protein 6	P12956	http://www.phosphosite.org/proteinAction.do?id=2075&showAllSites=true	70				DIVISVGIYNLVQK	3	520.971							26889	27311	23206	23704							23460	24071		23699	24554	24133	24046	23908							71.524	73.773		74.5183
439	435	Chromatin, DNA-binding, DNA repair or DNA replication protein	XRCC6	Ku70		X-ray repair cross-complementing protein 6	P12956	http://www.phosphosite.org/proteinAction.do?id=2075&showAllSites=true	70				DIVISVGIYNLVQK	3	520.971							27348	24133	26446	28179							23460	24071		23699	24554	24133	24046	23908							71.524	73.773		74.5183
440	436	Chromatin, DNA-binding, DNA repair or DNA replication protein	XRCC6	Ku70		X-ray repair cross-complementing protein 6	P12956	http://www.phosphosite.org/proteinAction.do?id=2075&showAllSites=true	70				DIVISVGIYNLVQK	3	520.971							29002	24496	24140	26606							23460	24071		23699	24554	24133	24046	23908							71.524	73.773		74.5183
441	437	Chromatin, DNA-binding, DNA repair or DNA replication protein	XRCC6	Ku70		X-ray repair cross-complementing protein 6	P12956	http://www.phosphosite.org/proteinAction.do?id=2075&showAllSites=true	70				DIVISVGIYNLVQK	3	520.971								29103	25141	28709							23460	24071		23699	24554	24133	24046	23908							71.524	73.773		74.5183
442	438	Chromatin, DNA-binding, DNA repair or DNA replication protein	XRCC6	Ku70		X-ray repair cross-complementing protein 6	P12956	http://www.phosphosite.org/proteinAction.do?id=2075&showAllSites=true	70				DIVISVGIYNLVQK	3	520.971								25485	28595	28757							23460	24071		23699	24554	24133	24046	23908							71.524	73.773		74.5183
443	439	Chromatin, DNA-binding, DNA repair or DNA replication protein	XRCC6	Ku70		X-ray repair cross-complementing protein 6	P12956	http://www.phosphosite.org/proteinAction.do?id=2075&showAllSites=true	70				DIVISVGIYNLVQK	3	520.971								26508	28939	26169							23460	24071		23699	24554	24133	24046	23908							71.524	73.773		74.5183
444	440	Chromatin, DNA-binding, DNA repair or DNA replication protein	XRCC6	Ku70		X-ray repair cross-complementing protein 6	P12956	http://www.phosphosite.org/proteinAction.do?id=2075&showAllSites=true	70				DIVISVGIYNLVQK	3	520.971								30578	29582	29345							23460	24071		23699	24554	24133	24046	23908							71.524	73.773		74.5183
445	441	Chromatin, DNA-binding, DNA repair or DNA replication protein	XRCC6	Ku70		X-ray repair cross-complementing protein 6	P12956	http://www.phosphosite.org/proteinAction.do?id=2075&showAllSites=true	70				DIVISVGIYNLVQK	3	520.971								29443		24612							23460	24071		23699	24554	24133	24046	23908							71.524	73.773		74.5183
446	442	Chromatin, DNA-binding, DNA repair or DNA replication protein	XRCC6	Ku70		X-ray repair cross-complementing protein 6	P12956	http://www.phosphosite.org/proteinAction.do?id=2075&showAllSites=true	70				DIVISVGIYNLVQK	3	520.971								26855									23460	24071		23699	24554	24133	24046	23908							71.524	73.773		74.5183
447	443	Chromatin, DNA-binding, DNA repair or DNA replication protein	XRCC6	Ku70		X-ray repair cross-complementing protein 6	P12956	http://www.phosphosite.org/proteinAction.do?id=2075&showAllSites=true	70				DIVISVGIYNLVQK	3	520.971								30156									23460	24071		23699	24554	24133	24046	23908							71.524	73.773		74.5183
448	444	Chromatin, DNA-binding, DNA repair or DNA replication protein	XRCC6	Ku70		X-ray repair cross-complementing protein 6	P12956	http://www.phosphosite.org/proteinAction.do?id=2075&showAllSites=true	70				DTGIFLDLM#HLK	2	709.871											15822														15822	15291	15375	14949
449	445	Chromatin, DNA-binding, DNA repair or DNA replication protein	XRCC6	Ku70		X-ray repair cross-complementing protein 6	P12956	http://www.phosphosite.org/proteinAction.do?id=2075&showAllSites=true	70				DTGIFLDLM#HLK	3	473.583											15701	15226	15359	14872
450	446	Chromatin, DNA-binding, DNA repair or DNA replication protein	XRCC6	Ku70		X-ray repair cross-complementing protein 6	P12956	http://www.phosphosite.org/proteinAction.do?id=2075&showAllSites=true	70				DTGIFLDLM#HLKKPGGFDISLFYR	4	700.619		23943										19414	19707		24300	23947	23958	23672	23092	22966	23695	23568	23291	23118	20175	19407	19707	18981	73.375	72.9113	72.7852	72.7222	72.8275	72.631
451	447	Chromatin, DNA-binding, DNA repair or DNA replication protein	XRCC6	Ku70		X-ray repair cross-complementing protein 6	P12956	http://www.phosphosite.org/proteinAction.do?id=2075&showAllSites=true	70				DTGIFLDLMHLK	3	468.252			23812	23581	22949	22895	23563	23499	23110	23003		18921	19191	18494	24674	23884	23835	23571	22973	22883	23572	23499	23144	23013	19650	18924	19191	18498	74.3377	72.756	72.4687	72.458	72.5163	72.4143
452	448	Chromatin, DNA-binding, DNA repair or DNA replication protein	XRCC6	Ku70		X-ray repair cross-complementing protein 6	P12956	http://www.phosphosite.org/proteinAction.do?id=2075&showAllSites=true	70				FTVPM#LK	2	426.238				13950												14231	14077	13950		13517	13716	13665	13457	13354						47.1165	47.1933	47.1068		47.659
453	449	Chromatin, DNA-binding, DNA repair or DNA replication protein	XRCC6	Ku70		X-ray repair cross-complementing protein 6	P12956	http://www.phosphosite.org/proteinAction.do?id=2075&showAllSites=true	70				HHYLRPSLFVYPEESLVIGSSTLFSALLIK	3	1139.63								28242	27662												28231	28244	27643	27406
454	450	Chromatin, DNA-binding, DNA repair or DNA replication protein	XRCC6	Ku70		X-ray repair cross-complementing protein 6	P12956	http://www.phosphosite.org/proteinAction.do?id=2075&showAllSites=true	70				HHYLRPSLFVYPEESLVIGSSTLFSALLIK	4	854.971	28332	28036				27175	28194	28138	27589	27388	24520	23521	24067	22950	28340	28047	28199	27815	27168	27173	28194	28202	27643	27427	24520	23520	23981	22970	83.7255	83.626	83.6398	83.5695	83.5197	83.5067
455	451	Chromatin, DNA-binding, DNA repair or DNA replication protein	XRCC6	Ku70		X-ray repair cross-complementing protein 6	P12956	http://www.phosphosite.org/proteinAction.do?id=2075&showAllSites=true	70				HHYLRPSLFVYPEESLVIGSSTLFSALLIK	4	854.971												23623	23983		28340	28047	28199	27815	27168	27173	28194	28202	27643	27427	24520	23520	23981	22970	83.7255	83.626	83.6398	83.5695	83.5197	83.5067
456	452	Chromatin, DNA-binding, DNA repair or DNA replication protein	XRCC6	Ku70		X-ray repair cross-complementing protein 6	P12956	http://www.phosphosite.org/proteinAction.do?id=2075&showAllSites=true	70				HHYLRPSLFVYPEESLVIGSSTLFSALLIK	5	684.178	28345					27198	28196	28165	27604	27389	24485	23467	23919	23056	28340	28047	28199	27836	27147	27194	28196	28202	27622	27427	24538	23499	23919	22991	83.7255	83.626	83.6398	83.62	83.4707	83.556
457	453	Chromatin, DNA-binding, DNA repair or DNA replication protein	XRCC6	Ku70		X-ray repair cross-complementing protein 6	P12956	http://www.phosphosite.org/proteinAction.do?id=2075&showAllSites=true	70				HHYLRPSLFVYPEESLVIGSSTLFSALLIK	5	684.178											24442	23565		22913	28340	28047	28199	27836	27147	27194	28196	28202	27622	27427	24538	23499	23919	22991	83.7255	83.626	83.6398	83.62	83.4707	83.556
458	454	Chromatin, DNA-binding, DNA repair or DNA replication protein	XRCC6	Ku70		X-ray repair cross-complementing protein 6	P12956	http://www.phosphosite.org/proteinAction.do?id=2075&showAllSites=true	70				HHYLRPSLFVYPEESLVIGSSTLFSALLIK	5	684.178											24628				28340	28047	28199	27836	27147	27194	28196	28202	27622	27427	24538	23499	23919	22991	83.7255	83.626	83.6398	83.62	83.4707	83.556
459	455	Chromatin, DNA-binding, DNA repair or DNA replication protein	XRCC6	Ku70		X-ray repair cross-complementing protein 6	P12956	http://www.phosphosite.org/proteinAction.do?id=2075&showAllSites=true	70				IISSDRDLLAVVFYGTEK	3	676.033	23164	22886	22824	22638	21960	21907					18748		18318	17750	23193	22925	22824	22758	22079	22059	22662	22598	22235	22107	18748	18273	18525	17868	70.4938	70.2377	70.3155	70.3653	70.1972	70.3042
460	456	Chromatin, DNA-binding, DNA repair or DNA replication protein	XRCC6	Ku70		X-ray repair cross-complementing protein 6	P12956	http://www.phosphosite.org/proteinAction.do?id=2075&showAllSites=true	70				IISSDRDLLAVVFYGTEKDK	3	757.074			20742	20509	19900	19847									21190	20869	20742	20489	19883	19848	20264	20098	19883	19858					65.273	64.8238	64.6253	64.5333	64.5163	64.6492
461	457	Chromatin, DNA-binding, DNA repair or DNA replication protein	XRCC6	Ku70		X-ray repair cross-complementing protein 6	P12956	http://www.phosphosite.org/proteinAction.do?id=2075&showAllSites=true	70				IISSDRDLLAVVFYGTEKDK	3	757.074				20488											21190	20869	20742	20489	19883	19848	20264	20098	19883	19858					65.273	64.8238	64.6253	64.5333	64.5163	64.6492
462	458	Chromatin, DNA-binding, DNA repair or DNA replication protein	XRCC6	Ku70		X-ray repair cross-complementing protein 6	P12956	http://www.phosphosite.org/proteinAction.do?id=2075&showAllSites=true	70				IISSDRDLLAVVFYGTEKDKNSVNFK	4	740.395							19551		19186	19240	16368		16023		20602	20281	20096	19827	19337	19229	19642	19598	19253	19240	16368	16236	16425	15558	63.7528	63.2962	63.0393	62.8583	63.1417	63.0322
463	459	Chromatin, DNA-binding, DNA repair or DNA replication protein	XRCC6	Ku70		X-ray repair cross-complementing protein 6	P12956	http://www.phosphosite.org/proteinAction.do?id=2075&showAllSites=true	70				IM#ATPEQVGK	2	545.284			6613	6486											6148	6719	6613	6525	6243	6185		6235	5958						24.9377	26.7137	26.502	26.5473	26.6218	26.5317
464	460	Chromatin, DNA-binding, DNA repair or DNA replication protein	XRCC6	Ku70		X-ray repair cross-complementing protein 6	P12956	http://www.phosphosite.org/proteinAction.do?id=2075&showAllSites=true	70				IQVTPPGFQLVFLPFADDKR	3	763.419	26336										21876	21045	21381	20557	26336	26044	26112	25733	25162	25135	26033	25906	25504	25265	21914	21105	21381	20597	78.7708	78.4693	78.296	78.085	78.239	78.2387
465	461	Chromatin, DNA-binding, DNA repair or DNA replication protein	XRCC6	Ku70		X-ray repair cross-complementing protein 6	P12956	http://www.phosphosite.org/proteinAction.do?id=2075&showAllSites=true	70				KHDNEGSGSKRPK	3	480.583				704
466	462	Chromatin, DNA-binding, DNA repair or DNA replication protein	XRCC6	Ku70		X-ray repair cross-complementing protein 6	P12956	http://www.phosphosite.org/proteinAction.do?id=2075&showAllSites=true	70				KHHYLRPSLFVYPEESLVIGSSTLFSALLIK	4	886.995	27940	27672					27715	27852	27125	26882					28004	27690	27779	27339		26753	27771	27719	27125	26986					82.9498	82.803	82.6475	82.4228		82.5077
467	463	Chromatin, DNA-binding, DNA repair or DNA replication protein	XRCC6	Ku70		X-ray repair cross-complementing protein 6	P12956	http://www.phosphosite.org/proteinAction.do?id=2075&showAllSites=true	70				KHHYLRPSLFVYPEESLVIGSSTLFSALLIK	4	886.995	27967						27904	27625		27121					28004	27690	27779	27339		26753	27771	27719	27125	26986					82.9498	82.803	82.6475	82.4228		82.5077
468	464	Chromatin, DNA-binding, DNA repair or DNA replication protein	XRCC6	Ku70		X-ray repair cross-complementing protein 6	P12956	http://www.phosphosite.org/proteinAction.do?id=2075&showAllSites=true	70				KHHYLRPSLFVYPEESLVIGSSTLFSALLIK	4	886.995										27100					28004	27690	27779	27339		26753	27771	27719	27125	26986					82.9498	82.803	82.6475	82.4228		82.5077
469	465	Chromatin, DNA-binding, DNA repair or DNA replication protein	XRCC6	Ku70		X-ray repair cross-complementing protein 6	P12956	http://www.phosphosite.org/proteinAction.do?id=2075&showAllSites=true	70				KHHYLRPSLFVYPEESLVIGSSTLFSALLIK	5	709.797	27949	27651			26739		27711	27849	27162	26945	23336	22422		21936	28004	27690	27779	27359	26811	26942	27792	27740	27162	27007	23362	22407	22763	21936	82.9498	82.803	82.6475	82.4738	82.6805	82.9633
470	466	Chromatin, DNA-binding, DNA repair or DNA replication protein	XRCC6	Ku70		X-ray repair cross-complementing protein 6	P12956	http://www.phosphosite.org/proteinAction.do?id=2075&showAllSites=true	70				KHHYLRPSLFVYPEESLVIGSSTLFSALLIK	5	709.797					26778			27623			23444				28004	27690	27779	27359	26811	26942	27792	27740	27162	27007	23362	22407	22763	21936	82.9498	82.803	82.6475	82.4738	82.6805	82.9633
471	467	Chromatin, DNA-binding, DNA repair or DNA replication protein	XRCC6	Ku70		X-ray repair cross-complementing protein 6	P12956	http://www.phosphosite.org/proteinAction.do?id=2075&showAllSites=true	70				KPGGFDISLFYR	2	700.372							18427	18363	18107	18025					19342	19127	18902	18701	18153	18086	18427	18380	18125	18043					60.4382	60.2322	59.9785	59.9638	60.0548	60.0542
472	468	Chromatin, DNA-binding, DNA repair or DNA replication protein	XRCC6	Ku70		X-ray repair cross-complementing protein 6	P12956	http://www.phosphosite.org/proteinAction.do?id=2075&showAllSites=true	70				KPGGFDISLFYR	3	467.25				18633						18129	14859		14540	14115	19363	19127	18923	18701	18153	18086	18458	18401	18125	18129	14859	14493	14598	14172	60.495	60.2322	60.0345	59.9638	60.0548	60.0542
473	469	Chromatin, DNA-binding, DNA repair or DNA replication protein	XRCC6	Ku70		X-ray repair cross-complementing protein 6	P12956	http://www.phosphosite.org/proteinAction.do?id=2075&showAllSites=true	70				LKLKLNKDIVISVGIYNLVQK	4	600.375			19914		19182						16301		15983		20539	20176	19914	19785	19128	18956	19474	19409	19253	18922	16301	15837	15963	15453	63.5835	63.0213	62.551	62.7563	62.6043	62.3297
474	470	Chromatin, DNA-binding, DNA repair or DNA replication protein	XRCC6	Ku70		X-ray repair cross-complementing protein 6	P12956	http://www.phosphosite.org/proteinAction.do?id=2075&showAllSites=true	70				LKLKLNKDIVISVGIYNLVQK	5	480.502			19948												20497	20218	19948	19701	19170	18998	19495	19451							63.4752	63.1347	62.4967	62.5495	62.7088	62.435
475	471	Chromatin, DNA-binding, DNA repair or DNA replication protein	XRCC6	Ku70		X-ray repair cross-complementing protein 6	P12956	http://www.phosphosite.org/proteinAction.do?id=2075&showAllSites=true	70				NIYVLQELDNPGAK	2	787.415	18665	18493	18267	18061	17531		17761	17722	17398	17325	14384	13938	14059	13650	18649	18476	18253	18096	17546	17443	17804	17731	17398	17352	14384	13947	14073	13668	58.6192	58.535	58.3022	58.3847	58.47	58.3423
476	472	Chromatin, DNA-binding, DNA repair or DNA replication protein	XRCC6	Ku70		X-ray repair cross-complementing protein 6	P12956	http://www.phosphosite.org/proteinAction.do?id=2075&showAllSites=true	70				RSQIYGSR	2	483.759	4190	4087						3789							4190	4098					3809	3831	3726	3809					19.2002	18.9998
477	473	Chromatin, DNA-binding, DNA repair or DNA replication protein	XRCC6	Ku70		X-ray repair cross-complementing protein 6	P12956	http://www.phosphosite.org/proteinAction.do?id=2075&showAllSites=true	70				SDSFENPVLQQHFR	3	568.609								13415							14417	14270	14077	13890	13417	13700	13498	13415	13229	13243					47.381	47.223	47.1933	47.1068	47.19	48.1737
478	474	Chromatin, DNA-binding, DNA repair or DNA replication protein	XRCC6	Ku70		X-ray repair cross-complementing protein 6	P12956	http://www.phosphosite.org/proteinAction.do?id=2075&showAllSites=true	70				TFNTSTGGLLLPSDTK	2	826.431							15249		14938	14898				11605	16154	16002	15815	15592	15109	15038	15249	15190	14958	14881	12176	11847	11934	11605	52.0405	51.911	51.8725	51.7182	51.883	51.852
479	475	Chromatin, DNA-binding, DNA repair or DNA replication protein	XRCC6	Ku70		X-ray repair cross-complementing protein 6	P12956	http://www.phosphosite.org/proteinAction.do?id=2075&showAllSites=true	70				TFNTSTGGLLLPSDTK	2	826.431									14919						16154	16002	15815	15592	15109	15038	15249	15190	14958	14881	12176	11847	11934	11605	52.0405	51.911	51.8725	51.7182	51.883	51.852
480	476	Chromatin, DNA-binding, DNA repair or DNA replication protein	XRCC6	Ku70		X-ray repair cross-complementing protein 6	P12956	http://www.phosphosite.org/proteinAction.do?id=2075&showAllSites=true	70				TFNTSTGGLLLPSDTKR	3	603.323		13930		13539				13060							14085	13947	13720	13518	13082	13042	13139	13060	12912	12857					46.4872	46.34	46.2193	46.074	46.2595	46.3117
481	477	Chromatin, DNA-binding, DNA repair or DNA replication protein	XRCC6	Ku70		X-ray repair cross-complementing protein 6	P12956	http://www.phosphosite.org/proteinAction.do?id=2075&showAllSites=true	70				VHFEESSKLEDLLR	3	567.965												11689	11761	11462											11987	11689	11745	11442
482	478	Chromatin, DNA-binding, DNA repair or DNA replication protein	XRCC6	Ku70		X-ray repair cross-complementing protein 6	P12956	http://www.phosphosite.org/proteinAction.do?id=2075&showAllSites=true	70				VHFEESSKLEDLLR	4	426.226				15375											16343		15612	15375	14865	14791	15026	14953	14703						52.558		51.3297	51.2327	51.2132	51.164
483	Cytoskeletal protein
484	479	Cytoskeletal protein	ACTA1; ACTA2; ACTB; ACTC1; ACTG1; ACTG2; POTEE; POTEF; POTEI; POTEJ	ACTA1; ACTA2; ACTB; ACTC1; ACTG1; ACTG2; POTE2; POTEF; POTEI; POTEJ		actin, alpha skeletal muscle	P68133; P62736; P60709; P68032; P63261; P63267; Q6S8J3; A5A3E0; P0CG38; P0CG39	http://www.phosphosite.org/proteinAction.do?id=4106&showAllSites=true	42; 42; 42; 42; 42; 42; 121; 121; 121; 117				AGFAGDDAPR	2	488.728	7458	7440	7281	7163	6883		6868	6834	6726	6692					7507	7439	7318	7163	6926	6897	6892	6852	6743	6720					28.8153	28.7095	28.5498	28.5688	28.6563	28.6648
485	480	Cytoskeletal protein	ACTA1; ACTA2; ACTB; ACTC1; ACTG1; ACTG2; FKSG30; POTEE; POTEF; POTEI	ACTA1; ACTA2; ACTB; ACTC1; ACTG1; ACTG2; FKSG30; POTE2; POTEF; POTEI		actin, alpha skeletal muscle	P68133; P62736; P60709; P68032; P63261; P63267; Q9BYX7; Q6S8J3; A5A3E0; P0CG38	http://www.phosphosite.org/proteinAction.do?id=4106&showAllSites=true	42; 42; 42; 42; 42; 42; 42; 121; 121; 121				AVFPSIVGR	2	473.279				14776											15356	15206	14961	14776	14284	14219	14415	14343	14179	14079					49.8952	49.7713	49.565	49.5385	49.627	49.6068
486	481	Cytoskeletal protein	ACTA1; ACTA2; ACTB; ACTC1; ACTG1; ACTG2; FKSG30; POTEE; POTEF; POTEI	ACTA1; ACTA2; ACTB; ACTC1; ACTG1; ACTG2; FKSG30; POTE2; POTEF; POTEI		actin, alpha skeletal muscle	P68133; P62736; P60709; P68032; P63261; P63267; Q9BYX7; Q6S8J3; A5A3E0; P0CG38	http://www.phosphosite.org/proteinAction.do?id=4106&showAllSites=true	42; 42; 42; 42; 42; 42; 42; 121; 121; 121				AVFPSIVGRP	2	521.806	16056	15898	15636	15457	15133	15018					11870	11523	11606	11302	16112	15939	15752	15457	15010	14979	13991	13937		13752	11924	11616	11606	11363	51.9233	51.7368	51.7095	51.606	51.611	51.6902
487	482	Cytoskeletal protein	ACTA1; ACTA2; ACTB; ACTC1; ACTG1; ACTG2; FKSG30; POTEE; POTEF; POTEI	ACTA1; ACTA2; ACTB; ACTC1; ACTG1; ACTG2; FKSG30; POTE2; POTEF; POTEI		actin, alpha skeletal muscle	P68133; P62736; P60709; P68032; P63261; P63267; Q9BYX7; Q6S8J3; A5A3E0; P0CG38	http://www.phosphosite.org/proteinAction.do?id=4106&showAllSites=true	42; 42; 42; 42; 42; 42; 42; 121; 121; 121				AVFPSIVGRP	2	521.806					14932	14842									16112	15939	15752	15457	15010	14979	13991	13937		13752	11924	11616	11606	11363	51.9233	51.7368	51.7095	51.606	51.611	51.6902
488	483	Cytoskeletal protein	ACTA1; ACTA2; ACTB; ACTC1; ACTG1; ACTG2; FKSG30; POTEE; POTEF; POTEI	ACTA1; ACTA2; ACTB; ACTC1; ACTG1; ACTG2; FKSG30; POTE2; POTEF; POTEI		actin, alpha skeletal muscle	P68133; P62736; P60709; P68032; P63261; P63267; Q9BYX7; Q6S8J3; A5A3E0; P0CG38	http://www.phosphosite.org/proteinAction.do?id=4106&showAllSites=true	42; 42; 42; 42; 42; 42; 42; 121; 121; 121				AVFPSIVGRPR	2	599.856	13014	12830	12458	12351		11873	12090	12024	11720	11910	9043	8813	8875	8700	13014	12766	12562	12432	12017	11924	12009	11966	11792	11841	9043	8852	8889	8698	43.5203	43.1572	43.0412	43.1158	43.272	43.1527
489	484	Cytoskeletal protein	ACTA1; ACTA2; ACTB; ACTC1; ACTG1; ACTG2; FKSG30; POTEE; POTEF; POTEI	ACTA1; ACTA2; ACTB; ACTC1; ACTG1; ACTG2; FKSG30; POTE2; POTEF; POTEI		actin, alpha skeletal muscle	P68133; P62736; P60709; P68032; P63261; P63267; Q9BYX7; Q6S8J3; A5A3E0; P0CG38	http://www.phosphosite.org/proteinAction.do?id=4106&showAllSites=true	42; 42; 42; 42; 42; 42; 42; 121; 121; 121				AVFPSIVGRPR	2	599.856	12816	12631					11907	11840	11901	11722					13014	12766	12562	12432	12017	11924	12009	11966	11792	11841	9043	8852	8889	8698	43.5203	43.1572	43.0412	43.1158	43.272	43.1527
490	485	Cytoskeletal protein	ACTA1; ACTA2; ACTB; ACTC1; ACTG1; ACTG2; FKSG30; POTEE; POTEF; POTEI	ACTA1; ACTA2; ACTB; ACTC1; ACTG1; ACTG2; FKSG30; POTE2; POTEF; POTEI		actin, alpha skeletal muscle	P68133; P62736; P60709; P68032; P63261; P63267; Q9BYX7; Q6S8J3; A5A3E0; P0CG38	http://www.phosphosite.org/proteinAction.do?id=4106&showAllSites=true	42; 42; 42; 42; 42; 42; 42; 121; 121; 121				AVFPSIVGRPR	3	400.24				12325								8775			12950	12787	12583	12325	12017	11924	12009	11966	11804	11825	9080	8775	8931	8719	43.4637	43.2148	43.0965	43.1158	43.272	43.1527
491	486	Cytoskeletal protein	ACTA1; ACTA2; ACTB; ACTBL2; ACTC1; ACTG1; ACTG2	ACTA1; ACTA2; ACTB; ACTBL2; ACTC1; ACTG1; ACTG2		actin, alpha skeletal muscle	P68133; P62736; P60709; Q562R1; P68032; P63261; P63267	http://www.phosphosite.org/proteinAction.do?id=4106&showAllSites=true	42; 42; 42; 42; 42; 42; 42				DLTDYLM#K	2	507.744	15171	15043	14818	14636	14156	14081	14312	14229	13998	13936	11134		10887	10653	15188	15082	14859	14636	14196	14101	14310	14247	14038	13991	11134	10839	10884	10630	49.457	49.453	49.2923	49.2708	49.3795	49.2765
492	487	Cytoskeletal protein	ACTA1; ACTA2; ACTB; ACTBL2; ACTC1; ACTG1; ACTG2	ACTA1; ACTA2; ACTB; ACTBL2; ACTC1; ACTG1; ACTG2		actin, alpha skeletal muscle	P68133; P62736; P60709; Q562R1; P68032; P63261; P63267	http://www.phosphosite.org/proteinAction.do?id=4106&showAllSites=true	42; 42; 42; 42; 42; 42; 42				DLTDYLMK	2	499.747			17918	17723											18313	18119	17918	17742	17172	17114	17453	17383	17078	17030					57.7447	57.563	57.4213	57.4537	57.4597	57.4785
493	488	Cytoskeletal protein	ACTA1; ACTA2; ACTB; ACTC1; ACTG1; ACTG2	ACTA1; ACTA2; ACTB; ACTC1; ACTG1; ACTG2		actin, alpha skeletal muscle	P68133; P62736; P60709; P68032; P63261; P63267	http://www.phosphosite.org/proteinAction.do?id=4106&showAllSites=true	42; 42; 42; 42; 42; 42				DSYVGDEAQSK	2	599.765			6302	6135	5914		5879	5829	5680		3710	3643	3616	3635	6424	6386	6265	6135	5926	5875	5913	5859	5696	5717	3728	3656	3616	3653	25.7413	25.7188	25.468	25.4665	25.5657	25.5523
494	489	Cytoskeletal protein	ACTA1; ACTA2; ACTB; ACTC1; ACTG1; ACTG2	ACTA1; ACTA2; ACTB; ACTC1; ACTG1; ACTG2		actin, alpha skeletal muscle	P68133; P62736; P60709; P68032; P63261; P63267	http://www.phosphosite.org/proteinAction.do?id=4106&showAllSites=true	42; 42; 42; 42; 42; 42				DSYVGDEAQSK	2	599.765			6230												6424	6386	6265	6135	5926	5875	5913	5859	5696	5717	3728	3656	3616	3653	25.7413	25.7188	25.468	25.4665	25.5657	25.5523
495	490	Cytoskeletal protein	ACTA1; ACTA2; ACTB; ACTC1; ACTG1; ACTG2	ACTA1; ACTA2; ACTB; ACTC1; ACTG1; ACTG2		actin, alpha skeletal muscle	P68133; P62736; P60709; P68032; P63261; P63267	http://www.phosphosite.org/proteinAction.do?id=4106&showAllSites=true	42; 42; 42; 42; 42; 42				DSYVGDEAQSKR	2	677.815	5654	5572	5497	5404	5170	5161	5130	5106	5001	5007	3251	3199	3156	3190	5659	5587	5497	5442	5169	5170	5167	5146	5012	5027	3255	3195	3156	3191	23.4988	23.3837	23.3257	23.334	23.2843	23.4138
496	491	Cytoskeletal protein	ACTA1; ACTA2; ACTB; ACTC1; ACTG1; ACTG2	ACTA1; ACTA2; ACTB; ACTC1; ACTG1; ACTG2		actin, alpha skeletal muscle	P68133; P62736; P60709; P68032; P63261; P63267	http://www.phosphosite.org/proteinAction.do?id=4106&showAllSites=true	42; 42; 42; 42; 42; 42				DSYVGDEAQSKR	3	452.213		5568	5491		5151	5150	5111	5112	4971	4992	3257	3198	3158	3187	5675	5587	5491	5442	5169	5178	5167	5134	5012	5038	3255	3195	3158	3191	23.5462	23.3837	23.3257	23.334	23.2843	23.4408
497	492	Cytoskeletal protein	ACTA1; ACTA2; ACTB; ACTC1; ACTG1; ACTG2	ACTA1; ACTA2; ACTB; ACTC1; ACTG1; ACTG2		actin, alpha skeletal muscle	P68133; P62736; P60709; P68032; P63261; P63267	http://www.phosphosite.org/proteinAction.do?id=4106&showAllSites=true	42; 42; 42; 42; 42; 42				EITALAPSTM#K	2	589.31	9647	9557	9395	9259	8960	8862	8911	8855	8718	8728	6330	6122	6201	6055	9703	9594	9436	9333	9014	8921	8911	8920	8806	8777	6347	6159	6201	6094	34.8063	34.6383	34.4582	34.5095	34.7333	34.5822
498	493	Cytoskeletal protein	ACTA1; ACTA2; ACTB; ACTC1; ACTG1; ACTG2	ACTA1; ACTA2; ACTB; ACTC1; ACTG1; ACTG2		actin, alpha skeletal muscle	P68133; P62736; P60709; P68032; P63261; P63267	http://www.phosphosite.org/proteinAction.do?id=4106&showAllSites=true	42; 42; 42; 42; 42; 42				EITALAPSTM#K	2	589.31			9598	9596											9703	9594	9436	9333	9014	8921	8911	8920	8806	8777	6347	6159	6201	6094	34.8063	34.6383	34.4582	34.5095	34.7333	34.5822
499	494	Cytoskeletal protein	ACTA1; ACTA2; ACTB; ACTC1; ACTG1; ACTG2	ACTA1; ACTA2; ACTB; ACTC1; ACTG1; ACTG2		actin, alpha skeletal muscle	P68133; P62736; P60709; P68032; P63261; P63267	http://www.phosphosite.org/proteinAction.do?id=4106&showAllSites=true	42; 42; 42; 42; 42; 42				EITALAPSTMK	2	581.313	12073	11951	11724	11593	11187	11129	11184	11174	11016	10965	8388	8141	8228	8049	12092	11969	11762	11630	11222	11160	11236	11174	11047	10991	8388	8180	8242	8068	41.1565	40.9903	40.8457	40.8712	41.0173	40.9638
500	495	Cytoskeletal protein	ACTA1; ACTA2; ACTB; ACTC1; ACTG1; ACTG2; FKSG30; POTEE; POTEF; POTEI	ACTA1; ACTA2; ACTB; ACTC1; ACTG1; ACTG2; FKSG30; POTE2; POTEF; POTEI		actin, alpha skeletal muscle	P68133; P62736; P60709; P68032; P63261; P63267; Q9BYX7; Q6S8J3; A5A3E0; P0CG38	http://www.phosphosite.org/proteinAction.do?id=4106&showAllSites=true	42; 42; 42; 42; 42; 42; 42; 121; 121; 121				FPSIVGRPR	2	514.804	13031	12851							11887	11871					13031	12766	12583	12453	12017	11944	12009	11966	11792	11825					43.5203	43.1572	43.0965	43.1722	43.272	43.2073
501	496	Cytoskeletal protein	ACTA1; ACTA2; ACTB; ACTC1; ACTG1; ACTG2; FKSG30; POTEE; POTEF; POTEI	ACTA1; ACTA2; ACTB; ACTC1; ACTG1; ACTG2; FKSG30; POTE2; POTEF; POTEI		actin, alpha skeletal muscle	P68133; P62736; P60709; P68032; P63261; P63267; Q9BYX7; Q6S8J3; A5A3E0; P0CG38	http://www.phosphosite.org/proteinAction.do?id=4106&showAllSites=true	42; 42; 42; 42; 42; 42; 42; 121; 121; 121				FPSIVGRPR	2	514.804		12648							11702						13031	12766	12583	12453	12017	11944	12009	11966	11792	11825					43.5203	43.1572	43.0965	43.1722	43.272	43.2073
502	497	Cytoskeletal protein	ACTA1; ACTC1	ACTA1; ACTC1		actin, alpha skeletal muscle	P68133; P68032	http://www.phosphosite.org/proteinAction.do?id=4106&showAllSites=true	42; 42				GILTLKYPIEHGIITNWDDM#EKIWHHTFYNELR	4	1025.52		21824													22287	21824					21146	21160	20936	21293					68.0895	67.4168
503	498	Cytoskeletal protein	ACTA1; ACTC1	ACTA1; ACTC1		actin, alpha skeletal muscle	P68133; P68032	http://www.phosphosite.org/proteinAction.do?id=4106&showAllSites=true	42; 42				GILTLKYPIEHGIITNWDDM#EKIWHHTFYNELR	5	820.616								21348							22224	21833		21253			21146	21348	20726	20520					67.931	67.3618		66.4627
504	499	Cytoskeletal protein	ACTA1; ACTC1	ACTA1; ACTC1		actin, alpha skeletal muscle	P68133; P68032	http://www.phosphosite.org/proteinAction.do?id=4106&showAllSites=true	42; 42				GILTLKYPIEHGIITNWDDMEKIWHHTFYNELR	4	1021.52	25893						25024			24485					25907	25480					25053	25040	24728	24450					77.5755	76.9877
505	500	Cytoskeletal protein	ACTA1; ACTC1	ACTA1; ACTC1		actin, alpha skeletal muscle	P68133; P68032	http://www.phosphosite.org/proteinAction.do?id=4106&showAllSites=true	42; 42				GILTLKYPIEHGIITNWDDMEKIWHHTFYNELR	5	817.418	25887	25544					25075	25197	24671	24472					25970	25480	25422	26068			25113	25197	24707	24555					77.7408	76.9877	76.5153	78.9673
506	501	Cytoskeletal protein	ACTA1; ACTC1	ACTA1; ACTC1		actin, alpha skeletal muscle	P68133; P68032	http://www.phosphosite.org/proteinAction.do?id=4106&showAllSites=true	42; 42				GILTLKYPIEHGIITNWDDMEKIWHHTFYNELR	5	817.418	25706						24878	26056							25970	25480	25422	26068			25113	25197	24707	24555					77.7408	76.9877	76.5153	78.9673
507	502	Cytoskeletal protein	ACTA1; ACTA2; ACTB; ACTBL2; ACTC1; ACTG1; ACTG2	ACTA1; ACTA2; ACTB; ACTBL2; ACTC1; ACTG1; ACTG2		actin, alpha skeletal muscle	P68133; P62736; P60709; Q562R1; P68032; P63261; P63267	http://www.phosphosite.org/proteinAction.do?id=4106&showAllSites=true	42; 42; 42; 42; 42; 42; 42				HQGVM#VGM#GQK	2	602.284			4354	3234	3069	3045	4077	3226	3952	3158	2393	2355	2312	2355	3413	3376	3344	3234	3102	3101	3135	3162	3078	3080	2391	2354	2312	2375	16.7603	16.6802	16.5014	16.592	16.5676	16.6233
508	503	Cytoskeletal protein	ACTA1; ACTA2; ACTB; ACTBL2; ACTC1; ACTG1; ACTG2	ACTA1; ACTA2; ACTB; ACTBL2; ACTC1; ACTG1; ACTG2		actin, alpha skeletal muscle	P68133; P62736; P60709; Q562R1; P68032; P63261; P63267	http://www.phosphosite.org/proteinAction.do?id=4106&showAllSites=true	42; 42; 42; 42; 42; 42; 42				HQGVM#VGM#GQK	2	602.284					4095	3186				4021					3413	3376	3344	3234	3102	3101	3135	3162	3078	3080	2391	2354	2312	2375	16.7603	16.6802	16.5014	16.592	16.5676	16.6233
509	504	Cytoskeletal protein	ACTA1; ACTA2; ACTB; ACTBL2; ACTC1; ACTG1; ACTG2	ACTA1; ACTA2; ACTB; ACTBL2; ACTC1; ACTG1; ACTG2		actin, alpha skeletal muscle	P68133; P62736; P60709; Q562R1; P68032; P63261; P63267	http://www.phosphosite.org/proteinAction.do?id=4106&showAllSites=true	42; 42; 42; 42; 42; 42; 42				HQGVM#VGM#GQK	2	602.284						4046									3413	3376	3344	3234	3102	3101	3135	3162	3078	3080	2391	2354	2312	2375	16.7603	16.6802	16.5014	16.592	16.5676	16.6233
510	505	Cytoskeletal protein	ACTA1; ACTA2; ACTB; ACTBL2; ACTC1; ACTG1; ACTG2	ACTA1; ACTA2; ACTB; ACTBL2; ACTC1; ACTG1; ACTG2		actin, alpha skeletal muscle	P68133; P62736; P60709; Q562R1; P68032; P63261; P63267	http://www.phosphosite.org/proteinAction.do?id=4106&showAllSites=true	42; 42; 42; 42; 42; 42; 42				HQGVM#VGM#GQK	3	401.858		3318	3265			3147		6528			2394	2356	2313	2358	3453	3376	3265	3291	3118	3083	3130	3186	3078	3112	2394	2585	2311	2375	16.888	16.6802	16.4466	16.5322	16.6285	16.5489
511	506	Cytoskeletal protein	ACTA1; ACTA2; ACTB; ACTBL2; ACTC1; ACTG1; ACTG2	ACTA1; ACTA2; ACTB; ACTBL2; ACTC1; ACTG1; ACTG2		actin, alpha skeletal muscle	P68133; P62736; P60709; Q562R1; P68032; P63261; P63267	http://www.phosphosite.org/proteinAction.do?id=4106&showAllSites=true	42; 42; 42; 42; 42; 42; 42				HQGVM#VGM#GQK	3	401.858			5531												3453	3376	3265	3291	3118	3083	3130	3186	3078	3112	2394	2585	2311	2375	16.888	16.6802	16.4466	16.5322	16.6285	16.5489
512	507	Cytoskeletal protein	ACTA1; ACTA2; ACTB; ACTC1; ACTG1; ACTG2	ACTA1; ACTA2; ACTB; ACTC1; ACTG1; ACTG2		actin, alpha skeletal muscle	P68133; P62736; P60709; P68032; P63261; P63267	http://www.phosphosite.org/proteinAction.do?id=4106&showAllSites=true	42; 42; 42; 42; 42; 42				HQGVM#VGM#GQKDSYVGDEAQSK	4	596.522								6347									6831				6413	6347		6293							27.1625
513	508	Cytoskeletal protein	ACTA1; ACTA2; ACTB; ACTBL2; ACTC1; ACTG1; ACTG2	ACTA1; ACTA2; ACTB; ACTBL2; ACTC1; ACTG1; ACTG2		actin, alpha skeletal muscle	P68133; P62736; P60709; Q562R1; P68032; P63261; P63267	http://www.phosphosite.org/proteinAction.do?id=4106&showAllSites=true	42; 42; 42; 42; 42; 42; 42				HQGVM#VGMGQK	2	594.287	5678	5552	5474	5385	5132	5134	5085	5104	5002	5008	3365	3303	3296	3298	5706	5587	5511	5385	5169	5170	5146	5146	5031	5046	3365	3321	3316	3317	23.6352	23.3837	23.2897	23.2683	23.2843	23.4138
514	509	Cytoskeletal protein	ACTA1; ACTA2; ACTB; ACTBL2; ACTC1; ACTG1; ACTG2	ACTA1; ACTA2; ACTB; ACTBL2; ACTC1; ACTG1; ACTG2		actin, alpha skeletal muscle	P68133; P62736; P60709; Q562R1; P68032; P63261; P63267	http://www.phosphosite.org/proteinAction.do?id=4106&showAllSites=true	42; 42; 42; 42; 42; 42; 42				HQGVM#VGMGQK	2	594.287			5832							5184					5706	5587	5511	5385	5169	5170	5146	5146	5031	5046	3365	3321	3316	3317	23.6352	23.3837	23.2897	23.2683	23.2843	23.4138
515	510	Cytoskeletal protein	ACTA1; ACTA2; ACTB; ACTBL2; ACTC1; ACTG1; ACTG2	ACTA1; ACTA2; ACTB; ACTBL2; ACTC1; ACTG1; ACTG2		actin, alpha skeletal muscle	P68133; P62736; P60709; Q562R1; P68032; P63261; P63267	http://www.phosphosite.org/proteinAction.do?id=4106&showAllSites=true	42; 42; 42; 42; 42; 42; 42				HQGVM#VGMGQK	3	396.527	5660	5546	5486	5399	5150	5149	5083	5100	4983	4994	3382	3305	3299	3301	5706	5587	5486	5431	5183	5190	5167	5146	5044	5051					23.6352	23.3837	23.2897	23.2998	23.3273	23.4787
516	511	Cytoskeletal protein	ACTA1; ACTA2; ACTB; ACTBL2; ACTC1; ACTG1; ACTG2	ACTA1; ACTA2; ACTB; ACTBL2; ACTC1; ACTG1; ACTG2		actin, alpha skeletal muscle	P68133; P62736; P60709; Q562R1; P68032; P63261; P63267	http://www.phosphosite.org/proteinAction.do?id=4106&showAllSites=true	42; 42; 42; 42; 42; 42; 42				HQGVM#VGMGQK	3	396.527	5842	5725			5327		5273	5268	5148	5161					5706	5587	5486	5431	5183	5190	5167	5146	5044	5051					23.6352	23.3837	23.2897	23.2998	23.3273	23.4787
517	512	Cytoskeletal protein	ACTA1; ACTA2; ACTB; ACTBL2; ACTC1; ACTG1; ACTG2	ACTA1; ACTA2; ACTB; ACTBL2; ACTC1; ACTG1; ACTG2		actin, alpha skeletal muscle	P68133; P62736; P60709; Q562R1; P68032; P63261; P63267	http://www.phosphosite.org/proteinAction.do?id=4106&showAllSites=true	42; 42; 42; 42; 42; 42; 42				HQGVM#VGMGQK	3	396.527		7060							6409						5706	5587	5486	5431	5183	5190	5167	5146	5044	5051					23.6352	23.3837	23.2897	23.2998	23.3273	23.4787
518	513	Cytoskeletal protein	ACTA1; ACTA2; ACTB; ACTC1; ACTG1; ACTG2	ACTA1; ACTA2; ACTB; ACTC1; ACTG1; ACTG2		actin, alpha skeletal muscle	P68133; P62736; P60709; P68032; P63261; P63267	http://www.phosphosite.org/proteinAction.do?id=4106&showAllSites=true	42; 42; 42; 42; 42; 42				HQGVM#VGMGQKDSYVGDEAQSK	3	789.695								7800													7785	7813
519	514	Cytoskeletal protein	ACTA1; ACTA2; ACTB; ACTC1; ACTG1; ACTG2	ACTA1; ACTA2; ACTB; ACTC1; ACTG1; ACTG2		actin, alpha skeletal muscle	P68133; P62736; P60709; P68032; P63261; P63267	http://www.phosphosite.org/proteinAction.do?id=4106&showAllSites=true	42; 42; 42; 42; 42; 42				HQGVM#VGMGQKDSYVGDEAQSK	3	789.695								7813													7785	7813
520	515	Cytoskeletal protein	ACTA1; ACTA2; ACTB; ACTC1; ACTG1; ACTG2	ACTA1; ACTA2; ACTB; ACTC1; ACTG1; ACTG2		actin, alpha skeletal muscle	P68133; P62736; P60709; P68032; P63261; P63267	http://www.phosphosite.org/proteinAction.do?id=4106&showAllSites=true	42; 42; 42; 42; 42; 42				HQGVM#VGMGQKDSYVGDEAQSK	4	592.523							7812	7796							9421			7468			7800	7796	7633	7653					34.0118			29.2807
521	516	Cytoskeletal protein	ACTA1; ACTA2; ACTB; ACTC1; ACTG1; ACTG2	ACTA1; ACTA2; ACTB; ACTC1; ACTG1; ACTG2		actin, alpha skeletal muscle	P68133; P62736; P60709; P68032; P63261; P63267	http://www.phosphosite.org/proteinAction.do?id=4106&showAllSites=true	42; 42; 42; 42; 42; 42				HQGVM#VGMGQKDSYVGDEAQSKR	4	631.548							7107	7106								7649		7447			7130	7106	6911	6958						29.2913		29.2237
522	517	Cytoskeletal protein	ACTA1; ACTA2; ACTB; ACTC1; ACTG1; ACTG2	ACTA1; ACTA2; ACTB; ACTC1; ACTG1; ACTG2		actin, alpha skeletal muscle	P68133; P62736; P60709; P68032; P63261; P63267	http://www.phosphosite.org/proteinAction.do?id=4106&showAllSites=true	42; 42; 42; 42; 42; 42				HQGVM#VGMGQKDSYVGDEAQSKR	4	631.548								7123								7649		7447			7130	7106	6911	6958						29.2913		29.2237
523	518	Cytoskeletal protein	ACTA1; ACTA2; ACTB; ACTBL2; ACTC1; ACTG1; ACTG2	ACTA1; ACTA2; ACTB; ACTBL2; ACTC1; ACTG1; ACTG2		actin, alpha skeletal muscle	P68133; P62736; P60709; Q562R1; P68032; P63261; P63267	http://www.phosphosite.org/proteinAction.do?id=4106&showAllSites=true	42; 42; 42; 42; 42; 42; 42				HQGVMVGM#GQK	2	594.287	4470	4350	4319	4237	4041	4007	4010	4018	3933	3981	2792	2751	2712	2735
524	519	Cytoskeletal protein	ACTA1; ACTA2; ACTB; ACTBL2; ACTC1; ACTG1; ACTG2	ACTA1; ACTA2; ACTB; ACTBL2; ACTC1; ACTG1; ACTG2		actin, alpha skeletal muscle	P68133; P62736; P60709; Q562R1; P68032; P63261; P63267	http://www.phosphosite.org/proteinAction.do?id=4106&showAllSites=true	42; 42; 42; 42; 42; 42; 42				HQGVMVGM#GQK	2	594.287			6978					6531	6418
525	520	Cytoskeletal protein	ACTA1; ACTA2; ACTB; ACTBL2; ACTC1; ACTG1; ACTG2	ACTA1; ACTA2; ACTB; ACTBL2; ACTC1; ACTG1; ACTG2		actin, alpha skeletal muscle	P68133; P62736; P60709; Q562R1; P68032; P63261; P63267	http://www.phosphosite.org/proteinAction.do?id=4106&showAllSites=true	42; 42; 42; 42; 42; 42; 42				HQGVMVGM#GQK	3	396.527			4318	4231	4039	4010	4045	4037	3959	3985	2793	2756	2714	2739											2811	2753	2710	2739
526	521	Cytoskeletal protein	ACTA1; ACTA2; ACTB; ACTBL2; ACTC1; ACTG1; ACTG2	ACTA1; ACTA2; ACTB; ACTBL2; ACTC1; ACTG1; ACTG2		actin, alpha skeletal muscle	P68133; P62736; P60709; Q562R1; P68032; P63261; P63267	http://www.phosphosite.org/proteinAction.do?id=4106&showAllSites=true	42; 42; 42; 42; 42; 42; 42				HQGVMVGM#GQK	3	396.527						4181																			2811	2753	2710	2739
527	522	Cytoskeletal protein	ACTA1; ACTA2; ACTB; ACTC1; ACTG1; ACTG2	ACTA1; ACTA2; ACTB; ACTC1; ACTG1; ACTG2		actin, alpha skeletal muscle	P68133; P62736; P60709; P68032; P63261; P63267	http://www.phosphosite.org/proteinAction.do?id=4106&showAllSites=true	42; 42; 42; 42; 42; 42				HQGVMVGM#GQKDSYVGDEAQSK	3	789.695							7839
528	523	Cytoskeletal protein	ACTA1; ACTA2; ACTB; ACTC1; ACTG1; ACTG2	ACTA1; ACTA2; ACTB; ACTC1; ACTG1; ACTG2		actin, alpha skeletal muscle	P68133; P62736; P60709; P68032; P63261; P63267	http://www.phosphosite.org/proteinAction.do?id=4106&showAllSites=true	42; 42; 42; 42; 42; 42				HQGVMVGM#GQKDSYVGDEAQSK	4	592.523							7186
529	524	Cytoskeletal protein	ACTA1; ACTA2; ACTB; ACTC1; ACTG1; ACTG2	ACTA1; ACTA2; ACTB; ACTC1; ACTG1; ACTG2		actin, alpha skeletal muscle	P68133; P62736; P60709; P68032; P63261; P63267	http://www.phosphosite.org/proteinAction.do?id=4106&showAllSites=true	42; 42; 42; 42; 42; 42				HQGVMVGM#GQKDSYVGDEAQSKR	4	631.548							6445	6394
530	525	Cytoskeletal protein	ACTA1; ACTA2; ACTB; ACTBL2; ACTC1; ACTG1; ACTG2	ACTA1; ACTA2; ACTB; ACTBL2; ACTC1; ACTG1; ACTG2		actin, alpha skeletal muscle	P68133; P62736; P60709; Q562R1; P68032; P63261; P63267	http://www.phosphosite.org/proteinAction.do?id=4106&showAllSites=true	42; 42; 42; 42; 42; 42; 42				HQGVMVGMGQK	2	586.289	7107	7027	6906	6799	6519	6513	6536	6475	6376	6515	4222	4126	4149	4124	7137	7056	6969	6848	6555	6569	6569	6515	6376	6389	4222	4146	4169	4144	27.7917	27.6502	27.5763	27.514	27.5632	27.7148
531	526	Cytoskeletal protein	ACTA1; ACTA2; ACTB; ACTBL2; ACTC1; ACTG1; ACTG2	ACTA1; ACTA2; ACTB; ACTBL2; ACTC1; ACTG1; ACTG2		actin, alpha skeletal muscle	P68133; P62736; P60709; Q562R1; P68032; P63261; P63267	http://www.phosphosite.org/proteinAction.do?id=4106&showAllSites=true	42; 42; 42; 42; 42; 42; 42				HQGVMVGMGQK	2	586.289										6326					7137	7056	6969	6848	6555	6569	6569	6515	6376	6389	4222	4146	4169	4144	27.7917	27.6502	27.5763	27.514	27.5632	27.7148
532	527	Cytoskeletal protein	ACTA1; ACTA2; ACTB; ACTBL2; ACTC1; ACTG1; ACTG2	ACTA1; ACTA2; ACTB; ACTBL2; ACTC1; ACTG1; ACTG2		actin, alpha skeletal muscle	P68133; P62736; P60709; Q562R1; P68032; P63261; P63267	http://www.phosphosite.org/proteinAction.do?id=4106&showAllSites=true	42; 42; 42; 42; 42; 42; 42				HQGVMVGMGQK	3	391.195	7105	7026	6916	6806	6517	6535	6515	6473	6385	6338	4242	4127	4170	4125	7137	7056	6953	6860	6555	6569	6569	6515	6385	6389	4242	4146	4169	4144	27.7917	27.6502	27.5307	27.5493	27.5632	27.7148
533	528	Cytoskeletal protein	ACTA1; ACTA2; ACTB; ACTC1; ACTG1; ACTG2	ACTA1; ACTA2; ACTB; ACTC1; ACTG1; ACTG2		actin, alpha skeletal muscle	P68133; P62736; P60709; P68032; P63261; P63267	http://www.phosphosite.org/proteinAction.do?id=4106&showAllSites=true	42; 42; 42; 42; 42; 42				HQGVMVGMGQKDSYVGDEAQSK	4	588.524							8803														8803	8767	8562	8647
534	529	Cytoskeletal protein	ACTA1; ACTA2; ACTB; ACTC1; ACTG1; ACTG2	ACTA1; ACTA2; ACTB; ACTC1; ACTG1; ACTG2		actin, alpha skeletal muscle	P68133; P62736; P60709; P68032; P63261; P63267	http://www.phosphosite.org/proteinAction.do?id=4106&showAllSites=true	42; 42; 42; 42; 42; 42				HQGVMVGMGQKDSYVGDEAQSKR	4	627.55							7926	7932	7759	7721						8562	9529	9900			7957	7932	7814	7909						31.8322	34.715	36.0718
535	530	Cytoskeletal protein	ACTA1; ACTA2; ACTB; ACTC1; ACTG1; ACTG2	ACTA1; ACTA2; ACTB; ACTC1; ACTG1; ACTG2		actin, alpha skeletal muscle	P68133; P62736; P60709; P68032; P63261; P63267	http://www.phosphosite.org/proteinAction.do?id=4106&showAllSites=true	42; 42; 42; 42; 42; 42				HQGVMVGMGQKDSYVGDEAQSKR	4	627.55									7747							8562	9529	9900			7957	7932	7814	7909						31.8322	34.715	36.0718
536	531	Cytoskeletal protein	ACTA1; ACTA2; ACTB; ACTBL2; ACTC1; ACTG1; ACTG2	ACTA1; ACTA2; ACTB; ACTBL2; ACTC1; ACTG1; ACTG2		actin, alpha skeletal muscle	P68133; P62736; P60709; Q562R1; P68032; P63261; P63267	http://www.phosphosite.org/proteinAction.do?id=4106&showAllSites=true	42; 42; 42; 42; 42; 42; 42				IIAPPERK	2	462.287	5728	5616	5559	5481	5203	5212	5191				3449	3386	3380	3382	5747	5648	5568	5481	5234	5228	5206	5210	5107	5083	3449	3384	3379	3380	23.7495	23.5632	23.4527	23.4775	23.4728	23.5848
537	532	Cytoskeletal protein	ACTA1; ACTA2; ACTB; ACTBL2; ACTC1; ACTG1; ACTG2	ACTA1; ACTA2; ACTB; ACTBL2; ACTC1; ACTG1; ACTG2		actin, alpha skeletal muscle	P68133; P62736; P60709; Q562R1; P68032; P63261; P63267	http://www.phosphosite.org/proteinAction.do?id=4106&showAllSites=true	42; 42; 42; 42; 42; 42; 42				IIAPPERK	3	308.527	5710	5593		5446							3446	3368	3361	3361	5747	5631	5568	5446	5234	5246	5206	5210	5107	5104	3465	3384	3361	3380	23.7495	23.5148	23.4527	23.4775	23.4728	23.6353
538	533	Cytoskeletal protein	ACTA1; ACTB; ACTC1; ACTG1; FKSG30; POTEE; POTEF; POTEI; POTEJ; POTEM	ACTA1; ACTB; ACTC1; ACTG1; FKSG30; POTE2; POTEF; POTEI; POTEJ; POTEM iso5		actin, alpha skeletal muscle	P68133; P60709; P68032; P63261; Q9BYX7; Q6S8J3; A5A3E0; P0CG38; P0CG39; AAX82255	http://www.phosphosite.org/proteinAction.do?id=4106&showAllSites=true	42; 42; 42; 42; 42; 121; 121; 121; 117; 12				IWHHTFYNEL	2	680.328	14711										10258	10076	10070	9878	14711	14396	14182	13995	13494	13496	13232	14705	14500	14440	10293	10069	10070	9895	48.1567	47.564	47.4733	47.3828	47.4065	47.601
539	534	Cytoskeletal protein	ACTA1; ACTB; ACTC1; ACTG1; FKSG30; POTEE; POTEF; POTEI; POTEJ; POTEM	ACTA1; ACTB; ACTC1; ACTG1; FKSG30; POTE2; POTEF; POTEI; POTEJ; POTEM iso5		actin, alpha skeletal muscle	P68133; P60709; P68032; P63261; Q9BYX7; Q6S8J3; A5A3E0; P0CG38; P0CG39; AAX82255	http://www.phosphosite.org/proteinAction.do?id=4106&showAllSites=true	42; 42; 42; 42; 42; 121; 121; 121; 117; 12				IWHHTFYNELR	2	758.378	11730	11443	11150	10995	10848	10717	10800	10700	10607	10618	7700	7567	7565	7438	11781	11490	11196	11190	10781	10576	10666	10598	10436	10453	7700	7587	7622	7478	40.3242	39.723	39.2853	39.246	39.7602	39.3205
540	535	Cytoskeletal protein	ACTA1; ACTB; ACTC1; ACTG1; FKSG30; POTEE; POTEF; POTEI; POTEJ; POTEM	ACTA1; ACTB; ACTC1; ACTG1; FKSG30; POTE2; POTEF; POTEI; POTEJ; POTEM iso5		actin, alpha skeletal muscle	P68133; P60709; P68032; P63261; Q9BYX7; Q6S8J3; A5A3E0; P0CG38; P0CG39; AAX82255	http://www.phosphosite.org/proteinAction.do?id=4106&showAllSites=true	42; 42; 42; 42; 42; 121; 121; 121; 117; 12				IWHHTFYNELR	2	758.378			11336	11190	10649	10910	10590	10512	10398	10412					11781	11490	11196	11190	10781	10576	10666	10598	10436	10453	7700	7587	7622	7478	40.3242	39.723	39.2853	39.246	39.7602	39.3205
541	536	Cytoskeletal protein	ACTA1; ACTB; ACTC1; ACTG1; FKSG30; POTEE; POTEF; POTEI; POTEJ; POTEM	ACTA1; ACTB; ACTC1; ACTG1; FKSG30; POTE2; POTEF; POTEI; POTEJ; POTEM iso5		actin, alpha skeletal muscle	P68133; P60709; P68032; P63261; Q9BYX7; Q6S8J3; A5A3E0; P0CG38; P0CG39; AAX82255	http://www.phosphosite.org/proteinAction.do?id=4106&showAllSites=true	42; 42; 42; 42; 42; 121; 121; 121; 117; 12				IWHHTFYNELR	2	758.378						10534			10800	10796					11781	11490	11196	11190	10781	10576	10666	10598	10436	10453	7700	7587	7622	7478	40.3242	39.723	39.2853	39.246	39.7602	39.3205
542	537	Cytoskeletal protein	ACTA1; ACTB; ACTC1; ACTG1; FKSG30; POTEE; POTEF; POTEI; POTEJ; POTEM	ACTA1; ACTB; ACTC1; ACTG1; FKSG30; POTE2; POTEF; POTEI; POTEJ; POTEM iso5		actin, alpha skeletal muscle	P68133; P60709; P68032; P63261; Q9BYX7; Q6S8J3; A5A3E0; P0CG38; P0CG39; AAX82255	http://www.phosphosite.org/proteinAction.do?id=4106&showAllSites=true	42; 42; 42; 42; 42; 121; 121; 121; 117; 12				IWHHTFYNELR	2	758.378						10514				10961					11781	11490	11196	11190	10781	10576	10666	10598	10436	10453	7700	7587	7622	7478	40.3242	39.723	39.2853	39.246	39.7602	39.3205
543	538	Cytoskeletal protein	ACTA1; ACTB; ACTC1; ACTG1; FKSG30; POTEE; POTEF; POTEI; POTEJ; POTEM	ACTA1; ACTB; ACTC1; ACTG1; FKSG30; POTE2; POTEF; POTEI; POTEJ; POTEM iso5		actin, alpha skeletal muscle	P68133; P60709; P68032; P63261; Q9BYX7; Q6S8J3; A5A3E0; P0CG38; P0CG39; AAX82255	http://www.phosphosite.org/proteinAction.do?id=4106&showAllSites=true	42; 42; 42; 42; 42; 121; 121; 121; 117; 12				IWHHTFYNELR	3	505.921	11698	11428	11158	11176	10844	10679	10768	10517	10498	10572	7677	7546	7545	7609	11781	11490	11364	11063	10760	10699	10704	10654	10553	10495	7883	7587	7622	7478	40.3242	39.723	39.3385	39.3	39.7063	39.6548
544	539	Cytoskeletal protein	ACTA1; ACTB; ACTC1; ACTG1; FKSG30; POTEE; POTEF; POTEI; POTEJ; POTEM	ACTA1; ACTB; ACTC1; ACTG1; FKSG30; POTE2; POTEF; POTEI; POTEJ; POTEM iso5		actin, alpha skeletal muscle	P68133; P60709; P68032; P63261; Q9BYX7; Q6S8J3; A5A3E0; P0CG38; P0CG39; AAX82255	http://www.phosphosite.org/proteinAction.do?id=4106&showAllSites=true	42; 42; 42; 42; 42; 121; 121; 121; 117; 12				IWHHTFYNELR	3	505.921	11910		11364	10967	10643	10865	10559	10712	10692	10765	7883		7753	7418	11781	11490	11364	11063	10760	10699	10704	10654	10553	10495	7883	7587	7622	7478	40.3242	39.723	39.3385	39.3	39.7063	39.6548
545	540	Cytoskeletal protein	ACTA1; ACTB; ACTC1; ACTG1; FKSG30; POTEE; POTEF; POTEI; POTEJ; POTEM	ACTA1; ACTB; ACTC1; ACTG1; FKSG30; POTE2; POTEF; POTEI; POTEJ; POTEM iso5		actin, alpha skeletal muscle	P68133; P60709; P68032; P63261; Q9BYX7; Q6S8J3; A5A3E0; P0CG38; P0CG39; AAX82255	http://www.phosphosite.org/proteinAction.do?id=4106&showAllSites=true	42; 42; 42; 42; 42; 121; 121; 121; 117; 12				IWHHTFYNELR	3	505.921				11382		10491			10312	10370					11781	11490	11364	11063	10760	10699	10704	10654	10553	10495	7883	7587	7622	7478	40.3242	39.723	39.3385	39.3	39.7063	39.6548
546	541	Cytoskeletal protein	ACTA1; ACTA2; ACTB; ACTBL2; ACTC1; ACTG1; ACTG2	ACTA1; ACTA2; ACTB; ACTBL2; ACTC1; ACTG1; ACTG2		actin, alpha skeletal muscle	P68133; P62736; P60709; Q562R1; P68032; P63261; P63267	http://www.phosphosite.org/proteinAction.do?id=4106&showAllSites=true	42; 42; 42; 42; 42; 42; 42				KIIAPPERK	3	351.226			4491						4138						4757	4552	4491	4437	4237	4232	4252	4279	4154	4176					20.8855	20.3702	20.1815	20.2312	20.426	20.4475
547	542	Cytoskeletal protein	ACTA1; ACTA2; ACTB; ACTBL2; ACTC1; ACTG1; ACTG2	ACTA1; ACTA2; ACTB; ACTBL2; ACTC1; ACTG1; ACTG2		actin, alpha skeletal muscle	P68133; P62736; P60709; Q562R1; P68032; P63261; P63267	http://www.phosphosite.org/proteinAction.do?id=4106&showAllSites=true	42; 42; 42; 42; 42; 42; 42				KYSVWIGGSILA	2	647.364	21044	20789	20624	20429	19825	19774	20265		19930	19797	16442	15936	16078	15569	21043	20806	20663	20468	19883	19807	20265	20224	19925	19795	16442	15963	16131	15600	64.8985	64.654	64.4647	64.479	64.5163	64.5435
548	543	Cytoskeletal protein	ACTA1; ACTA2; ACTB; ACTC1; ACTG1; ACTG2; FKSG30; POTEE; POTEF; POTEI	ACTA1; ACTA2; ACTB; ACTC1; ACTG1; ACTG2; FKSG30; POTE2; POTEF; POTEI		actin, alpha skeletal muscle	P68133; P62736; P60709; P68032; P63261; P63267; Q9BYX7; Q6S8J3; A5A3E0; P0CG38	http://www.phosphosite.org/proteinAction.do?id=4106&showAllSites=true	42; 42; 42; 42; 42; 42; 42; 121; 121; 121				PSIVGRPR	2	441.269		12788													12971	12788	12583	12432	12017	11944	12009	11966	11792	11825					43.5203	43.2148	43.0965	43.1158	43.272	43.2073
549	544	Cytoskeletal protein	ACTA1; ACTA2; ACTB; ACTC1; ACTG1; ACTG2; POTEE; POTEF; POTEI	ACTA1; ACTA2; ACTB; ACTC1; ACTG1; ACTG2; POTE2; POTEF; POTEI		actin, alpha skeletal muscle	P68133; P62736; P60709; P68032; P63261; P63267; Q6S8J3; A5A3E0; P0CG38	http://www.phosphosite.org/proteinAction.do?id=4106&showAllSites=true	42; 42; 42; 42; 42; 42; 121; 121; 121				RAVFPSIVGRPR	3	452.274	11003	10735					10044								11074	10800	10794	10685	10270	10191	10044	10033	9956	10081					38.4858	37.868	38.191	38.2692	38.3092	38.219
550	545	Cytoskeletal protein	ACTA1; ACTA2; ACTB; ACTC1; ACTG1; ACTG2	ACTA1; ACTA2; ACTB; ACTC1; ACTG1; ACTG2		actin, alpha skeletal muscle	P68133; P62736; P60709; P68032; P63261; P63267	http://www.phosphosite.org/proteinAction.do?id=4106&showAllSites=true	42; 42; 42; 42; 42; 42				SGGTTM#YPGIADR	2	671.309			9266
551	546	Cytoskeletal protein	ACTA1; ACTA2; ACTB; ACTBL2; ACTC1; ACTG1; ACTG2; FKSG30; POTEE; POTEF; POTEI; POTEJ	ACTA1; ACTA2; ACTB; ACTBL2; ACTC1; ACTG1; ACTG2; FKSG30; POTE2; POTEF; POTEI; POTEJ		actin, alpha skeletal muscle	P68133; P62736; P60709; Q562R1; P68032; P63261; P63267; Q9BYX7; Q6S8J3; A5A3E0; P0CG38; P0CG39	http://www.phosphosite.org/proteinAction.do?id=4106&showAllSites=true	42; 42; 42; 42; 42; 42; 42; 42; 121; 121; 121; 117				SYELPDGQV	2	504.238			14412		13751	13704					10658		10448		14768	14647	14443	14282	13794	13704	13889		13622	13538	10658	10405	10464	10210	48.3272	48.2522	48.175	48.156	48.2687	48.2292
552	547	Cytoskeletal protein	ACTA1; ACTA2; ACTB; ACTBL2; ACTC1; ACTG1; ACTG2; FKSG30; POTEE; POTEF	ACTA1; ACTA2; ACTB; ACTBL2; ACTC1; ACTG1; ACTG2; FKSG30; POTE2; POTEF		actin, alpha skeletal muscle	P68133; P62736; P60709; Q562R1; P68032; P63261; P63267; Q9BYX7; Q6S8J3; A5A3E0	http://www.phosphosite.org/proteinAction.do?id=4106&showAllSites=true	42; 42; 42; 42; 42; 42; 42; 42; 121; 121				SYELPDGQVITIGNER	2	895.95	18634	18452	18205	18163	17494	17396	17757	17705	17423	17330	14637	14183	14306	13881	18691	18518	18316	18117	17587	17464	17757	17836	17527	17415	14637	14220	14304	13920	58.7323	58.6455	58.4572	58.4378	58.5808	58.3988
553	548	Cytoskeletal protein	ACTA1; ACTA2; ACTB; ACTBL2; ACTC1; ACTG1; ACTG2; FKSG30; POTEE; POTEF	ACTA1; ACTA2; ACTB; ACTBL2; ACTC1; ACTG1; ACTG2; FKSG30; POTE2; POTEF		actin, alpha skeletal muscle	P68133; P62736; P60709; Q562R1; P68032; P63261; P63267; Q9BYX7; Q6S8J3; A5A3E0	http://www.phosphosite.org/proteinAction.do?id=4106&showAllSites=true	42; 42; 42; 42; 42; 42; 42; 42; 121; 121				SYELPDGQVITIGNER	2	895.95				17962											18691	18518	18316	18117	17587	17464	17757	17836	17527	17415	14637	14220	14304	13920	58.7323	58.6455	58.4572	58.4378	58.5808	58.3988
554	549	Cytoskeletal protein	ACTA1; ACTA2; ACTB; ACTBL2; ACTC1; ACTG1; ACTG2; FKSG30; POTEE; POTEF	ACTA1; ACTA2; ACTB; ACTBL2; ACTC1; ACTG1; ACTG2; FKSG30; POTE2; POTEF		actin, alpha skeletal muscle	P68133; P62736; P60709; Q562R1; P68032; P63261; P63267; Q9BYX7; Q6S8J3; A5A3E0	http://www.phosphosite.org/proteinAction.do?id=4106&showAllSites=true	42; 42; 42; 42; 42; 42; 42; 42; 121; 121				SYELPDGQVITIGNER	3	597.635	18696	18524	18277	18077		17472	17836	17803	17495	17436				13937	18712	18518	18295	18096	17567	17464	17836	17836	17508	17394	14610	14241	14304	13937	58.7858	58.6455	58.405	58.3847	58.5242	58.3988
555	550	Cytoskeletal protein	ACTA1; ACTA2; ACTB; ACTBL2; ACTC1; ACTG1; ACTG2	ACTA1; ACTA2; ACTB; ACTBL2; ACTC1; ACTG1; ACTG2		actin, alpha skeletal muscle	P68133; P62736; P60709; Q562R1; P68032; P63261; P63267	http://www.phosphosite.org/proteinAction.do?id=4106&showAllSites=true	42; 42; 42; 42; 42; 42; 42				VAIQAVLSLYASGR	2	724.417	22318
556	551	Cytoskeletal protein	ACTA1; ACTA2; ACTC1; ACTG2	ACTA1; ACTA2; ACTC1; ACTG2		actin, alpha skeletal muscle	P68133; P62736; P68032; P63267	http://www.phosphosite.org/proteinAction.do?id=4106&showAllSites=true	42; 42; 42; 42				YPIEHGIITNWDDM#EK	2	988.957											10583														10583	10300	10359	10105
557	552	Cytoskeletal protein	ACTA1; ACTA2; ACTC1; ACTG2	ACTA1; ACTA2; ACTC1; ACTG2		actin, alpha skeletal muscle	P68133; P62736; P68032; P63267	http://www.phosphosite.org/proteinAction.do?id=4106&showAllSites=true	42; 42; 42; 42				YPIEHGIITNWDDM#EK	3	659.64	14361	14174		13797	13328	13288					10546	10304	10340	10109	14375	14210	14019	13797	13343	13301	13466	13349	13167	13171	10566	10321	10359	10109	47.2695	47.0587	47.0353	47.0075	46.9847	47.0507
558	553	Cytoskeletal protein	ACTA1; ACTC1	ACTA1; ACTC1		actin, alpha skeletal muscle	P68133; P68032	http://www.phosphosite.org/proteinAction.do?id=4106&showAllSites=true	42; 42				YPIEHGIITNWDDM#EKIWHHTFYNELR	4	869.165		19054	18951	18643	18012	17949	18341				15109	14901	14811	14355	19489	19169	18881	18638	17965	18086	18542	18325	18022	18248	15198	14766	14811	14445	60.8278	60.3418	59.9263	59.805	59.5502	60.0542
559	554	Cytoskeletal protein	ACTA1; ACTC1	ACTA1; ACTC1		actin, alpha skeletal muscle	P68133; P68032	http://www.phosphosite.org/proteinAction.do?id=4106&showAllSites=true	42; 42				YPIEHGIITNWDDM#EKIWHHTFYNELR	4	869.165		19112	18842	18581	17955	17934	18248				15129	14687			19489	19169	18881	18638	17965	18086	18542	18325	18022	18248	15198	14766	14811	14445	60.8278	60.3418	59.9263	59.805	59.5502	60.0542
560	555	Cytoskeletal protein	ACTA1; ACTC1	ACTA1; ACTC1		actin, alpha skeletal muscle	P68133; P68032	http://www.phosphosite.org/proteinAction.do?id=4106&showAllSites=true	42; 42				YPIEHGIITNWDDM#EKIWHHTFYNELR	4	869.165				18801		18114	18470								19489	19169	18881	18638	17965	18086	18542	18325	18022	18248	15198	14766	14811	14445	60.8278	60.3418	59.9263	59.805	59.5502	60.0542
561	556	Cytoskeletal protein	ACTA1; ACTC1	ACTA1; ACTC1		actin, alpha skeletal muscle	P68133; P68032	http://www.phosphosite.org/proteinAction.do?id=4106&showAllSites=true	42; 42				YPIEHGIITNWDDM#EKIWHHTFYNELR	4	869.165							18681								19489	19169	18881	18638	17965	18086	18542	18325	18022	18248	15198	14766	14811	14445	60.8278	60.3418	59.9263	59.805	59.5502	60.0542
562	557	Cytoskeletal protein	ACTA1; ACTC1	ACTA1; ACTC1		actin, alpha skeletal muscle	P68133; P68032	http://www.phosphosite.org/proteinAction.do?id=4106&showAllSites=true	42; 42				YPIEHGIITNWDDM#EKIWHHTFYNELR	5	695.533		19024													19531	19024	18881	18617	17965	18107	18437	18170	18041	17938					60.9367	60.2322	59.9263	59.7533	59.5502	60.1085
563	558	Cytoskeletal protein	ACTA1; ACTA2; ACTC1; ACTG2	ACTA1; ACTA2; ACTC1; ACTG2		actin, alpha skeletal muscle	P68133; P62736; P68032; P63267	http://www.phosphosite.org/proteinAction.do?id=4106&showAllSites=true	42; 42; 42; 42				YPIEHGIITNWDDMEK	3	654.308	16414	16205	15964	15752	15281	15215	15435	15355	15119	15086				11845	16469	16233	15964	15822	15295	15241	15469	15399	15152	15096	12407	12099	12144	11845	52.9003	52.5228	52.3992	52.3248	52.3888	52.408
564	559	Cytoskeletal protein	ACTA1; ACTC1	ACTA1; ACTC1		actin, alpha skeletal muscle	P68133; P68032	http://www.phosphosite.org/proteinAction.do?id=4106&showAllSites=true	42; 42				YPIEHGIITNWDDMEKIWHHTFYNELR	4	865.166		23122	22997	22805	22110	22074	22648	22683	22144	22198	18964	18321	18548	17936	23630	23114	23126	22902	22237	22215	22648	22703	22193	22028	18964	18336	18588	17994	71.6507	70.7298	70.6897	70.7317	70.6337	70.7325
565	560	Cytoskeletal protein	ACTA1; ACTC1	ACTA1; ACTC1		actin, alpha skeletal muscle	P68133; P68032	http://www.phosphosite.org/proteinAction.do?id=4106&showAllSites=true	42; 42				YPIEHGIITNWDDMEKIWHHTFYNELR	4	865.166		23105	23007	22793	22068	22047		22521	22159	21983	19154		18508	18092	23630	23114	23126	22902	22237	22215	22648	22703	22193	22028	18964	18336	18588	17994	71.6507	70.7298	70.6897	70.7317	70.6337	70.7325
566	561	Cytoskeletal protein	ACTA1; ACTC1	ACTA1; ACTC1		actin, alpha skeletal muscle	P68133; P68032	http://www.phosphosite.org/proteinAction.do?id=4106&showAllSites=true	42; 42				YPIEHGIITNWDDMEKIWHHTFYNELR	4	865.166			23051					22471	22100						23630	23114	23126	22902	22237	22215	22648	22703	22193	22028	18964	18336	18588	17994	71.6507	70.7298	70.6897	70.7317	70.6337	70.7325
567	562	Cytoskeletal protein	ACTA1; ACTC1	ACTA1; ACTC1		actin, alpha skeletal muscle	P68133; P68032	http://www.phosphosite.org/proteinAction.do?id=4106&showAllSites=true	42; 42				YPIEHGIITNWDDMEKIWHHTFYNELR	5	692.334														18081											19041	18315	18567	18081
568	563	Cytoskeletal protein	ACTA2; ACTB; ACTBL2; ACTC1; ACTG1; ACTG2	ACTA2; ACTB; ACTBL2; ACTC1; ACTG1; ACTG2		actin, aortic smooth muscle	P62736; P60709; Q562R1; P68032; P63261; P63267	http://www.phosphosite.org/proteinAction.do?id=2350507&showAllSites=true	42; 42; 42; 42; 42; 42				IIAPPERKYSVWIGGSILASLSTFQQM#WISK	4	881.476	28262		28096	27754	27088	27120					24413	23479	23858	22977	28235	28131	28115	27773	27105	27120			27559	27553	24413	23436	23855	22907	83.4792	83.8245	83.44	83.4697	83.373	83.411
569	564	Cytoskeletal protein	ACTA2; ACTB; ACTBL2; ACTC1; ACTG1; ACTG2	ACTA2; ACTB; ACTBL2; ACTC1; ACTG1; ACTG2		actin, aortic smooth muscle	P62736; P60709; Q562R1; P68032; P63261; P63267	http://www.phosphosite.org/proteinAction.do?id=2350507&showAllSites=true	42; 42; 42; 42; 42; 42				IIAPPERKYSVWIGGSILASLSTFQQMWISK	4	877.477			28539	28203	27575										28676	28572	28539	28193	27567	27572			28231						84.507	84.8792	84.428	84.4698	84.4583	84.4505
570	565	Cytoskeletal protein	ACTA2; ACTB; ACTBL2; ACTC1; ACTG1; ACTG2	ACTA2; ACTB; ACTBL2; ACTC1; ACTG1; ACTG2		actin, aortic smooth muscle	P62736; P60709; Q562R1; P68032; P63261; P63267	http://www.phosphosite.org/proteinAction.do?id=2350507&showAllSites=true	42; 42; 42; 42; 42; 42				KYSVWIGGSILASLSTFQQM#WISK	3	916.147	28553	28260	28371	28068			28402	28455	27896	27701					28760	28278	28409	28067	27441	27467	28402	28454	27895	27742					84.7048	84.1708	84.1292	84.1668	84.1632	84.2052
571	566	Cytoskeletal protein	ACTA2; ACTB; ACTBL2; ACTC1; ACTG1; ACTG2	ACTA2; ACTB; ACTBL2; ACTC1; ACTG1; ACTG2		actin, aortic smooth muscle	P62736; P60709; Q562R1; P68032; P63261; P63267	http://www.phosphosite.org/proteinAction.do?id=2350507&showAllSites=true	42; 42; 42; 42; 42; 42				KYSVWIGGSILASLSTFQQMWISK	3	910.816	28973	28685	28807	28442	27856	27826	28908	28898	28384	28126					28970	28656	28820	28458	27868	27822	28908		28420	28141					85.2053	85.0775	85.146	85.1403	85.1955	85.0478
572	567	Cytoskeletal protein	ACTA2; ACTB; ACTBL2; ACTC1; ACTG1; ACTG2; FKSG30; POTEE; POTEF; POTEI; POTEJ	ACTA2; ACTB; ACTBL2; ACTC1; ACTG1; ACTG2; FKSG30; POTE2; POTEF; POTEI; POTEJ		actin, aortic smooth muscle	P62736; P60709; Q562R1; P68032; P63261; P63267; Q9BYX7; Q6S8J3; A5A3E0; P0CG38; P0CG39	http://www.phosphosite.org/proteinAction.do?id=2350507&showAllSites=true	42; 42; 42; 42; 42; 42; 42; 121; 121; 121; 117				SLSTFQQM#WISK	2	736.366		16937
573	568	Cytoskeletal protein	ACTA2; ACTB; ACTBL2; ACTC1; ACTG1; ACTG2	ACTA2; ACTB; ACTBL2; ACTC1; ACTG1; ACTG2		actin, aortic smooth muscle	P62736; P60709; Q562R1; P68032; P63261; P63267	http://www.phosphosite.org/proteinAction.do?id=2350507&showAllSites=true	42; 42; 42; 42; 42; 42				YSVWIGGSILASLSTFQQM#WISK	3	873.449			29045	28625	28115				28685						29222	28940	29041	28638	28072	28056	29267	29148	28685	28379					85.8073	85.8338	85.7722	85.654	85.7507	85.7098
574	569	Cytoskeletal protein	ACTA2; ACTC1	ACTA2; ACTC1		actin, aortic smooth muscle	P62736; P68032	http://www.phosphosite.org/proteinAction.do?id=2350507&showAllSites=true	42; 42				YSVWIGGSILASLSTFQQM#WISKQEYDEAGPSIVHR	4	1025.76			28579													28467	28597	28235	27630	27614	28674	28643	28126	27931						84.6238	84.5807	84.5705	84.6048	84.5492
575	570	Cytoskeletal protein	ACTB; ACTBL2; ACTG1; ERAL1	ACTB; ACTBL2; ACTG1; ERAL1		actin, cytoplasmic 1	P60709; Q562R1; P63261; O75616	http://www.phosphosite.org/proteinAction.do?id=4107&showAllSites=true	42; 42; 42; 48				CDVDIR	2	389.182			6662	6573	6289										6860	6803	6662	6604	6316	6293	6306	6271	6145	6126					27.007	26.9368	26.7453	26.7833	26.8348	26.8435
576	571	Cytoskeletal protein	ACTB; ACTBL2; ACTG1	ACTB; ACTBL2; ACTG1		actin, cytoplasmic 1	P60709; Q562R1; P63261	http://www.phosphosite.org/proteinAction.do?id=4107&showAllSites=true	42; 42; 42				CDVDIRK	2	453.229				4697											4911	4806	4776	4697	4481	4431	4445	4424	4297	4365					21.346	21.1258	21.0288	21.0195	21.1515	21.0707
577	572	Cytoskeletal protein	ACTB; ACTBL2; ACTG1	ACTB; ACTBL2; ACTG1		actin, cytoplasmic 1	P60709; Q562R1; P63261	http://www.phosphosite.org/proteinAction.do?id=4107&showAllSites=true	42; 42; 42				CDVDIRK	3	302.488				4682											4911	4806	4764	4682	4450	4441	4435	4421	4292	4362					21.346	21.1258	20.9918	21.0195	21.061	21.101
578	573	Cytoskeletal protein	ACTB; ACTG1	ACTB; ACTG1		actin, cytoplasmic 1	P60709; P63261	http://www.phosphosite.org/proteinAction.do?id=4107&showAllSites=true	42; 42				CPEALFQPSFLGM#ESCGIHETTFNSIM#K	3	1088.49	20467	20284	20077	19857	19302	19219	19690	19647			16524	16008	16167	15624	20497	20302	20138	19890	19302	19271	19726	19682	19358	19278	16524	16047	16215	15663	63.4752	63.3458	63.1498	63.0102	63.1942	63.1423
579	574	Cytoskeletal protein	ACTB; ACTG1	ACTB; ACTG1		actin, cytoplasmic 1	P60709; P63261	http://www.phosphosite.org/proteinAction.do?id=4107&showAllSites=true	42; 42				CPEALFQPSFLGM#ESCGIHETTFNSIM#K	3	1088.49												16145	16339		20497	20302	20138	19890	19302	19271	19726	19682	19358	19278	16524	16047	16215	15663	63.4752	63.3458	63.1498	63.0102	63.1942	63.1423
580	575	Cytoskeletal protein	ACTB; ACTG1	ACTB; ACTG1		actin, cytoplasmic 1	P60709; P63261	http://www.phosphosite.org/proteinAction.do?id=4107&showAllSites=true	42; 42				CPEALFQPSFLGM#ESCGIHETTFNSIM#K	3	1088.49												16169			20497	20302	20138	19890	19302	19271	19726	19682	19358	19278	16524	16047	16215	15663	63.4752	63.3458	63.1498	63.0102	63.1942	63.1423
581	576	Cytoskeletal protein	ACTB; ACTG1	ACTB; ACTG1		actin, cytoplasmic 1	P60709; P63261	http://www.phosphosite.org/proteinAction.do?id=4107&showAllSites=true	42; 42				CPEALFQPSFLGM#ESCGIHETTFNSIM#K	4	816.618		20267				19254		19684							20476	20281	20117	19911	19358	19271	19747	19684	19337	19257					63.4158	63.2962	63.0927	63.063	63.1942	63.1423
582	577	Cytoskeletal protein	ACTB; ACTG1	ACTB; ACTG1		actin, cytoplasmic 1	P60709; P63261	http://www.phosphosite.org/proteinAction.do?id=4107&showAllSites=true	42; 42				CPEALFQPSFLGM#ESCGIHETTFNSIMK	3	1083.16								21561	21198
583	578	Cytoskeletal protein	ACTB; ACTG1	ACTB; ACTG1		actin, cytoplasmic 1	P60709; P63261	http://www.phosphosite.org/proteinAction.do?id=4107&showAllSites=true	42; 42				CPEALFQPSFLGM#ESCGIHETTFNSIMK	3	1083.16									21269
584	579	Cytoskeletal protein	ACTB; ACTG1	ACTB; ACTG1		actin, cytoplasmic 1	P60709; P63261	http://www.phosphosite.org/proteinAction.do?id=4107&showAllSites=true	42; 42				CPEALFQPSFLGMESCGIHETTFNSIM#K	3	1083.16	22249	22004					21569			21032	18163			17078	22249	22106	21959	21734	21087	20993	21583	21616	21230	21146	18163	17517	17853	17196	67.9853	68.0608	67.7208	67.72	67.5902	67.5625
585	580	Cytoskeletal protein	ACTB; ACTG1	ACTB; ACTG1		actin, cytoplasmic 1	P60709; P63261	http://www.phosphosite.org/proteinAction.do?id=4107&showAllSites=true	42; 42				CPEALFQPSFLGMESCGIHETTFNSIM#K	3	1083.16							21593								22249	22106	21959	21734	21087	20993	21583	21616	21230	21146	18163	17517	17853	17196	67.9853	68.0608	67.7208	67.72	67.5902	67.5625
586	581	Cytoskeletal protein	ACTB; ACTG1	ACTB; ACTG1		actin, cytoplasmic 1	P60709; P63261	http://www.phosphosite.org/proteinAction.do?id=4107&showAllSites=true	42; 42				CPEALFQPSFLGMESCGIHETTFNSIMK	3	1077.83	23896														23921	23617	23542												72.2188	72.0497	71.735
587	582	Cytoskeletal protein	ACTB; ACTG1	ACTB; ACTG1		actin, cytoplasmic 1	P60709; P63261	http://www.phosphosite.org/proteinAction.do?id=4107&showAllSites=true	42; 42				CPEALFQPSFLGMESCGIHETTFNSIMK	3	1077.83	23921														23921	23617	23542												72.2188	72.0497	71.735
588	583	Cytoskeletal protein	ACTB	ACTB		actin, cytoplasmic 1	P60709	http://www.phosphosite.org/proteinAction.do?id=4107&showAllSites=true	42				DDDIAALVVDNGSGM#CK	2	898.395	16848	17338	16508	16323	16009	15727	15978	15910	16496	16397	12786	12427	12524	12159	16763	16607	16407	16220	15715	15611	15879	15849	15579	15612	13018	12498	12564	12219	53.6478	53.528	53.428	53.3823	53.547	53.404
589	584	Cytoskeletal protein	ACTB	ACTB		actin, cytoplasmic 1	P60709	http://www.phosphosite.org/proteinAction.do?id=4107&showAllSites=true	42				DDDIAALVVDNGSGM#CK	2	898.395	17271	16508	16308	16916	15800	15535	16632	16323	15868	16194	13725	12648	12764	12372	16763	16607	16407	16220	15715	15611	15879	15849	15579	15612	13018	12498	12564	12219	53.6478	53.528	53.428	53.3823	53.547	53.404
590	585	Cytoskeletal protein	ACTB	ACTB		actin, cytoplasmic 1	P60709	http://www.phosphosite.org/proteinAction.do?id=4107&showAllSites=true	42				DDDIAALVVDNGSGM#CK	2	898.395	17895	16711	17131	16522	15605	15931	16194	16111	15477	15407	13018	12862	13017	12841	16763	16607	16407	16220	15715	15611	15879	15849	15579	15612	13018	12498	12564	12219	53.6478	53.528	53.428	53.3823	53.547	53.404
591	586	Cytoskeletal protein	ACTB	ACTB		actin, cytoplasmic 1	P60709	http://www.phosphosite.org/proteinAction.do?id=4107&showAllSites=true	42				DDDIAALVVDNGSGM#CK	2	898.395	17058	17956	17547	17519	16205	16126	15776	16544	16270	15805	13253	13329	13251		16763	16607	16407	16220	15715	15611	15879	15849	15579	15612	13018	12498	12564	12219	53.6478	53.528	53.428	53.3823	53.547	53.404
592	587	Cytoskeletal protein	ACTB	ACTB		actin, cytoplasmic 1	P60709	http://www.phosphosite.org/proteinAction.do?id=4107&showAllSites=true	42				DDDIAALVVDNGSGM#CK	2	898.395	17686	17128	16923	16716	16405	16772	16835	16760	16070	16005	13506	13092			16763	16607	16407	16220	15715	15611	15879	15849	15579	15612	13018	12498	12564	12219	53.6478	53.528	53.428	53.3823	53.547	53.404
593	588	Cytoskeletal protein	ACTB	ACTB		actin, cytoplasmic 1	P60709	http://www.phosphosite.org/proteinAction.do?id=4107&showAllSites=true	42				DDDIAALVVDNGSGM#CK	2	898.395	16655	16921	17347	16120	16833	16307	16421	15717	15679	15612	14125	13713			16763	16607	16407	16220	15715	15611	15879	15849	15579	15612	13018	12498	12564	12219	53.6478	53.528	53.428	53.3823	53.547	53.404
594	589	Cytoskeletal protein	ACTB	ACTB		actin, cytoplasmic 1	P60709	http://www.phosphosite.org/proteinAction.do?id=4107&showAllSites=true	42				DDDIAALVVDNGSGM#CK	2	898.395	18108	17747	17790	17122	16652	16587	17035	16966	16699	16602	13765	13231			16763	16607	16407	16220	15715	15611	15879	15849	15579	15612	13018	12498	12564	12219	53.6478	53.528	53.428	53.3823	53.547	53.404
595	590	Cytoskeletal protein	ACTB	ACTB		actin, cytoplasmic 1	P60709	http://www.phosphosite.org/proteinAction.do?id=4107&showAllSites=true	42				DDDIAALVVDNGSGM#CK	2	898.395	17480	17539	16717	17339		17167	17233	17252	15249	16993	13992	13566			16763	16607	16407	16220	15715	15611	15879	15849	15579	15612	13018	12498	12564	12219	53.6478	53.528	53.428	53.3823	53.547	53.404
596	591	Cytoskeletal protein	ACTB	ACTB		actin, cytoplasmic 1	P60709	http://www.phosphosite.org/proteinAction.do?id=4107&showAllSites=true	42				DDDIAALVVDNGSGM#CK	2	898.395	18527	18353	17993	17935			17650	17699	16892	16800	14462	13734			16763	16607	16407	16220	15715	15611	15879	15849	15579	15612	13018	12498	12564	12219	53.6478	53.528	53.428	53.3823	53.547	53.404
597	592	Cytoskeletal protein	ACTB	ACTB		actin, cytoplasmic 1	P60709	http://www.phosphosite.org/proteinAction.do?id=4107&showAllSites=true	42				DDDIAALVVDNGSGM#CK	2	898.395	18322	18167	18224	17726			17446	17451	17310	17402	14252	13986			16763	16607	16407	16220	15715	15611	15879	15849	15579	15612	13018	12498	12564	12219	53.6478	53.528	53.428	53.3823	53.547	53.404
598	593	Cytoskeletal protein	ACTB	ACTB		actin, cytoplasmic 1	P60709	http://www.phosphosite.org/proteinAction.do?id=4107&showAllSites=true	42				DDDIAALVVDNGSGM#CK	2	898.395	18749	18593					17840	17786	17927	17804	14567				16763	16607	16407	16220	15715	15611	15879	15849	15579	15612	13018	12498	12564	12219	53.6478	53.528	53.428	53.3823	53.547	53.404
599	594	Cytoskeletal protein	ACTB	ACTB		actin, cytoplasmic 1	P60709	http://www.phosphosite.org/proteinAction.do?id=4107&showAllSites=true	42				DDDIAALVVDNGSGM#CK	2	898.395		20028					18161	17919	17102	17192					16763	16607	16407	16220	15715	15611	15879	15849	15579	15612	13018	12498	12564	12219	53.6478	53.528	53.428	53.3823	53.547	53.404
600	595	Cytoskeletal protein	ACTB	ACTB		actin, cytoplasmic 1	P60709	http://www.phosphosite.org/proteinAction.do?id=4107&showAllSites=true	42				DDDIAALVVDNGSGM#CK	2	898.395		19147					18673	18582	17723	17607					16763	16607	16407	16220	15715	15611	15879	15849	15579	15612	13018	12498	12564	12219	53.6478	53.528	53.428	53.3823	53.547	53.404
601	596	Cytoskeletal protein	ACTB	ACTB		actin, cytoplasmic 1	P60709	http://www.phosphosite.org/proteinAction.do?id=4107&showAllSites=true	42				DDDIAALVVDNGSGM#CK	2	898.395							17901	18866	17514	18118					16763	16607	16407	16220	15715	15611	15879	15849	15579	15612	13018	12498	12564	12219	53.6478	53.528	53.428	53.3823	53.547	53.404
602	597	Cytoskeletal protein	ACTB	ACTB		actin, cytoplasmic 1	P60709	http://www.phosphosite.org/proteinAction.do?id=4107&showAllSites=true	42				DDDIAALVVDNGSGM#CK	2	898.395							18448	19327	18484	18502					16763	16607	16407	16220	15715	15611	15879	15849	15579	15612	13018	12498	12564	12219	53.6478	53.528	53.428	53.3823	53.547	53.404
603	598	Cytoskeletal protein	ACTB	ACTB		actin, cytoplasmic 1	P60709	http://www.phosphosite.org/proteinAction.do?id=4107&showAllSites=true	42				DDDIAALVVDNGSGM#CK	2	898.395							19135		19357	18813					16763	16607	16407	16220	15715	15611	15879	15849	15579	15612	13018	12498	12564	12219	53.6478	53.528	53.428	53.3823	53.547	53.404
604	599	Cytoskeletal protein	ACTB	ACTB		actin, cytoplasmic 1	P60709	http://www.phosphosite.org/proteinAction.do?id=4107&showAllSites=true	42				DDDIAALVVDNGSGM#CK	2	898.395							19468		18708	18304					16763	16607	16407	16220	15715	15611	15879	15849	15579	15612	13018	12498	12564	12219	53.6478	53.528	53.428	53.3823	53.547	53.404
605	600	Cytoskeletal protein	ACTB	ACTB		actin, cytoplasmic 1	P60709	http://www.phosphosite.org/proteinAction.do?id=4107&showAllSites=true	42				DDDIAALVVDNGSGM#CK	2	898.395									18902	19046					16763	16607	16407	16220	15715	15611	15879	15849	15579	15612	13018	12498	12564	12219	53.6478	53.528	53.428	53.3823	53.547	53.404
606	601	Cytoskeletal protein	ACTB	ACTB		actin, cytoplasmic 1	P60709	http://www.phosphosite.org/proteinAction.do?id=4107&showAllSites=true	42				DDDIAALVVDNGSGM#CK	2	898.395									29940	29481					16763	16607	16407	16220	15715	15611	15879	15849	15579	15612	13018	12498	12564	12219	53.6478	53.528	53.428	53.3823	53.547	53.404
607	602	Cytoskeletal protein	ACTB	ACTB		actin, cytoplasmic 1	P60709	http://www.phosphosite.org/proteinAction.do?id=4107&showAllSites=true	42				DDDIAALVVDNGSGM#CK	2	898.395									19124	18031					16763	16607	16407	16220	15715	15611	15879	15849	15579	15612	13018	12498	12564	12219	53.6478	53.528	53.428	53.3823	53.547	53.404
608	603	Cytoskeletal protein	ACTB	ACTB		actin, cytoplasmic 1	P60709	http://www.phosphosite.org/proteinAction.do?id=4107&showAllSites=true	42				DDDIAALVVDNGSGM#CK	2	898.395									18282	29878					16763	16607	16407	16220	15715	15611	15879	15849	15579	15612	13018	12498	12564	12219	53.6478	53.528	53.428	53.3823	53.547	53.404
609	604	Cytoskeletal protein	ACTB	ACTB		actin, cytoplasmic 1	P60709	http://www.phosphosite.org/proteinAction.do?id=4107&showAllSites=true	42				DDDIAALVVDNGSGM#CK	3	599.266	17081	16525	16509	16341	15639	15728	15777	15928	15850	15611	12794	12439	12527	12180	16742	16607	16407	16220	15715	15611	15879	15849	15658	15506	12848	12439	12564	12219	53.5933	53.528	53.428	53.3823	53.547	53.404
610	605	Cytoskeletal protein	ACTB	ACTB		actin, cytoplasmic 1	P60709	http://www.phosphosite.org/proteinAction.do?id=4107&showAllSites=true	42				DDDIAALVVDNGSGM#CK	3	599.266	16870	16941	16309	16139	15843	15541	15979	15736	16251	16003	13047	12678			16742	16607	16407	16220	15715	15611	15879	15849	15658	15506	12848	12439	12564	12219	53.5933	53.528	53.428	53.3823	53.547	53.404
611	606	Cytoskeletal protein	ACTB	ACTB		actin, cytoplasmic 1	P60709	http://www.phosphosite.org/proteinAction.do?id=4107&showAllSites=true	42				DDDIAALVVDNGSGM#CK	3	599.266	17937	17358	16716	16543		15932	16193	16345	16049	16193					16742	16607	16407	16220	15715	15611	15879	15849	15658	15506	12848	12439	12564	12219	53.5933	53.528	53.428	53.3823	53.547	53.404
612	607	Cytoskeletal protein	ACTB	ACTB		actin, cytoplasmic 1	P60709	http://www.phosphosite.org/proteinAction.do?id=4107&showAllSites=true	42				DDDIAALVVDNGSGM#CK	3	599.266	16661	16732	16990	16815			16436	16132	15658	15804					16742	16607	16407	16220	15715	15611	15879	15849	15658	15506	12848	12439	12564	12219	53.5933	53.528	53.428	53.3823	53.547	53.404
613	608	Cytoskeletal protein	ACTB	ACTB		actin, cytoplasmic 1	P60709	http://www.phosphosite.org/proteinAction.do?id=4107&showAllSites=true	42				DDDIAALVVDNGSGM#CK	3	599.266	17272	17154							15463	15405					16742	16607	16407	16220	15715	15611	15879	15849	15658	15506	12848	12439	12564	12219	53.5933	53.528	53.428	53.3823	53.547	53.404
614	609	Cytoskeletal protein	ACTB	ACTB		actin, cytoplasmic 1	P60709	http://www.phosphosite.org/proteinAction.do?id=4107&showAllSites=true	42				DDDIAALVVDNGSGM#CK	3	599.266	18190	17555							17206	17169					16742	16607	16407	16220	15715	15611	15879	15849	15658	15506	12848	12439	12564	12219	53.5933	53.528	53.428	53.3823	53.547	53.404
615	610	Cytoskeletal protein	ACTB	ACTB		actin, cytoplasmic 1	P60709	http://www.phosphosite.org/proteinAction.do?id=4107&showAllSites=true	42				DDDIAALVVDNGSGM#CK	3	599.266	18441	18040							18379	16709					16742	16607	16407	16220	15715	15611	15879	15849	15658	15506	12848	12439	12564	12219	53.5933	53.528	53.428	53.3823	53.547	53.404
616	611	Cytoskeletal protein	ACTB	ACTB		actin, cytoplasmic 1	P60709	http://www.phosphosite.org/proteinAction.do?id=4107&showAllSites=true	42				DDDIAALVVDNGSGM#CK	3	599.266	17482	18228							16764						16742	16607	16407	16220	15715	15611	15879	15849	15658	15506	12848	12439	12564	12219	53.5933	53.528	53.428	53.3823	53.547	53.404
617	612	Cytoskeletal protein	ACTB	ACTB		actin, cytoplasmic 1	P60709	http://www.phosphosite.org/proteinAction.do?id=4107&showAllSites=true	42				DDDIAALVVDNGSGM#CK	3	599.266	17748	17827													16742	16607	16407	16220	15715	15611	15879	15849	15658	15506	12848	12439	12564	12219	53.5933	53.528	53.428	53.3823	53.547	53.404
618	613	Cytoskeletal protein	ACTB	ACTB		actin, cytoplasmic 1	P60709	http://www.phosphosite.org/proteinAction.do?id=4107&showAllSites=true	42				DDDIAALVVDNGSGMCK	2	890.398	18504	18562	18172	17965	17445	17369	17911	17881	17550	17474	14595	14133	14288	13848	18586	18434	18232	18054	17504	17422	17804	17752	17550	17352	14595	14178	14325	13878	58.4563	58.4248	58.2523	58.273	58.3577	58.2923
619	614	Cytoskeletal protein	ACTB	ACTB		actin, cytoplasmic 1	P60709	http://www.phosphosite.org/proteinAction.do?id=4107&showAllSites=true	42				DDDIAALVVDNGSGMCK	2	890.398	18715	18355	18382	18164	17438	17602	17708	17663	17348	17271					18586	18434	18232	18054	17504	17422	17804	17752	17550	17352	14595	14178	14325	13878	58.4563	58.4248	58.2523	58.273	58.3577	58.2923
620	615	Cytoskeletal protein	ACTB	ACTB		actin, cytoplasmic 1	P60709	http://www.phosphosite.org/proteinAction.do?id=4107&showAllSites=true	42				DDDIAALVVDNGSGMCK	2	890.398	18981	18803		18404	17662		18850	18710	18381	17000					18586	18434	18232	18054	17504	17422	17804	17752	17550	17352	14595	14178	14325	13878	58.4563	58.4248	58.2523	58.273	58.3577	58.2923
621	616	Cytoskeletal protein	ACTB	ACTB		actin, cytoplasmic 1	P60709	http://www.phosphosite.org/proteinAction.do?id=4107&showAllSites=true	42				DDDIAALVVDNGSGMCK	2	890.398							18701		17760	18295					18586	18434	18232	18054	17504	17422	17804	17752	17550	17352	14595	14178	14325	13878	58.4563	58.4248	58.2523	58.273	58.3577	58.2923
622	617	Cytoskeletal protein	ACTB	ACTB		actin, cytoplasmic 1	P60709	http://www.phosphosite.org/proteinAction.do?id=4107&showAllSites=true	42				DDDIAALVVDNGSGMCK	2	890.398							19806		17965	17676					18586	18434	18232	18054	17504	17422	17804	17752	17550	17352	14595	14178	14325	13878	58.4563	58.4248	58.2523	58.273	58.3577	58.2923
623	618	Cytoskeletal protein	ACTB	ACTB		actin, cytoplasmic 1	P60709	http://www.phosphosite.org/proteinAction.do?id=4107&showAllSites=true	42				DDDIAALVVDNGSGMCK	2	890.398									18171	17877					18586	18434	18232	18054	17504	17422	17804	17752	17550	17352	14595	14178	14325	13878	58.4563	58.4248	58.2523	58.273	58.3577	58.2923
624	619	Cytoskeletal protein	ACTB	ACTB		actin, cytoplasmic 1	P60709	http://www.phosphosite.org/proteinAction.do?id=4107&showAllSites=true	42				DDDIAALVVDNGSGMCK	2	890.398									17061	18504					18586	18434	18232	18054	17504	17422	17804	17752	17550	17352	14595	14178	14325	13878	58.4563	58.4248	58.2523	58.273	58.3577	58.2923
625	620	Cytoskeletal protein	ACTB	ACTB		actin, cytoplasmic 1	P60709	http://www.phosphosite.org/proteinAction.do?id=4107&showAllSites=true	42				DDDIAALVVDNGSGMCK	2	890.398									18580	18088					18586	18434	18232	18054	17504	17422	17804	17752	17550	17352	14595	14178	14325	13878	58.4563	58.4248	58.2523	58.273	58.3577	58.2923
626	621	Cytoskeletal protein	ACTB	ACTB		actin, cytoplasmic 1	P60709	http://www.phosphosite.org/proteinAction.do?id=4107&showAllSites=true	42				DDDIAALVVDNGSGMCK	2	890.398									19499	19473					18586	18434	18232	18054	17504	17422	17804	17752	17550	17352	14595	14178	14325	13878	58.4563	58.4248	58.2523	58.273	58.3577	58.2923
627	622	Cytoskeletal protein	ACTB	ACTB		actin, cytoplasmic 1	P60709	http://www.phosphosite.org/proteinAction.do?id=4107&showAllSites=true	42				DDDIAALVVDNGSGMCK	2	890.398									19369	19212					18586	18434	18232	18054	17504	17422	17804	17752	17550	17352	14595	14178	14325	13878	58.4563	58.4248	58.2523	58.273	58.3577	58.2923
628	623	Cytoskeletal protein	ACTB	ACTB		actin, cytoplasmic 1	P60709	http://www.phosphosite.org/proteinAction.do?id=4107&showAllSites=true	42				DDDIAALVVDNGSGMCK	2	890.398										29405					18586	18434	18232	18054	17504	17422	17804	17752	17550	17352	14595	14178	14325	13878	58.4563	58.4248	58.2523	58.273	58.3577	58.2923
629	624	Cytoskeletal protein	ACTB	ACTB		actin, cytoplasmic 1	P60709	http://www.phosphosite.org/proteinAction.do?id=4107&showAllSites=true	42				DDDIAALVVDNGSGMCK	3	593.934	18506	18356	18191	17971	17447	17402	17933	17675	17549	17473	14636	14160		13884	18586	18434	18232	18054	17504	17422	17804	17752	17449	17473	14636	14178	14325	13878	58.4563	58.4248	58.2523	58.273	58.3577	58.2923
630	625	Cytoskeletal protein	ACTB	ACTB		actin, cytoplasmic 1	P60709	http://www.phosphosite.org/proteinAction.do?id=4107&showAllSites=true	42				DDDIAALVVDNGSGMCK	3	593.934	18716	18564	18409	18220			17722	18748	17347	17270					18586	18434	18232	18054	17504	17422	17804	17752	17449	17473	14636	14178	14325	13878	58.4563	58.4248	58.2523	58.273	58.3577	58.2923
631	626	Cytoskeletal protein	ACTB	ACTB		actin, cytoplasmic 1	P60709	http://www.phosphosite.org/proteinAction.do?id=4107&showAllSites=true	42				DDDIAALVVDNGSGMCK	3	593.934							18381	18354	18380	18316					18586	18434	18232	18054	17504	17422	17804	17752	17449	17473	14636	14178	14325	13878	58.4563	58.4248	58.2523	58.273	58.3577	58.2923
632	627	Cytoskeletal protein	ACTB	ACTB		actin, cytoplasmic 1	P60709	http://www.phosphosite.org/proteinAction.do?id=4107&showAllSites=true	42				DDDIAALVVDNGSGMCK	3	593.934								18482	18578	17016					18586	18434	18232	18054	17504	17422	17804	17752	17449	17473	14636	14178	14325	13878	58.4563	58.4248	58.2523	58.273	58.3577	58.2923
633	628	Cytoskeletal protein	ACTB	ACTB		actin, cytoplasmic 1	P60709	http://www.phosphosite.org/proteinAction.do?id=4107&showAllSites=true	42				DDDIAALVVDNGSGMCK	3	593.934									18045	18522					18586	18434	18232	18054	17504	17422	17804	17752	17449	17473	14636	14178	14325	13878	58.4563	58.4248	58.2523	58.273	58.3577	58.2923
634	629	Cytoskeletal protein	ACTB	ACTB		actin, cytoplasmic 1	P60709	http://www.phosphosite.org/proteinAction.do?id=4107&showAllSites=true	42				DDDIAALVVDNGSGMCK	3	593.934										17985					18586	18434	18232	18054	17504	17422	17804	17752	17449	17473	14636	14178	14325	13878	58.4563	58.4248	58.2523	58.273	58.3577	58.2923
635	630	Cytoskeletal protein	ACTB	ACTB		actin, cytoplasmic 1	P60709	http://www.phosphosite.org/proteinAction.do?id=4107&showAllSites=true	42				DIAALVVDNGSGM#CK	2	783.369	16737								13768						16737	16607	16122	15948	15436	15361	15858	15870	15600	15506					53.6478	53.528	52.6685	52.6625	52.776	52.7373
636	631	Cytoskeletal protein	ACTB; ACTG1	ACTB; ACTG1		actin, cytoplasmic 1	P60709; P63261	http://www.phosphosite.org/proteinAction.do?id=4107&showAllSites=true	42; 42				DLYANTVLSGGTTM#YPGIADR	2	1116.04											14458	13999	14139	13704											14458	14010	14157	13731
637	632	Cytoskeletal protein	ACTB; ACTG1	ACTB; ACTG1		actin, cytoplasmic 1	P60709; P63261	http://www.phosphosite.org/proteinAction.do?id=4107&showAllSites=true	42; 42				DLYANTVLSGGTTM#YPGIADR	3	744.36	18273	18101	17860	17665	17115	17073	17394	17333	17045	16994	14464	13996	14138	13699	18271	18077	17896	17701	17151	17093	17394	17362	17078	16988	14464	14031	14157	13731	57.6375	57.447	57.363	57.3382	57.4022	57.4217
638	633	Cytoskeletal protein	ACTB; ACTG1	ACTB; ACTG1		actin, cytoplasmic 1	P60709; P63261	http://www.phosphosite.org/proteinAction.do?id=4107&showAllSites=true	42; 42				DLYANTVLSGGTTM#YPGIADR	3	744.36						17187	17616								18271	18077	17896	17701	17151	17093	17394	17362	17078	16988	14464	14031	14157	13731	57.6375	57.447	57.363	57.3382	57.4022	57.4217
639	634	Cytoskeletal protein	ACTB; ACTG1	ACTB; ACTG1		actin, cytoplasmic 1	P60709; P63261	http://www.phosphosite.org/proteinAction.do?id=4107&showAllSites=true	42; 42				DLYANTVLSGGTTM#YPGIADRM#QK	3	878.756	15857														15857	15666	15514	15321	14770	14712									51.1943	50.9972	51.0557	50.9772	50.9558	50.95
640	635	Cytoskeletal protein	ACTB; ACTG1	ACTB; ACTG1		actin, cytoplasmic 1	P60709; P63261	http://www.phosphosite.org/proteinAction.do?id=4107&showAllSites=true	42; 42				DLYANTVLSGGTTMYPGIADR	2	1108.04	20223	20006	19864	19657	19103										20203	20029	19864	19659	19086	19019	19495	19409	19106	18985					62.7215	62.6412	62.391	62.4367	62.4928	62.4872
641	636	Cytoskeletal protein	ACTB; ACTG1	ACTB; ACTG1		actin, cytoplasmic 1	P60709; P63261	http://www.phosphosite.org/proteinAction.do?id=4107&showAllSites=true	42; 42				DLYANTVLSGGTTMYPGIADR	2	1108.04				19679											20203	20029	19864	19659	19086	19019	19495	19409	19106	18985					62.7215	62.6412	62.391	62.4367	62.4928	62.4872
642	637	Cytoskeletal protein	ACTB; ACTG1	ACTB; ACTG1		actin, cytoplasmic 1	P60709; P63261	http://www.phosphosite.org/proteinAction.do?id=4107&showAllSites=true	42; 42				DLYANTVLSGGTTMYPGIADR	3	739.028	20188	19992	19877	19661	19070	19029	19456	19441							20203	19987	19865	19638	19065	19019	19456	19430	19085	19005					62.7215	62.526	62.4445	62.3807	62.4377	62.4872
643	638	Cytoskeletal protein	ACTB; ACTG1; POTEE	ACTB; ACTG1; POTE2		actin, cytoplasmic 1	P60709; P63261; Q6S8J3	http://www.phosphosite.org/proteinAction.do?id=4107&showAllSites=true	42; 42; 121				EKLCYVALDFEQEMATAASSSSLEK	3	936.442	24204	23909	23862	23578	22982	22889					19781	19085	19346	18652	24258	23926	23898	23651	22982	22946	23695	23547	23228	23097	19797	19085	19386	18687	73.2655	72.8597	72.6277	72.6673	72.6788	72.5742
644	639	Cytoskeletal protein	ACTB; ACTG1; POTEE	ACTB; ACTG1; POTE2		actin, cytoplasmic 1	P60709; P63261; Q6S8J3	http://www.phosphosite.org/proteinAction.do?id=4107&showAllSites=true	42; 42; 121				EKLCYVALDFEQEMATAASSSSLEK	3	936.442													19439		24258	23926	23898	23651	22982	22946	23695	23547	23228	23097	19797	19085	19386	18687	73.2655	72.8597	72.6277	72.6673	72.6788	72.5742
645	640	Cytoskeletal protein	ACTB; ACTG1; POTEE	ACTB; ACTG1; POTE2		actin, cytoplasmic 1	P60709; P63261; Q6S8J3	http://www.phosphosite.org/proteinAction.do?id=4107&showAllSites=true	42; 42; 121				EKLCYVALDFEQEMATAASSSSLEK	4	702.583					23030										24258	23926	23877	23651	23030	22966	23695	23547	23249	23097					73.2655	72.8597	72.5725	72.6673	72.6268	72.631
646	641	Cytoskeletal protein	ACTB; ACTG1	ACTB; ACTG1		actin, cytoplasmic 1	P60709; P63261	http://www.phosphosite.org/proteinAction.do?id=4107&showAllSites=true	42; 42				EKM#TQIM#FETFNTPAM#YVAIQAVLSLYASGR	4	890.438								28151
647	642	Cytoskeletal protein	ACTB; ACTG1	ACTB; ACTG1		actin, cytoplasmic 1	P60709; P63261	http://www.phosphosite.org/proteinAction.do?id=4107&showAllSites=true	42; 42				FRCPEALFQPSFLGM#ESCGIHETTFNSIM#K	4	892.411			19470		18652		18999	18928		18738		15449	15578	15084	19993	19715	19509	19331	18720	18687	18999	19064	18693	18630	15996	15501	15578	15117	62.1732	61.7915	61.5482	61.599	61.5357	61.6293
648	643	Cytoskeletal protein	ACTB; ACTG1	ACTB; ACTG1		actin, cytoplasmic 1	P60709; P63261	http://www.phosphosite.org/proteinAction.do?id=4107&showAllSites=true	42; 42				FRCPEALFQPSFLGM#ESCGIHETTFNSIM#K	4	892.411										18528					19993	19715	19509	19331	18720	18687	18999	19064	18693	18630	15996	15501	15578	15117	62.1732	61.7915	61.5482	61.599	61.5357	61.6293
649	644	Cytoskeletal protein	ACTB; ACTG1	ACTB; ACTG1		actin, cytoplasmic 1	P60709; P63261	http://www.phosphosite.org/proteinAction.do?id=4107&showAllSites=true	42; 42				FRCPEALFQPSFLGMESCGIHETTFNSIM#K	4	888.412												16749													16941	16766	16572	16062
650	645	Cytoskeletal protein	ACTB; ACTG1	ACTB; ACTG1		actin, cytoplasmic 1	P60709; P63261	http://www.phosphosite.org/proteinAction.do?id=4107&showAllSites=true	42; 42				FRCPEALFQPSFLGMESCGIHETTFNSIM#K	4	888.412												16766													16941	16766	16572	16062
651	646	Cytoskeletal protein	ACTB; ACTG1	ACTB; ACTG1		actin, cytoplasmic 1	P60709; P63261	http://www.phosphosite.org/proteinAction.do?id=4107&showAllSites=true	42; 42				FRCPEALFQPSFLGMESCGIHETTFNSIMK	4	884.413							22177									22652	22553	22290	21641	21617	22177	22225	21774	21608						69.5075	69.2235	69.1512	69.0412	69.1593
652	647	Cytoskeletal protein	ACTB; ACTG1	ACTB; ACTG1		actin, cytoplasmic 1	P60709; P63261	http://www.phosphosite.org/proteinAction.do?id=4107&showAllSites=true	42; 42				GYSFTTTAER	2	566.767	10409	10303	10131	9983	9642	9560	9613	9574	9411	9396	6790	6626	6659	6546	10448	10344	10172	10047	9679	9633	9670	9574	9472	9466	6790	6663	6679	6575	36.7827	36.6242	36.4662	36.4805	36.6093	36.6238
653	648	Cytoskeletal protein	ACTB	ACTB		actin, cytoplasmic 1	P60709	http://www.phosphosite.org/proteinAction.do?id=4107&showAllSites=true	42				IAALVVDNGSGM#CK	2	725.855		10522						9808	9689
654	649	Cytoskeletal protein	ACTB; ACTG1; FKSG30; POTEE; POTEF; POTEI; POTEJ	ACTB; ACTG1; FKSG30; POTE2; POTEF; POTEI; POTEJ		actin, cytoplasmic 1	P60709; P63261; Q9BYX7; Q6S8J3; A5A3E0; P0CG38; P0CG39	http://www.phosphosite.org/proteinAction.do?id=4107&showAllSites=true	42; 42; 42; 121; 121; 121; 117				ISKQEYDESGPSIVHR	4	461.984							7572								8237	8179	8043	7952	7639	7568	7572	7569	7383	7415					30.8177	30.7888	30.5982	30.6392	30.7427	30.641
655	650	Cytoskeletal protein	ACTB; ACTG1	ACTB; ACTG1		actin, cytoplasmic 1	P60709; P63261	http://www.phosphosite.org/proteinAction.do?id=4107&showAllSites=true	42; 42				KDLYANTVLSGGTTM#YPGIADR	2	1180.08											11583	11272		11044											11583	11259	11325	11048
656	651	Cytoskeletal protein	ACTB; ACTG1	ACTB; ACTG1		actin, cytoplasmic 1	P60709; P63261	http://www.phosphosite.org/proteinAction.do?id=4107&showAllSites=true	42; 42				KDLYANTVLSGGTTM#YPGIADR	2	1180.08														11058											11583	11259	11325	11048
657	652	Cytoskeletal protein	ACTB; ACTG1	ACTB; ACTG1		actin, cytoplasmic 1	P60709; P63261	http://www.phosphosite.org/proteinAction.do?id=4107&showAllSites=true	42; 42				KDLYANTVLSGGTTM#YPGIADR	3	787.058	15190	15046	14794	14605	14122	14210	14202	14179	13969	13884	11529	11220	11300	11004	15209	15082	14794	14674	14154	14101	14274	14226	14038	13991	11567	11220	11346	11048	49.5112	49.453	49.239	49.2165	49.268	49.2765
658	653	Cytoskeletal protein	ACTB; ACTG1	ACTB; ACTG1		actin, cytoplasmic 1	P60709; P63261	http://www.phosphosite.org/proteinAction.do?id=4107&showAllSites=true	42; 42				KDLYANTVLSGGTTM#YPGIADR	3	787.058	15310		14801	14813	14322	14024	14450	14375	13983	14088	11792	11486	11954		15209	15082	14794	14674	14154	14101	14274	14226	14038	13991	11567	11220	11346	11048	49.5112	49.453	49.239	49.2165	49.268	49.2765
659	654	Cytoskeletal protein	ACTB; ACTG1	ACTB; ACTG1		actin, cytoplasmic 1	P60709; P63261	http://www.phosphosite.org/proteinAction.do?id=4107&showAllSites=true	42; 42				KDLYANTVLSGGTTM#YPGIADR	3	787.058			15727		14279	14318			14154	14110	11817		11660		15209	15082	14794	14674	14154	14101	14274	14226	14038	13991	11567	11220	11346	11048	49.5112	49.453	49.239	49.2165	49.268	49.2765
660	655	Cytoskeletal protein	ACTB; ACTG1	ACTB; ACTG1		actin, cytoplasmic 1	P60709; P63261	http://www.phosphosite.org/proteinAction.do?id=4107&showAllSites=true	42; 42				KDLYANTVLSGGTTM#YPGIADR	3	787.058									14187						15209	15082	14794	14674	14154	14101	14274	14226	14038	13991	11567	11220	11346	11048	49.5112	49.453	49.239	49.2165	49.268	49.2765
661	656	Cytoskeletal protein	ACTB; ACTG1	ACTB; ACTG1		actin, cytoplasmic 1	P60709; P63261	http://www.phosphosite.org/proteinAction.do?id=4107&showAllSites=true	42; 42				KDLYANTVLSGGTTM#YPGIADR	3	787.058									14420						15209	15082	14794	14674	14154	14101	14274	14226	14038	13991	11567	11220	11346	11048	49.5112	49.453	49.239	49.2165	49.268	49.2765
662	657	Cytoskeletal protein	ACTB; ACTG1	ACTB; ACTG1		actin, cytoplasmic 1	P60709; P63261	http://www.phosphosite.org/proteinAction.do?id=4107&showAllSites=true	42; 42				KDLYANTVLSGGTTMYPGIADR	2	1172.09										15588											15937	15927	15678	15588
663	658	Cytoskeletal protein	ACTB; ACTG1	ACTB; ACTG1		actin, cytoplasmic 1	P60709; P63261	http://www.phosphosite.org/proteinAction.do?id=4107&showAllSites=true	42; 42				KDLYANTVLSGGTTMYPGIADR	3	781.726		16759	16489	16282	15781	15696	15905	15878	15624	15529	13063	12677	12762	12411	16889	16752	16507	16301	15799	15711	15937	15927	15804	15589	13063	12708	12795	12429	53.9778	53.9235	53.6902	53.6008	53.7667	53.6807
664	659	Cytoskeletal protein	ACTB; ACTG1	ACTB; ACTG1		actin, cytoplasmic 1	P60709; P63261	http://www.phosphosite.org/proteinAction.do?id=4107&showAllSites=true	42; 42				KDLYANTVLSGGTTMYPGIADR	3	781.726								16020	15804	15842			12845		16889	16752	16507	16301	15799	15711	15937	15927	15804	15589	13063	12708	12795	12429	53.9778	53.9235	53.6902	53.6008	53.7667	53.6807
665	660	Cytoskeletal protein	ACTB; ACTG1	ACTB; ACTG1		actin, cytoplasmic 1	P60709; P63261	http://www.phosphosite.org/proteinAction.do?id=4107&showAllSites=true	42; 42				KDLYANTVLSGGTTMYPGIADR	3	781.726									15823	15759					16889	16752	16507	16301	15799	15711	15937	15927	15804	15589	13063	12708	12795	12429	53.9778	53.9235	53.6902	53.6008	53.7667	53.6807
666	661	Cytoskeletal protein	ACTB; ACTG1; POTEE	ACTB; ACTG1; POTE2		actin, cytoplasmic 1	P60709; P63261; Q6S8J3	http://www.phosphosite.org/proteinAction.do?id=4107&showAllSites=true	42; 42; 121				LCYVALDFEQEM#ATAASSSSLEK	2	1283.59											15519	15049	15175	14705											15519	15102	15228	14760
667	662	Cytoskeletal protein	ACTB; ACTG1; POTEE	ACTB; ACTG1; POTE2		actin, cytoplasmic 1	P60709; P63261; Q6S8J3	http://www.phosphosite.org/proteinAction.do?id=4107&showAllSites=true	42; 42; 121				LCYVALDFEQEM#ATAASSSSLEK	2	1283.59													15310												15519	15102	15228	14760
668	663	Cytoskeletal protein	ACTB; ACTG1; POTEE	ACTB; ACTG1; POTE2		actin, cytoplasmic 1	P60709; P63261; Q6S8J3	http://www.phosphosite.org/proteinAction.do?id=4107&showAllSites=true	42; 42; 121				LCYVALDFEQEM#ATAASSSSLEK	3	856.061	19519	19319	19168	19125	18360	18487	18772	18659	18360	18281	15495	15022	15149	14699	19615	19421	19237	19016	18371	18379	18831	18694	18437	18374	15597	15102	15149	14781	61.1597	61.0113	60.8488	60.7848	60.872	60.8263
669	664	Cytoskeletal protein	ACTB; ACTG1; POTEE	ACTB; ACTG1; POTE2		actin, cytoplasmic 1	P60709; P63261; Q6S8J3	http://www.phosphosite.org/proteinAction.do?id=4107&showAllSites=true	42; 42; 121				LCYVALDFEQEM#ATAASSSSLEK	3	856.061	19730	19515		18927	18371	18288		18860	18581	18478		24662		23829	19615	19421	19237	19016	18371	18379	18831	18694	18437	18374	15597	15102	15149	14781	61.1597	61.0113	60.8488	60.7848	60.872	60.8263
670	665	Cytoskeletal protein	ACTB; ACTG1; POTEE	ACTB; ACTG1; POTE2		actin, cytoplasmic 1	P60709; P63261; Q6S8J3	http://www.phosphosite.org/proteinAction.do?id=4107&showAllSites=true	42; 42; 121				LCYVALDFEQEMATAASSSSLEK	2	1275.59	25038	24827	24792	24468	23900	23820					20590	19847	20116	19405	25031	24766	24798	24478	23844	23820	24596	24568	24130	23950	20590	19890	20142	19443	75.2787	75.0895	74.9208	74.814	74.8095	74.9552
671	666	Cytoskeletal protein	ACTB; ACTG1; POTEE	ACTB; ACTG1; POTE2		actin, cytoplasmic 1	P60709; P63261; Q6S8J3	http://www.phosphosite.org/proteinAction.do?id=4107&showAllSites=true	42; 42; 121				LCYVALDFEQEMATAASSSSLEK	2	1275.59	25057				23921	23836					20601	19859			25031	24766	24798	24478	23844	23820	24596	24568	24130	23950	20590	19890	20142	19443	75.2787	75.0895	74.9208	74.814	74.8095	74.9552
672	667	Cytoskeletal protein	ACTB; ACTG1; POTEE	ACTB; ACTG1; POTE2		actin, cytoplasmic 1	P60709; P63261; Q6S8J3	http://www.phosphosite.org/proteinAction.do?id=4107&showAllSites=true	42; 42; 121				LCYVALDFEQEMATAASSSSLEK	2	1275.59												19947			25031	24766	24798	24478	23844	23820	24596	24568	24130	23950	20590	19890	20142	19443	75.2787	75.0895	74.9208	74.814	74.8095	74.9552
673	668	Cytoskeletal protein	ACTB; ACTG1; POTEE	ACTB; ACTG1; POTE2		actin, cytoplasmic 1	P60709; P63261; Q6S8J3	http://www.phosphosite.org/proteinAction.do?id=4107&showAllSites=true	42; 42; 121				LCYVALDFEQEMATAASSSSLEK	3	850.73	25011	24709	24759	24423	23788	23792	24538	24488	24260	23910	20578	19849	20102	19384	25052	24766	24819	24499	23788	23846	24596	24547	24109	23971	20616	19890	20102	19422	75.3342	75.0895	74.9712	74.8688	74.8095	74.9015
674	669	Cytoskeletal protein	ACTB; ACTG1; POTEE	ACTB; ACTG1; POTE2		actin, cytoplasmic 1	P60709; P63261; Q6S8J3	http://www.phosphosite.org/proteinAction.do?id=4107&showAllSites=true	42; 42; 121				LCYVALDFEQEMATAASSSSLEK	3	850.73				24660		23999	24792	24722	24050	24124				19562	25052	24766	24819	24499	23788	23846	24596	24547	24109	23971	20616	19890	20102	19422	75.3342	75.0895	74.9712	74.8688	74.8095	74.9015
675	670	Cytoskeletal protein	ACTB; ACTG1; POTEE	ACTB; ACTG1; POTE2		actin, cytoplasmic 1	P60709; P63261; Q6S8J3	http://www.phosphosite.org/proteinAction.do?id=4107&showAllSites=true	42; 42; 121				LCYVALDFEQEMATAASSSSLEK	3	850.73							24812		24395						25052	24766	24819	24499	23788	23846	24596	24547	24109	23971	20616	19890	20102	19422	75.3342	75.0895	74.9712	74.8688	74.8095	74.9015
676	671	Cytoskeletal protein	ACTB; ACTG1	ACTB; ACTG1		actin, cytoplasmic 1	P60709; P63261	http://www.phosphosite.org/proteinAction.do?id=4107&showAllSites=true	42; 42				LDLAGRDLTDYLM#KILTERGYSFTTTAER	4	842.182		25284													25514	25284						24924		24639					76.5357	76.5413
677	672	Cytoskeletal protein	ACTB; ACTG1	ACTB; ACTG1		actin, cytoplasmic 1	P60709; P63261	http://www.phosphosite.org/proteinAction.do?id=4107&showAllSites=true	42; 42				M#TQIM#FETFNTPAM#YVAIQAVLSLYASGR	3	1101.2						27673		28737									28639	28511	27672	27677	28737	28706	28186	28036							84.6813	85.291	84.7027	84.6987
678	673	Cytoskeletal protein	ACTB; ACTBL2; ACTG1	ACTB; ACTBL2; ACTG1		actin, cytoplasmic 1	P60709; Q562R1; P63261	http://www.phosphosite.org/proteinAction.do?id=4107&showAllSites=true	42; 42; 42				NTPAMYVAIQAVLSLYASGR	3	709.042							29139	29033	28547	28304					29117	28824	28967	28563	28005	27968	29135	29033	28538	28295					85.5467	85.5173	85.555	85.4307	85.5597	85.4313
679	674	Cytoskeletal protein	ACTB; ACTG1; FKSG30; POTEE; POTEF; POTEI; POTEJ	ACTB; ACTG1; FKSG30; POTE2; POTEF; POTEI; POTEJ		actin, cytoplasmic 1	P60709; P63261; Q9BYX7; Q6S8J3; A5A3E0; P0CG38; P0CG39	http://www.phosphosite.org/proteinAction.do?id=4107&showAllSites=true	42; 42; 42; 121; 121; 121; 117				QEYDESGPSIVH	2	680.804	10134		9884	9742							6741	6556	6603	6467	10115	10029	9853	9742	9410	9316					6725	6537	6595	6467	35.8942	35.809	35.5958	35.6322	35.8502	35.716
680	675	Cytoskeletal protein	ACTB; ACTG1; FKSG30; POTEE; POTEF; POTEI; POTEJ	ACTB; ACTG1; FKSG30; POTE2; POTEF; POTEI; POTEJ		actin, cytoplasmic 1	P60709; P63261; Q9BYX7; Q6S8J3; A5A3E0; P0CG38; P0CG39	http://www.phosphosite.org/proteinAction.do?id=4107&showAllSites=true	42; 42; 42; 121; 121; 121; 117				QEYDESGPSIVHR	2	758.855			8500	8381	8096	8058	8058	8037		7866	5603	5456	5494	5435	8743	8641	8542	8381	8102	8060	8076	8018	7898	7867	5595	5445	5494	5446	32.193	32.0437	31.9928	31.9728	32.0963	32.1032
681	676	Cytoskeletal protein	ACTB; ACTG1; FKSG30; POTEE; POTEF; POTEI; POTEJ	ACTB; ACTG1; FKSG30; POTE2; POTEF; POTEI; POTEJ		actin, cytoplasmic 1	P60709; P63261; Q9BYX7; Q6S8J3; A5A3E0; P0CG38; P0CG39	http://www.phosphosite.org/proteinAction.do?id=4107&showAllSites=true	42; 42; 42; 121; 121; 121; 117				QEYDESGPSIVHR	2	758.855					8083										8743	8641	8542	8381	8102	8060	8076	8018	7898	7867	5595	5445	5494	5446	32.193	32.0437	31.9928	31.9728	32.0963	32.1032
682	677	Cytoskeletal protein	ACTB; ACTG1; FKSG30; POTEE; POTEF; POTEI; POTEJ	ACTB; ACTG1; FKSG30; POTE2; POTEF; POTEI; POTEJ		actin, cytoplasmic 1	P60709; P63261; Q9BYX7; Q6S8J3; A5A3E0; P0CG38; P0CG39	http://www.phosphosite.org/proteinAction.do?id=4107&showAllSites=true	42; 42; 42; 121; 121; 121; 117				QEYDESGPSIVHR	3	506.239	8727	8627	8472	8353	8058	8014	8015	7983	7868	7826	5579	5432	5473	5391	8743	8641	8472	8420	8102	8060	8076	8018	7898	7878	5579	5445	5489	5446	32.193	32.0437	31.9928	31.9728	32.0963	32.1032
683	678	Cytoskeletal protein	ACTB; ACTG1; FKSG30; POTEE; POTEF; POTEI; POTEJ	ACTB; ACTG1; FKSG30; POTE2; POTEF; POTEI; POTEJ		actin, cytoplasmic 1	P60709; P63261; Q9BYX7; Q6S8J3; A5A3E0; P0CG38; P0CG39	http://www.phosphosite.org/proteinAction.do?id=4107&showAllSites=true	42; 42; 42; 121; 121; 121; 117				QEYDESGPSIVHRK	3	548.937							6496		6394						7118	7024	6953	6803		6544	6496	6431	6384	6305					27.7385	27.5568	27.5307	27.3767		27.637
684	679	Cytoskeletal protein	ACTB; ACTG1; POTEE; POTEF; POTEM	ACTB; ACTG1; POTE2; POTEF; POTEM iso5		actin, cytoplasmic 1	P60709; P63261; Q6S8J3; A5A3E0; AAX82255	http://www.phosphosite.org/proteinAction.do?id=4107&showAllSites=true	42; 42; 121; 121; 12				TTGIVM#DSGDGVTHTVPIYE	3	703.333	15086														15086	14956		13974	14469		15448	13628							49.1825	49.1147		47.3257	50.1212
685	680	Cytoskeletal protein	ACTB; ACTG1	ACTB; ACTG1		actin, cytoplasmic 1	P60709; P63261	http://www.phosphosite.org/proteinAction.do?id=4107&showAllSites=true	42; 42				TTGIVM#DSGDGVTHTVPIYEGYALPH	3	916.106			16997	16874							13763	13324	13474				16997	16868	16305	16215					13763	13338	13464	13059			55.027	55.127	55.1397	55.0553
686	681	Cytoskeletal protein	ACTB; ACTG1	ACTB; ACTG1		actin, cytoplasmic 1	P60709; P63261	http://www.phosphosite.org/proteinAction.do?id=4107&showAllSites=true	42; 42				TTGIVM#DSGDGVTHTVPIYEGYALPH	3	916.106			17016									13350	13449				16997	16868	16305	16215					13763	13338	13464	13059			55.027	55.127	55.1397	55.0553
687	682	Cytoskeletal protein	ACTB; ACTG1	ACTB; ACTG1		actin, cytoplasmic 1	P60709; P63261	http://www.phosphosite.org/proteinAction.do?id=4107&showAllSites=true	42; 42				TTGIVM#DSGDGVTHTVPIYEGYALPHAIL	3	1015.17				21040	20396	20372					17600	16942	17166	16556			21230	21040	20447	20364	22192	22204		21524	17592	16971	17181	16556			65.879	65.9027	65.9452	65.9583
688	683	Cytoskeletal protein	ACTB; ACTG1	ACTB; ACTG1		actin, cytoplasmic 1	P60709; P63261	http://www.phosphosite.org/proteinAction.do?id=4107&showAllSites=true	42; 42				TTGIVM#DSGDGVTHTVPIYEGYALPHAILR	3	1067.21			18365	18155		17523				17431			14729	14219			18379	18155	17629	17464	17909	17899	17548	17534	15051	14598	14729	14235			58.6217	58.6522	58.6927	58.3988
689	684	Cytoskeletal protein	ACTB; ACTG1	ACTB; ACTG1		actin, cytoplasmic 1	P60709; P63261	http://www.phosphosite.org/proteinAction.do?id=4107&showAllSites=true	42; 42				TTGIVM#DSGDGVTHTVPIYEGYALPHAILR	3	1067.21													14774				18379	18155	17629	17464	17909	17899	17548	17534	15051	14598	14729	14235			58.6217	58.6522	58.6927	58.3988
690	685	Cytoskeletal protein	ACTB; ACTG1	ACTB; ACTG1		actin, cytoplasmic 1	P60709; P63261	http://www.phosphosite.org/proteinAction.do?id=4107&showAllSites=true	42; 42				TTGIVM#DSGDGVTHTVPIYEGYALPHAILR	4	800.658	18800	18607	18296	18098	17610	17656	17826	17804	17677	17577	15010	14536	14683	14215	18817	18623	18379	18180	17671	17569	17930	17804	17590	17492	15184	14535	14724	14235	59.063	58.9165	58.6217	58.6002	58.802	58.6825
691	686	Cytoskeletal protein	ACTB; ACTG1	ACTB; ACTG1		actin, cytoplasmic 1	P60709; P63261	http://www.phosphosite.org/proteinAction.do?id=4107&showAllSites=true	42; 42				TTGIVM#DSGDGVTHTVPIYEGYALPHAILR	4	800.658		18579		18314		17447		18010	17479	17374	15184	14696	14882	14377	18817	18623	18379	18180	17671	17569	17930	17804	17590	17492	15184	14535	14724	14235	59.063	58.9165	58.6217	58.6002	58.802	58.6825
692	687	Cytoskeletal protein	ACTB; ACTG1	ACTB; ACTG1		actin, cytoplasmic 1	P60709; P63261	http://www.phosphosite.org/proteinAction.do?id=4107&showAllSites=true	42; 42				TTGIVM#DSGDGVTHTVPIYEGYALPHAILR	4	800.658								18030		17361					18817	18623	18379	18180	17671	17569	17930	17804	17590	17492	15184	14535	14724	14235	59.063	58.9165	58.6217	58.6002	58.802	58.6825
693	688	Cytoskeletal protein	ACTB; ACTBL2; ACTG1; POTEE; POTEF; POTEI; POTEJ; POTEM	ACTB; ACTBL2; ACTG1; POTE2; POTEF; POTEI; POTEJ; POTEM iso5		actin, cytoplasmic 1	P60709; Q562R1; P63261; Q6S8J3; A5A3E0; P0CG38; P0CG39; AAX82255	http://www.phosphosite.org/proteinAction.do?id=4107&showAllSites=true	42; 42; 42; 121; 121; 121; 117; 12				TTGIVMDSGDGVTH	2	695.319			10412												10220		10412	10275			9500		9253	9278					36.169		37.0918	37.1302
694	689	Cytoskeletal protein	ACTB; ACTG1; POTEE; POTEF; POTEM	ACTB; ACTG1; POTE2; POTEF; POTEM iso5		actin, cytoplasmic 1	P60709; P63261; Q6S8J3; A5A3E0; AAX82255	http://www.phosphosite.org/proteinAction.do?id=4107&showAllSites=true	42; 42; 121; 121; 12				TTGIVMDSGDGVTHTVPIYE	2	1046.5	16999														16999	16854					16704		16437						54.2572	54.1983
695	690	Cytoskeletal protein	ACTB; ACTG1	ACTB; ACTG1		actin, cytoplasmic 1	P60709; P63261	http://www.phosphosite.org/proteinAction.do?id=4107&showAllSites=true	42; 42				TTGIVMDSGDGVTHTVPIYEGYALPH	3	910.774			18356		17606												18356		17629	17527											58.6217		58.6927	58.5702
696	691	Cytoskeletal protein	ACTB; ACTG1	ACTB; ACTG1		actin, cytoplasmic 1	P60709; P63261	http://www.phosphosite.org/proteinAction.do?id=4107&showAllSites=true	42; 42				TTGIVMDSGDGVTHTVPIYEGYALPHAILR	3	1061.88			19432	19261		18594	18983	18909	18588	18482	16058						19405	19226	18657	18603	18935	18917	18613	18552	16058	15522	15690	15138			61.2755	61.3252	61.369	61.4112
697	692	Cytoskeletal protein	ACTB; ACTG1	ACTB; ACTG1		actin, cytoplasmic 1	P60709; P63261	http://www.phosphosite.org/proteinAction.do?id=4107&showAllSites=true	42; 42				TTGIVMDSGDGVTHTVPIYEGYALPHAILR	3	1061.88			19462				18935			18579							19405	19226	18657	18603	18935	18917	18613	18552	16058	15522	15690	15138			61.2755	61.3252	61.369	61.4112
698	693	Cytoskeletal protein	ACTB; ACTG1	ACTB; ACTG1		actin, cytoplasmic 1	P60709; P63261	http://www.phosphosite.org/proteinAction.do?id=4107&showAllSites=true	42; 42				TTGIVMDSGDGVTHTVPIYEGYALPHAILR	3	1061.88							19051										19405	19226	18657	18603	18935	18917	18613	18552	16058	15522	15690	15138			61.2755	61.3252	61.369	61.4112
699	694	Cytoskeletal protein	ACTB; ACTG1	ACTB; ACTG1		actin, cytoplasmic 1	P60709; P63261	http://www.phosphosite.org/proteinAction.do?id=4107&showAllSites=true	42; 42				TTGIVMDSGDGVTHTVPIYEGYALPHAILR	4	796.659		19561	19364			18544	18917	18982	18695	18590	16019	15461	15651	15118	19867	19568	19405	19205	18594	18561	18917	18959	18613	18534	16019	15480	15690	15117	61.8332	61.4067	61.2755	61.2713	61.1983	61.3055
700	695	Cytoskeletal protein	ACTB; ACTG1	ACTB; ACTG1		actin, cytoplasmic 1	P60709; P63261	http://www.phosphosite.org/proteinAction.do?id=4107&showAllSites=true	42; 42				TTGIVMDSGDGVTHTVPIYEGYALPHAILR	4	796.659								18785	18507	18396					19867	19568	19405	19205	18594	18561	18917	18959	18613	18534	16019	15480	15690	15117	61.8332	61.4067	61.2755	61.2713	61.1983	61.3055
701	696	Cytoskeletal protein	ACTB; ACTG1	ACTB; ACTG1		actin, cytoplasmic 1	P60709; P63261	http://www.phosphosite.org/proteinAction.do?id=4107&showAllSites=true	42; 42				TVLSGGTTM#YPGIADR	2	827.909				12431													12562	12431	11996												43.0412	43.0585	43.2135
702	697	Cytoskeletal protein	ACTB; ACTG1	ACTB; ACTG1		actin, cytoplasmic 1	P60709; P63261	http://www.phosphosite.org/proteinAction.do?id=4107&showAllSites=true	42; 42				VAPEEHPVLLTEAPLNPK	3	652.026	14365	14212		13998					13193		10692	10394	10470	10195	14438	14252	14056	13798	13379	13348	13484	13424	13262	13210	10733	10426	10470	10231	47.4397	47.1705	47.1398	47.1068	47.0845	47.1837
703	698	Cytoskeletal protein	ACTB; ACTG1	ACTB; ACTG1		actin, cytoplasmic 1	P60709; P63261	http://www.phosphosite.org/proteinAction.do?id=4107&showAllSites=true	42; 42				VAPEEHPVLLTEAPLNPK	3	652.026				13798											14438	14252	14056	13798	13379	13348	13484	13424	13262	13210	10733	10426	10470	10231	47.4397	47.1705	47.1398	47.1068	47.0845	47.1837
704	699	Cytoskeletal protein	ACTB; ACTBL2	ACTB; ACTBL2		actin, cytoplasmic 1	P60709; Q562R1	http://www.phosphosite.org/proteinAction.do?id=4107&showAllSites=true	42; 42				VVDNGSGM#CK	2	541.734		16608					15864	15855	15561	15528					16742	16626	16428	16220	15715	15590	15858	15855	15600	15506					53.5933	53.5808	53.4802	53.3823	53.547	53.351
705	700	Cytoskeletal protein	ACTB; ACTBL2	ACTB; ACTBL2		actin, cytoplasmic 1	P60709; Q562R1	http://www.phosphosite.org/proteinAction.do?id=4107&showAllSites=true	42; 42				VVDNGSGMCK	2	533.736									17414	17336					18586	18434		18075					17414	17352					58.4563	58.4248		58.329
706	701	Cytoskeletal protein	ACTB; ACTG1	ACTB; ACTG1		actin, cytoplasmic 1	P60709; P63261	http://www.phosphosite.org/proteinAction.do?id=4107&showAllSites=true	42; 42				YSVWIGGSILASLSTFQQM#WISKQEYDESGPSIVHR	4	1029.76			28306	27922	27337	27342	28318	28326	27750	27554			24393	23398		28173	28325	27941	27315	27362	28758	28349	27769	27554	24798		24393	23391		83.925	83.934	83.8662	83.8648	83.9572
707	702	Cytoskeletal protein	ACTB; ACTG1	ACTB; ACTG1		actin, cytoplasmic 1	P60709; P63261	http://www.phosphosite.org/proteinAction.do?id=4107&showAllSites=true	42; 42				YSVWIGGSILASLSTFQQM#WISKQEYDESGPSIVHR	4	1029.76							28013	27984								28173	28325	27941	27315	27362	28758	28349	27769	27554	24798		24393	23391		83.925	83.934	83.8662	83.8648	83.9572
708	703	Cytoskeletal protein	ACTB; ACTG1	ACTB; ACTG1		actin, cytoplasmic 1	P60709; P63261	http://www.phosphosite.org/proteinAction.do?id=4107&showAllSites=true	42; 42				YSVWIGGSILASLSTFQQM#WISKQEYDESGPSIVHR	4	1029.76							28610									28173	28325	27941	27315	27362	28758	28349	27769	27554	24798		24393	23391		83.925	83.934	83.8662	83.8648	83.9572
709	704	Cytoskeletal protein	ACTB; ACTG1	ACTB; ACTG1		actin, cytoplasmic 1	P60709; P63261	http://www.phosphosite.org/proteinAction.do?id=4107&showAllSites=true	42; 42				YSVWIGGSILASLSTFQQM#WISKQEYDESGPSIVHR	5	824.009				27950				28329	27770						28445	28173	28325	27941	27336	27341	28338	28329	27790	27595					83.973	83.925	83.934	83.8662	83.9143	83.906
710	705	Cytoskeletal protein	ACTB; ACTG1	ACTB; ACTG1		actin, cytoplasmic 1	P60709; P63261	http://www.phosphosite.org/proteinAction.do?id=4107&showAllSites=true	42; 42				YSVWIGGSILASLSTFQQMWISKQEYDESGPSIVHR	3	1367.35								28704													28674	28704	28126
711	706	Cytoskeletal protein	ACTB; ACTG1	ACTB; ACTG1		actin, cytoplasmic 1	P60709; P63261	http://www.phosphosite.org/proteinAction.do?id=4107&showAllSites=true	42; 42				YSVWIGGSILASLSTFQQMWISKQEYDESGPSIVHR	4	1025.76	28721			28225			28654	28644	28087	27890
712	707	Cytoskeletal protein	ACTB; ACTG1	ACTB; ACTG1		actin, cytoplasmic 1	P60709; P63261	http://www.phosphosite.org/proteinAction.do?id=4107&showAllSites=true	42; 42				YSVWIGGSILASLSTFQQMWISKQEYDESGPSIVHR	5	820.81								28646	28108								28576	28235			28674	28643	28108	27931							84.5308	84.5705
713	708	Cytoskeletal protein	MAPT; MAPT; MAPT; MAPT; MAPT; MAPT	tau; tau iso2; tau iso3; tau iso5; tau iso6; tau iso8	§711, §721; §305, §315; §269, §279; §363, §373; §336, §346; §394, §404	microtubule-associated protein tau isoform 6	P10636; P10636-2; P10636-3; P10636-5; P10636-6; P10636-8	http://www.phosphosite.org/proteinAction.do?id=1060&showAllSites=true	79; 37; 33; 43; 40; 46	DHGAEIVY*KSPVVSG, PVVSGDTS*PRHLSNV; DHGAEIVY*KSPVVSG, PVVSGDTS*PRHLSNV; DHGAEIVY*KSPVVSG, PVVSGDTS*PRHLSNV; DHGAEIVY*KSPVVSG, PVVSGDTS*PRHLSNV; DHGAEIVY*KSPVVSG, PVVSGDTS*PRHLSNV; DHGAEIVY*KSPVVSG, PVVSGDTS*PRHLSNV	Arg, CDK1, CDK5, CK1-D, CaMK2-alpha, DYRK1A, ERK1, ERK2, GSK3A, GSK3B, PKACa, PKCA, PPP2CA, PPP5C, p38-delta, p38-gamma; Arg, CDK1, CDK5, CK1-D, CaMK2-alpha, DYRK1A, ERK1, ERK2, GSK3A, GSK3B, PKACa, PKCA, PPP2CA, PPP5C, p38-delta, p38-gamma; Arg, CDK1, CDK5, CK1-D, CaMK2-alpha, DYRK1A, ERK1, ERK2, GSK3A, GSK3B, PKACa, PKCA, PPP2CA, PPP5C, p38-delta, p38-gamma; Arg, CDK1, CDK5, CK1-D, CaMK2-alpha,…	TUBA1A, TUBA4A, TUBB, tau iso8; TUBA1A, TUBA4A, TUBB, tau iso8; TUBA1A, TUBA4A, TUBB, tau iso8; TUBA1A, TUBA4A, TUBB, tau iso8; TUBA1A, TUBA4A, TUBB, tau iso8; TUBA1A, TUBA4A, TUBB, tau iso8	AKTDHGAEIVY*KSPVVSGDTS*PR	4	644.296				9011											9337	9259	9117	9011	8707	8588	8653	8566	8427	8408					33.7845	33.7222	33.5762	33.651	33.8315	33.6227
714	709	Cytoskeletal protein	MAPT; MAPT; MAPT; MAPT; MAPT; MAPT	tau; tau iso2; tau iso3; tau iso5; tau iso6; tau iso8	§713, §717, §721; §307, §311, §315; §271, §275, §279; §365, §369, §373; §338, §342, §346; §396, §400, §404	microtubule-associated protein tau isoform 6	P10636; P10636-2; P10636-3; P10636-5; P10636-6; P10636-8	http://www.phosphosite.org/proteinAction.do?id=1060&showAllSites=true	79; 37; 33; 43; 40; 46	GAEIVYKS*PVVSGDT, VYKSPVVS*GDTSPRH, PVVSGDTS*PRHLSNV; GAEIVYKS*PVVSGDT, VYKSPVVS*GDTSPRH, PVVSGDTS*PRHLSNV; GAEIVYKS*PVVSGDT, VYKSPVVS*GDTSPRH, PVVSGDTS*PRHLSNV; GAEIVYKS*PVVSGDT, VYKSPVVS*GDTSPRH, PVVSGDTS*PRHLSNV; GAEIVYKS*PVVSGDT, VYKSPVVS*GDTSPRH, PVVSGDTS*PRHLSNV; GAEIVYKS*PVVSGDT, VYKSPVVS*GDTSPRH, PVVSGDTS*PRHLSNV	CDK1, CDK5, CK1-D, CaMK2-alpha, DYRK1A, ERK1, ERK2, GSK3A, GSK3B, JNK1, PKACa, PKCA, PPP2CA, PPP5C, laforin, p38-delta, p38-gamma; CDK1, CDK5, CK1-D, CaMK2-alpha, DYRK1A, ERK1, ERK2, GSK3A, GSK3B, JNK1, PKACa, PKCA, PPP2CA, PPP5C, laforin, p38-delta, p38-gamma; CDK1, CDK5, CK1-D, CaMK2-alpha, DYRK1A, ERK1, ERK2, GSK3A, GSK3B, JNK1, PKACa, PKCA, PPP2CA, PPP5C, laforin, p38-delta, p38-gamma; CDK1, …	TUBA1A, TUBA4A, TUBB, tau iso8; TUBA1A, TUBA4A, TUBB, tau iso8; TUBA1A, TUBA4A, TUBB, tau iso8; TUBA1A, TUBA4A, TUBB, tau iso8; TUBA1A, TUBA4A, TUBB, tau iso8; TUBA1A, TUBA4A, TUBB, tau iso8	AKTDHGAEIVYKS*PVVS*GDTS*PR	3	885.381										9054	6985	6762	6843		9969			9618	9261	9178			9065	9054	6956	6762	6846	6680	35.5072			35.3047	35.419	35.3067
715	710	Cytoskeletal protein	MAPT; MAPT; MAPT; MAPT; MAPT; MAPT	tau; tau iso2; tau iso3; tau iso5; tau iso6; tau iso8	§713, §720; §307, §314; §271, §278; §365, §372; §338, §345; §396, §403	microtubule-associated protein tau isoform 6	P10636; P10636-2; P10636-3; P10636-5; P10636-6; P10636-8	http://www.phosphosite.org/proteinAction.do?id=1060&showAllSites=true	79; 37; 33; 43; 40; 46	GAEIVYKS*PVVSGDT, SPVVSGDT*SPRHLSN; GAEIVYKS*PVVSGDT, SPVVSGDT*SPRHLSN; GAEIVYKS*PVVSGDT, SPVVSGDT*SPRHLSN; GAEIVYKS*PVVSGDT, SPVVSGDT*SPRHLSN; GAEIVYKS*PVVSGDT, SPVVSGDT*SPRHLSN; GAEIVYKS*PVVSGDT, SPVVSGDT*SPRHLSN	CDK5, CK1-D, CaMK2-alpha, DYRK1A, ERK1, ERK2, GSK3A, GSK3B, JNK1, PKCA, PPP2CA, PPP5C, laforin, p38-delta, p38-gamma; CDK5, CK1-D, CaMK2-alpha, DYRK1A, ERK1, ERK2, GSK3A, GSK3B, JNK1, PKCA, PPP2CA, PPP5C, laforin, p38-delta, p38-gamma; CDK5, CK1-D, CaMK2-alpha, DYRK1A, ERK1, ERK2, GSK3A, GSK3B, JNK1, PKCA, PPP2CA, PPP5C, laforin, p38-delta, p38-gamma; CDK5, CK1-D, CaMK2-alpha, DYRK1A, ERK1, ERK2,…	TUBA1A, TUBA4A, TUBB, tau iso8; TUBA1A, TUBA4A, TUBB, tau iso8; TUBA1A, TUBA4A, TUBB, tau iso8; TUBA1A, TUBA4A, TUBB, tau iso8; TUBA1A, TUBA4A, TUBB, tau iso8; TUBA1A, TUBA4A, TUBB, tau iso8	AKTDHGAEIVYKS*PVVSGDT*SPR	3	858.726													6266	6150
716	711	Cytoskeletal protein	MAPT; MAPT; MAPT; MAPT; MAPT; MAPT	tau; tau iso2; tau iso3; tau iso5; tau iso6; tau iso8	§713, §720; §307, §314; §271, §278; §365, §372; §338, §345; §396, §403	microtubule-associated protein tau isoform 6	P10636; P10636-2; P10636-3; P10636-5; P10636-6; P10636-8	http://www.phosphosite.org/proteinAction.do?id=1060&showAllSites=true	79; 37; 33; 43; 40; 46	GAEIVYKS*PVVSGDT, SPVVSGDT*SPRHLSN; GAEIVYKS*PVVSGDT, SPVVSGDT*SPRHLSN; GAEIVYKS*PVVSGDT, SPVVSGDT*SPRHLSN; GAEIVYKS*PVVSGDT, SPVVSGDT*SPRHLSN; GAEIVYKS*PVVSGDT, SPVVSGDT*SPRHLSN; GAEIVYKS*PVVSGDT, SPVVSGDT*SPRHLSN	CDK5, CK1-D, CaMK2-alpha, DYRK1A, ERK1, ERK2, GSK3A, GSK3B, JNK1, PKCA, PPP2CA, PPP5C, laforin, p38-delta, p38-gamma; CDK5, CK1-D, CaMK2-alpha, DYRK1A, ERK1, ERK2, GSK3A, GSK3B, JNK1, PKCA, PPP2CA, PPP5C, laforin, p38-delta, p38-gamma; CDK5, CK1-D, CaMK2-alpha, DYRK1A, ERK1, ERK2, GSK3A, GSK3B, JNK1, PKCA, PPP2CA, PPP5C, laforin, p38-delta, p38-gamma; CDK5, CK1-D, CaMK2-alpha, DYRK1A, ERK1, ERK2,…	TUBA1A, TUBA4A, TUBB, tau iso8; TUBA1A, TUBA4A, TUBB, tau iso8; TUBA1A, TUBA4A, TUBB, tau iso8; TUBA1A, TUBA4A, TUBB, tau iso8; TUBA1A, TUBA4A, TUBB, tau iso8; TUBA1A, TUBA4A, TUBB, tau iso8	AKTDHGAEIVYKS*PVVSGDT*SPR	4	644.296					8714
717	712	Cytoskeletal protein	MAPT; MAPT; MAPT; MAPT; MAPT; MAPT	tau; tau iso2; tau iso3; tau iso5; tau iso6; tau iso8	§713, §721; §307, §315; §271, §279; §365, §373; §338, §346; §396, §404	microtubule-associated protein tau isoform 6	P10636; P10636-2; P10636-3; P10636-5; P10636-6; P10636-8	http://www.phosphosite.org/proteinAction.do?id=1060&showAllSites=true	79; 37; 33; 43; 40; 46	GAEIVYKS*PVVSGDT, PVVSGDTS*PRHLSNV; GAEIVYKS*PVVSGDT, PVVSGDTS*PRHLSNV; GAEIVYKS*PVVSGDT, PVVSGDTS*PRHLSNV; GAEIVYKS*PVVSGDT, PVVSGDTS*PRHLSNV; GAEIVYKS*PVVSGDT, PVVSGDTS*PRHLSNV; GAEIVYKS*PVVSGDT, PVVSGDTS*PRHLSNV	CDK1, CDK5, CK1-D, CaMK2-alpha, DYRK1A, ERK1, ERK2, GSK3A, GSK3B, JNK1, PKACa, PKCA, PPP2CA, PPP5C, laforin, p38-delta, p38-gamma; CDK1, CDK5, CK1-D, CaMK2-alpha, DYRK1A, ERK1, ERK2, GSK3A, GSK3B, JNK1, PKACa, PKCA, PPP2CA, PPP5C, laforin, p38-delta, p38-gamma; CDK1, CDK5, CK1-D, CaMK2-alpha, DYRK1A, ERK1, ERK2, GSK3A, GSK3B, JNK1, PKACa, PKCA, PPP2CA, PPP5C, laforin, p38-delta, p38-gamma; CDK1, …	TUBA1A, TUBA4A, TUBB, tau iso8; TUBA1A, TUBA4A, TUBB, tau iso8; TUBA1A, TUBA4A, TUBB, tau iso8; TUBA1A, TUBA4A, TUBB, tau iso8; TUBA1A, TUBA4A, TUBB, tau iso8; TUBA1A, TUBA4A, TUBB, tau iso8	AKTDHGAEIVYKS*PVVSGDTS*PR	3	858.726											6364	6187		6122											6364	6201	6260	6115
718	713	Cytoskeletal protein	TUBA1A; TUBA1B; TUBA1C; TUBA3C; TUBA3D; TUBA3E; TUBA4A	TUBA1A; TUBA1B; TUBA1C; TUBA3C; TUBA3D; TUBA3E; TUBA4A		tubulin alpha-1A chain	Q71U36; P68363; Q9BQE3; Q13748; Q15670; Q6PEY2; P68366	http://www.phosphosite.org/proteinAction.do?id=6833805&showAllSites=true	50; 50; 50; 50; 50; 50; 50				ACWELYCLEHGIQPDGQM#PSDK	3	884.051	18162		17688	17482	16933	16871					14111	13687	13785	13406	18145	17931	17688	17555	16968	16909					14106	13716	13800	13406	57.3092	57.0602	56.9397	56.9528	56.912	56.9255
719	714	Cytoskeletal protein	TUBA1A; TUBA1B; TUBA1C; TUBA3C; TUBA3D; TUBA3E; TUBA4A	TUBA1A; TUBA1B; TUBA1C; TUBA3C; TUBA3D; TUBA3E; TUBA4A		tubulin alpha-1A chain	Q71U36; P68363; Q9BQE3; Q13748; Q15670; Q6PEY2; P68366	http://www.phosphosite.org/proteinAction.do?id=6833805&showAllSites=true	50; 50; 50; 50; 50; 50; 50				ACWELYCLEHGIQPDGQM#PSDK	3	884.051											14094		13855		18145	17931	17688	17555	16968	16909					14106	13716	13800	13406	57.3092	57.0602	56.9397	56.9528	56.912	56.9255
720	715	Cytoskeletal protein	TUBA1A; TUBA1B; TUBA1C; TUBA3C; TUBA3D; TUBA3E; TUBA4A; TUBA8	TUBA1A; TUBA1B; TUBA1C; TUBA3C; TUBA3D; TUBA3E; TUBA4A; TUBA8		tubulin alpha-1A chain	Q71U36; P68363; Q9BQE3; Q13748; Q15670; Q6PEY2; P68366; Q9NY65	http://www.phosphosite.org/proteinAction.do?id=6833805&showAllSites=true	50; 50; 50; 50; 50; 50; 50; 50				AFVHWYVGEGM#EEGEFSEAR	3	782.676	16880	16691	16422	16210	15724	15602	15868	15840	15605		12797	12463	12506	12182	16910	16710	16422	16280	15757	15653	15921	15870	15657	15610	12848	12936	12543	12219	54.033	53.8107	53.5845	53.5468	53.656	53.5152
721	716	Cytoskeletal protein	TUBA1A; TUBA1B; TUBA1C; TUBA3C; TUBA3D; TUBA3E; TUBA4A; TUBA8	TUBA1A; TUBA1B; TUBA1C; TUBA3C; TUBA3D; TUBA3E; TUBA4A; TUBA8		tubulin alpha-1A chain	Q71U36; P68363; Q9BQE3; Q13748; Q15670; Q6PEY2; P68366; Q9NY65	http://www.phosphosite.org/proteinAction.do?id=6833805&showAllSites=true	50; 50; 50; 50; 50; 50; 50; 50				AFVHWYVGEGM#EEGEFSEAR	3	782.676						15794					13033	12936	12747	12573	16910	16710	16422	16280	15757	15653	15921	15870	15657	15610	12848	12936	12543	12219	54.033	53.8107	53.5845	53.5468	53.656	53.5152
722	717	Cytoskeletal protein	TUBA1A; TUBA1B; TUBA1C; TUBA3C; TUBA3D; TUBA3E; TUBA4A; TUBA8	TUBA1A; TUBA1B; TUBA1C; TUBA3C; TUBA3D; TUBA3E; TUBA4A; TUBA8		tubulin alpha-1A chain	Q71U36; P68363; Q9BQE3; Q13748; Q15670; Q6PEY2; P68366; Q9NY65	http://www.phosphosite.org/proteinAction.do?id=6833805&showAllSites=true	50; 50; 50; 50; 50; 50; 50; 50				AFVHWYVGEGM#EEGEFSEAR	3	782.676													13022	12512	16910	16710	16422	16280	15757	15653	15921	15870	15657	15610	12848	12936	12543	12219	54.033	53.8107	53.5845	53.5468	53.656	53.5152
723	718	Cytoskeletal protein	TUBA1A; TUBA1B; TUBA1C; TUBA3C; TUBA3D; TUBA3E; TUBA4A; TUBA8	TUBA1A; TUBA1B; TUBA1C; TUBA3C; TUBA3D; TUBA3E; TUBA4A; TUBA8		tubulin alpha-1A chain	Q71U36; P68363; Q9BQE3; Q13748; Q15670; Q6PEY2; P68366; Q9NY65	http://www.phosphosite.org/proteinAction.do?id=6833805&showAllSites=true	50; 50; 50; 50; 50; 50; 50; 50				AFVHWYVGEGM#EEGEFSEAR	3	782.676														12400	16910	16710	16422	16280	15757	15653	15921	15870	15657	15610	12848	12936	12543	12219	54.033	53.8107	53.5845	53.5468	53.656	53.5152
724	719	Cytoskeletal protein	TUBA1A; TUBA1B; TUBA1C; TUBA3C; TUBA3D; TUBA3E; TUBA4A; TUBA8	TUBA1A; TUBA1B; TUBA1C; TUBA3C; TUBA3D; TUBA3E; TUBA4A; TUBA8		tubulin alpha-1A chain	Q71U36; P68363; Q9BQE3; Q13748; Q15670; Q6PEY2; P68366; Q9NY65	http://www.phosphosite.org/proteinAction.do?id=6833805&showAllSites=true	50; 50; 50; 50; 50; 50; 50; 50				AFVHWYVGEGMEEGEFSEAR	3	777.344	18865	18629	18386	18190	17655	17582				17583	14613	14185	14287	13882	19006	18629	18442	18222	17692	17632	17972	17920	17653	17534	14631	14185	14325	13941	59.548	59.4487	58.7873	58.7025	58.8537	58.8457
725	720	Cytoskeletal protein	TUBA1A; TUBA1B; TUBA3C; TUBA3D; TUBA3E; TUBA4A; TUBA8	TUBA1A; TUBA1B; TUBA3C; TUBA3D; TUBA3E; TUBA4A; TUBA8		tubulin alpha-1A chain	Q71U36; P68363; Q13748; Q15670; Q6PEY2; P68366; Q9NY65	http://www.phosphosite.org/proteinAction.do?id=6833805&showAllSites=true	50; 50; 50; 50; 50; 50; 50				AVCM#LSNTTAIAEAWAR	2	940.953														13917	18733	18581	18337	18138	17587	17506	17909	17836	17527	17452	14631	14157	14283	13917	58.8407	58.807	58.512	58.4948	58.5808	58.5113
726	721	Cytoskeletal protein	TUBA1A; TUBA1B; TUBA3C; TUBA3D; TUBA3E; TUBA4A; TUBA8	TUBA1A; TUBA1B; TUBA3C; TUBA3D; TUBA3E; TUBA4A; TUBA8		tubulin alpha-1A chain	Q71U36; P68363; Q13748; Q15670; Q6PEY2; P68366; Q9NY65	http://www.phosphosite.org/proteinAction.do?id=6833805&showAllSites=true	50; 50; 50; 50; 50; 50; 50				AVCM#LSNTTAIAEAWAR	3	627.638		18554				17511	17871	17840							18733	18581	18400	18180	17587	17527	17909	17840	17569	17471					58.8407	58.807	58.6787	58.6002	58.5808	58.5702
727	722	Cytoskeletal protein	TUBA1A; TUBA1B; TUBA3C; TUBA3D; TUBA3E; TUBA4A; TUBA8	TUBA1A; TUBA1B; TUBA3C; TUBA3D; TUBA3E; TUBA4A; TUBA8		tubulin alpha-1A chain	Q71U36; P68363; Q13748; Q15670; Q6PEY2; P68366; Q9NY65	http://www.phosphosite.org/proteinAction.do?id=6833805&showAllSites=true	50; 50; 50; 50; 50; 50; 50				AVCMLSNTTAIAEAWAR	2	932.956			21749				21341	21334	20913	20804					22051	21854	21711		20940	20829	21341	21365	20957	20835					67.471	67.4168	67.0753		67.211	67.1505
728	723	Cytoskeletal protein	TUBA1A; TUBA1B; TUBA3C; TUBA3D; TUBA3E; TUBA4A; TUBA8	TUBA1A; TUBA1B; TUBA3C; TUBA3D; TUBA3E; TUBA4A; TUBA8		tubulin alpha-1A chain	Q71U36; P68363; Q13748; Q15670; Q6PEY2; P68366; Q9NY65	http://www.phosphosite.org/proteinAction.do?id=6833805&showAllSites=true	50; 50; 50; 50; 50; 50; 50				AVCMLSNTTAIAEAWAR	3	622.306	22070									20816					22072	21875	21711	21482	20919	20867	21353	21344	20936	20816					67.5252	67.4705	67.0753	67.0473	67.1555	67.2477
729	724	Cytoskeletal protein	TUBA1A; TUBA1B; TUBA1C	TUBA1A; TUBA1B; TUBA1C		tubulin alpha-1A chain	Q71U36; P68363; Q9BQE3	http://www.phosphosite.org/proteinAction.do?id=6833805&showAllSites=true	50; 50; 50				AVFVDLEPTVIDEVR	2	851.457	21783		21421						20695		17623	16979	17194		21799	21540	21421	21232	20646	20572	21062	21013	20684	20541	17623	16971	17223	16587	66.8567	66.578	66.4052	66.4135	66.4527	66.4905
730	725	Cytoskeletal protein	TUBA1A; TUBA1B; TUBA1C	TUBA1A; TUBA1B; TUBA1C		tubulin alpha-1A chain	Q71U36; P68363; Q9BQE3	http://www.phosphosite.org/proteinAction.do?id=6833805&showAllSites=true	50; 50; 50				AVFVDLEPTVIDEVR	3	567.973		21532		21226					20654	20527					21778	21540	21438	21226	20646	20572	21083	21013	20663	20541					66.8005	66.578	66.4052	66.4135	66.4527	66.4905
731	726	Cytoskeletal protein	TUBA1A; TUBA1B; TUBA3C; TUBA3D; TUBA3E; TUBA4A	TUBA1A; TUBA1B; TUBA3C; TUBA3D; TUBA3E; TUBA4A		tubulin alpha-1A chain	Q71U36; P68363; Q13748; Q15670; Q6PEY2; P68366	http://www.phosphosite.org/proteinAction.do?id=6833805&showAllSites=true	50; 50; 50; 50; 50; 50				AYHEQLSVAEITNACFEPANQM#VK	3	922.767		16557	16278	16103	15603	15516	15703	15685		15378	12920	12568	12641	12289	16700	16544	16344	16157	15635	15527	15703	15747	15433	15443	12953	12582	12641	12282	53.4862	53.3622	53.2593	53.221	53.3323	53.1843
732	727	Cytoskeletal protein	TUBA1A; TUBA1B; TUBA3C; TUBA3D; TUBA3E; TUBA4A	TUBA1A; TUBA1B; TUBA3C; TUBA3D; TUBA3E; TUBA4A		tubulin alpha-1A chain	Q71U36; P68363; Q13748; Q15670; Q6PEY2; P68366	http://www.phosphosite.org/proteinAction.do?id=6833805&showAllSites=true	50; 50; 50; 50; 50; 50				AYHEQLSVAEITNACFEPANQM#VK	3	922.767		16596			15590					15409				12273	16700	16544	16344	16157	15635	15527	15703	15747	15433	15443	12953	12582	12641	12282	53.4862	53.3622	53.2593	53.221	53.3323	53.1843
733	728	Cytoskeletal protein	TUBA1A; TUBA1B; TUBA3C; TUBA3D; TUBA3E; TUBA4A	TUBA1A; TUBA1B; TUBA3C; TUBA3D; TUBA3E; TUBA4A		tubulin alpha-1A chain	Q71U36; P68363; Q13748; Q15670; Q6PEY2; P68366	http://www.phosphosite.org/proteinAction.do?id=6833805&showAllSites=true	50; 50; 50; 50; 50; 50				AYHEQLSVAEITNACFEPANQMVK	3	917.435			17829	17630			17307	17218	16946	16867					18250		17791	17618	17070	17014	17383	17285	16948	16906					57.585		57.0892	57.1168	57.1877	57.2037
734	729	Cytoskeletal protein	TUBA1A; TUBA1B; TUBA3C; TUBA3D; TUBA3E; TUBA4A	TUBA1A; TUBA1B; TUBA3C; TUBA3D; TUBA3E; TUBA4A		tubulin alpha-1A chain	Q71U36; P68363; Q13748; Q15670; Q6PEY2; P68366	http://www.phosphosite.org/proteinAction.do?id=6833805&showAllSites=true	50; 50; 50; 50; 50; 50				AYHEQLSVAEITNACFEPANQMVK	3	917.435			17810	17651			17383	17254	17028	16878					18250		17791	17618	17070	17014	17383	17285	16948	16906					57.585		57.0892	57.1168	57.1877	57.2037
735	730	Cytoskeletal protein	TUBA1A; TUBA1B; TUBA3C; TUBA3D; TUBA3E; TUBA4A	TUBA1A; TUBA1B; TUBA3C; TUBA3D; TUBA3E; TUBA4A		tubulin alpha-1A chain	Q71U36; P68363; Q13748; Q15670; Q6PEY2; P68366	http://www.phosphosite.org/proteinAction.do?id=6833805&showAllSites=true	50; 50; 50; 50; 50; 50				AYHEQLSVAEITNACFEPANQMVK	3	917.435				17612											18250		17791	17618	17070	17014	17383	17285	16948	16906					57.585		57.0892	57.1168	57.1877	57.2037
736	731	Cytoskeletal protein	TUBA1A; TUBA1B; TUBA1C; TUBA3C; TUBA3D; TUBA3E; TUBA4A	TUBA1A; TUBA1B; TUBA1C; TUBA3C; TUBA3D; TUBA3E; TUBA4A		tubulin alpha-1A chain	Q71U36; P68363; Q9BQE3; Q13748; Q15670; Q6PEY2; P68366	http://www.phosphosite.org/proteinAction.do?id=6833805&showAllSites=true	50; 50; 50; 50; 50; 50; 50				CLEHGIQPDGQM#PSDK	2	914.404	7221					6634					4399	4269	4307	4288	7221	7134	7055	6941	6627	6667					4385	4272	4307	4270	28.0675	27.8617	27.826	27.7945	27.7733	28.0007
737	732	Cytoskeletal protein	TUBA1A; TUBA1B; TUBA1C; TUBA3C; TUBA3D; TUBA3E; TUBA4A	TUBA1A; TUBA1B; TUBA1C; TUBA3C; TUBA3D; TUBA3E; TUBA4A		tubulin alpha-1A chain	Q71U36; P68363; Q9BQE3; Q13748; Q15670; Q6PEY2; P68366	http://www.phosphosite.org/proteinAction.do?id=6833805&showAllSites=true	50; 50; 50; 50; 50; 50; 50				CLEHGIQPDGQM#PSDK	3	609.938	7123	7037	7000	6855		6562	6612	6566		6444		4274	4296	4271	7237	7037	7055	6941	6627	6646	6636	6594	6485	6440	4385	4274	4316	4291	28.0675	27.8617	27.826	27.7945	27.7733	27.9448
738	733	Cytoskeletal protein	TUBA1A; TUBA1B; TUBA1C; TUBA3C; TUBA3D; TUBA3E	TUBA1A; TUBA1B; TUBA1C; TUBA3C; TUBA3D; TUBA3E		tubulin alpha-1A chain	Q71U36; P68363; Q9BQE3; Q13748; Q15670; Q6PEY2	http://www.phosphosite.org/proteinAction.do?id=6833805&showAllSites=true	50; 50; 50; 50; 50; 50				CLEHGIQPDGQM#PSDKTIGGGDDSFNTFFSETGAGK	4	954.924	17164	16948	16775	16541	16011	15924	16179	16180	15936		13317	12946	13031	12653	17225	16961	16795	16582	16063	15965	16234	16152	15950	15881	13334	12960	13026	12681	54.8743	54.643	54.4788	54.3657	54.4848	54.3733
739	734	Cytoskeletal protein	TUBA1A; TUBA1B; TUBA1C; TUBA3C; TUBA3D; TUBA3E	TUBA1A; TUBA1B; TUBA1C; TUBA3C; TUBA3D; TUBA3E		tubulin alpha-1A chain	Q71U36; P68363; Q9BQE3; Q13748; Q15670; Q6PEY2	http://www.phosphosite.org/proteinAction.do?id=6833805&showAllSites=true	50; 50; 50; 50; 50; 50				CLEHGIQPDGQM#PSDKTIGGGDDSFNTFFSETGAGK	4	954.924	17318	16961					16198	16121	16061		13334		13014	12664	17225	16961	16795	16582	16063	15965	16234	16152	15950	15881	13334	12960	13026	12681	54.8743	54.643	54.4788	54.3657	54.4848	54.3733
740	735	Cytoskeletal protein	TUBA1A; TUBA1B; TUBA1C; TUBA3C; TUBA3D; TUBA3E	TUBA1A; TUBA1B; TUBA1C; TUBA3C; TUBA3D; TUBA3E		tubulin alpha-1A chain	Q71U36; P68363; Q9BQE3; Q13748; Q15670; Q6PEY2	http://www.phosphosite.org/proteinAction.do?id=6833805&showAllSites=true	50; 50; 50; 50; 50; 50				CLEHGIQPDGQM#PSDKTIGGGDDSFNTFFSETGAGK	4	954.924	17390													12824	17225	16961	16795	16582	16063	15965	16234	16152	15950	15881	13334	12960	13026	12681	54.8743	54.643	54.4788	54.3657	54.4848	54.3733
741	736	Cytoskeletal protein	TUBA1A; TUBA1B; TUBA1C; TUBA3C; TUBA3D; TUBA3E	TUBA1A; TUBA1B; TUBA1C; TUBA3C; TUBA3D; TUBA3E		tubulin alpha-1A chain	Q71U36; P68363; Q9BQE3; Q13748; Q15670; Q6PEY2	http://www.phosphosite.org/proteinAction.do?id=6833805&showAllSites=true	50; 50; 50; 50; 50; 50				DGQM#PSDKTIGGGDDSFNTFFSETGAGK	3	961.419	18311						17410								18292		17896				17410	17344							57.693		57.363
742	737	Cytoskeletal protein	TUBA1A; TUBA1B; TUBA1C; TUBA3C; TUBA3D; TUBA3E	TUBA1A; TUBA1B; TUBA1C; TUBA3C; TUBA3D; TUBA3E		tubulin alpha-1A chain	Q71U36; P68363; Q9BQE3; Q13748; Q15670; Q6PEY2	http://www.phosphosite.org/proteinAction.do?id=6833805&showAllSites=true	50; 50; 50; 50; 50; 50				DVNAAIATIK	2	508.293			12442	12284			11884	11819	11649	11624	9004	8760	8815	8626	12725	12626	12440	12303	11842	11793	11893	11816	11649	11644	9017	8789	8815	8635	42.8582	42.7705	42.7047	42.7532	42.775	42.7835
743	738	Cytoskeletal protein	TUBA1A; TUBA1B; TUBA1C; TUBA3C; TUBA3D; TUBA4A; TUBA8; TUBAL3	TUBA1A; TUBA1B; TUBA1C; TUBA3C; TUBA3D; TUBA4A; TUBA8; TUBAL3		tubulin alpha-1A chain	Q71U36; P68363; Q9BQE3; Q13748; Q15670; P68366; Q9NY65; Q9H6Z0	http://www.phosphosite.org/proteinAction.do?id=6833805&showAllSites=true	50; 50; 50; 50; 50; 50; 50; 50				EDAANNYAR	2	512.228	4786	4718	4657	4572	4364	4354									4776	4724	4657	4598	4360	4337	4345		4203						20.9457	20.8718	20.7113	20.7233	20.7838	20.7925
744	739	Cytoskeletal protein	TUBA1A; TUBA1B; TUBA1C	TUBA1A; TUBA1B; TUBA1C		tubulin alpha-1A chain	Q71U36; P68363; Q9BQE3	http://www.phosphosite.org/proteinAction.do?id=6833805&showAllSites=true	50; 50; 50				EIIDLVLDR	2	543.314		20101	19909	19714		19088	19547	19522	19173						20329	20134	19909	19743	19191	19103	19537	19514	19169	19068					63.041	62.9158	62.605	62.6548	62.7642	62.7072
745	740	Cytoskeletal protein	TUBA1A; TUBA1B; TUBA1C; TUBA3C; TUBA3D; TUBA3E; TUBA4A	TUBA1A; TUBA1B; TUBA1C; TUBA3C; TUBA3D; TUBA3E; TUBA4A		tubulin alpha-1A chain	Q71U36; P68363; Q9BQE3; Q13748; Q15670; Q6PEY2; P68366	http://www.phosphosite.org/proteinAction.do?id=6833805&showAllSites=true	50; 50; 50; 50; 50; 50; 50				ELYCLEHGIQPDGQM#PSDK	3	745.001		12497	12292	12160	11721	11652	11751	11690			9092	8891	8915	8727	12620	12489	12274	12162	11721	11648	11736	11655			9092	8852	8910	8719	42.5693	42.4018	42.2667	42.368	42.3553	42.3658
746	741	Cytoskeletal protein	TUBA1A; TUBA1B; TUBA1C; TUBA3C; TUBA3D; TUBA3E; TUBA4A	TUBA1A; TUBA1B; TUBA1C; TUBA3C; TUBA3D; TUBA3E; TUBA4A		tubulin alpha-1A chain	Q71U36; P68363; Q9BQE3; Q13748; Q15670; Q6PEY2; P68366	http://www.phosphosite.org/proteinAction.do?id=6833805&showAllSites=true	50; 50; 50; 50; 50; 50; 50				ELYCLEHGIQPDGQM#PSDK	3	745.001							11767								12620	12489	12274	12162	11721	11648	11736	11655			9092	8852	8910	8719	42.5693	42.4018	42.2667	42.368	42.3553	42.3658
747	742	Cytoskeletal protein	TUBA1A; TUBA1B; TUBA1C; TUBA3C; TUBA3D; TUBA3E; TUBA4A; TUBA8	TUBA1A; TUBA1B; TUBA1C; TUBA3C; TUBA3D; TUBA3E; TUBA4A; TUBA8		tubulin alpha-1A chain	Q71U36; P68363; Q9BQE3; Q13748; Q15670; Q6PEY2; P68366; Q9NY65	http://www.phosphosite.org/proteinAction.do?id=6833805&showAllSites=true	50; 50; 50; 50; 50; 50; 50; 50				FDGALNVDLTEFQTNLVPYPR	2	1205.11			25004	24714		24092	24798		24396	24216	21051	20253	20578	19792	25178		25006		24096	24053	24806	24777	24396	24223	21051	20268	20583	19800	75.6653		75.439		75.4552	75.4425
748	743	Cytoskeletal protein	TUBA1A; TUBA1B; TUBA1C; TUBA3C; TUBA3D; TUBA3E; TUBA4A; TUBA8	TUBA1A; TUBA1B; TUBA1C; TUBA3C; TUBA3D; TUBA3E; TUBA4A; TUBA8		tubulin alpha-1A chain	Q71U36; P68363; Q9BQE3; Q13748; Q15670; Q6PEY2; P68366; Q9NY65	http://www.phosphosite.org/proteinAction.do?id=6833805&showAllSites=true	50; 50; 50; 50; 50; 50; 50; 50				FDGALNVDLTEFQTNLVPYPR	2	1205.11							24824								25178		25006		24096	24053	24806	24777	24396	24223	21051	20268	20583	19800	75.6653		75.439		75.4552	75.4425
749	744	Cytoskeletal protein	TUBA1A; TUBA1B; TUBA1C; TUBA3C; TUBA3D; TUBA3E; TUBA4A; TUBA8	TUBA1A; TUBA1B; TUBA1C; TUBA3C; TUBA3D; TUBA3E; TUBA4A; TUBA8		tubulin alpha-1A chain	Q71U36; P68363; Q9BQE3; Q13748; Q15670; Q6PEY2; P68366; Q9NY65	http://www.phosphosite.org/proteinAction.do?id=6833805&showAllSites=true	50; 50; 50; 50; 50; 50; 50; 50				FDGALNVDLTEFQTNLVPYPR	3	803.741	25245	24937	24976	24670	24060	24059	24809	24799	24339	24163	21061	20249	20584	19791	25178	24976	25006	24705	24096	24095	24785	24819	24379	24163	21078	20268	20583	19791	75.6653	75.6513	75.439	75.3932	75.4552	75.5518
750	745	Cytoskeletal protein	TUBA1A; TUBA1B; TUBA1C; TUBA3C; TUBA3D; TUBA3E; TUBA4A; TUBA8	TUBA1A; TUBA1B; TUBA1C; TUBA3C; TUBA3D; TUBA3E; TUBA4A; TUBA8		tubulin alpha-1A chain	Q71U36; P68363; Q9BQE3; Q13748; Q15670; Q6PEY2; P68366; Q9NY65	http://www.phosphosite.org/proteinAction.do?id=6833805&showAllSites=true	50; 50; 50; 50; 50; 50; 50; 50				FDGALNVDLTEFQTNLVPYPR	3	803.741						24145									25178	24976	25006	24705	24096	24095	24785	24819	24379	24163	21078	20268	20583	19791	75.6653	75.6513	75.439	75.3932	75.4552	75.5518
751	746	Cytoskeletal protein	TUBA1A; TUBA1B; TUBA1C; TUBA3C; TUBA3D; TUBA3E; TUBA4A; TUBA4B	TUBA1A; TUBA1B; TUBA1C; TUBA3C; TUBA3D; TUBA3E; TUBA4A; TUBA4B		tubulin alpha-1A chain	Q71U36; P68363; Q9BQE3; Q13748; Q15670; Q6PEY2; P68366; Q9H853	http://www.phosphosite.org/proteinAction.do?id=6833805&showAllSites=true	50; 50; 50; 50; 50; 50; 50; 28				GHYTIGK	2	388.209		4576	4554		4275						2896	2859	2818		4732	4576	4595	4509	4304	4286	4283	4272	4169	4224	2896	2858	2815	2854	20.8112	20.5375	20.4567	20.4345	20.615	20.6132
752	747	Cytoskeletal protein	TUBA1A; TUBA1B; TUBA1C	TUBA1A; TUBA1B; TUBA1C		tubulin alpha-1A chain	Q71U36; P68363; Q9BQE3	http://www.phosphosite.org/proteinAction.do?id=6833805&showAllSites=true	50; 50; 50				GHYTIGKEIIDLVLDR	3	614.676	23541	22997													23588	22997	22814	22557	21935	21924	22582	22393	22172	21965					71.5427	70.455	69.8847	69.8388	69.8032	69.9505
753	748	Cytoskeletal protein	TUBA1A; TUBA1B; TUBA1C	TUBA1A; TUBA1B; TUBA1C		tubulin alpha-1A chain	Q71U36; P68363; Q9BQE3	http://www.phosphosite.org/proteinAction.do?id=6833805&showAllSites=true	50; 50; 50				GHYTIGKEIIDLVLDRIR	3	704.404		24751									20279				25388	24751	24609	24358		23658	24283	24219	23816	23706	20279	19596	19869	19191	76.2163	75.0377	74.4322	74.5063		74.4122
754	749	Cytoskeletal protein	TUBA1A; TUBA1B; TUBA1C	TUBA1A; TUBA1B; TUBA1C		tubulin alpha-1A chain	Q71U36; P68363; Q9BQE3	http://www.phosphosite.org/proteinAction.do?id=6833805&showAllSites=true	50; 50; 50				GHYTIGKEIIDLVLDRIR	4	528.555	25318	24704		24346			24288								25318	24745	24689	24323	23635	23616	24304	24198	23816	23643					76.2723	75.0377	74.6382	74.4118	74.259	74.3103
755	750	Cytoskeletal protein	TUBA1A; TUBA1B; TUBA1C	TUBA1A; TUBA1B; TUBA1C		tubulin alpha-1A chain	Q71U36; P68363; Q9BQE3	http://www.phosphosite.org/proteinAction.do?id=6833805&showAllSites=true	50; 50; 50				GHYTIGKEIIDLVLDRIR	5	423.045		24734												19166	25388	24734	24689	24302	23677	23658		24240	23963	23685	20280	19554	19869	19166	76.2163	75.0895	74.6382	74.3587	74.368	74.4122
756	751	Cytoskeletal protein	TUBA1A; TUBA1B; TUBA1C	TUBA1A; TUBA1B; TUBA1C		tubulin alpha-1A chain	Q71U36; P68363; Q9BQE3	http://www.phosphosite.org/proteinAction.do?id=6833805&showAllSites=true	50; 50; 50				GHYTIGKEIIDLVLDRIRK	4	560.578		22999									18639	18056		17623	23735	22999	22835	22537	21767	21882	22318	22309	21900		18639	18063	18231	17637	71.9097	70.6193	69.9323	69.7855	69.3615	69.842
757	752	Cytoskeletal protein	TUBA1A; TUBA1B; TUBA1C	TUBA1A; TUBA1B; TUBA1C		tubulin alpha-1A chain	Q71U36; P68363; Q9BQE3	http://www.phosphosite.org/proteinAction.do?id=6833805&showAllSites=true	50; 50; 50				GHYTIGKEIIDLVLDRIRK	5	448.664	23710														23710	23030	22898	22578	21767	21882	22355		21984						71.8612	70.5148	70.0952	69.8932	69.3615	69.842
758	753	Cytoskeletal protein	TUBA1A; TUBA1B; TUBA1C; TUBA3C; TUBA3D; TUBA3E; TUBA4A	TUBA1A; TUBA1B; TUBA1C; TUBA3C; TUBA3D; TUBA3E; TUBA4A		tubulin alpha-1A chain	Q71U36; P68363; Q9BQE3; Q13748; Q15670; Q6PEY2; P68366	http://www.phosphosite.org/proteinAction.do?id=6833805&showAllSites=true	50; 50; 50; 50; 50; 50; 50				GIQPDGQM#PSDK	2	644.795	5466	5399	5348	5252	5009	4998									5466	5451	5387	5292	5046	5035	4982	4999							23.0712	22.9797	22.8912	22.8533	22.9012	23.0015
759	754	Cytoskeletal protein	TUBA1A; TUBA1B; TUBA1C; TUBA3C; TUBA3D; TUBA3E	TUBA1A; TUBA1B; TUBA1C; TUBA3C; TUBA3D; TUBA3E		tubulin alpha-1A chain	Q71U36; P68363; Q9BQE3; Q13748; Q15670; Q6PEY2	http://www.phosphosite.org/proteinAction.do?id=6833805&showAllSites=true	50; 50; 50; 50; 50; 50				GIQPDGQM#PSDKTIGGGDDSFNTFFSETGAGK	3	1093.16	18277														18277	18015	17833	17639	17109	17035	17353	17267		16927					57.6375	57.2817	57.1967	57.1723	57.2898	57.2588
760	755	Cytoskeletal protein	TUBA1A; TUBA1B; TUBA1C; TUBA3C; TUBA3D; TUBA3E	TUBA1A; TUBA1B; TUBA1C; TUBA3C; TUBA3D; TUBA3E		tubulin alpha-1A chain	Q71U36; P68363; Q9BQE3; Q13748; Q15670; Q6PEY2	http://www.phosphosite.org/proteinAction.do?id=6833805&showAllSites=true	50; 50; 50; 50; 50; 50				GQM#PSDKTIGGGDDSFNTFFSETGAGK	3	923.077	17495	17306	17127	16914	16370	16283	16548	16452		16228	13441		13136	12787	17540	17357	17168	16952	16410	16341	16639	16509	16311	16266	13457	13086	13136	12807	55.7148	55.5383	55.4757	55.356	55.426	55.3962
761	756	Cytoskeletal protein	TUBA1A; TUBA1B; TUBA1C; TUBA3C; TUBA3D; TUBA3E	TUBA1A; TUBA1B; TUBA1C; TUBA3C; TUBA3D; TUBA3E		tubulin alpha-1A chain	Q71U36; P68363; Q9BQE3; Q13748; Q15670; Q6PEY2	http://www.phosphosite.org/proteinAction.do?id=6833805&showAllSites=true	50; 50; 50; 50; 50; 50				GQM#PSDKTIGGGDDSFNTFFSETGAGK	3	923.077							16639			16219					17540	17357	17168	16952	16410	16341	16639	16509	16311	16266	13457	13086	13136	12807	55.7148	55.5383	55.4757	55.356	55.426	55.3962
762	757	Cytoskeletal protein	TUBA1A; TUBA1B; TUBA1C; TUBA3C; TUBA3D; TUBA3E	TUBA1A; TUBA1B; TUBA1C; TUBA3C; TUBA3D; TUBA3E		tubulin alpha-1A chain	Q71U36; P68363; Q9BQE3; Q13748; Q15670; Q6PEY2	http://www.phosphosite.org/proteinAction.do?id=6833805&showAllSites=true	50; 50; 50; 50; 50; 50				GQM#PSDKTIGGGDDSFNTFFSETGAGKHVPR	5	652.105								14240							15377	15185	15996				14331	14240							49.9528	49.7185	52.3458
763	758	Cytoskeletal protein	TUBA1A; TUBA1B; TUBA1C; TUBA3C; TUBA3D; TUBA3E; TUBA4A	TUBA1A; TUBA1B; TUBA1C; TUBA3C; TUBA3D; TUBA3E; TUBA4A		tubulin alpha-1A chain	Q71U36; P68363; Q9BQE3; Q13748; Q15670; Q6PEY2; P68366	http://www.phosphosite.org/proteinAction.do?id=6833805&showAllSites=true	50; 50; 50; 50; 50; 50; 50				HGIQPDGQM#PSDK	2	713.325	4530	4441	4385	4289	4096	4066									4508	4441	4410	4312	4131	4096	4098								20.1795	20.0635	19.9318	19.8667	20.1065	20.0285
764	759	Cytoskeletal protein	TUBA1A; TUBA1B; TUBA1C; TUBA3C; TUBA3D; TUBA3E; TUBA4A	TUBA1A; TUBA1B; TUBA1C; TUBA3C; TUBA3D; TUBA3E; TUBA4A		tubulin alpha-1A chain	Q71U36; P68363; Q9BQE3; Q13748; Q15670; Q6PEY2; P68366	http://www.phosphosite.org/proteinAction.do?id=6833805&showAllSites=true	50; 50; 50; 50; 50; 50; 50				HGIQPDGQM#PSDK	2	713.325	4353	4277													4508	4441	4410	4312	4131	4096	4098								20.1795	20.0635	19.9318	19.8667	20.1065	20.0285
765	760	Cytoskeletal protein	TUBA1A; TUBA1B; TUBA1C; TUBA3C; TUBA3D; TUBA3E; TUBA4A	TUBA1A; TUBA1B; TUBA1C; TUBA3C; TUBA3D; TUBA3E; TUBA4A		tubulin alpha-1A chain	Q71U36; P68363; Q9BQE3; Q13748; Q15670; Q6PEY2; P68366	http://www.phosphosite.org/proteinAction.do?id=6833805&showAllSites=true	50; 50; 50; 50; 50; 50; 50				HGIQPDGQM#PSDK	3	475.886	4341	4281	4363	4281	4100	4079									4508	4462	4392	4312	4120	4096	4106	4098		4035					20.1795	20.0635	19.879	19.8667	20.0657	20.0285
766	761	Cytoskeletal protein	TUBA1A; TUBA1B; TUBA1C; TUBA3C; TUBA3D; TUBA3E; TUBA4A	TUBA1A; TUBA1B; TUBA1C; TUBA3C; TUBA3D; TUBA3E; TUBA4A		tubulin alpha-1A chain	Q71U36; P68363; Q9BQE3; Q13748; Q15670; Q6PEY2; P68366	http://www.phosphosite.org/proteinAction.do?id=6833805&showAllSites=true	50; 50; 50; 50; 50; 50; 50				HGIQPDGQM#PSDK	3	475.886	4509	4462													4508	4462	4392	4312	4120	4096	4106	4098		4035					20.1795	20.0635	19.879	19.8667	20.0657	20.0285
767	762	Cytoskeletal protein	TUBA1A; TUBA1B; TUBA1C; TUBA3C; TUBA3D; TUBA3E	TUBA1A; TUBA1B; TUBA1C; TUBA3C; TUBA3D; TUBA3E		tubulin alpha-1A chain	Q71U36; P68363; Q9BQE3; Q13748; Q15670; Q6PEY2	http://www.phosphosite.org/proteinAction.do?id=6833805&showAllSites=true	50; 50; 50; 50; 50; 50				HGIQPDGQM#PSDKTIGGGDDSFNTFFSETGAGK	4	854.385	16617	16423	16315	16041	15544	15492		15624							16617	16483	16248	16074	15554	15485	15674	15628		15292					53.3753	53.1952	52.9918	52.9967	53.1068	53.0742
768	763	Cytoskeletal protein	TUBA1A; TUBA1B; TUBA1C; TUBA3C; TUBA3D; TUBA3E	TUBA1A; TUBA1B; TUBA1C; TUBA3C; TUBA3D; TUBA3E		tubulin alpha-1A chain	Q71U36; P68363; Q9BQE3; Q13748; Q15670; Q6PEY2	http://www.phosphosite.org/proteinAction.do?id=6833805&showAllSites=true	50; 50; 50; 50; 50; 50				HGIQPDGQM#PSDKTIGGGDDSFNTFFSETGAGK	4	854.385	16829	16627			15533										16617	16483	16248	16074	15554	15485	15674	15628		15292					53.3753	53.1952	52.9918	52.9967	53.1068	53.0742
769	764	Cytoskeletal protein	TUBA1A; TUBA1B; TUBA1C; TUBA3C; TUBA3D; TUBA3E	TUBA1A; TUBA1B; TUBA1C; TUBA3C; TUBA3D; TUBA3E		tubulin alpha-1A chain	Q71U36; P68363; Q9BQE3; Q13748; Q15670; Q6PEY2	http://www.phosphosite.org/proteinAction.do?id=6833805&showAllSites=true	50; 50; 50; 50; 50; 50				HGIQPDGQM#PSDKTIGGGDDSFNTFFSETGAGK	4	854.385	16886														16617	16483	16248	16074	15554	15485	15674	15628		15292					53.3753	53.1952	52.9918	52.9967	53.1068	53.0742
770	765	Cytoskeletal protein	TUBA1A; TUBA1B; TUBA1C; TUBA3C; TUBA3D; TUBA3E	TUBA1A; TUBA1B; TUBA1C; TUBA3C; TUBA3D; TUBA3E		tubulin alpha-1A chain	Q71U36; P68363; Q9BQE3; Q13748; Q15670; Q6PEY2	http://www.phosphosite.org/proteinAction.do?id=6833805&showAllSites=true	50; 50; 50; 50; 50; 50				HGIQPDGQM#PSDKTIGGGDDSFNTFFSETGAGKHVPR	5	781.566	14939	14770													14939	14789													48.8393	48.6505
771	766	Cytoskeletal protein	TUBA1A; TUBA1B; TUBA1C; TUBA3C; TUBA3D; TUBA3E	TUBA1A; TUBA1B; TUBA1C; TUBA3C; TUBA3D; TUBA3E		tubulin alpha-1A chain	Q71U36; P68363; Q9BQE3; Q13748; Q15670; Q6PEY2	http://www.phosphosite.org/proteinAction.do?id=6833805&showAllSites=true	50; 50; 50; 50; 50; 50				HGIQPDGQM#PSDKTIGGGDDSFNTFFSETGAGKHVPR	5	781.566		14746													14939	14789													48.8393	48.6505
772	767	Cytoskeletal protein	TUBA1A; TUBA1B; TUBA1C; TUBA3C; TUBA3D; TUBA3E; TUBA4A	TUBA1A; TUBA1B; TUBA1C; TUBA3C; TUBA3D; TUBA3E; TUBA4A		tubulin alpha-1A chain	Q71U36; P68363; Q9BQE3; Q13748; Q15670; Q6PEY2; P68366	http://www.phosphosite.org/proteinAction.do?id=6833805&showAllSites=true	50; 50; 50; 50; 50; 50; 50				IHFPLATYAPVISAEK	3	586.326	19202	18734	18470	18577	17762	17947	18218	18217	17964	17878	14816	14437			19132	18812	18692	18409	17923	17861	18170	18129	17409	17878	14816	14388	14682	14130	59.8867	59.3945	59.4425	59.1995	59.442	59.4532
773	768	Cytoskeletal protein	TUBA1A; TUBA1B; TUBA1C; TUBA3C; TUBA3D; TUBA3E; TUBA4A	TUBA1A; TUBA1B; TUBA1C; TUBA3C; TUBA3D; TUBA3E; TUBA4A		tubulin alpha-1A chain	Q71U36; P68363; Q9BQE3; Q13748; Q15670; Q6PEY2; P68366	http://www.phosphosite.org/proteinAction.do?id=6833805&showAllSites=true	50; 50; 50; 50; 50; 50; 50				IHFPLATYAPVISAEK	3	586.326				18311	18031										19132	18812	18692	18409	17923	17861	18170	18129	17409	17878	14816	14388	14682	14130	59.8867	59.3945	59.4425	59.1995	59.442	59.4532
774	769	Cytoskeletal protein	TUBA1A; TUBA1B; TUBA1C; TUBA3C; TUBA3D; TUBA3E	TUBA1A; TUBA1B; TUBA1C; TUBA3C; TUBA3D; TUBA3E		tubulin alpha-1A chain	Q71U36; P68363; Q9BQE3; Q13748; Q15670; Q6PEY2	http://www.phosphosite.org/proteinAction.do?id=6833805&showAllSites=true	50; 50; 50; 50; 50; 50				ISIHVGQAGVQIGNACWELYCLEHGIQPDGQM#PSDK	4	1006.73			21565	21359	20711						18098	17415			21967	21791	21565	21358	20751	20736	21730	21658	21314	21167	18098	17412	17643	17007	67.2662	67.2477	66.7662	66.7228	66.7152	66.918
775	770	Cytoskeletal protein	TUBA1A; TUBA1B; TUBA1C; TUBA3C; TUBA3D; TUBA3E	TUBA1A; TUBA1B; TUBA1C; TUBA3C; TUBA3D; TUBA3E		tubulin alpha-1A chain	Q71U36; P68363; Q9BQE3; Q13748; Q15670; Q6PEY2	http://www.phosphosite.org/proteinAction.do?id=6833805&showAllSites=true	50; 50; 50; 50; 50; 50				ISIHVGQAGVQIGNACWELYCLEHGIQPDGQM#PSDK	4	1006.73			21634									17386			21967	21791	21565	21358	20751	20736	21730	21658	21314	21167	18098	17412	17643	17007	67.2662	67.2477	66.7662	66.7228	66.7152	66.918
776	771	Cytoskeletal protein	TUBA1A; TUBA1B; TUBA1C	TUBA1A; TUBA1B; TUBA1C		tubulin alpha-1A chain	Q71U36; P68363; Q9BQE3	http://www.phosphosite.org/proteinAction.do?id=6833805&showAllSites=true	50; 50; 50				KLADQCTGLQGFLVFHSF	3	690.015			23471			22572									23840	23554	23479	23238	22643	22572	23217	23154	22770	22679					72.1673	71.8863	71.577	71.6022	71.6763	71.6815
777	772	Cytoskeletal protein	TUBA1A; TUBA1B; TUBA1C	TUBA1A; TUBA1B; TUBA1C		tubulin alpha-1A chain	Q71U36; P68363; Q9BQE3	http://www.phosphosite.org/proteinAction.do?id=6833805&showAllSites=true	50; 50; 50				KLADQCTGLQGFLVFHSFGGGTGSGFTSLLM#E	3	1126.88	26824	26489											21979		26851	26489						26218			22460	21630	21979	21164	80.0597	79.7682
778	773	Cytoskeletal protein	TUBA1A; TUBA1B; TUBA1C	TUBA1A; TUBA1B; TUBA1C		tubulin alpha-1A chain	Q71U36; P68363; Q9BQE3	http://www.phosphosite.org/proteinAction.do?id=6833805&showAllSites=true	50; 50; 50				KLADQCTGLQGFLVFHSFGGGTGSGFTSLLM#E	3	1126.88	26858														26851	26489						26218			22460	21630	21979	21164	80.0597	79.7682
779	774	Cytoskeletal protein	TUBA1A; TUBA1B; TUBA1C	TUBA1A; TUBA1B; TUBA1C		tubulin alpha-1A chain	Q71U36; P68363; Q9BQE3	http://www.phosphosite.org/proteinAction.do?id=6833805&showAllSites=true	50; 50; 50				KLADQCTGLQGFLVFHSFGGGTGSGFTSLLM#ER	3	1178.91	24855	24551	24580	24291		23628	24229	24404	24077	23549	20719	19803	20104	19375	24884	24577		24281		23637	24325	24562	23837	23685	20719	19848	20163	19401	74.894	74.596		74.3087		74.363
780	775	Cytoskeletal protein	TUBA1A; TUBA1B; TUBA1C	TUBA1A; TUBA1B; TUBA1C		tubulin alpha-1A chain	Q71U36; P68363; Q9BQE3	http://www.phosphosite.org/proteinAction.do?id=6833805&showAllSites=true	50; 50; 50				KLADQCTGLQGFLVFHSFGGGTGSGFTSLLM#ER	3	1178.91	24864	24580	24614			23588	24591	24180	23754	24072	20599	19853	20216	19385	24884	24577		24281		23637	24325	24562	23837	23685	20719	19848	20163	19401	74.894	74.596		74.3087		74.363
781	776	Cytoskeletal protein	TUBA1A; TUBA1B; TUBA1C	TUBA1A; TUBA1B; TUBA1C		tubulin alpha-1A chain	Q71U36; P68363; Q9BQE3	http://www.phosphosite.org/proteinAction.do?id=6833805&showAllSites=true	50; 50; 50				KLADQCTGLQGFLVFHSFGGGTGSGFTSLLM#ER	3	1178.91			24667			23687	24452	24172	23965	23770			20233	19501	24884	24577		24281		23637	24325	24562	23837	23685	20719	19848	20163	19401	74.894	74.596		74.3087		74.363
782	777	Cytoskeletal protein	TUBA1A; TUBA1B; TUBA1C	TUBA1A; TUBA1B; TUBA1C		tubulin alpha-1A chain	Q71U36; P68363; Q9BQE3	http://www.phosphosite.org/proteinAction.do?id=6833805&showAllSites=true	50; 50; 50				KLADQCTGLQGFLVFHSFGGGTGSGFTSLLM#ER	3	1178.91							24942	24562	24748	23979					24884	24577		24281		23637	24325	24562	23837	23685	20719	19848	20163	19401	74.894	74.596		74.3087		74.363
783	778	Cytoskeletal protein	TUBA1A; TUBA1B; TUBA1C	TUBA1A; TUBA1B; TUBA1C		tubulin alpha-1A chain	Q71U36; P68363; Q9BQE3	http://www.phosphosite.org/proteinAction.do?id=6833805&showAllSites=true	50; 50; 50				KLADQCTGLQGFLVFHSFGGGTGSGFTSLLM#ER	3	1178.91								24623	24703	23562					24884	24577		24281		23637	24325	24562	23837	23685	20719	19848	20163	19401	74.894	74.596		74.3087		74.363
784	779	Cytoskeletal protein	TUBA1A; TUBA1B; TUBA1C	TUBA1A; TUBA1B; TUBA1C		tubulin alpha-1A chain	Q71U36; P68363; Q9BQE3	http://www.phosphosite.org/proteinAction.do?id=6833805&showAllSites=true	50; 50; 50				KLADQCTGLQGFLVFHSFGGGTGSGFTSLLM#ER	3	1178.91										24005					24884	24577		24281		23637	24325	24562	23837	23685	20719	19848	20163	19401	74.894	74.596		74.3087		74.363
785	780	Cytoskeletal protein	TUBA1A; TUBA1B; TUBA1C	TUBA1A; TUBA1B; TUBA1C		tubulin alpha-1A chain	Q71U36; P68363; Q9BQE3	http://www.phosphosite.org/proteinAction.do?id=6833805&showAllSites=true	50; 50; 50				KLADQCTGLQGFLVFHSFGGGTGSGFTSLLM#ER	3	1178.91										24094					24884	24577		24281		23637	24325	24562	23837	23685	20719	19848	20163	19401	74.894	74.596		74.3087		74.363
786	781	Cytoskeletal protein	TUBA1A; TUBA1B; TUBA1C	TUBA1A; TUBA1B; TUBA1C		tubulin alpha-1A chain	Q71U36; P68363; Q9BQE3	http://www.phosphosite.org/proteinAction.do?id=6833805&showAllSites=true	50; 50; 50				KLADQCTGLQGFLVFHSFGGGTGSGFTSLLM#ER	4	884.434	24822	24497	24510	24199	23657	23700	25700	24842	24068	24056	20554	19773	20101	19346	24884	24577	24588	24281	23635	23637	24304	24385	23837	23664	20554	19848	20142	19401	74.894	74.596	74.383	74.3087	74.259	74.363
787	782	Cytoskeletal protein	TUBA1A; TUBA1B; TUBA1C	TUBA1A; TUBA1B; TUBA1C		tubulin alpha-1A chain	Q71U36; P68363; Q9BQE3	http://www.phosphosite.org/proteinAction.do?id=6833805&showAllSites=true	50; 50; 50				KLADQCTGLQGFLVFHSFGGGTGSGFTSLLM#ER	4	884.434	25277			24185			24305	24157	23859	23848	20552		20750		24884	24577	24588	24281	23635	23637	24304	24385	23837	23664	20554	19848	20142	19401	74.894	74.596	74.383	74.3087	74.259	74.363
788	783	Cytoskeletal protein	TUBA1A; TUBA1B; TUBA1C	TUBA1A; TUBA1B; TUBA1C		tubulin alpha-1A chain	Q71U36; P68363; Q9BQE3	http://www.phosphosite.org/proteinAction.do?id=6833805&showAllSites=true	50; 50; 50				KLADQCTGLQGFLVFHSFGGGTGSGFTSLLM#ER	4	884.434							24765	25593	24276	23644					24884	24577	24588	24281	23635	23637	24304	24385	23837	23664	20554	19848	20142	19401	74.894	74.596	74.383	74.3087	74.259	74.363
789	784	Cytoskeletal protein	TUBA1A; TUBA1B; TUBA1C	TUBA1A; TUBA1B; TUBA1C		tubulin alpha-1A chain	Q71U36; P68363; Q9BQE3	http://www.phosphosite.org/proteinAction.do?id=6833805&showAllSites=true	50; 50; 50				KLADQCTGLQGFLVFHSFGGGTGSGFTSLLM#ER	4	884.434							25562	24385	23628	24493					24884	24577	24588	24281	23635	23637	24304	24385	23837	23664	20554	19848	20142	19401	74.894	74.596	74.383	74.3087	74.259	74.363
790	785	Cytoskeletal protein	TUBA1A; TUBA1B; TUBA1C	TUBA1A; TUBA1B; TUBA1C		tubulin alpha-1A chain	Q71U36; P68363; Q9BQE3	http://www.phosphosite.org/proteinAction.do?id=6833805&showAllSites=true	50; 50; 50				KLADQCTGLQGFLVFHSFGGGTGSGFTSLLM#ER	4	884.434							24991	27340		28764					24884	24577	24588	24281	23635	23637	24304	24385	23837	23664	20554	19848	20142	19401	74.894	74.596	74.383	74.3087	74.259	74.363
791	786	Cytoskeletal protein	TUBA1A; TUBA1B; TUBA1C	TUBA1A; TUBA1B; TUBA1C		tubulin alpha-1A chain	Q71U36; P68363; Q9BQE3	http://www.phosphosite.org/proteinAction.do?id=6833805&showAllSites=true	50; 50; 50				KLADQCTGLQGFLVFHSFGGGTGSGFTSLLM#ER	4	884.434							25468	24611		24704					24884	24577	24588	24281	23635	23637	24304	24385	23837	23664	20554	19848	20142	19401	74.894	74.596	74.383	74.3087	74.259	74.363
792	787	Cytoskeletal protein	TUBA1A; TUBA1B; TUBA1C	TUBA1A; TUBA1B; TUBA1C		tubulin alpha-1A chain	Q71U36; P68363; Q9BQE3	http://www.phosphosite.org/proteinAction.do?id=6833805&showAllSites=true	50; 50; 50				KLADQCTGLQGFLVFHSFGGGTGSGFTSLLM#ER	4	884.434							26418	30539							24884	24577	24588	24281	23635	23637	24304	24385	23837	23664	20554	19848	20142	19401	74.894	74.596	74.383	74.3087	74.259	74.363
793	788	Cytoskeletal protein	TUBA1A; TUBA1B; TUBA1C	TUBA1A; TUBA1B; TUBA1C		tubulin alpha-1A chain	Q71U36; P68363; Q9BQE3	http://www.phosphosite.org/proteinAction.do?id=6833805&showAllSites=true	50; 50; 50				KLADQCTGLQGFLVFHSFGGGTGSGFTSLLM#ER	4	884.434								30548							24884	24577	24588	24281	23635	23637	24304	24385	23837	23664	20554	19848	20142	19401	74.894	74.596	74.383	74.3087	74.259	74.363
794	789	Cytoskeletal protein	TUBA1A; TUBA1B; TUBA1C	TUBA1A; TUBA1B; TUBA1C		tubulin alpha-1A chain	Q71U36; P68363; Q9BQE3	http://www.phosphosite.org/proteinAction.do?id=6833805&showAllSites=true	50; 50; 50				KLADQCTGLQGFLVFHSFGGGTGSGFTSLLM#ER	4	884.434								29478							24884	24577	24588	24281	23635	23637	24304	24385	23837	23664	20554	19848	20142	19401	74.894	74.596	74.383	74.3087	74.259	74.363
795	790	Cytoskeletal protein	TUBA1A; TUBA1B; TUBA1C	TUBA1A; TUBA1B; TUBA1C		tubulin alpha-1A chain	Q71U36; P68363; Q9BQE3	http://www.phosphosite.org/proteinAction.do?id=6833805&showAllSites=true	50; 50; 50				KLADQCTGLQGFLVFHSFGGGTGSGFTSLLM#ER	5	707.749							24245			23791					24884	24556	24609	24302	23635		24472	24261	23837	23664					74.894	74.5412	74.4322	74.3587	74.259
796	791	Cytoskeletal protein	TUBA1A; TUBA1B; TUBA1C	TUBA1A; TUBA1B; TUBA1C		tubulin alpha-1A chain	Q71U36; P68363; Q9BQE3	http://www.phosphosite.org/proteinAction.do?id=6833805&showAllSites=true	50; 50; 50				KLADQCTGLQGFLVFHSFGGGTGSGFTSLLM#ER	5	707.749							24472								24884	24556	24609	24302	23635		24472	24261	23837	23664					74.894	74.5412	74.4322	74.3587	74.259
797	792	Cytoskeletal protein	TUBA1A; TUBA1B; TUBA1C	TUBA1A; TUBA1B; TUBA1C		tubulin alpha-1A chain	Q71U36; P68363; Q9BQE3	http://www.phosphosite.org/proteinAction.do?id=6833805&showAllSites=true	50; 50; 50				KLADQCTGLQGFLVFHSFGGGTGSGFTSLLMER	3	1173.58	25769						25391	25173	24942	24746					25739	25438		25137		24507	25281	25173	24812	24639					77.1253	76.8715		76.5088		76.585
798	793	Cytoskeletal protein	TUBA1A; TUBA1B; TUBA1C	TUBA1A; TUBA1B; TUBA1C		tubulin alpha-1A chain	Q71U36; P68363; Q9BQE3	http://www.phosphosite.org/proteinAction.do?id=6833805&showAllSites=true	50; 50; 50				KLADQCTGLQGFLVFHSFGGGTGSGFTSLLMER	3	1173.58	25800						25179	25143	24733	24542					25739	25438		25137		24507	25281	25173	24812	24639					77.1253	76.8715		76.5088		76.585
799	794	Cytoskeletal protein	TUBA1A; TUBA1B; TUBA1C	TUBA1A; TUBA1B; TUBA1C		tubulin alpha-1A chain	Q71U36; P68363; Q9BQE3	http://www.phosphosite.org/proteinAction.do?id=6833805&showAllSites=true	50; 50; 50				KLADQCTGLQGFLVFHSFGGGTGSGFTSLLMER	3	1173.58							25542	25430	25101						25739	25438		25137		24507	25281	25173	24812	24639					77.1253	76.8715		76.5088		76.585
800	795	Cytoskeletal protein	TUBA1A; TUBA1B; TUBA1C	TUBA1A; TUBA1B; TUBA1C		tubulin alpha-1A chain	Q71U36; P68363; Q9BQE3	http://www.phosphosite.org/proteinAction.do?id=6833805&showAllSites=true	50; 50; 50				KLADQCTGLQGFLVFHSFGGGTGSGFTSLLMER	3	1173.58							25171		25147						25739	25438		25137		24507	25281	25173	24812	24639					77.1253	76.8715		76.5088		76.585
801	796	Cytoskeletal protein	TUBA1A; TUBA1B; TUBA1C	TUBA1A; TUBA1B; TUBA1C		tubulin alpha-1A chain	Q71U36; P68363; Q9BQE3	http://www.phosphosite.org/proteinAction.do?id=6833805&showAllSites=true	50; 50; 50				KLADQCTGLQGFLVFHSFGGGTGSGFTSLLMER	3	1173.58									24647						25739	25438		25137		24507	25281	25173	24812	24639					77.1253	76.8715		76.5088		76.585
802	797	Cytoskeletal protein	TUBA1A; TUBA1B; TUBA1C	TUBA1A; TUBA1B; TUBA1C		tubulin alpha-1A chain	Q71U36; P68363; Q9BQE3	http://www.phosphosite.org/proteinAction.do?id=6833805&showAllSites=true	50; 50; 50				KLADQCTGLQGFLVFHSFGGGTGSGFTSLLMER	4	880.435	25803	25398	25381	25075	24465	24467	25115	25319	24960	24766	21356		20964	20118	25739	25459	25422	25137	24534	24507	25281	25234	24960	24639	21356	20604	20940	20115	77.1253	76.9297	76.5153	76.5088	76.6077	76.585
803	798	Cytoskeletal protein	TUBA1A; TUBA1B; TUBA1C	TUBA1A; TUBA1B; TUBA1C		tubulin alpha-1A chain	Q71U36; P68363; Q9BQE3	http://www.phosphosite.org/proteinAction.do?id=6833805&showAllSites=true	50; 50; 50				KLADQCTGLQGFLVFHSFGGGTGSGFTSLLMER	4	880.435	24900	25559	25350	25023		24422	25345	25091	25173	25761					25739	25459	25422	25137	24534	24507	25281	25234	24960	24639	21356	20604	20940	20115	77.1253	76.9297	76.5153	76.5088	76.6077	76.585
804	799	Cytoskeletal protein	TUBA1A; TUBA1B; TUBA1C	TUBA1A; TUBA1B; TUBA1C		tubulin alpha-1A chain	Q71U36; P68363; Q9BQE3	http://www.phosphosite.org/proteinAction.do?id=6833805&showAllSites=true	50; 50; 50				KLADQCTGLQGFLVFHSFGGGTGSGFTSLLMER	4	880.435			25559				25573	26247	24750	24556					25739	25459	25422	25137	24534	24507	25281	25234	24960	24639	21356	20604	20940	20115	77.1253	76.9297	76.5153	76.5088	76.6077	76.585
805	800	Cytoskeletal protein	TUBA1A; TUBA1B; TUBA1C	TUBA1A; TUBA1B; TUBA1C		tubulin alpha-1A chain	Q71U36; P68363; Q9BQE3	http://www.phosphosite.org/proteinAction.do?id=6833805&showAllSites=true	50; 50; 50				KLADQCTGLQGFLVFHSFGGGTGSGFTSLLMER	4	880.435							26290	26907	26454	24994					25739	25459	25422	25137	24534	24507	25281	25234	24960	24639	21356	20604	20940	20115	77.1253	76.9297	76.5153	76.5088	76.6077	76.585
806	801	Cytoskeletal protein	TUBA1A; TUBA1B; TUBA1C	TUBA1A; TUBA1B; TUBA1C		tubulin alpha-1A chain	Q71U36; P68363; Q9BQE3	http://www.phosphosite.org/proteinAction.do?id=6833805&showAllSites=true	50; 50; 50				KLADQCTGLQGFLVFHSFGGGTGSGFTSLLMER	4	880.435							27039		29918						25739	25459	25422	25137	24534	24507	25281	25234	24960	24639	21356	20604	20940	20115	77.1253	76.9297	76.5153	76.5088	76.6077	76.585
807	802	Cytoskeletal protein	TUBA1A; TUBA1B; TUBA1C	TUBA1A; TUBA1B; TUBA1C		tubulin alpha-1A chain	Q71U36; P68363; Q9BQE3	http://www.phosphosite.org/proteinAction.do?id=6833805&showAllSites=true	50; 50; 50				KLADQCTGLQGFLVFHSFGGGTGSGFTSLLMER	4	880.435							30547								25739	25459	25422	25137	24534	24507	25281	25234	24960	24639	21356	20604	20940	20115	77.1253	76.9297	76.5153	76.5088	76.6077	76.585
808	803	Cytoskeletal protein	TUBA1A; TUBA1B; TUBA1C	TUBA1A; TUBA1B; TUBA1C		tubulin alpha-1A chain	Q71U36; P68363; Q9BQE3	http://www.phosphosite.org/proteinAction.do?id=6833805&showAllSites=true	50; 50; 50				KLADQCTGLQGFLVFHSFGGGTGSGFTSLLMER	4	880.435							30560								25739	25459	25422	25137	24534	24507	25281	25234	24960	24639	21356	20604	20940	20115	77.1253	76.9297	76.5153	76.5088	76.6077	76.585
809	804	Cytoskeletal protein	TUBA1A; TUBA1B; TUBA1C	TUBA1A; TUBA1B; TUBA1C		tubulin alpha-1A chain	Q71U36; P68363; Q9BQE3	http://www.phosphosite.org/proteinAction.do?id=6833805&showAllSites=true	50; 50; 50				LADQCTGLQGFLVFHSF	2	970.472											21805					26212	25569	25900	25306		26180				21805	21000	21274	20513		78.9205	76.888	78.5378	78.632
810	805	Cytoskeletal protein	TUBA1A; TUBA1B; TUBA1C	TUBA1A; TUBA1B; TUBA1C		tubulin alpha-1A chain	Q71U36; P68363; Q9BQE3	http://www.phosphosite.org/proteinAction.do?id=6833805&showAllSites=true	50; 50; 50				LADQCTGLQGFLVFHSFGGGTGSGFTSLLM#ER	3	1136.21	26518	26193	26445	26212	25214	25382	26265	26114	25471	25634	22152	21589	21695	21102	26579	26254	26360	25942	25385	25381	26264	25918	25672	25528	22229	21360	21757	20975	79.3302	79.0362	78.9348	78.6452	78.8422	78.8998
811	806	Cytoskeletal protein	TUBA1A; TUBA1B; TUBA1C	TUBA1A; TUBA1B; TUBA1C		tubulin alpha-1A chain	Q71U36; P68363; Q9BQE3	http://www.phosphosite.org/proteinAction.do?id=6833805&showAllSites=true	50; 50; 50				LADQCTGLQGFLVFHSFGGGTGSGFTSLLM#ER	3	1136.21	26509	26404	26803	26007	26550	25593	26496	25996	26805	25209	22398	21842	22673	20890	26579	26254	26360	25942	25385	25381	26264	25918	25672	25528	22229	21360	21757	20975	79.3302	79.0362	78.9348	78.6452	78.8422	78.8998
812	807	Cytoskeletal protein	TUBA1A; TUBA1B; TUBA1C	TUBA1A; TUBA1B; TUBA1C		tubulin alpha-1A chain	Q71U36; P68363; Q9BQE3	http://www.phosphosite.org/proteinAction.do?id=6833805&showAllSites=true	50; 50; 50				LADQCTGLQGFLVFHSFGGGTGSGFTSLLM#ER	3	1136.21	26863	26518	26244	25799	25247	25183	26065	27401	25715	25344	22652	21360	21927	21716	26579	26254	26360	25942	25385	25381	26264	25918	25672	25528	22229	21360	21757	20975	79.3302	79.0362	78.9348	78.6452	78.8422	78.8998
813	808	Cytoskeletal protein	TUBA1A; TUBA1B; TUBA1C	TUBA1A; TUBA1B; TUBA1C		tubulin alpha-1A chain	Q71U36; P68363; Q9BQE3	http://www.phosphosite.org/proteinAction.do?id=6833805&showAllSites=true	50; 50; 50				LADQCTGLQGFLVFHSFGGGTGSGFTSLLM#ER	3	1136.21	26731	26433	26648	25787	25449	25805	27519	25918	25493	25845	22947	22353	22409	21912	26579	26254	26360	25942	25385	25381	26264	25918	25672	25528	22229	21360	21757	20975	79.3302	79.0362	78.9348	78.6452	78.8422	78.8998
814	809	Cytoskeletal protein	TUBA1A; TUBA1B; TUBA1C	TUBA1A; TUBA1B; TUBA1C		tubulin alpha-1A chain	Q71U36; P68363; Q9BQE3	http://www.phosphosite.org/proteinAction.do?id=6833805&showAllSites=true	50; 50; 50				LADQCTGLQGFLVFHSFGGGTGSGFTSLLM#ER	3	1136.21	26706	26667	27447	26320	25643	26041	27534	26347	26841	25424	23540	22646	22644	21959	26579	26254	26360	25942	25385	25381	26264	25918	25672	25528	22229	21360	21757	20975	79.3302	79.0362	78.9348	78.6452	78.8422	78.8998
815	810	Cytoskeletal protein	TUBA1A; TUBA1B; TUBA1C	TUBA1A; TUBA1B; TUBA1C		tubulin alpha-1A chain	Q71U36; P68363; Q9BQE3	http://www.phosphosite.org/proteinAction.do?id=6833805&showAllSites=true	50; 50; 50				LADQCTGLQGFLVFHSFGGGTGSGFTSLLM#ER	3	1136.21	26928		26863	26414		26022	27174	27391	26866	26765	23221	22546	22842	21996	26579	26254	26360	25942	25385	25381	26264	25918	25672	25528	22229	21360	21757	20975	79.3302	79.0362	78.9348	78.6452	78.8422	78.8998
816	811	Cytoskeletal protein	TUBA1A; TUBA1B; TUBA1C	TUBA1A; TUBA1B; TUBA1C		tubulin alpha-1A chain	Q71U36; P68363; Q9BQE3	http://www.phosphosite.org/proteinAction.do?id=6833805&showAllSites=true	50; 50; 50				LADQCTGLQGFLVFHSFGGGTGSGFTSLLM#ER	3	1136.21	27200			26729		25825	26103	27506	26817	26620	23439	22627	22902	22367	26579	26254	26360	25942	25385	25381	26264	25918	25672	25528	22229	21360	21757	20975	79.3302	79.0362	78.9348	78.6452	78.8422	78.8998
817	812	Cytoskeletal protein	TUBA1A; TUBA1B; TUBA1C	TUBA1A; TUBA1B; TUBA1C		tubulin alpha-1A chain	Q71U36; P68363; Q9BQE3	http://www.phosphosite.org/proteinAction.do?id=6833805&showAllSites=true	50; 50; 50				LADQCTGLQGFLVFHSFGGGTGSGFTSLLM#ER	3	1136.21				26627		26449	27569	26555	25926	26510	23204	22309	22177	23479	26579	26254	26360	25942	25385	25381	26264	25918	25672	25528	22229	21360	21757	20975	79.3302	79.0362	78.9348	78.6452	78.8422	78.8998
818	813	Cytoskeletal protein	TUBA1A; TUBA1B; TUBA1C	TUBA1A; TUBA1B; TUBA1C		tubulin alpha-1A chain	Q71U36; P68363; Q9BQE3	http://www.phosphosite.org/proteinAction.do?id=6833805&showAllSites=true	50; 50; 50				LADQCTGLQGFLVFHSFGGGTGSGFTSLLM#ER	3	1136.21							27256	27678	26390	26596	23917	22096	22793	23270	26579	26254	26360	25942	25385	25381	26264	25918	25672	25528	22229	21360	21757	20975	79.3302	79.0362	78.9348	78.6452	78.8422	78.8998
819	814	Cytoskeletal protein	TUBA1A; TUBA1B; TUBA1C	TUBA1A; TUBA1B; TUBA1C		tubulin alpha-1A chain	Q71U36; P68363; Q9BQE3	http://www.phosphosite.org/proteinAction.do?id=6833805&showAllSites=true	50; 50; 50				LADQCTGLQGFLVFHSFGGGTGSGFTSLLM#ER	3	1136.21							27435	27044	26597		24346	23402	23262	23519	26579	26254	26360	25942	25385	25381	26264	25918	25672	25528	22229	21360	21757	20975	79.3302	79.0362	78.9348	78.6452	78.8422	78.8998
820	815	Cytoskeletal protein	TUBA1A; TUBA1B; TUBA1C	TUBA1A; TUBA1B; TUBA1C		tubulin alpha-1A chain	Q71U36; P68363; Q9BQE3	http://www.phosphosite.org/proteinAction.do?id=6833805&showAllSites=true	50; 50; 50				LADQCTGLQGFLVFHSFGGGTGSGFTSLLM#ER	3	1136.21											25044	24101	24474	23662	26579	26254	26360	25942	25385	25381	26264	25918	25672	25528	22229	21360	21757	20975	79.3302	79.0362	78.9348	78.6452	78.8422	78.8998
821	816	Cytoskeletal protein	TUBA1A; TUBA1B; TUBA1C	TUBA1A; TUBA1B; TUBA1C		tubulin alpha-1A chain	Q71U36; P68363; Q9BQE3	http://www.phosphosite.org/proteinAction.do?id=6833805&showAllSites=true	50; 50; 50				LADQCTGLQGFLVFHSFGGGTGSGFTSLLM#ER	3	1136.21											23999	22910	24557	23469	26579	26254	26360	25942	25385	25381	26264	25918	25672	25528	22229	21360	21757	20975	79.3302	79.0362	78.9348	78.6452	78.8422	78.8998
822	817	Cytoskeletal protein	TUBA1A; TUBA1B; TUBA1C	TUBA1A; TUBA1B; TUBA1C		tubulin alpha-1A chain	Q71U36; P68363; Q9BQE3	http://www.phosphosite.org/proteinAction.do?id=6833805&showAllSites=true	50; 50; 50				LADQCTGLQGFLVFHSFGGGTGSGFTSLLM#ER	3	1136.21											25403	23162	24624	23288	26579	26254	26360	25942	25385	25381	26264	25918	25672	25528	22229	21360	21757	20975	79.3302	79.0362	78.9348	78.6452	78.8422	78.8998
823	818	Cytoskeletal protein	TUBA1A; TUBA1B; TUBA1C	TUBA1A; TUBA1B; TUBA1C		tubulin alpha-1A chain	Q71U36; P68363; Q9BQE3	http://www.phosphosite.org/proteinAction.do?id=6833805&showAllSites=true	50; 50; 50				LADQCTGLQGFLVFHSFGGGTGSGFTSLLM#ER	3	1136.21											25232	24188	24827	23237	26579	26254	26360	25942	25385	25381	26264	25918	25672	25528	22229	21360	21757	20975	79.3302	79.0362	78.9348	78.6452	78.8422	78.8998
824	819	Cytoskeletal protein	TUBA1A; TUBA1B; TUBA1C	TUBA1A; TUBA1B; TUBA1C		tubulin alpha-1A chain	Q71U36; P68363; Q9BQE3	http://www.phosphosite.org/proteinAction.do?id=6833805&showAllSites=true	50; 50; 50				LADQCTGLQGFLVFHSFGGGTGSGFTSLLM#ER	3	1136.21											23604	22880	24649	23640	26579	26254	26360	25942	25385	25381	26264	25918	25672	25528	22229	21360	21757	20975	79.3302	79.0362	78.9348	78.6452	78.8422	78.8998
825	820	Cytoskeletal protein	TUBA1A; TUBA1B; TUBA1C	TUBA1A; TUBA1B; TUBA1C		tubulin alpha-1A chain	Q71U36; P68363; Q9BQE3	http://www.phosphosite.org/proteinAction.do?id=6833805&showAllSites=true	50; 50; 50				LADQCTGLQGFLVFHSFGGGTGSGFTSLLM#ER	3	1136.21											25193	22919	24307	23660	26579	26254	26360	25942	25385	25381	26264	25918	25672	25528	22229	21360	21757	20975	79.3302	79.0362	78.9348	78.6452	78.8422	78.8998
826	821	Cytoskeletal protein	TUBA1A; TUBA1B; TUBA1C	TUBA1A; TUBA1B; TUBA1C		tubulin alpha-1A chain	Q71U36; P68363; Q9BQE3	http://www.phosphosite.org/proteinAction.do?id=6833805&showAllSites=true	50; 50; 50				LADQCTGLQGFLVFHSFGGGTGSGFTSLLM#ER	3	1136.21											24822	23879	25001		26579	26254	26360	25942	25385	25381	26264	25918	25672	25528	22229	21360	21757	20975	79.3302	79.0362	78.9348	78.6452	78.8422	78.8998
827	822	Cytoskeletal protein	TUBA1A; TUBA1B; TUBA1C	TUBA1A; TUBA1B; TUBA1C		tubulin alpha-1A chain	Q71U36; P68363; Q9BQE3	http://www.phosphosite.org/proteinAction.do?id=6833805&showAllSites=true	50; 50; 50				LADQCTGLQGFLVFHSFGGGTGSGFTSLLM#ER	3	1136.21											25223	23859	24250		26579	26254	26360	25942	25385	25381	26264	25918	25672	25528	22229	21360	21757	20975	79.3302	79.0362	78.9348	78.6452	78.8422	78.8998
828	823	Cytoskeletal protein	TUBA1A; TUBA1B; TUBA1C	TUBA1A; TUBA1B; TUBA1C		tubulin alpha-1A chain	Q71U36; P68363; Q9BQE3	http://www.phosphosite.org/proteinAction.do?id=6833805&showAllSites=true	50; 50; 50				LADQCTGLQGFLVFHSFGGGTGSGFTSLLM#ER	3	1136.21											25032	24223	24866		26579	26254	26360	25942	25385	25381	26264	25918	25672	25528	22229	21360	21757	20975	79.3302	79.0362	78.9348	78.6452	78.8422	78.8998
829	824	Cytoskeletal protein	TUBA1A; TUBA1B; TUBA1C	TUBA1A; TUBA1B; TUBA1C		tubulin alpha-1A chain	Q71U36; P68363; Q9BQE3	http://www.phosphosite.org/proteinAction.do?id=6833805&showAllSites=true	50; 50; 50				LADQCTGLQGFLVFHSFGGGTGSGFTSLLM#ER	3	1136.21											24752	24443			26579	26254	26360	25942	25385	25381	26264	25918	25672	25528	22229	21360	21757	20975	79.3302	79.0362	78.9348	78.6452	78.8422	78.8998
830	825	Cytoskeletal protein	TUBA1A; TUBA1B; TUBA1C	TUBA1A; TUBA1B; TUBA1C		tubulin alpha-1A chain	Q71U36; P68363; Q9BQE3	http://www.phosphosite.org/proteinAction.do?id=6833805&showAllSites=true	50; 50; 50				LADQCTGLQGFLVFHSFGGGTGSGFTSLLM#ER	3	1136.21											25572				26579	26254	26360	25942	25385	25381	26264	25918	25672	25528	22229	21360	21757	20975	79.3302	79.0362	78.9348	78.6452	78.8422	78.8998
831	826	Cytoskeletal protein	TUBA1A; TUBA1B; TUBA1C	TUBA1A; TUBA1B; TUBA1C		tubulin alpha-1A chain	Q71U36; P68363; Q9BQE3	http://www.phosphosite.org/proteinAction.do?id=6833805&showAllSites=true	50; 50; 50				LADQCTGLQGFLVFHSFGGGTGSGFTSLLM#ER	3	1136.21											25439				26579	26254	26360	25942	25385	25381	26264	25918	25672	25528	22229	21360	21757	20975	79.3302	79.0362	78.9348	78.6452	78.8422	78.8998
832	827	Cytoskeletal protein	TUBA1A; TUBA1B; TUBA1C	TUBA1A; TUBA1B; TUBA1C		tubulin alpha-1A chain	Q71U36; P68363; Q9BQE3	http://www.phosphosite.org/proteinAction.do?id=6833805&showAllSites=true	50; 50; 50				LADQCTGLQGFLVFHSFGGGTGSGFTSLLM#ER	3	1136.21											23813				26579	26254	26360	25942	25385	25381	26264	25918	25672	25528	22229	21360	21757	20975	79.3302	79.0362	78.9348	78.6452	78.8422	78.8998
833	828	Cytoskeletal protein	TUBA1A; TUBA1B; TUBA1C	TUBA1A; TUBA1B; TUBA1C		tubulin alpha-1A chain	Q71U36; P68363; Q9BQE3	http://www.phosphosite.org/proteinAction.do?id=6833805&showAllSites=true	50; 50; 50				LADQCTGLQGFLVFHSFGGGTGSGFTSLLM#ER	4	852.41	26709	26213	26424	26006	25407	25403	26053	26387	25906	25720	22209	21421	21737	20955	26579	26254	26360	25942	25385	25402	26077	26176	25672	25528	22229	21401	21757	20975	79.3302	79.0362	78.9348	78.6452	78.8422	78.9513
834	829	Cytoskeletal protein	TUBA1A; TUBA1B; TUBA1C	TUBA1A; TUBA1B; TUBA1C		tubulin alpha-1A chain	Q71U36; P68363; Q9BQE3	http://www.phosphosite.org/proteinAction.do?id=6833805&showAllSites=true	50; 50; 50				LADQCTGLQGFLVFHSFGGGTGSGFTSLLM#ER	4	852.41	26818		26949	25802	25641	25202	26538	26177	25694	25508	22468	21677		21151	26579	26254	26360	25942	25385	25402	26077	26176	25672	25528	22229	21401	21757	20975	79.3302	79.0362	78.9348	78.6452	78.8422	78.9513
835	830	Cytoskeletal protein	TUBA1A; TUBA1B; TUBA1C	TUBA1A; TUBA1B; TUBA1C		tubulin alpha-1A chain	Q71U36; P68363; Q9BQE3	http://www.phosphosite.org/proteinAction.do?id=6833805&showAllSites=true	50; 50; 50				LADQCTGLQGFLVFHSFGGGTGSGFTSLLM#ER	4	852.41	26517		26625	26427	25217	25899	26307	26860	26960	25928	22531	21698			26579	26254	26360	25942	25385	25402	26077	26176	25672	25528	22229	21401	21757	20975	79.3302	79.0362	78.9348	78.6452	78.8422	78.9513
836	831	Cytoskeletal protein	TUBA1A; TUBA1B; TUBA1C	TUBA1A; TUBA1B; TUBA1C		tubulin alpha-1A chain	Q71U36; P68363; Q9BQE3	http://www.phosphosite.org/proteinAction.do?id=6833805&showAllSites=true	50; 50; 50				LADQCTGLQGFLVFHSFGGGTGSGFTSLLM#ER	4	852.41			26878		25874	25907	26077	26618				21401			26579	26254	26360	25942	25385	25402	26077	26176	25672	25528	22229	21401	21757	20975	79.3302	79.0362	78.9348	78.6452	78.8422	78.9513
837	832	Cytoskeletal protein	TUBA1A; TUBA1B; TUBA1C	TUBA1A; TUBA1B; TUBA1C		tubulin alpha-1A chain	Q71U36; P68363; Q9BQE3	http://www.phosphosite.org/proteinAction.do?id=6833805&showAllSites=true	50; 50; 50				LADQCTGLQGFLVFHSFGGGTGSGFTSLLM#ER	4	852.41					26013		26789	25914							26579	26254	26360	25942	25385	25402	26077	26176	25672	25528	22229	21401	21757	20975	79.3302	79.0362	78.9348	78.6452	78.8422	78.9513
838	833	Cytoskeletal protein	TUBA1A; TUBA1B; TUBA1C	TUBA1A; TUBA1B; TUBA1C		tubulin alpha-1A chain	Q71U36; P68363; Q9BQE3	http://www.phosphosite.org/proteinAction.do?id=6833805&showAllSites=true	50; 50; 50				LADQCTGLQGFLVFHSFGGGTGSGFTSLLM#ER	4	852.41					26536										26579	26254	26360	25942	25385	25402	26077	26176	25672	25528	22229	21401	21757	20975	79.3302	79.0362	78.9348	78.6452	78.8422	78.9513
839	834	Cytoskeletal protein	TUBA1A; TUBA1B; TUBA1C	TUBA1A; TUBA1B; TUBA1C		tubulin alpha-1A chain	Q71U36; P68363; Q9BQE3	http://www.phosphosite.org/proteinAction.do?id=6833805&showAllSites=true	50; 50; 50				LADQCTGLQGFLVFHSFGGGTGSGFTSLLMER	3	1130.88	27422	27132	27185	26939	26158	26346	27293	27354	26873	26672	23035	22419	22535	21616	27480	27173	27304	26747	26390	26162	27082	27229	26772	26566	23035	22197	22595	21647	81.7083	81.507	81.423	80.7873	81.5987	80.9295
840	835	Cytoskeletal protein	TUBA1A; TUBA1B; TUBA1C	TUBA1A; TUBA1B; TUBA1C		tubulin alpha-1A chain	Q71U36; P68363; Q9BQE3	http://www.phosphosite.org/proteinAction.do?id=6833805&showAllSites=true	50; 50; 50				LADQCTGLQGFLVFHSFGGGTGSGFTSLLMER	3	1130.88	27769		27375	26734	26370	26131	27021	27140	26664	26466	23048	22157	24818	21830	27480	27173	27304	26747	26390	26162	27082	27229	26772	26566	23035	22197	22595	21647	81.7083	81.507	81.423	80.7873	81.5987	80.9295
841	836	Cytoskeletal protein	TUBA1A; TUBA1B; TUBA1C	TUBA1A; TUBA1B; TUBA1C		tubulin alpha-1A chain	Q71U36; P68363; Q9BQE3	http://www.phosphosite.org/proteinAction.do?id=6833805&showAllSites=true	50; 50; 50				LADQCTGLQGFLVFHSFGGGTGSGFTSLLMER	3	1130.88			27689	26750	26187	26146	27082	27008	26418	26220	23285	22436		23621	27480	27173	27304	26747	26390	26162	27082	27229	26772	26566	23035	22197	22595	21647	81.7083	81.507	81.423	80.7873	81.5987	80.9295
842	837	Cytoskeletal protein	TUBA1A; TUBA1B; TUBA1C	TUBA1A; TUBA1B; TUBA1C		tubulin alpha-1A chain	Q71U36; P68363; Q9BQE3	http://www.phosphosite.org/proteinAction.do?id=6833805&showAllSites=true	50; 50; 50				LADQCTGLQGFLVFHSFGGGTGSGFTSLLMER	3	1130.88					26234	26737	27530	27122	26431	26417	23374	24112		23835	27480	27173	27304	26747	26390	26162	27082	27229	26772	26566	23035	22197	22595	21647	81.7083	81.507	81.423	80.7873	81.5987	80.9295
843	838	Cytoskeletal protein	TUBA1A; TUBA1B; TUBA1C	TUBA1A; TUBA1B; TUBA1C		tubulin alpha-1A chain	Q71U36; P68363; Q9BQE3	http://www.phosphosite.org/proteinAction.do?id=6833805&showAllSites=true	50; 50; 50				LADQCTGLQGFLVFHSFGGGTGSGFTSLLMER	3	1130.88						26764	27112	27822		26171	25135	24043		23585	27480	27173	27304	26747	26390	26162	27082	27229	26772	26566	23035	22197	22595	21647	81.7083	81.507	81.423	80.7873	81.5987	80.9295
844	839	Cytoskeletal protein	TUBA1A; TUBA1B; TUBA1C	TUBA1A; TUBA1B; TUBA1C		tubulin alpha-1A chain	Q71U36; P68363; Q9BQE3	http://www.phosphosite.org/proteinAction.do?id=6833805&showAllSites=true	50; 50; 50				LADQCTGLQGFLVFHSFGGGTGSGFTSLLMER	3	1130.88							27757	27439		26954		24204			27480	27173	27304	26747	26390	26162	27082	27229	26772	26566	23035	22197	22595	21647	81.7083	81.507	81.423	80.7873	81.5987	80.9295
845	840	Cytoskeletal protein	TUBA1A; TUBA1B; TUBA1C	TUBA1A; TUBA1B; TUBA1C		tubulin alpha-1A chain	Q71U36; P68363; Q9BQE3	http://www.phosphosite.org/proteinAction.do?id=6833805&showAllSites=true	50; 50; 50				LADQCTGLQGFLVFHSFGGGTGSGFTSLLMER	4	848.412	27460	27113	27461	26959	26262	26263	27254	27230	26450	26446	23071	22198	22599	21669	27480	27173	27304	26817	26341	26398	27045	27229	26772	26587	23089	22198	22595	21668	81.7083	81.507	81.423	80.9817	81.4593	81.569
846	841	Cytoskeletal protein	TUBA1A; TUBA1B; TUBA1C	TUBA1A; TUBA1B; TUBA1C		tubulin alpha-1A chain	Q71U36; P68363; Q9BQE3	http://www.phosphosite.org/proteinAction.do?id=6833805&showAllSites=true	50; 50; 50				LADQCTGLQGFLVFHSFGGGTGSGFTSLLMER	4	848.412			27408				27045	27006	26672	26651					27480	27173	27304	26817	26341	26398	27045	27229	26772	26587	23089	22198	22595	21668	81.7083	81.507	81.423	80.9817	81.4593	81.569
847	842	Cytoskeletal protein	TUBA1A; TUBA1B; TUBA1C	TUBA1A; TUBA1B; TUBA1C		tubulin alpha-1A chain	Q71U36; P68363; Q9BQE3	http://www.phosphosite.org/proteinAction.do?id=6833805&showAllSites=true	50; 50; 50				LADQCTGLQGFLVFHSFGGGTGSGFTSLLMER	4	848.412										26201					27480	27173	27304	26817	26341	26398	27045	27229	26772	26587	23089	22198	22595	21668	81.7083	81.507	81.423	80.9817	81.4593	81.569
848	843	Cytoskeletal protein	TUBA1A; TUBA1B; TUBA1C; TUBA3C; TUBA3D; TUBA4A; TUBA8; TUBAL3	TUBA1A; TUBA1B; TUBA1C; TUBA3C; TUBA3D; TUBA4A; TUBA8; TUBAL3		tubulin alpha-1A chain	Q71U36; P68363; Q9BQE3; Q13748; Q15670; P68366; Q9NY65; Q9H6Z0	http://www.phosphosite.org/proteinAction.do?id=6833805&showAllSites=true	50; 50; 50; 50; 50; 50; 50; 50				LDHKFDLM#YAK	3	466.236				9964				9520	9414	9395	6919	6773	6809	6671	10427	10260	10109	9998	9640	9578	9612	9520	9451	9446	6935	6773	6825	6680	36.7248	36.4062	36.2952	36.3368	36.5013	36.4643
849	844	Cytoskeletal protein	TUBA1A; TUBA1B; TUBA1C; TUBA3C; TUBA3D; TUBA4A; TUBA8; TUBAL3	TUBA1A; TUBA1B; TUBA1C; TUBA3C; TUBA3D; TUBA4A; TUBA8; TUBAL3		tubulin alpha-1A chain	Q71U36; P68363; Q9BQE3; Q13748; Q15670; P68366; Q9NY65; Q9H6Z0	http://www.phosphosite.org/proteinAction.do?id=6833805&showAllSites=true	50; 50; 50; 50; 50; 50; 50; 50				LDHKFDLMYAK	3	460.904		12035	11839				11258	11194	11069	11059					12209	12031	11835	11682	11294	11263	11304	11192	11069	11102					41.4712	41.162	41.0503	41.016	41.2223	41.2682
850	845	Cytoskeletal protein	TUBA1A; TUBA1B; TUBA1C; TUBA3C; TUBA3D; TUBA4A; TUBA8; TUBAL3	TUBA1A; TUBA1B; TUBA1C; TUBA3C; TUBA3D; TUBA4A; TUBA8; TUBAL3		tubulin alpha-1A chain	Q71U36; P68363; Q9BQE3; Q13748; Q15670; P68366; Q9NY65; Q9H6Z0	http://www.phosphosite.org/proteinAction.do?id=6833805&showAllSites=true	50; 50; 50; 50; 50; 50; 50; 50				LDHKFDLMYAKR	4	384.955										9605					10637	10403		10096		9741	9749	9678	9613	9605					37.3003	36.7937		36.6258		36.9358
851	846	Cytoskeletal protein	TUBA1A; TUBA1B; TUBA1C; TUBA3C; TUBA3D; TUBA3E; TUBA4A	TUBA1A; TUBA1B; TUBA1C; TUBA3C; TUBA3D; TUBA3E; TUBA4A		tubulin alpha-1A chain	Q71U36; P68363; Q9BQE3; Q13748; Q15670; Q6PEY2; P68366	http://www.phosphosite.org/proteinAction.do?id=6833805&showAllSites=true	50; 50; 50; 50; 50; 50; 50				LEHGIQPDGQM#PSDK	3	556.595	6189	6111		5944	5681										6215	6111	6043	5951	5703	5681	5704	5666	5513	5529					25.1335	25.0355	24.8348	24.8087	24.9158	24.9702
852	847	Cytoskeletal protein	TUBA1A; TUBA1B; TUBA1C; TUBA3C; TUBA3D; TUBA3E	TUBA1A; TUBA1B; TUBA1C; TUBA3C; TUBA3D; TUBA3E		tubulin alpha-1A chain	Q71U36; P68363; Q9BQE3; Q13748; Q15670; Q6PEY2	http://www.phosphosite.org/proteinAction.do?id=6833805&showAllSites=true	50; 50; 50; 50; 50; 50				LEHGIQPDGQM#PSDKTIGGGDDSFNTFFSETGAGK	4	914.917					15890	15757									16973	16833	16557		15890	15761	16010	15991	15720						54.2027	54.1428	53.8272		53.9947	53.8263
853	848	Cytoskeletal protein	TUBA1A; TUBA3C; TUBA3D; TUBA3E	TUBA1A; TUBA3C; TUBA3D; TUBA3E		tubulin alpha-1A chain	Q71U36; Q13748; Q15670; Q6PEY2	http://www.phosphosite.org/proteinAction.do?id=6833805&showAllSites=true	50; 50; 50; 50				LIGQIVSSITASLR	2	729.438	25783						25198	25193	24752	24577	20828		20355	19629	25802	25417	25380	25095	24450	24486	25218	25192	24752	24618	20828	20079	20373	19653	77.2955	76.814	76.3998	76.3995	76.386	76.5345
854	849	Cytoskeletal protein	TUBA1A; TUBA3C; TUBA3D; TUBA3E	TUBA1A; TUBA3C; TUBA3D; TUBA3E		tubulin alpha-1A chain	Q71U36; Q13748; Q15670; Q6PEY2	http://www.phosphosite.org/proteinAction.do?id=6833805&showAllSites=true	50; 50; 50; 50				LIGQIVSSITASLR	3	486.628	25764	25394	25351	25084	24469	24504	25178	25151	24755	24579					25802	25438	25380	25095	24471	24465	25197	25192	24755	24618					77.2955	76.8715	76.3998	76.3995	76.4388	76.486
855	850	Cytoskeletal protein	TUBA1A; TUBA1B; TUBA1C; TUBA3C; TUBA3D; TUBA3E; TUBA4A	TUBA1A; TUBA1B; TUBA1C; TUBA3C; TUBA3D; TUBA3E; TUBA4A		tubulin alpha-1A chain	Q71U36; P68363; Q9BQE3; Q13748; Q15670; Q6PEY2; P68366	http://www.phosphosite.org/proteinAction.do?id=6833805&showAllSites=true	50; 50; 50; 50; 50; 50; 50				LYCLEHGIQPDGQM#PSDK	2	1052.48	11433	11304													11487	11304													39.5762	39.3975
856	851	Cytoskeletal protein	TUBA1A; TUBA1B; TUBA1C; TUBA3C; TUBA3D; TUBA3E; TUBA4A	TUBA1A; TUBA1B; TUBA1C; TUBA3C; TUBA3D; TUBA3E; TUBA4A		tubulin alpha-1A chain	Q71U36; P68363; Q9BQE3; Q13748; Q15670; Q6PEY2; P68366	http://www.phosphosite.org/proteinAction.do?id=6833805&showAllSites=true	50; 50; 50; 50; 50; 50; 50				LYCLEHGIQPDGQM#PSDK	3	701.987	11418	11470	11210		10714										11418	11364	11217	11042	10697	10597									39.5762	39.3975	39.3385	39.246	39.5413	39.3767
857	852	Cytoskeletal protein	TUBA1A; TUBA1B; TUBA1C; TUBA3C; TUBA3D; TUBA3E; TUBA4A	TUBA1A; TUBA1B; TUBA1C; TUBA3C; TUBA3D; TUBA3E; TUBA4A		tubulin alpha-1A chain	Q71U36; P68363; Q9BQE3; Q13748; Q15670; Q6PEY2; P68366	http://www.phosphosite.org/proteinAction.do?id=6833805&showAllSites=true	50; 50; 50; 50; 50; 50; 50				LYCLEHGIQPDGQM#PSDK	3	701.987	11618	11269													11418	11364	11217	11042	10697	10597									39.5762	39.3975	39.3385	39.246	39.5413	39.3767
858	853	Cytoskeletal protein	TUBA1A; TUBA1B; TUBA1C; TUBA3C; TUBA3D; TUBA3E; TUBA4A	TUBA1A; TUBA1B; TUBA1C; TUBA3C; TUBA3D; TUBA3E; TUBA4A		tubulin alpha-1A chain	Q71U36; P68363; Q9BQE3; Q13748; Q15670; Q6PEY2; P68366	http://www.phosphosite.org/proteinAction.do?id=6833805&showAllSites=true	50; 50; 50; 50; 50; 50; 50				LYCLEHGIQPDGQM#PSDK	3	701.987		11696													11418	11364	11217	11042	10697	10597									39.5762	39.3975	39.3385	39.246	39.5413	39.3767
859	854	Cytoskeletal protein	TUBA1A; TUBA1B; TUBA1C; TUBA3C; TUBA3D; TUBA3E; TUBA4A	TUBA1A; TUBA1B; TUBA1C; TUBA3C; TUBA3D; TUBA3E; TUBA4A		tubulin alpha-1A chain	Q71U36; P68363; Q9BQE3; Q13748; Q15670; Q6PEY2; P68366	http://www.phosphosite.org/proteinAction.do?id=6833805&showAllSites=true	50; 50; 50; 50; 50; 50; 50				LYCLEHGIQPDGQM#PSDK	4	526.742	11477														11477	11385													39.5762	39.45
860	855	Cytoskeletal protein	TUBA1A; TUBA1B; TUBA1C; TUBA3C; TUBA3D; TUBA3E	TUBA1A; TUBA1B; TUBA1C; TUBA3C; TUBA3D; TUBA3E		tubulin alpha-1A chain	Q71U36; P68363; Q9BQE3; Q13748; Q15670; Q6PEY2	http://www.phosphosite.org/proteinAction.do?id=6833805&showAllSites=true	50; 50; 50; 50; 50; 50				LYCLEHGIQPDGQM#PSDKTIGGGDDSFNTFFSETGAGK	4	1023.96	18848	18675	18533												18922	18876	18568												59.331	59.2373	59.1178
861	856	Cytoskeletal protein	TUBA1A; TUBA1B; TUBA1C; TUBA3C; TUBA3D; TUBA3E	TUBA1A; TUBA1B; TUBA1C; TUBA3C; TUBA3D; TUBA3E		tubulin alpha-1A chain	Q71U36; P68363; Q9BQE3; Q13748; Q15670; Q6PEY2	http://www.phosphosite.org/proteinAction.do?id=6833805&showAllSites=true	50; 50; 50; 50; 50; 50				LYCLEHGIQPDGQM#PSDKTIGGGDDSFNTFFSETGAGK	4	1023.96	19240	18876													18922	18876	18568												59.331	59.2373	59.1178
862	857	Cytoskeletal protein	TUBA1A; TUBA1B; TUBA1C; TUBA3C; TUBA3D; TUBA3E	TUBA1A; TUBA1B; TUBA1C; TUBA3C; TUBA3D; TUBA3E		tubulin alpha-1A chain	Q71U36; P68363; Q9BQE3; Q13748; Q15670; Q6PEY2	http://www.phosphosite.org/proteinAction.do?id=6833805&showAllSites=true	50; 50; 50; 50; 50; 50				LYCLEHGIQPDGQM#PSDKTIGGGDDSFNTFFSETGAGK	4	1023.96	19610	19691													18922	18876	18568												59.331	59.2373	59.1178
863	858	Cytoskeletal protein	TUBA1A; TUBA1B; TUBA1C; TUBA3C; TUBA3D; TUBA3E	TUBA1A; TUBA1B; TUBA1C; TUBA3C; TUBA3D; TUBA3E		tubulin alpha-1A chain	Q71U36; P68363; Q9BQE3; Q13748; Q15670; Q6PEY2	http://www.phosphosite.org/proteinAction.do?id=6833805&showAllSites=true	50; 50; 50; 50; 50; 50				LYCLEHGIQPDGQM#PSDKTIGGGDDSFNTFFSETGAGK	4	1023.96		19046													18922	18876	18568												59.331	59.2373	59.1178
864	859	Cytoskeletal protein	TUBA1A; TUBA1B; TUBA1C; TUBA3C; TUBA3D; TUBA3E; TUBA4A; TUBA4B; TUBA8	TUBA1A; TUBA1B; TUBA1C; TUBA3C; TUBA3D; TUBA3E; TUBA4A; TUBA4B; TUBA8		tubulin alpha-1A chain	Q71U36; P68363; Q9BQE3; Q13748; Q15670; Q6PEY2; P68366; Q9H853; Q9NY65	http://www.phosphosite.org/proteinAction.do?id=6833805&showAllSites=true	50; 50; 50; 50; 50; 50; 50; 28; 50				NLDIERPTYTNLNR	2	859.945				11934	11496	11464	11472	11404	11291	11263	8924	8703	8752	8582	12396	12276	12107	11944	11481	11479	11500	11444	11291	11284	8912	8705	8752	8572	41.9622	41.821	41.8103	41.7587	41.7372	41.8777
865	860	Cytoskeletal protein	TUBA1A; TUBA1B; TUBA1C; TUBA3C; TUBA3D; TUBA3E; TUBA4A; TUBA4B; TUBA8	TUBA1A; TUBA1B; TUBA1C; TUBA3C; TUBA3D; TUBA3E; TUBA4A; TUBA4B; TUBA8		tubulin alpha-1A chain	Q71U36; P68363; Q9BQE3; Q13748; Q15670; Q6PEY2; P68366; Q9H853; Q9NY65	http://www.phosphosite.org/proteinAction.do?id=6833805&showAllSites=true	50; 50; 50; 50; 50; 50; 50; 28; 50				NLDIERPTYTNLNR	3	573.632			12069				11480	11432	11255	11236		8667		8534	12375	12255	12107	11962	11502	11479	11500	11444	11255	11297	8912	8667	8742	8572	41.9068	41.7673	41.8103	41.8087	41.7928	41.8777
866	861	Cytoskeletal protein	TUBA1A; TUBA1B; TUBA1C; TUBA4A	TUBA1A; TUBA1B; TUBA1C; TUBA4A		tubulin alpha-1A chain	Q71U36; P68363; Q9BQE3; P68366	http://www.phosphosite.org/proteinAction.do?id=6833805&showAllSites=true	50; 50; 50; 50				QGFLVFHSFGGGTGSGFTSLLM#ER	3	850.081			23594									18942			23966	23470	23594	23343	22745	22526	23322	23276	22875	23685	19482	18942	19050	18456	72.4878	71.6738	71.2573	71.8868	71.9368	71.5243
867	862	Cytoskeletal protein	TUBA1A; TUBA1B; TUBA1C; TUBA3C; TUBA3D; TUBA3E; TUBA4A; TUBA8	TUBA1A; TUBA1B; TUBA1C; TUBA3C; TUBA3D; TUBA3E; TUBA4A; TUBA8		tubulin alpha-1A chain	Q71U36; P68363; Q9BQE3; Q13748; Q15670; Q6PEY2; P68366; Q9NY65	http://www.phosphosite.org/proteinAction.do?id=6833805&showAllSites=true	50; 50; 50; 50; 50; 50; 50; 50				QLFHPEQLITGK	3	470.93	15431			14802	14312	14263									15461	15248	15024	14802	14326	14257	14415	14397	14232	14183					50.177	49.8798	49.7335	49.6948	49.7372	49.71
868	863	Cytoskeletal protein	TUBA1A; TUBA1B; TUBA1C; TUBA3C; TUBA3D; TUBA4A; TUBA8	TUBA1A; TUBA1B; TUBA1C; TUBA3C; TUBA3D; TUBA4A; TUBA8		tubulin alpha-1A chain	Q71U36; P68363; Q9BQE3; Q13748; Q15670; P68366; Q9NY65	http://www.phosphosite.org/proteinAction.do?id=6833805&showAllSites=true	50; 50; 50; 50; 50; 50; 50				QLFHPEQLITGKEDAANNYAR	3	805.74			14178	14062			13647	13545	13306	13309	10893	10647	10688		14726	14437	14203	14037	13512	13483	13647	13550	13366	13375	10893	10629	10653	10399	48.2122	47.6713	47.529	47.4962	47.4577	47.5625
869	864	Cytoskeletal protein	TUBA1A; TUBA1B; TUBA1C; TUBA3C; TUBA3D; TUBA4A; TUBA8	TUBA1A; TUBA1B; TUBA1C; TUBA3C; TUBA3D; TUBA4A; TUBA8		tubulin alpha-1A chain	Q71U36; P68363; Q9BQE3; Q13748; Q15670; P68366; Q9NY65	http://www.phosphosite.org/proteinAction.do?id=6833805&showAllSites=true	50; 50; 50; 50; 50; 50; 50				QLFHPEQLITGKEDAANNYAR	3	805.74				14013						13274					14726	14437	14203	14037	13512	13483	13647	13550	13366	13375	10893	10629	10653	10399	48.2122	47.6713	47.529	47.4962	47.4577	47.5625
870	865	Cytoskeletal protein	TUBA1A; TUBA1B; TUBA1C; TUBA3C; TUBA3D; TUBA4A; TUBA8	TUBA1A; TUBA1B; TUBA1C; TUBA3C; TUBA3D; TUBA4A; TUBA8		tubulin alpha-1A chain	Q71U36; P68363; Q9BQE3; Q13748; Q15670; P68366; Q9NY65	http://www.phosphosite.org/proteinAction.do?id=6833805&showAllSites=true	50; 50; 50; 50; 50; 50; 50				QLFHPEQLITGKEDAANNYAR	4	604.557										13301		10593		10404	15671	14437	14203	14056	13569	13538	13674	13550	13332	13301	10880	10629	10653	10404	50.739	47.6713	47.529	47.5492	47.6267	47.7182
871	866	Cytoskeletal protein	TUBA1A; TUBA1B; TUBA1C; TUBA3C; TUBA3D; TUBA4A; TUBA8	TUBA1A; TUBA1B; TUBA1C; TUBA3C; TUBA3D; TUBA4A; TUBA8		tubulin alpha-1A chain	Q71U36; P68363; Q9BQE3; Q13748; Q15670; P68366; Q9NY65	http://www.phosphosite.org/proteinAction.do?id=6833805&showAllSites=true	50; 50; 50; 50; 50; 50; 50				RAFVHWYVGEGM#EEGEFSEAR	3	834.71								13703							15524						13737	13703	13520						50.3458
872	867	Cytoskeletal protein	TUBA1A; TUBA1B; TUBA1C; TUBA4A	TUBA1A; TUBA1B; TUBA1C; TUBA4A		tubulin alpha-1A chain	Q71U36; P68363; Q9BQE3; P68366	http://www.phosphosite.org/proteinAction.do?id=6833805&showAllSites=true	50; 50; 50; 50				TGLQGFLVFHSFGGGTGSGFTSLLM#ER	3	940.466								25502				20821			25073		26568	26152	24450	24717		25502	24938	24887	21599	20821	21169	20345	75.3905		79.4602	79.185	76.386	77.1333
873	868	Cytoskeletal protein	TUBA1A; TUBA1B; TUBA1C; TUBA3C; TUBA3D; TUBA3E	TUBA1A; TUBA1B; TUBA1C; TUBA3C; TUBA3D; TUBA3E		tubulin alpha-1A chain	Q71U36; P68363; Q9BQE3; Q13748; Q15670; Q6PEY2	http://www.phosphosite.org/proteinAction.do?id=6833805&showAllSites=true	50; 50; 50; 50; 50; 50				TIGGGDDSFNTFFSETGAGK	2	1004.45	19958	19741	19565	19357	18780	18741	19155	19096	18749	18669	15627	15180	15293	14819	19972	19777	19565	19394	18804	18750	19205	19127	18777	18714	15627	15207	15312	14844	62.1188	61.9608	61.7483	61.7562	61.7512	61.7908
874	869	Cytoskeletal protein	TUBA1A; TUBA1C; TUBA3C; TUBA3D; TUBA3E; TUBA8	TUBA1A; TUBA1C; TUBA3C; TUBA3D; TUBA3E; TUBA8		tubulin alpha-1A chain	Q71U36; Q9BQE3; Q13748; Q15670; Q6PEY2; Q9NY65	http://www.phosphosite.org/proteinAction.do?id=6833805&showAllSites=true	50; 50; 50; 50; 50; 50				TIQFVDWCPTGFK	2	799.887	21468	21233	21110	20913	20312	20246	20745	20688	20315	20175	17095	16536	16707	16155	21505	21267	21146	20930	20342	20285	20781	20702	20315	20233	17151	16536	16740	16188	66.0863	65.8562	65.6585	65.6402	65.672	65.7542
875	870	Cytoskeletal protein	TUBA1A; TUBA1C; TUBA3C; TUBA3D; TUBA3E; TUBA8	TUBA1A; TUBA1C; TUBA3C; TUBA3D; TUBA3E; TUBA8		tubulin alpha-1A chain	Q71U36; Q9BQE3; Q13748; Q15670; Q6PEY2; Q9NY65	http://www.phosphosite.org/proteinAction.do?id=6833805&showAllSites=true	50; 50; 50; 50; 50; 50				TIQFVDWCPTGFK	3	533.594									20328	20222					21484	21267	21146	20930	20363	20285	20760	20702	20375	20222					66.034	65.8562	65.6585	65.6402	65.7277	65.7542
876	871	Cytoskeletal protein	TUBA1A; TUBA1B; TUBA1C; TUBA3C; TUBA3D; TUBA3E; TUBA4A; TUBA8	TUBA1A; TUBA1B; TUBA1C; TUBA3C; TUBA3D; TUBA3E; TUBA4A; TUBA8		tubulin alpha-1A chain	Q71U36; P68363; Q9BQE3; Q13748; Q15670; Q6PEY2; P68366; Q9NY65	http://www.phosphosite.org/proteinAction.do?id=6833805&showAllSites=true	50; 50; 50; 50; 50; 50; 50; 50				VGINYQPPTVVPGGDLAK	2	912.996	16150	16042	15813	15646	15122	15087	15265	15216	14900	14899	12616	12237		11962	16196	16065	15857	15697	15150	15119	15291	15248	14900	14941	12616	12246	12354	11967	52.1557	52.0785	51.9758	51.996	51.9975	52.0745
877	872	Cytoskeletal protein	TUBA1A; TUBA1B; TUBA1C; TUBA3C; TUBA3D; TUBA3E; TUBA4A; TUBA8	TUBA1A; TUBA1B; TUBA1C; TUBA3C; TUBA3D; TUBA3E; TUBA4A; TUBA8		tubulin alpha-1A chain	Q71U36; P68363; Q9BQE3; Q13748; Q15670; Q6PEY2; P68366; Q9NY65	http://www.phosphosite.org/proteinAction.do?id=6833805&showAllSites=true	50; 50; 50; 50; 50; 50; 50; 50				VGINYQPPTVVPGGDLAK	3	609	16200														16200	16065	15857	15697	15171	15119	15291	15248	15010	14941					52.2162	52.0785	51.9758	51.996	52.052	52.0745
878	873	Cytoskeletal protein	TUBA1A; TUBA1B; TUBA1C; TUBA4A; TUBAL3	TUBA1A; TUBA1B; TUBA1C; TUBA4A; TUBAL3		tubulin alpha-1A chain	Q71U36; P68363; Q9BQE3; P68366; Q9H6Z0	http://www.phosphosite.org/proteinAction.do?id=6833805&showAllSites=true	50; 50; 50; 50; 50				YM#ACCLLYR	2	633.277	13651	13515	13264	13138			12699	12659	12459	12458					13671	13535	13298	13136		12581	12724	12659	12503	12488					45.3638	45.2142	45.0412	45.0202		44.9828
879	874	Cytoskeletal protein	TUBA1A; TUBA1B; TUBA1C; TUBA4A; TUBAL3	TUBA1A; TUBA1B; TUBA1C; TUBA4A; TUBAL3		tubulin alpha-1A chain	Q71U36; P68363; Q9BQE3; P68366; Q9H6Z0	http://www.phosphosite.org/proteinAction.do?id=6833805&showAllSites=true	50; 50; 50; 50; 50				YMACCLLYR	2	625.28	15322	15171	14946				14375	14323	14087	14059	11061	10805	10851	10620	15356	15185	14961	14775	14270	14204	14394	14343	14126	14059	11061	10818	10863	10630	49.8952	49.7185	49.565	49.4865	49.585	49.562
880	875	Cytoskeletal protein	TUBA1B; TUBA1C; TUBA4A; TUBA4B; TUBA8	TUBA1B; TUBA1C; TUBA4A; TUBA4B; TUBA8		tubulin alpha-1B chain	P68363; Q9BQE3; P68366; Q9H853; Q9NY65	http://www.phosphosite.org/proteinAction.do?id=7572&showAllSites=true	50; 50; 50; 28; 50				LISQIVSSITASL	2	666.393			28621	28258	27658	27658					24876	23868	24330	23326	28781	28509	28639	28256	27658	27656					24903	23899	24346	23326	84.756	84.7228	84.6813	84.6228	84.7027	84.6485
881	876	Cytoskeletal protein	TUBA1B; TUBA1C; TUBA4A; TUBA4B; TUBA8	TUBA1B; TUBA1C; TUBA4A; TUBA4B; TUBA8		tubulin alpha-1B chain	P68363; Q9BQE3; P68366; Q9H853; Q9NY65	http://www.phosphosite.org/proteinAction.do?id=7572&showAllSites=true	50; 50; 50; 28; 50				LISQIVSSITASLR	2	744.443	26943	26319	26403	25985	25408	25404	26245	26345	25904	25718	21708	20925	21217	20457	26830	26401	26444	26047	25448	25465	26306	26239	25696	25633	21708	21000	21274	20534	80.005	79.4337	79.1435	78.9115	79.0017	79.1055
882	877	Cytoskeletal protein	TUBA1B; TUBA1C; TUBA4A; TUBA4B; TUBA8	TUBA1B; TUBA1C; TUBA4A; TUBA4B; TUBA8		tubulin alpha-1B chain	P68363; Q9BQE3; P68366; Q9H853; Q9NY65	http://www.phosphosite.org/proteinAction.do?id=7572&showAllSites=true	50; 50; 50; 28; 50				LISQIVSSITASLR	2	744.443	26728	26509	26675	26215	25719	25617	26476	26556	25696	25930					26830	26401	26444	26047	25448	25465	26306	26239	25696	25633	21708	21000	21274	20534	80.005	79.4337	79.1435	78.9115	79.0017	79.1055
883	878	Cytoskeletal protein	TUBA1B; TUBA1C; TUBA4A; TUBA4B; TUBA8	TUBA1B; TUBA1C; TUBA4A; TUBA4B; TUBA8		tubulin alpha-1B chain	P68363; Q9BQE3; P68366; Q9H853; Q9NY65	http://www.phosphosite.org/proteinAction.do?id=7572&showAllSites=true	50; 50; 50; 28; 50				LISQIVSSITASLR	2	744.443							26717	26141	26117	26143					26830	26401	26444	26047	25448	25465	26306	26239	25696	25633	21708	21000	21274	20534	80.005	79.4337	79.1435	78.9115	79.0017	79.1055
884	879	Cytoskeletal protein	TUBA1B; TUBA1C; TUBA4A; TUBA4B; TUBA8	TUBA1B; TUBA1C; TUBA4A; TUBA4B; TUBA8		tubulin alpha-1B chain	P68363; Q9BQE3; P68366; Q9H853; Q9NY65	http://www.phosphosite.org/proteinAction.do?id=7572&showAllSites=true	50; 50; 50; 28; 50				LISQIVSSITASLR	2	744.443							26944	26872	26327	25512					26830	26401	26444	26047	25448	25465	26306	26239	25696	25633	21708	21000	21274	20534	80.005	79.4337	79.1435	78.9115	79.0017	79.1055
885	880	Cytoskeletal protein	TUBA1B; TUBA1C; TUBA4A; TUBA4B; TUBA8	TUBA1B; TUBA1C; TUBA4A; TUBA4B; TUBA8		tubulin alpha-1B chain	P68363; Q9BQE3; P68366; Q9H853; Q9NY65	http://www.phosphosite.org/proteinAction.do?id=7572&showAllSites=true	50; 50; 50; 28; 50				LISQIVSSITASLR	2	744.443									26606	29413					26830	26401	26444	26047	25448	25465	26306	26239	25696	25633	21708	21000	21274	20534	80.005	79.4337	79.1435	78.9115	79.0017	79.1055
886	881	Cytoskeletal protein	TUBA1B; TUBA1C; TUBA4A; TUBA4B; TUBA8	TUBA1B; TUBA1C; TUBA4A; TUBA4B; TUBA8		tubulin alpha-1B chain	P68363; Q9BQE3; P68366; Q9H853; Q9NY65	http://www.phosphosite.org/proteinAction.do?id=7572&showAllSites=true	50; 50; 50; 28; 50				LISQIVSSITASLR	2	744.443										26351					26830	26401	26444	26047	25448	25465	26306	26239	25696	25633	21708	21000	21274	20534	80.005	79.4337	79.1435	78.9115	79.0017	79.1055
887	882	Cytoskeletal protein	TUBA1B; TUBA1C; TUBA4A; TUBA4B; TUBA8	TUBA1B; TUBA1C; TUBA4A; TUBA4B; TUBA8		tubulin alpha-1B chain	P68363; Q9BQE3; P68366; Q9H853; Q9NY65	http://www.phosphosite.org/proteinAction.do?id=7572&showAllSites=true	50; 50; 50; 28; 50				LISQIVSSITASLR	3	496.631	26729	26510	26365	26153	25376	25383	26454	26346	25698	25526	21711	20942	21236	20464	26830	26401	26444	26047	25448	25486	26327	26239	25905	25654	21711	21000	21274	20534	80.005	79.4337	79.1435	78.9115	79.0017	79.1625
888	883	Cytoskeletal protein	TUBA1B; TUBA1C; TUBA4A; TUBA4B; TUBA8	TUBA1B; TUBA1C; TUBA4A; TUBA4B; TUBA8		tubulin alpha-1B chain	P68363; Q9BQE3; P68366; Q9H853; Q9NY65	http://www.phosphosite.org/proteinAction.do?id=7572&showAllSites=true	50; 50; 50; 28; 50				LISQIVSSITASLR	3	496.631	26945	26302	26617	25951	25576	25625	26228	26143	25905	25719					26830	26401	26444	26047	25448	25486	26327	26239	25905	25654	21711	21000	21274	20534	80.005	79.4337	79.1435	78.9115	79.0017	79.1625
889	884	Cytoskeletal protein	TUBA1B; TUBA1C; TUBA4A; TUBA4B; TUBA8	TUBA1B; TUBA1C; TUBA4A; TUBA4B; TUBA8		tubulin alpha-1B chain	P68363; Q9BQE3; P68366; Q9H853; Q9NY65	http://www.phosphosite.org/proteinAction.do?id=7572&showAllSites=true	50; 50; 50; 28; 50				LISQIVSSITASLR	3	496.631		26837					26736	26741	26249	26168					26830	26401	26444	26047	25448	25486	26327	26239	25905	25654	21711	21000	21274	20534	80.005	79.4337	79.1435	78.9115	79.0017	79.1625
890	885	Cytoskeletal protein	TUBA1B; TUBA1C; TUBA4A; TUBA4B; TUBA8	TUBA1B; TUBA1C; TUBA4A; TUBA4B; TUBA8		tubulin alpha-1B chain	P68363; Q9BQE3; P68366; Q9H853; Q9NY65	http://www.phosphosite.org/proteinAction.do?id=7572&showAllSites=true	50; 50; 50; 28; 50				LISQIVSSITASLR	3	496.631									26465						26830	26401	26444	26047	25448	25486	26327	26239	25905	25654	21711	21000	21274	20534	80.005	79.4337	79.1435	78.9115	79.0017	79.1625
891	886	Cytoskeletal protein	TUBA1B; TUBA4A	TUBA1B; TUBA4A		tubulin alpha-1B chain	P68363; P68366	http://www.phosphosite.org/proteinAction.do?id=7572&showAllSites=true	50; 50				SIQFVDWCPTGFK	2	792.879	21299	21083	20963	20724	20137	20081	20598	20515	20149	20030	16943	16393	16564	16010	21316	21099	20999	20762	20174	20117	20616	20535	20188	20030	16962	16393	16593	16041	65.5998	65.4317	65.3012	65.2188	65.2557	65.3293
892	887	Cytoskeletal protein	TUBA1B; TUBA1C; TUBA4A; TUBA4B; TUBA8	TUBA1B; TUBA1C; TUBA4A; TUBA4B; TUBA8		tubulin alpha-1B chain	P68363; Q9BQE3; P68366; Q9H853; Q9NY65	http://www.phosphosite.org/proteinAction.do?id=7572&showAllSites=true	50; 50; 50; 28; 50				SQIVSSITASLR	2	631.359	26814	26383					26295	26224							26830	26401	26465	26047	25469	25465	26295	26239	25798	25633					80.005	79.4337	79.1963	78.9115	79.0597	79.1055
893	888	Cytoskeletal protein	TUBA4A	TUBA4A		tubulin alpha-4A chain	P68366	http://www.phosphosite.org/proteinAction.do?id=2633&showAllSites=true	50				CLEHGIQPDGQM#PSDKTIGGGDDSFTTFFCETGAGK	4	969.925			17692	17522	16977	16892							13820		18145	17868	17686	17476	16906	16892					14148	13716	13820	13416	57.3092	56.8902	56.8253	56.7363	56.7428	56.8697
894	889	Cytoskeletal protein	TUBA4A	TUBA4A		tubulin alpha-4A chain	P68366	http://www.phosphosite.org/proteinAction.do?id=2633&showAllSites=true	50				CLEHGIQPDGQM#PSDKTIGGGDDSFTTFFCETGAGK	4	969.925						16921									18145	17868	17686	17476	16906	16892					14148	13716	13820	13416	57.3092	56.8902	56.8253	56.7363	56.7428	56.8697
895	890	Cytoskeletal protein	TUBA4A	TUBA4A		tubulin alpha-4A chain	P68366	http://www.phosphosite.org/proteinAction.do?id=2633&showAllSites=true	50				HGIQPDGQM#PSDKTIGGGDDSFTTFFCETGAGK	4	869.386	17627	17321													17627	17378			16431	16362									55.9427	55.5973			55.4808	55.4523
896	891	Cytoskeletal protein	TUBA4A	TUBA4A		tubulin alpha-4A chain	P68366	http://www.phosphosite.org/proteinAction.do?id=2633&showAllSites=true	50				ISVHVGQAGVQMGNACWELYCLEHGIQPDGQM#PSDK	4	1007.71					19043												19760		19043												62.1833		62.4928
897	892	Cytoskeletal protein	TUBA4A	TUBA4A		tubulin alpha-4A chain	P68366	http://www.phosphosite.org/proteinAction.do?id=2633&showAllSites=true	50				KLSDQCTGLQGFLVFHSFGGGTGSGFTSLLM#ER	4	888.433	24886	24558	24360	24264	23699	23617	24285	24010	23565	23728	20659	19871	20206	19516	24884	24598	24609	24302	23635	23658	24073	24010	23606	23433	20658	19871	20163	19443	74.894	74.65	74.4322	74.3587	74.259	74.4122
898	893	Cytoskeletal protein	TUBA4A	TUBA4A		tubulin alpha-4A chain	P68366	http://www.phosphosite.org/proteinAction.do?id=2633&showAllSites=true	50				KLSDQCTGLQGFLVFHSFGGGTGSGFTSLLM#ER	4	888.433				24378	23449	23567		24531	23796	23311					24884	24598	24609	24302	23635	23658	24073	24010	23606	23433	20658	19871	20163	19443	74.894	74.65	74.4322	74.3587	74.259	74.4122
899	894	Cytoskeletal protein	TUBA4A	TUBA4A		tubulin alpha-4A chain	P68366	http://www.phosphosite.org/proteinAction.do?id=2633&showAllSites=true	50				KLSDQCTGLQGFLVFHSFGGGTGSGFTSLLM#ER	4	888.433										23518					24884	24598	24609	24302	23635	23658	24073	24010	23606	23433	20658	19871	20163	19443	74.894	74.65	74.4322	74.3587	74.259	74.4122
900	895	Cytoskeletal protein	TUBA4A	TUBA4A		tubulin alpha-4A chain	P68366	http://www.phosphosite.org/proteinAction.do?id=2633&showAllSites=true	50				LSDQCTGLQGFLVFHSFGGGTGSGFTSLLM#ER	3	1141.54	26497	26146	26260	26051	25286	25242	26143	26014	25664	25168	22485	21400	21716	20934	26495	26191	26260	25879	25306	25318	25970	25864	25483	25244	21981	21399	21694	20912	79.1088	78.8657	78.7232	78.4843	78.632	78.741
901	896	Cytoskeletal protein	TUBA4A	TUBA4A		tubulin alpha-4A chain	P68366	http://www.phosphosite.org/proteinAction.do?id=2633&showAllSites=true	50				LSDQCTGLQGFLVFHSFGGGTGSGFTSLLM#ER	3	1141.54	26286	26153	26427	25839	25583	25490	26121	25798	25595	25373	22762	21653	21971	21172	26495	26191	26260	25879	25306	25318	25970	25864	25483	25244	21981	21399	21694	20912	79.1088	78.8657	78.7232	78.4843	78.632	78.741
902	897	Cytoskeletal protein	TUBA4A	TUBA4A		tubulin alpha-4A chain	P68366	http://www.phosphosite.org/proteinAction.do?id=2633&showAllSites=true	50				LSDQCTGLQGFLVFHSFGGGTGSGFTSLLM#ER	3	1141.54	26406	25964	26702	26075	25635	25446	25932	26058	25425		22230	21871	22018	21282	26495	26191	26260	25879	25306	25318	25970	25864	25483	25244	21981	21399	21694	20912	79.1088	78.8657	78.7232	78.4843	78.632	78.741
903	898	Cytoskeletal protein	TUBA4A	TUBA4A		tubulin alpha-4A chain	P68366	http://www.phosphosite.org/proteinAction.do?id=2633&showAllSites=true	50				LSDQCTGLQGFLVFHSFGGGTGSGFTSLLM#ER	3	1141.54		25954	26543	26229	25516	25758		25806			22726	21833	22142	21257	26495	26191	26260	25879	25306	25318	25970	25864	25483	25244	21981	21399	21694	20912	79.1088	78.8657	78.7232	78.4843	78.632	78.741
904	899	Cytoskeletal protein	TUBA4A	TUBA4A		tubulin alpha-4A chain	P68366	http://www.phosphosite.org/proteinAction.do?id=2633&showAllSites=true	50				LSDQCTGLQGFLVFHSFGGGTGSGFTSLLM#ER	3	1141.54			26480	26187	25497	25813					21981	21933	22003	21460	26495	26191	26260	25879	25306	25318	25970	25864	25483	25244	21981	21399	21694	20912	79.1088	78.8657	78.7232	78.4843	78.632	78.741
905	900	Cytoskeletal protein	TUBA4A	TUBA4A		tubulin alpha-4A chain	P68366	http://www.phosphosite.org/proteinAction.do?id=2633&showAllSites=true	50				LSDQCTGLQGFLVFHSFGGGTGSGFTSLLM#ER	3	1141.54			26051	26538	25082	25059					22594	21166	22233	20703	26495	26191	26260	25879	25306	25318	25970	25864	25483	25244	21981	21399	21694	20912	79.1088	78.8657	78.7232	78.4843	78.632	78.741
906	901	Cytoskeletal protein	TUBA4A	TUBA4A		tubulin alpha-4A chain	P68366	http://www.phosphosite.org/proteinAction.do?id=2633&showAllSites=true	50				LSDQCTGLQGFLVFHSFGGGTGSGFTSLLM#ER	3	1141.54			26035	25642							22861	24106	21477	23543	26495	26191	26260	25879	25306	25318	25970	25864	25483	25244	21981	21399	21694	20912	79.1088	78.8657	78.7232	78.4843	78.632	78.741
907	902	Cytoskeletal protein	TUBA4A	TUBA4A		tubulin alpha-4A chain	P68366	http://www.phosphosite.org/proteinAction.do?id=2633&showAllSites=true	50				LSDQCTGLQGFLVFHSFGGGTGSGFTSLLM#ER	3	1141.54				25656							25118	23867	22419	23502	26495	26191	26260	25879	25306	25318	25970	25864	25483	25244	21981	21399	21694	20912	79.1088	78.8657	78.7232	78.4843	78.632	78.741
908	903	Cytoskeletal protein	TUBA4A	TUBA4A		tubulin alpha-4A chain	P68366	http://www.phosphosite.org/proteinAction.do?id=2633&showAllSites=true	50				LSDQCTGLQGFLVFHSFGGGTGSGFTSLLM#ER	3	1141.54											25082	24081	22289	23523	26495	26191	26260	25879	25306	25318	25970	25864	25483	25244	21981	21399	21694	20912	79.1088	78.8657	78.7232	78.4843	78.632	78.741
909	904	Cytoskeletal protein	TUBA4A	TUBA4A		tubulin alpha-4A chain	P68366	http://www.phosphosite.org/proteinAction.do?id=2633&showAllSites=true	50				LSDQCTGLQGFLVFHSFGGGTGSGFTSLLM#ER	3	1141.54											25406	23841	24309	23646	26495	26191	26260	25879	25306	25318	25970	25864	25483	25244	21981	21399	21694	20912	79.1088	78.8657	78.7232	78.4843	78.632	78.741
910	905	Cytoskeletal protein	TUBA4A	TUBA4A		tubulin alpha-4A chain	P68366	http://www.phosphosite.org/proteinAction.do?id=2633&showAllSites=true	50				LSDQCTGLQGFLVFHSFGGGTGSGFTSLLM#ER	3	1141.54											24802	24142	24473		26495	26191	26260	25879	25306	25318	25970	25864	25483	25244	21981	21399	21694	20912	79.1088	78.8657	78.7232	78.4843	78.632	78.741
911	906	Cytoskeletal protein	TUBA4A	TUBA4A		tubulin alpha-4A chain	P68366	http://www.phosphosite.org/proteinAction.do?id=2633&showAllSites=true	50				LSDQCTGLQGFLVFHSFGGGTGSGFTSLLM#ER	3	1141.54											25047	24061	24596		26495	26191	26260	25879	25306	25318	25970	25864	25483	25244	21981	21399	21694	20912	79.1088	78.8657	78.7232	78.4843	78.632	78.741
912	907	Cytoskeletal protein	TUBA4A	TUBA4A		tubulin alpha-4A chain	P68366	http://www.phosphosite.org/proteinAction.do?id=2633&showAllSites=true	50				LSDQCTGLQGFLVFHSFGGGTGSGFTSLLM#ER	3	1141.54													24625		26495	26191	26260	25879	25306	25318	25970	25864	25483	25244	21981	21399	21694	20912	79.1088	78.8657	78.7232	78.4843	78.632	78.741
913	908	Cytoskeletal protein	TUBA4A	TUBA4A		tubulin alpha-4A chain	P68366	http://www.phosphosite.org/proteinAction.do?id=2633&showAllSites=true	50				LSDQCTGLQGFLVFHSFGGGTGSGFTSLLM#ER	3	1141.54													24521		26495	26191	26260	25879	25306	25318	25970	25864	25483	25244	21981	21399	21694	20912	79.1088	78.8657	78.7232	78.4843	78.632	78.741
914	909	Cytoskeletal protein	TUBA4A	TUBA4A		tubulin alpha-4A chain	P68366	http://www.phosphosite.org/proteinAction.do?id=2633&showAllSites=true	50				LSDQCTGLQGFLVFHSFGGGTGSGFTSLLM#ER	4	856.409			26277	25881	25323	25280		25844						20745			26276	25879	25123	25318	25970	25885	25483	25265	22187	21399	21694	20745			78.7232	78.4843	78.6787	78.741
915	910	Cytoskeletal protein	TUBA4A	TUBA4A		tubulin alpha-4A chain	P68366	http://www.phosphosite.org/proteinAction.do?id=2633&showAllSites=true	50				LSDQCTGLQGFLVFHSFGGGTGSGFTSLLM#ER	4	856.409				25692	25123	25095											26276	25879	25123	25318	25970	25885	25483	25265	22187	21399	21694	20745			78.7232	78.4843	78.6787	78.741
916	911	Cytoskeletal protein	TUBA4A	TUBA4A		tubulin alpha-4A chain	P68366	http://www.phosphosite.org/proteinAction.do?id=2633&showAllSites=true	50				LSDQCTGLQGFLVFHSFGGGTGSGFTSLLMER	3	1136.21	27400	27096	27244	26818	26261	26222								21586
917	912	Cytoskeletal protein	TUBA4A	TUBA4A		tubulin alpha-4A chain	P68366	http://www.phosphosite.org/proteinAction.do?id=2633&showAllSites=true	50				LSDQCTGLQGFLVFHSFGGGTGSGFTSLLMER	3	1136.21			27360	26922	26354	26390
918	913	Cytoskeletal protein	TUBA4A	TUBA4A		tubulin alpha-4A chain	P68366	http://www.phosphosite.org/proteinAction.do?id=2633&showAllSites=true	50				LSDQCTGLQGFLVFHSFGGGTGSGFTSLLMER	3	1136.21			27043
919	914	Cytoskeletal protein	TUBA4A	TUBA4A		tubulin alpha-4A chain	P68366	http://www.phosphosite.org/proteinAction.do?id=2633&showAllSites=true	50				LSDQCTGLQGFLVFHSFGGGTGSGFTSLLMER	4	852.41			27181	26866	26240
920	915	Cytoskeletal protein	TUBA4A	TUBA4A		tubulin alpha-4A chain	P68366	http://www.phosphosite.org/proteinAction.do?id=2633&showAllSites=true	50				LYCLEHGIQPDGQM#PSDKTIGGGDDSFTTFFCETGAGK	5	831.371		19513													19741	19513													61.4972	61.2368
921	916	Cytoskeletal protein	TUBAL3; TUBB; TUBB2A; TUBB2B; TUBB2C; TUBB3; TUBB4; TUBB4Q; TUBB4Q iso3; TUBB8	TUBAL3; TUBB; TUBB2A; TUBB2B; TUBB2C; TUBB3; TUBB4; TUBB4Q; TUBB4Q iso3; TUBB8		tubulin alpha chain-like 3 isoform 2	Q9H6Z0; P07437; Q13885; Q9BVA1; P68371; Q13509; P04350; Q99867; NP_064424; Q3ZCM7	http://www.phosphosite.org/proteinAction.do?id=21579&showAllSites=true	50; 50; 50; 50; 50; 50; 50; 48; 48; 50				AFLHWY	2	418.708	19305										14350	13960	14025	13660											14358	13947	14025	13668
922	917	Cytoskeletal protein	TUBB; TUBB2A; TUBB2B; TUBB3	TUBB; TUBB2A; TUBB2B; TUBB3		tubulin beta chain	P07437; Q13885; Q9BVA1; Q13509	http://www.phosphosite.org/proteinAction.do?id=2690&showAllSites=true	50; 50; 50; 50				AILVDLEPGTM#DSVR	2	816.419			16180	16019	15529	15480	15660	15615	15362	15299	12587	12235	12308	11943	16616	16422	16227	16032	15518	15464	15660	15598	15370	15313	12575	12225	12312	11943	53.2672	53.0298	52.9352	52.8877	53.0053	53.0168
923	918	Cytoskeletal protein	TUBB; TUBB2A; TUBB2B; TUBB3	TUBB; TUBB2A; TUBB2B; TUBB3		tubulin beta chain	P07437; Q13885; Q9BVA1; Q13509	http://www.phosphosite.org/proteinAction.do?id=2690&showAllSites=true	50; 50; 50; 50				AILVDLEPGTM#DSVR	2	816.419					15570										16616	16422	16227	16032	15518	15464	15660	15598	15370	15313	12575	12225	12312	11943	53.2672	53.0298	52.9352	52.8877	53.0053	53.0168
924	919	Cytoskeletal protein	TUBB; TUBB2A; TUBB2B; TUBB3	TUBB; TUBB2A; TUBB2B; TUBB3		tubulin beta chain	P07437; Q13885; Q9BVA1; Q13509	http://www.phosphosite.org/proteinAction.do?id=2690&showAllSites=true	50; 50; 50; 50				AILVDLEPGTMDSVR	2	808.422										17602					18376	18077	18505	18285	17734	17674	18014	17983	17674	17602					57.8965	57.447	58.9527	58.8673	58.9552	58.9548
925	920	Cytoskeletal protein	TUBB	TUBB		tubulin beta chain	P07437	http://www.phosphosite.org/proteinAction.do?id=2690&showAllSites=true	50				ALTVPELTQQVFDAK	3	553.97										20614					21820	21582	21438	21295		20677	21125	21118	20726	20614					66.906	66.6897	66.4052	66.566		66.7548
926	921	Cytoskeletal protein	TUBB; TUBB2C; TUBB4; TUBB4Q iso3	TUBB; TUBB2C; TUBB4; TUBB4Q iso3		tubulin beta chain	P07437; P68371; P04350; NP_064424	http://www.phosphosite.org/proteinAction.do?id=2690&showAllSites=true	50; 50; 50; 48				EAESCDCLQGFQLTHSLGGGTGSGM#GTLLISK	3	1109.85										17382	14970	14456	14643	14153	18712	18539	18295	18117	17567	17464	17867	17836	17548	17382	14967	14493	14643	14193	58.7858	58.6978	58.405	58.4378	58.5242	58.3988
927	922	Cytoskeletal protein	TUBB; TUBB2C; TUBB4; TUBB4Q iso3	TUBB; TUBB2C; TUBB4; TUBB4Q iso3		tubulin beta chain	P07437; P68371; P04350; NP_064424	http://www.phosphosite.org/proteinAction.do?id=2690&showAllSites=true	50; 50; 50; 48				EAESCDCLQGFQLTHSLGGGTGSGM#GTLLISK	3	1109.85													14605		18712	18539	18295	18117	17567	17464	17867	17836	17548	17382	14967	14493	14643	14193	58.7858	58.6978	58.405	58.4378	58.5242	58.3988
928	923	Cytoskeletal protein	TUBB; TUBB2C; TUBB4; TUBB4Q iso3	TUBB; TUBB2C; TUBB4; TUBB4Q iso3		tubulin beta chain	P07437; P68371; P04350; NP_064424	http://www.phosphosite.org/proteinAction.do?id=2690&showAllSites=true	50; 50; 50; 48				EAESCDCLQGFQLTHSLGGGTGSGM#GTLLISK	4	832.638		18549	18283	18092	17573	17517	17839	17837	17512	17458					18691	18539	18295	18096	17587	17464	17846	17837	17508	17434					58.7323	58.6978	58.405	58.3847	58.5808	58.3988
929	924	Cytoskeletal protein	TUBB; TUBB2C; TUBB4; TUBB4Q iso3	TUBB; TUBB2C; TUBB4; TUBB4Q iso3		tubulin beta chain	P07437; P68371; P04350; NP_064424	http://www.phosphosite.org/proteinAction.do?id=2690&showAllSites=true	50; 50; 50; 48				EAESCDCLQGFQLTHSLGGGTGSGM#GTLLISK	4	832.638						17473			17500	17383					18691	18539	18295	18096	17587	17464	17846	17837	17508	17434					58.7323	58.6978	58.405	58.3847	58.5808	58.3988
930	925	Cytoskeletal protein	TUBB; TUBB2C; TUBB4; TUBB4Q iso3	TUBB; TUBB2C; TUBB4; TUBB4Q iso3		tubulin beta chain	P07437; P68371; P04350; NP_064424	http://www.phosphosite.org/proteinAction.do?id=2690&showAllSites=true	50; 50; 50; 48				EAESCDCLQGFQLTHSLGGGTGSGMGTLLISK	3	1104.52	20727	20490	20367	20148	19560	19497	19942	19862	19601	19516	16854	16290	16483	15927	20707	20512	20348	20135	19560	19481	19952	19848	19589	19446	16836	16290	16488	15915	64.0353	63.9002	63.6765	63.6437	63.6712	63.6952
931	926	Cytoskeletal protein	TUBB; TUBB2C; TUBB4; TUBB4Q iso3	TUBB; TUBB2C; TUBB4; TUBB4Q iso3		tubulin beta chain	P07437; P68371; P04350; NP_064424	http://www.phosphosite.org/proteinAction.do?id=2690&showAllSites=true	50; 50; 50; 48				EAESCDCLQGFQLTHSLGGGTGSGMGTLLISK	3	1104.52							19926			19420	16864				20707	20512	20348	20135	19560	19481	19952	19848	19589	19446	16836	16290	16488	15915	64.0353	63.9002	63.6765	63.6437	63.6712	63.6952
932	927	Cytoskeletal protein	TUBB; TUBB2C; TUBB4; TUBB4Q iso3	TUBB; TUBB2C; TUBB4; TUBB4Q iso3		tubulin beta chain	P07437; P68371; P04350; NP_064424	http://www.phosphosite.org/proteinAction.do?id=2690&showAllSites=true	50; 50; 50; 48				EAESCDCLQGFQLTHSLGGGTGSGMGTLLISK	3	1104.52							20031								20707	20512	20348	20135	19560	19481	19952	19848	19589	19446	16836	16290	16488	15915	64.0353	63.9002	63.6765	63.6437	63.6712	63.6952
933	928	Cytoskeletal protein	TUBB; TUBB2C; TUBB4; TUBB4Q iso3	TUBB; TUBB2C; TUBB4; TUBB4Q iso3		tubulin beta chain	P07437; P68371; P04350; NP_064424	http://www.phosphosite.org/proteinAction.do?id=2690&showAllSites=true	50; 50; 50; 48				EAESCDCLQGFQLTHSLGGGTGSGMGTLLISK	4	828.639							19946			19465						20491	20348	20154	19547		19946	19869	19631	19485						63.845	63.6765	63.6957	63.6712
934	929	Cytoskeletal protein	TUBB; TUBB2A; TUBB2B; TUBB3	TUBB; TUBB2A; TUBB2B; TUBB3		tubulin beta chain	P07437; Q13885; Q9BVA1; Q13509	http://www.phosphosite.org/proteinAction.do?id=2690&showAllSites=true	50; 50; 50; 50				EIVHIQAGQCGNQIGAK	2	911.965				9492				9075						6444			9609	9473			9082	9075	8894	8894	6704	6516	6595	6444			34.9373	34.9067
935	930	Cytoskeletal protein	TUBB; TUBB2A; TUBB2B; TUBB3	TUBB; TUBB2A; TUBB2B; TUBB3		tubulin beta chain	P07437; Q13885; Q9BVA1; Q13509	http://www.phosphosite.org/proteinAction.do?id=2690&showAllSites=true	50; 50; 50; 50				EIVHIQAGQCGNQIGAK	3	608.312	9829	9744	9553	9436	9134	9036	9052	9031	8865	8877	6675	6500	6565	6415	9844	9737	9588	9473	9146	9047	9082	9076	8894	8877	6704	6516	6565	6428	35.1773	35.0267	34.8793	34.9067	35.1018	34.9373
936	931	Cytoskeletal protein	TUBB; TUBB2A; TUBB2B; TUBB2C	TUBB; TUBB2A; TUBB2B; TUBB2C		tubulin beta chain	P07437; Q13885; Q9BVA1; P68371	http://www.phosphosite.org/proteinAction.do?id=2690&showAllSites=true	50; 50; 50; 50				EVDEQM#LNVQNK	2	731.846	8366	8299	8155	8044											8372	8321	8155	8089	7749		7762	7743	7556	7577					31.1782	31.19	31.0157	31.0325	31.0602
937	932	Cytoskeletal protein	TUBB; TUBB2A; TUBB2B; TUBB2C	TUBB; TUBB2A; TUBB2B; TUBB2C		tubulin beta chain	P07437; Q13885; Q9BVA1; P68371	http://www.phosphosite.org/proteinAction.do?id=2690&showAllSites=true	50; 50; 50; 50				EVDEQMLNVQNK	2	723.848	11337	11207	11011	10885	10553	10462	10543	10448	10280	10301					11325	11212	11011	10920	10543	10454	10511	10467	10293	10298					39.1693	38.9915	38.8543	38.9255	39.0995	38.9685
938	933	Cytoskeletal protein	TUBB; TUBB2A; TUBB2B; TUBB2C	TUBB; TUBB2A; TUBB2B; TUBB2C		tubulin beta chain	P07437; Q13885; Q9BVA1; P68371	http://www.phosphosite.org/proteinAction.do?id=2690&showAllSites=true	50; 50; 50; 50				EVDEQMLNVQNK	2	723.848		11190					10521	10483	10345						11325	11212	11011	10920	10543	10454	10511	10467	10293	10298					39.1693	38.9915	38.8543	38.9255	39.0995	38.9685
939	934	Cytoskeletal protein	TUBB; TUBB2A; TUBB2B; TUBB2C; TUBB3	TUBB; TUBB2A; TUBB2B; TUBB2C; TUBB3		tubulin beta chain	P07437; Q13885; Q9BVA1; P68371; Q13509	http://www.phosphosite.org/proteinAction.do?id=2690&showAllSites=true	50; 50; 50; 50; 50				GHYTEGAELVDSVLDVVRK	3	696.364	21896	21543	21362	21173	20575	20585	20949	20874	20505	20592	17364	16811	16976	16422	21925	21582	21396	21211	20625	20572	20972	20971	20621	20520	17364	16845	17013	16419	67.1597	66.6897	66.3022	66.3628	66.4012	66.4905
940	935	Cytoskeletal protein	TUBB; TUBB2A; TUBB2B; TUBB2C; TUBB3	TUBB; TUBB2A; TUBB2B; TUBB2C; TUBB3		tubulin beta chain	P07437; Q13885; Q9BVA1; P68371; Q13509	http://www.phosphosite.org/proteinAction.do?id=2690&showAllSites=true	50; 50; 50; 50; 50				GHYTEGAELVDSVLDVVRK	3	696.364							20972			20392					21925	21582	21396	21211	20625	20572	20972	20971	20621	20520	17364	16845	17013	16419	67.1597	66.6897	66.3022	66.3628	66.4012	66.4905
941	936	Cytoskeletal protein	TUBB; TUBB2A; TUBB2B; TUBB2C; TUBB3	TUBB; TUBB2A; TUBB2B; TUBB2C; TUBB3		tubulin beta chain	P07437; Q13885; Q9BVA1; P68371; Q13509	http://www.phosphosite.org/proteinAction.do?id=2690&showAllSites=true	50; 50; 50; 50; 50				GHYTEGAELVDSVLDVVRK	4	522.525			21418												21904	21561	21418	21191	20568	20530	20981	20954	20563	20478					67.1095	66.6387	66.3022	66.3097	66.2537	66.3845
942	937	Cytoskeletal protein	TUBB; TUBB2C; TUBB4	TUBB; TUBB2C; TUBB4		tubulin beta chain	P07437; P68371; P04350	http://www.phosphosite.org/proteinAction.do?id=2690&showAllSites=true	50; 50; 50				HGRYLTVAAVFR	3	463.93		13083													13484	13083	12840	12657		12200	12249	12276	12066	12091					44.8638	44.0892	43.7895	43.7143		43.917
943	938	Cytoskeletal protein	TUBB; TUBB2C; TUBB4	TUBB; TUBB2C; TUBB4		tubulin beta chain	P07437; P68371; P04350	http://www.phosphosite.org/proteinAction.do?id=2690&showAllSites=true	50; 50; 50				HGRYLTVAAVFRGR	4	401.48	12094	11649													12094	11699	11363	11231	10760	10731	10746	10673	12224						41.257	40.2695	39.7363	39.765	39.7063	39.7477
944	939	Cytoskeletal protein	TUBB; TUBB2C; TUBB3; TUBB4	TUBB; TUBB2C; TUBB3; TUBB4		tubulin beta chain	P07437; P68371; Q13509; P04350	http://www.phosphosite.org/proteinAction.do?id=2690&showAllSites=true	50; 50; 50; 50				IM#NTFSVVPSPK	2	668.352	13456	13540	13258	13098	12692	12583	12667	12671	12473	12415	9678	9616	9494	9276	13566	13472	13199	13056	12607	12546	12626	12671	12441	12395	9773	9502	9494	9391	45.091	45.05	44.7697	44.802	44.917	44.8825
945	940	Cytoskeletal protein	TUBB; TUBB2C; TUBB3; TUBB4	TUBB; TUBB2C; TUBB3; TUBB4		tubulin beta chain	P07437; P68371; Q13509; P04350	http://www.phosphosite.org/proteinAction.do?id=2690&showAllSites=true	50; 50; 50; 50				IM#NTFSVVPSPK	2	668.352	13659	13336	13076	12918	12501	12410	12480	12482	12668	12237	10080	9427	9699	9461	13566	13472	13199	13056	12607	12546	12626	12671	12441	12395	9773	9502	9494	9391	45.091	45.05	44.7697	44.802	44.917	44.8825
946	941	Cytoskeletal protein	TUBB; TUBB2C; TUBB3; TUBB4	TUBB; TUBB2C; TUBB3; TUBB4		tubulin beta chain	P07437; P68371; Q13509; P04350	http://www.phosphosite.org/proteinAction.do?id=2690&showAllSites=true	50; 50; 50; 50				IM#NTFSVVPSPK	2	668.352							12966		12298	12605	9895		9938		13566	13472	13199	13056	12607	12546	12626	12671	12441	12395	9773	9502	9494	9391	45.091	45.05	44.7697	44.802	44.917	44.8825
947	942	Cytoskeletal protein	TUBB; TUBB2C; TUBB3; TUBB4	TUBB; TUBB2C; TUBB3; TUBB4		tubulin beta chain	P07437; P68371; Q13509; P04350	http://www.phosphosite.org/proteinAction.do?id=2690&showAllSites=true	50; 50; 50; 50				IMNTFSVVPSPK	2	660.355		15253	15067	14867	14391	14343	14609	14559	14354	14277					15482	15290	15085	14949	14387	14319	14517	14474	14251	14080					50.2342	49.9872	49.9005	49.9712	49.8995	49.8825
948	943	Cytoskeletal protein	TUBB; TUBB2C; TUBB3; TUBB4	TUBB; TUBB2C; TUBB3; TUBB4		tubulin beta chain	P07437; P68371; Q13509; P04350	http://www.phosphosite.org/proteinAction.do?id=2690&showAllSites=true	50; 50; 50; 50				IMNTFSVVPSPK	2	660.355							14402	14351	14165	14080					15482	15290	15085	14949	14387	14319	14517	14474	14251	14080					50.2342	49.9872	49.9005	49.9712	49.8995	49.8825
949	944	Cytoskeletal protein	TUBB; TUBB1; TUBB2A; TUBB2B; TUBB2C; TUBB4Q; TUBB8	TUBB; TUBB1; TUBB2A; TUBB2B; TUBB2C; TUBB4Q; TUBB8		tubulin beta chain	P07437; Q9H4B7; Q13885; Q9BVA1; P68371; Q99867; Q3ZCM7	http://www.phosphosite.org/proteinAction.do?id=2690&showAllSites=true	50; 50; 50; 50; 50; 48; 50				IREEYPDR	3	359.849			5472	5376											5659	5545	5472	5408	5148	5159	5125	5110	4979	5017					23.4988	23.2652	23.2537	23.23	23.23	23.3795
950	945	Cytoskeletal protein	TUBB; TUBB2A; TUBB2B; TUBB2C; TUBB3; TUBB4	TUBB; TUBB2A; TUBB2B; TUBB2C; TUBB3; TUBB4		tubulin beta chain	P07437; Q13885; Q9BVA1; P68371; Q13509; P04350	http://www.phosphosite.org/proteinAction.do?id=2690&showAllSites=true	50; 50; 50; 50; 50; 50				ISEQFTAM#FR	2	623.3	14211	14068	13823	13664	13184	13134	13256	13182	13008	12979	10252	10029			14229	14084	13898	13697	13221	13181	13314	13264	13059	12979	10252	10006	10044	9853	46.877	46.7167	46.7015	46.5735	46.6407	46.7062
951	946	Cytoskeletal protein	TUBB; TUBB2A; TUBB2B; TUBB2C; TUBB3; TUBB4	TUBB; TUBB2A; TUBB2B; TUBB2C; TUBB3; TUBB4		tubulin beta chain	P07437; Q13885; Q9BVA1; P68371; Q13509; P04350	http://www.phosphosite.org/proteinAction.do?id=2690&showAllSites=true	50; 50; 50; 50; 50; 50				ISEQFTAM#FRR	3	467.903								11133							12522	11906		11759		11230	11182	11133	10990	10936					42.2982	40.8222		41.236		41.1713
952	947	Cytoskeletal protein	TUBB; TUBB2A; TUBB2B; TUBB2C; TUBB3; TUBB4	TUBB; TUBB2A; TUBB2B; TUBB2C; TUBB3; TUBB4		tubulin beta chain	P07437; Q13885; Q9BVA1; P68371; Q13509; P04350	http://www.phosphosite.org/proteinAction.do?id=2690&showAllSites=true	50; 50; 50; 50; 50; 50				ISEQFTAMFR	2	615.303	18302														18302	18077	17875	17701	17130		17369	17285	17009	16954					57.693	57.447	57.3033	57.3382	57.345
953	948	Cytoskeletal protein	TUBB	TUBB		tubulin beta chain	P07437	http://www.phosphosite.org/proteinAction.do?id=2690&showAllSites=true	50				ISVYYNEATGGK	2	651.322	10907	10824	10633	10499	10113	10060	10078	10035	9874	9841	7321	7168	7195	7061	10906	10821	10673	10539	10151	10080	10128	10079	9874	9919	7321	7188	7223	7079	38.0247	37.9253	37.8643	37.8693	37.9622	37.904
954	949	Cytoskeletal protein	TUBB	TUBB		tubulin beta chain	P07437	http://www.phosphosite.org/proteinAction.do?id=2690&showAllSites=true	50				ISVYYNEATGGK	2	651.322										10032					10906	10821	10673	10539	10151	10080	10128	10079	9874	9919	7321	7188	7223	7079	38.0247	37.9253	37.8643	37.8693	37.9622	37.904
955	950	Cytoskeletal protein	TUBB; TUBB2A; TUBB2B; TUBB2C; TUBB3; TUBB4; TUBB4Q; TUBB4Q iso3; TUBB8	TUBB; TUBB2A; TUBB2B; TUBB2C; TUBB3; TUBB4; TUBB4Q; TUBB4Q iso3; TUBB8		tubulin beta chain	P07437; Q13885; Q9BVA1; P68371; Q13509; P04350; Q99867; NP_064424; Q3ZCM7	http://www.phosphosite.org/proteinAction.do?id=2690&showAllSites=true	50; 50; 50; 50; 50; 50; 48; 48; 50				KAFLHWY	2	482.756	15388											10491	10482	10316	15388	15164	14880	14735	14257	14164	14331	14284	13664		10712	10489	10482	10315	50.0068	49.6687	49.3467	49.3787	49.5478	49.4507
956	951	Cytoskeletal protein	TUBB; TUBB2A; TUBB2B; TUBB2C; TUBB3; TUBB4; TUBB4Q; TUBB4Q iso3; TUBB8	TUBB; TUBB2A; TUBB2B; TUBB2C; TUBB3; TUBB4; TUBB4Q; TUBB4Q iso3; TUBB8		tubulin beta chain	P07437; Q13885; Q9BVA1; P68371; Q13509; P04350; Q99867; NP_064424; Q3ZCM7	http://www.phosphosite.org/proteinAction.do?id=2690&showAllSites=true	50; 50; 50; 50; 50; 50; 48; 48; 50				KAFLHWY	3	322.173	15403		14889												15403	15164	14880	14735	14257	14164			14107	14079					50.0068	49.6687	49.3467	49.3787	49.5478	49.4507
957	952	Cytoskeletal protein	TUBB; TUBB2C; TUBB4; TUBB4Q iso3	TUBB; TUBB2C; TUBB4; TUBB4Q iso3		tubulin beta chain	P07437; P68371; P04350; NP_064424	http://www.phosphosite.org/proteinAction.do?id=2690&showAllSites=true	50; 50; 50; 48				KEAESCDCLQGFQLTHSLGGGTGSGM#GTLLISK	4	864.661	17147	16970	16726	16510	16014	15910	16162	16106	15877						17141	16980	16753	16519	16021	15944	16150	16139	15929	15860					54.6522	54.533	54.3627	54.1947	54.372	54.3187
958	953	Cytoskeletal protein	TUBB; TUBB2C; TUBB4; TUBB4Q iso3	TUBB; TUBB2C; TUBB4; TUBB4Q iso3		tubulin beta chain	P07437; P68371; P04350; NP_064424	http://www.phosphosite.org/proteinAction.do?id=2690&showAllSites=true	50; 50; 50; 48				KEAESCDCLQGFQLTHSLGGGTGSGM#GTLLISK	4	864.661			16759	16526	16081		16141	16139	16044						17141	16980	16753	16519	16021	15944	16150	16139	15929	15860					54.6522	54.533	54.3627	54.1947	54.372	54.3187
959	954	Cytoskeletal protein	TUBB; TUBB2C; TUBB4; TUBB4Q iso3	TUBB; TUBB2C; TUBB4; TUBB4Q iso3		tubulin beta chain	P07437; P68371; P04350; NP_064424	http://www.phosphosite.org/proteinAction.do?id=2690&showAllSites=true	50; 50; 50; 48				KEAESCDCLQGFQLTHSLGGGTGSGM#GTLLISK	4	864.661									15896						17141	16980	16753	16519	16021	15944	16150	16139	15929	15860					54.6522	54.533	54.3627	54.1947	54.372	54.3187
960	955	Cytoskeletal protein	TUBB; TUBB2C; TUBB4; TUBB4Q iso3	TUBB; TUBB2C; TUBB4; TUBB4Q iso3		tubulin beta chain	P07437; P68371; P04350; NP_064424	http://www.phosphosite.org/proteinAction.do?id=2690&showAllSites=true	50; 50; 50; 48				KEAESCDCLQGFQLTHSLGGGTGSGMGTLLISK	4	860.663							18168		17925	17809					19069	18875	18692	18493	17881	17840	18191	18140	17938	17815					59.7163	59.5533	59.4425	59.4183	59.3348	59.3982
961	956	Cytoskeletal protein	TUBB; TUBB2C; TUBB4; TUBB4Q iso3	TUBB; TUBB2C; TUBB4; TUBB4Q iso3		tubulin beta chain	P07437; P68371; P04350; NP_064424	http://www.phosphosite.org/proteinAction.do?id=2690&showAllSites=true	50; 50; 50; 48				KEAESCDCLQGFQLTHSLGGGTGSGMGTLLISK	4	860.663									17908						19069	18875	18692	18493	17881	17840	18191	18140	17938	17815					59.7163	59.5533	59.4425	59.4183	59.3348	59.3982
962	957	Cytoskeletal protein	TUBB; TUBB1; TUBB2A; TUBB2B; TUBB2C; TUBB3; TUBB4; TUBB4Q; TUBB6; TUBB8	TUBB; TUBB1; TUBB2A; TUBB2B; TUBB2C; TUBB3; TUBB4; TUBB4Q; TUBB6; TUBB8		tubulin beta chain	P07437; Q9H4B7; Q13885; Q9BVA1; P68371; Q13509; P04350; Q99867; Q9BUF5; Q3ZCM7	http://www.phosphosite.org/proteinAction.do?id=2690&showAllSites=true	50; 50; 50; 50; 50; 50; 50; 48; 50; 50				KLAVNM#VPFPR	2	644.366	12838	12577	12418	12260			11842	11774		11757		8889			12809	12577	12398	12343	11863	11814	11863	11853	11698	11644	9101	8889	8952	8740	43.0815	42.7155	42.5957	42.8668	42.8322	42.8393
963	958	Cytoskeletal protein	TUBB; TUBB1; TUBB2A; TUBB2B; TUBB2C; TUBB3; TUBB4; TUBB4Q; TUBB6; TUBB8	TUBB; TUBB1; TUBB2A; TUBB2B; TUBB2C; TUBB3; TUBB4; TUBB4Q; TUBB6; TUBB8		tubulin beta chain	P07437; Q9H4B7; Q13885; Q9BVA1; P68371; Q13509; P04350; Q99867; Q9BUF5; Q3ZCM7	http://www.phosphosite.org/proteinAction.do?id=2690&showAllSites=true	50; 50; 50; 50; 50; 50; 50; 48; 50; 50				KLAVNM#VPFPR	2	644.366				12243											12809	12577	12398	12343	11863	11814	11863	11853	11698	11644	9101	8889	8952	8740	43.0815	42.7155	42.5957	42.8668	42.8322	42.8393
964	959	Cytoskeletal protein	TUBB; TUBB1; TUBB2A; TUBB2B; TUBB2C; TUBB3; TUBB4; TUBB4Q; TUBB6; TUBB8	TUBB; TUBB1; TUBB2A; TUBB2B; TUBB2C; TUBB3; TUBB4; TUBB4Q; TUBB6; TUBB8		tubulin beta chain	P07437; Q9H4B7; Q13885; Q9BVA1; P68371; Q13509; P04350; Q99867; Q9BUF5; Q3ZCM7	http://www.phosphosite.org/proteinAction.do?id=2690&showAllSites=true	50; 50; 50; 50; 50; 50; 50; 48; 50; 50				KLAVNM#VPFPR	3	429.913	12727	12547										8897			12809	12547	12419	12303	11821	11814	11863	11781	11682	11672	9143	8897	8952	8740	43.0815	42.7155	42.6475	42.7532	42.7183	42.8393
965	960	Cytoskeletal protein	TUBB; TUBB1; TUBB2A; TUBB2B; TUBB2C; TUBB3; TUBB4; TUBB4Q; TUBB6; TUBB8	TUBB; TUBB1; TUBB2A; TUBB2B; TUBB2C; TUBB3; TUBB4; TUBB4Q; TUBB6; TUBB8		tubulin beta chain	P07437; Q9H4B7; Q13885; Q9BVA1; P68371; Q13509; P04350; Q99867; Q9BUF5; Q3ZCM7	http://www.phosphosite.org/proteinAction.do?id=2690&showAllSites=true	50; 50; 50; 50; 50; 50; 50; 48; 50; 50				KLAVNMVPFPR	2	636.368	15421	15191							14237						15440	15191	15003	14815			14415	14343	14179	14100					50.1222	49.7713	49.6772	49.5915
966	961	Cytoskeletal protein	TUBB; TUBB1; TUBB2A; TUBB2B; TUBB2C; TUBB3; TUBB4; TUBB4Q; TUBB6; TUBB8	TUBB; TUBB1; TUBB2A; TUBB2B; TUBB2C; TUBB3; TUBB4; TUBB4Q; TUBB6; TUBB8		tubulin beta chain	P07437; Q9H4B7; Q13885; Q9BVA1; P68371; Q13509; P04350; Q99867; Q9BUF5; Q3ZCM7	http://www.phosphosite.org/proteinAction.do?id=2690&showAllSites=true	50; 50; 50; 50; 50; 50; 50; 48; 50; 50				LAVNM#VPFPR	2	580.318	15237	15088	14683	14508		13972			14026	13842					15083	14935	14712	14548	14046	13957	14133	14059	13892	13842					49.1825	49.0563	48.9223	48.8858	48.98	48.8868
967	962	Cytoskeletal protein	TUBB; TUBB1; TUBB2A; TUBB2B; TUBB2C; TUBB3; TUBB4; TUBB4Q; TUBB6; TUBB8	TUBB; TUBB1; TUBB2A; TUBB2B; TUBB2C; TUBB3; TUBB4; TUBB4Q; TUBB6; TUBB8		tubulin beta chain	P07437; Q9H4B7; Q13885; Q9BVA1; P68371; Q13509; P04350; Q99867; Q9BUF5; Q3ZCM7	http://www.phosphosite.org/proteinAction.do?id=2690&showAllSites=true	50; 50; 50; 50; 50; 50; 50; 48; 50; 50				LAVNM#VPFPR	2	580.318		14878													15083	14935	14712	14548	14046	13957	14133	14059	13892	13842					49.1825	49.0563	48.9223	48.8858	48.98	48.8868
968	963	Cytoskeletal protein	TUBB; TUBB2A; TUBB2B; TUBB2C; TUBB4; TUBB4Q; TUBB4Q iso3; TUBB6; TUBB8	TUBB; TUBB2A; TUBB2B; TUBB2C; TUBB4; TUBB4Q; TUBB4Q iso3; TUBB6; TUBB8		tubulin beta chain	P07437; Q13885; Q9BVA1; P68371; P04350; Q99867; NP_064424; Q9BUF5; Q3ZCM7	http://www.phosphosite.org/proteinAction.do?id=2690&showAllSites=true	50; 50; 50; 50; 50; 48; 48; 50; 50				LHFFM#PGFAPLTS	2	740.868	21915	21669	21502	21298	20673	20619					17470	16846	17081	16463	21904	21645	21522	21295	20673	20656	21083				17508	16887	17081	16524	67.1095	66.8575	66.6128	66.566	66.6108	66.7012
969	964	Cytoskeletal protein	TUBB; TUBB2A; TUBB2B; TUBB2C; TUBB4; TUBB4Q iso3; TUBB6; TUBB8	TUBB; TUBB2A; TUBB2B; TUBB2C; TUBB4; TUBB4Q iso3; TUBB6; TUBB8		tubulin beta chain	P07437; Q13885; Q9BVA1; P68371; P04350; NP_064424; Q9BUF5; Q3ZCM7	http://www.phosphosite.org/proteinAction.do?id=2690&showAllSites=true	50; 50; 50; 50; 50; 48; 50; 50				LHFFM#PGFAPLTSR	2	818.919	19030														19027	18770	18526	18285	17755	17715	18054	18004	17715	17674					59.6057	59.2868	59.0077	58.8673	59.0087	59.0672
970	965	Cytoskeletal protein	TUBB; TUBB2A; TUBB2B; TUBB2C; TUBB4; TUBB4Q iso3; TUBB6; TUBB8	TUBB; TUBB2A; TUBB2B; TUBB2C; TUBB4; TUBB4Q iso3; TUBB6; TUBB8		tubulin beta chain	P07437; Q13885; Q9BVA1; P68371; P04350; NP_064424; Q9BUF5; Q3ZCM7	http://www.phosphosite.org/proteinAction.do?id=2690&showAllSites=true	50; 50; 50; 50; 50; 48; 50; 50				LHFFM#PGFAPLTSR	3	546.282	19070	18667	18445	18245	17715	17634	17975	17922	17655	17753	14653	14182	14327	14143	19006	18749	18526	18306	17755	17695	18054	17922	17757	17674	14694	14438	14388	13941	59.548	59.2373	59.0077	58.9207	59.0087	59.0127
971	966	Cytoskeletal protein	TUBB; TUBB2A; TUBB2B; TUBB2C; TUBB4; TUBB4Q iso3; TUBB6; TUBB8	TUBB; TUBB2A; TUBB2B; TUBB2C; TUBB4; TUBB4Q iso3; TUBB6; TUBB8		tubulin beta chain	P07437; Q13885; Q9BVA1; P68371; P04350; NP_064424; Q9BUF5; Q3ZCM7	http://www.phosphosite.org/proteinAction.do?id=2690&showAllSites=true	50; 50; 50; 50; 50; 48; 50; 50				LHFFM#PGFAPLTSR	3	546.282	19289	18929					18228	18154	18349	18305	14911	14438	14595		19006	18749	18526	18306	17755	17695	18054	17922	17757	17674	14694	14438	14388	13941	59.548	59.2373	59.0077	58.9207	59.0087	59.0127
972	967	Cytoskeletal protein	TUBB; TUBB2A; TUBB2B; TUBB2C; TUBB4; TUBB4Q iso3; TUBB6; TUBB8	TUBB; TUBB2A; TUBB2B; TUBB2C; TUBB4; TUBB4Q iso3; TUBB6; TUBB8		tubulin beta chain	P07437; Q13885; Q9BVA1; P68371; P04350; NP_064424; Q9BUF5; Q3ZCM7	http://www.phosphosite.org/proteinAction.do?id=2690&showAllSites=true	50; 50; 50; 50; 50; 48; 50; 50				LHFFM#PGFAPLTSR	3	546.282							18722		17857	17557					19006	18749	18526	18306	17755	17695	18054	17922	17757	17674	14694	14438	14388	13941	59.548	59.2373	59.0077	58.9207	59.0087	59.0127
973	968	Cytoskeletal protein	TUBB; TUBB2A; TUBB2B; TUBB2C; TUBB4; TUBB4Q; TUBB4Q iso3; TUBB6; TUBB8	TUBB; TUBB2A; TUBB2B; TUBB2C; TUBB4; TUBB4Q; TUBB4Q iso3; TUBB6; TUBB8		tubulin beta chain	P07437; Q13885; Q9BVA1; P68371; P04350; Q99867; NP_064424; Q9BUF5; Q3ZCM7	http://www.phosphosite.org/proteinAction.do?id=2690&showAllSites=true	50; 50; 50; 50; 50; 48; 48; 50; 50				LHFFMPGFAPLTS	2	732.871											20685	19899	20197	19450											20700	19911	20197	19464
974	969	Cytoskeletal protein	TUBB; TUBB2A; TUBB2B; TUBB2C; TUBB4; TUBB4Q iso3; TUBB6; TUBB8	TUBB; TUBB2A; TUBB2B; TUBB2C; TUBB4; TUBB4Q iso3; TUBB6; TUBB8		tubulin beta chain	P07437; Q13885; Q9BVA1; P68371; P04350; NP_064424; Q9BUF5; Q3ZCM7	http://www.phosphosite.org/proteinAction.do?id=2690&showAllSites=true	50; 50; 50; 50; 50; 48; 50; 50				LHFFMPGFAPLTSR	2	810.921			21637				21256	21190	20855	20721					22093	21791	21627	21421	20835	20846	21256	21223	20873	20772					67.5772	67.2477	66.8683	66.8867	66.9363	67.194
975	970	Cytoskeletal protein	TUBB; TUBB2A; TUBB2B; TUBB2C; TUBB4; TUBB4Q iso3; TUBB6; TUBB8	TUBB; TUBB2A; TUBB2B; TUBB2C; TUBB4; TUBB4Q iso3; TUBB6; TUBB8		tubulin beta chain	P07437; Q13885; Q9BVA1; P68371; P04350; NP_064424; Q9BUF5; Q3ZCM7	http://www.phosphosite.org/proteinAction.do?id=2690&showAllSites=true	50; 50; 50; 50; 50; 48; 50; 50				LHFFMPGFAPLTSR	3	540.95	22032	21709	21587	21361	20773	20760	21166	21123	20958	20652	17530	16931	17142		22072	21791	21627	21442	20856	20778	21166	21223	20873	20772	17530	16950	17160	16566	67.5252	67.2477	66.8683	66.9443	66.9918	67.0185
976	971	Cytoskeletal protein	TUBB; TUBB2A; TUBB2B; TUBB2C; TUBB4; TUBB4Q iso3; TUBB6; TUBB8	TUBB; TUBB2A; TUBB2B; TUBB2C; TUBB4; TUBB4Q iso3; TUBB6; TUBB8		tubulin beta chain	P07437; Q13885; Q9BVA1; P68371; P04350; NP_064424; Q9BUF5; Q3ZCM7	http://www.phosphosite.org/proteinAction.do?id=2690&showAllSites=true	50; 50; 50; 50; 50; 48; 50; 50				LHFFMPGFAPLTSR	3	540.95									20761	20858					22072	21791	21627	21442	20856	20778	21166	21223	20873	20772	17530	16950	17160	16566	67.5252	67.2477	66.8683	66.9443	66.9918	67.0185
977	972	Cytoskeletal protein	TUBB	TUBB		tubulin beta chain	P07437	http://www.phosphosite.org/proteinAction.do?id=2690&showAllSites=true	50				LTQQVFDAK	2	525.285		9831
978	973	Cytoskeletal protein	TUBB; TUBB2A; TUBB2B; TUBB2C; TUBB4	TUBB; TUBB2A; TUBB2B; TUBB2C; TUBB4		tubulin beta chain	P07437; Q13885; Q9BVA1; P68371; P04350	http://www.phosphosite.org/proteinAction.do?id=2690&showAllSites=true	50; 50; 50; 50; 50				LTTPTYGDLNHLVSATM#SGVTTCLR	3	908.783	20408	20231	20093	19862	19311	19227	19658	19642	19697	19150	16614	16079	16235	15702	20833	20231	20453	20217	19652	19603	20076	19703	19715	19590	16899	16079	16551	15978	64.362	64.113	63.931	63.851	63.9363	64.0163
979	974	Cytoskeletal protein	TUBB; TUBB2A; TUBB2B; TUBB2C; TUBB4	TUBB; TUBB2A; TUBB2B; TUBB2C; TUBB4		tubulin beta chain	P07437; Q13885; Q9BVA1; P68371; P04350	http://www.phosphosite.org/proteinAction.do?id=2690&showAllSites=true	50; 50; 50; 50; 50				LTTPTYGDLNHLVSATM#SGVTTCLR	3	908.783	20751	20555	20456	19975	19676	19610	20057	19978	19482	19549					20833	20231	20453	20217	19652	19603	20076	19703	19715	19590	16899	16079	16551	15978	64.362	64.113	63.931	63.851	63.9363	64.0163
980	975	Cytoskeletal protein	TUBB; TUBB2A; TUBB2B; TUBB2C; TUBB4	TUBB; TUBB2A; TUBB2B; TUBB2C; TUBB4		tubulin beta chain	P07437; Q13885; Q9BVA1; P68371; P04350	http://www.phosphosite.org/proteinAction.do?id=2690&showAllSites=true	50; 50; 50; 50; 50				LTTPTYGDLNHLVSATM#SGVTTCLR	3	908.783	20391	20211		20282					19299	19354					20833	20231	20453	20217	19652	19603	20076	19703	19715	19590	16899	16079	16551	15978	64.362	64.113	63.931	63.851	63.9363	64.0163
981	976	Cytoskeletal protein	TUBB; TUBB2A; TUBB2B; TUBB2C; TUBB4	TUBB; TUBB2A; TUBB2B; TUBB2C; TUBB4		tubulin beta chain	P07437; Q13885; Q9BVA1; P68371; P04350	http://www.phosphosite.org/proteinAction.do?id=2690&showAllSites=true	50; 50; 50; 50; 50				LTTPTYGDLNHLVSATM#SGVTTCLR	3	908.783									19286						20833	20231	20453	20217	19652	19603	20076	19703	19715	19590	16899	16079	16551	15978	64.362	64.113	63.931	63.851	63.9363	64.0163
982	977	Cytoskeletal protein	TUBB; TUBB2A; TUBB2B; TUBB2C; TUBB4	TUBB; TUBB2A; TUBB2B; TUBB2C; TUBB4		tubulin beta chain	P07437; Q13885; Q9BVA1; P68371; P04350	http://www.phosphosite.org/proteinAction.do?id=2690&showAllSites=true	50; 50; 50; 50; 50				LTTPTYGDLNHLVSATM#SGVTTCLRFPGQLNADLR	4	959.733		23117													23399	23117					22738			22212					71.0587	70.673
983	978	Cytoskeletal protein	TUBB; TUBB2A; TUBB2B; TUBB2C; TUBB4	TUBB; TUBB2A; TUBB2B; TUBB2C; TUBB4		tubulin beta chain	P07437; Q13885; Q9BVA1; P68371; P04350	http://www.phosphosite.org/proteinAction.do?id=2690&showAllSites=true	50; 50; 50; 50; 50				LTTPTYGDLNHLVSATMSGVTTCLR	3	903.451	25192	24936	25029	24722	24057	24114	24704	24720	24423	24080	20955	20165	20459	19702	25283	25018	25027	24718	24117	24095	24764	24798	24379	24080	20955	20184	20478	19758	75.9342	75.7643	75.4925	75.4317	75.5098	75.5518
984	979	Cytoskeletal protein	TUBB; TUBB2A; TUBB2B; TUBB2C; TUBB4	TUBB; TUBB2A; TUBB2B; TUBB2C; TUBB4		tubulin beta chain	P07437; Q13885; Q9BVA1; P68371; P04350	http://www.phosphosite.org/proteinAction.do?id=2690&showAllSites=true	50; 50; 50; 50; 50				LTTPTYGDLNHLVSATMSGVTTCLR	3	903.451			25103					24687	24226						25283	25018	25027	24718	24117	24095	24764	24798	24379	24080	20955	20184	20478	19758	75.9342	75.7643	75.4925	75.4317	75.5098	75.5518
985	980	Cytoskeletal protein	TUBB; TUBB2A; TUBB2B; TUBB2C; TUBB4	TUBB; TUBB2A; TUBB2B; TUBB2C; TUBB4		tubulin beta chain	P07437; Q13885; Q9BVA1; P68371; P04350	http://www.phosphosite.org/proteinAction.do?id=2690&showAllSites=true	50; 50; 50; 50; 50				LTTPTYGDLNHLVSATMSGVTTCLR	4	677.84	25251	24980					24769			24147					25262	24997	25027	24688	24096	24074	24785	24798	24400	24147					75.8798	75.71	75.4925	75.3468	75.4552	75.4965
986	981	Cytoskeletal protein	TUBB	TUBB		tubulin beta chain	P07437	http://www.phosphosite.org/proteinAction.do?id=2690&showAllSites=true	50				M#AVTFIGNSTAIQELFK	2	943.49			24156	23906	23264	23206	23912	23826	23486		19969	19225	19513	18835	24485	24199	24210	23924	23323	23238	23912	23904	23522	23370	20007	19260	19513	18855	73.8565	73.589	73.4213	73.3965	73.424	73.3295
987	982	Cytoskeletal protein	TUBB	TUBB		tubulin beta chain	P07437	http://www.phosphosite.org/proteinAction.do?id=2690&showAllSites=true	50				M#AVTFIGNSTAIQELFK	3	629.329	24438	24200	24153	23889	23284	23207	23922	23824	23469	23279	20009	19261	19536	18837	24464	24199	24189	23945	23323	23280	23989	23824	23522	23349	20007	19261	19554	18855	73.805	73.589	73.3673	73.4532	73.424	73.4378
988	983	Cytoskeletal protein	TUBB	TUBB		tubulin beta chain	P07437	http://www.phosphosite.org/proteinAction.do?id=2690&showAllSites=true	50				M#AVTFIGNSTAIQELFKR	2	1021.54							21239	21195	20824	20787	17694	17108		16710			21627	22716			21239	21223	20873	20751	17694	17139	17286	16692			66.8683	70.257
989	984	Cytoskeletal protein	TUBB	TUBB		tubulin beta chain	P07437	http://www.phosphosite.org/proteinAction.do?id=2690&showAllSites=true	50				M#AVTFIGNSTAIQELFKR	2	1021.54										20705							21627	22716			21239	21223	20873	20751	17694	17139	17286	16692			66.8683	70.257
990	985	Cytoskeletal protein	TUBB	TUBB		tubulin beta chain	P07437	http://www.phosphosite.org/proteinAction.do?id=2690&showAllSites=true	50				M#AVTFIGNSTAIQELFKR	3	681.363			21551	21340		20699	21150	21345	20959	20668	17637	17056	17245	16655	21652	21372	21627	21400	20793	20757	21150	21223	20852	20730	17637	17118	17307	16734	66.4723	66.131	66.8683	66.8322	66.8287	66.9685
991	986	Cytoskeletal protein	TUBB	TUBB		tubulin beta chain	P07437	http://www.phosphosite.org/proteinAction.do?id=2690&showAllSites=true	50				M#AVTFIGNSTAIQELFKR	3	681.363									20750			17509	17682		21652	21372	21627	21400	20793	20757	21150	21223	20852	20730	17637	17118	17307	16734	66.4723	66.131	66.8683	66.8322	66.8287	66.9685
992	987	Cytoskeletal protein	TUBB	TUBB		tubulin beta chain	P07437	http://www.phosphosite.org/proteinAction.do?id=2690&showAllSites=true	50				M#AVTFIGNSTAIQELFKRISEQFTAM#FRR	5	685.756	28365						28255								28382	28089	28262	27878	27273	27257	28255	28307	27727	27532					83.8243	83.726	83.7863	83.7185	83.7675	83.7048
993	988	Cytoskeletal protein	TUBB; TUBB2A; TUBB2B; TUBB3	TUBB; TUBB2A; TUBB2B; TUBB3		tubulin beta chain	P07437; Q13885; Q9BVA1; Q13509	http://www.phosphosite.org/proteinAction.do?id=2690&showAllSites=true	50; 50; 50; 50				M#REIVHIQAGQCGNQIGAK	3	709.358							8125	8073										8472			8107	8073	7937	8006								32.1172
994	989	Cytoskeletal protein	TUBB; TUBB2A; TUBB2B; TUBB3	TUBB; TUBB2A; TUBB2B; TUBB3		tubulin beta chain	P07437; Q13885; Q9BVA1; Q13509	http://www.phosphosite.org/proteinAction.do?id=2690&showAllSites=true	50; 50; 50; 50				M#REIVHIQAGQCGNQIGAK	3	709.358								8092										8472			8107	8073	7937	8006								32.1172
995	990	Cytoskeletal protein	TUBB	TUBB		tubulin beta chain	P07437	http://www.phosphosite.org/proteinAction.do?id=2690&showAllSites=true	50				MAVTFIGNSTAIQELFK	2	935.493	25806	25545	25572	25247	24684	24637		25403		24827	21294	20486	20823	20030	25823	25564	25611	25263	24723	24654	25466	25403	25001	24807	21294	20520	20835	20052	77.3527	77.2042	76.9987	76.8323	77.0957	76.9647
996	991	Cytoskeletal protein	TUBB	TUBB		tubulin beta chain	P07437	http://www.phosphosite.org/proteinAction.do?id=2690&showAllSites=true	50				MAVTFIGNSTAIQELFK	3	623.997	25798			25246				25383	24963	24789					25823	25564	25611	25242	24702	24654	25487	25402	25001	24789					77.3527	77.2042	76.9987	76.779	77.0388	76.9647
997	992	Cytoskeletal protein	TUBB	TUBB		tubulin beta chain	P07437	http://www.phosphosite.org/proteinAction.do?id=2690&showAllSites=true	50				MAVTFIGNSTAIQELFKR	2	1013.54							22633	22583	22205	22057							22982	22737	22119	22080	22633	22598		22128							70.3155	70.3103	70.3027	70.3572
998	993	Cytoskeletal protein	TUBB	TUBB		tubulin beta chain	P07437	http://www.phosphosite.org/proteinAction.do?id=2690&showAllSites=true	50				MAVTFIGNSTAIQELFKR	3	676.031			23022		22165	22103	22697	22662	22257	22109	19008	18215	18574		23193	22925	22982	22758	22079	22059	22662	22598	22235	22109	18936	18215	18525	17868	70.4938	70.2377	70.3155	70.3653	70.1972	70.3042
[truncated: 1,412 more rows]
[truncated: 79 more columns]

## Sheet: Protein_Site_List
Protein Name (Site)
53BP1
53BP1 (Ser265)
a-tubulin
APE1
ATM
[truncated: 258 more rows]
