# Supplementary material for: Quantitative Profiling of DNA Damage and Apoptotic Pathways in UV Damaged Cells Using PTMScan Direct
Source: Int J Mol Sci. 2012 Dec 21;14(1):286–307. doi: 10.3390/ijms14010286 (PMC3565264; doi:10.3390/ijms14010286)
Supplement: Supplementary File 1 — Supplementary Materials (ZIP, 5751 KB) [file ijms-14-00286-s001.zip › ijms-14-00286-manuscript-supplementary/ijms-25758-TableS2_Human_Apoptosis_Autophagy.xlsx]

## Sheet: Qualitative
PTMSCAN DIRECT: APOPTOSIS / AUTOPHAGY RESULTS
Table #S1: CST Cell Line Control, HeLa Cells, Jurkat Cells; Trypsin Digest; PTMScan Direct: Apoptosis / Autophagy Reagent
Samples: CST Cell Line = CS 13133, 13134; Control = CS 13135, 13136, 15400, 15401; UV = CS 13137, 13138, 15402, 15403; Jurkat Pervanadate = CS 13139, 13140; Jurkat Etoposide = CS 13141, 13142
Legend: * - phosphorylation, # - oxidized methionine, § - published site, Blue Text - CST siRNA/antibody available.
																MS2 Spectrum Number														Peak Apex MS Spectrum Number														Retention Time
Index	Row Index	Protein Type	Gene Name	Protein Name	Site	Description	Accession	URL	kD	-7/+7 peptide	Upstream Kinase	Downstream Target	Peptide	Charge	Calc. m/z	CST Cell Line (CS13133)	CST Cell Line (CS13134)	HeLa Control (CS13135)	HeLa Control (CS13136)	HeLa UV (CS13137)	HeLa UV (CS13138)	Jurkat Perrvanadate (CS13139)	Jurkat Perrvanadate (CS13140)	Jurkat Etoposide (CS13141)	Jurkat Etoposide (CS13142)	HeLa Control (CS15400)	HeLa Control (CS15401)	HeLa UV (CS15402)	HeLa UV (CS15403)	CST Cell Line (CS13133)	CST Cell Line (CS13134)	HeLa Control (CS13135)	HeLa Control (CS13136)	HeLa UV (CS13137)	HeLa UV (CS13138)	Jurkat Perrvanadate (CS13139)	Jurkat Perrvanadate (CS13140)	Jurkat Etoposide (CS13141)	Jurkat Etoposide (CS13142)	HeLa Control (CS15400)	HeLa Control (CS15401)	HeLa UV (CS15402)	HeLa UV (CS15403)	CST Cell Line (CS13133)	CST Cell Line (CS13134)	HeLa Control (CS13135)	HeLa Control (CS13136)	HeLa UV (CS13137)	HeLa UV (CS13138)
1	Adaptor/scaffold
2	1	Adaptor/scaffold	RICTOR	Rictor		rapamycin-insensitive companion of mTOR	Q6R327	http://www.phosphosite.org/proteinAction.do?id=8831&showAllSites=true	192				GTCVYVLGLIAK	2	647.365				14417											13257	13060	14285	14417	13919	14053					17155	17003	17260	16821	52.2688	52.1187	51.2747	51.249	51.5128	51.689
3	2	Adaptor/scaffold	RICTOR	Rictor		rapamycin-insensitive companion of mTOR	Q6R327	http://www.phosphosite.org/proteinAction.do?id=8831&showAllSites=true	192				INEALITTILHLLNHPK	3	647.382												23039		22690	20451		20320			24639					23097	23039	23374	22718	75.0133		68.0445			81.3683
4	3	Adaptor/scaffold	RICTOR	Rictor		rapamycin-insensitive companion of mTOR	Q6R327	http://www.phosphosite.org/proteinAction.do?id=8831&showAllSites=true	192				INEALITTILHLLNHPK	4	485.789						20038					23023	22994	23327	22670			20299								23076	23004	23327	22739			67.9857
5	4	Adaptor/scaffold	RPTOR	raptor		regulatory-associated protein of mTOR isoform 2	Q8N122	http://www.phosphosite.org/proteinAction.do?id=6245&showAllSites=true	149				ELRPLLVFIWAK	2	742.953				18340	17732										16778	16024	18146	18331	17732	17846					20851	20781	21130	20544	63.2135	62.197	61.9457	61.798	61.8627	62.0873
6	5	Adaptor/scaffold	RPTOR	raptor		regulatory-associated protein of mTOR isoform 2	Q8N122	http://www.phosphosite.org/proteinAction.do?id=6245&showAllSites=true	149				ELRPLLVFIWAK	3	495.638	16766	16254		18296	17660	17765	18579				20824	20766	21087	20496	16778	16234	18146	18352	17660	17846	18579	18234	16713	17011	20851	20823	21130	20523	63.2135	62.9002	61.9457	61.857	61.8627	62.0873
7	6	Adaptor/scaffold	RPTOR	raptor		regulatory-associated protein of mTOR isoform 2	Q8N122	http://www.phosphosite.org/proteinAction.do?id=6245&showAllSites=true	149				QYENWQPR	2	560.762	4141	3987	4617	4573	4184	4604	4243	4189	3762	3943	6549	6372	6562	6284	4202	4064	4699	4630	4184	4664	4243	4251	3824	4005	6632	6434	6645	6367	21.337	21.3883	21.1342	21.1228	21.5425	23.0792
8	7	Adaptor/scaffold	RPTOR	raptor		regulatory-associated protein of mTOR isoform 2	Q8N122	http://www.phosphosite.org/proteinAction.do?id=6245&showAllSites=true	149				QYENWQPR	3	374.177				4596			4308		3811						4202	4064	4679	4596	4246	4673	4308	4269	3844	4005	6611	6455	6645	6367	21.337	21.3883	21.0648	21.1228	21.5425	23.1133
9	8	Adaptor/scaffold	RPTOR	raptor	§877, §883	regulatory-associated protein of mTOR isoform 2	Q8N122	http://www.phosphosite.org/proteinAction.do?id=6245&showAllSites=true	149	HIHQAGGS*PPASSTS, GSPPASST*SSSSLTN			GVHIHQAGGS*PPASST*SSSSLTNDVAKQPVSR	4	830.633	4646														4646	4535													22.8963	23.155
10	9	Adaptor/scaffold	RPTOR	raptor	§877, §886	regulatory-associated protein of mTOR isoform 2	Q8N122	http://www.phosphosite.org/proteinAction.do?id=6245&showAllSites=true	149	HIHQAGGS*PPASSTS, PASSTSSS*SLTNDVA			GVHIHQAGGS*PPASSTSSS*SLTNDVAKQPVSR	4	830.633		4513
11	10	Adaptor/scaffold	RPTOR	raptor	§877, §889	regulatory-associated protein of mTOR isoform 2	Q8N122	http://www.phosphosite.org/proteinAction.do?id=6245&showAllSites=true	149	HIHQAGGS*PPASSTS, STSSSSLT*NDVAKQP			GVHIHQAGGS*PPASSTSSSSLT*NDVAKQPVSR	4	830.633	4623
12	11	Adaptor/scaffold	RUSC1	RUSC1		RUN and SH3 domain-containing protein 1 isoform a	Q9BVN2	http://www.phosphosite.org/proteinAction.do?id=3401660&showAllSites=true	96				FHAFILGLLNTK	3	458.603					14793										14118	13942	15230	15475	14793	14935					18079	17906	18163	17745	54.973	54.9325	53.8377	53.862	53.8125	54.0565
13	Adhesion or extracellular matrix protein
14	12	Adhesion or extracellular matrix protein	BIRC5	BIRC5		baculoviral IAP repeat-containing protein 5 isoform 3	NP_001012271	http://www.ncbi.nlm.nih.gov/entrez/query.fcgi?db=protein&cmd=search&term=NP_001012271	19				ELEGWEPDDDPIGPGTVAYACNTSTLGGR	3	1026.46	12848	12689					14332	14224	12548	12861					12848	12703		14194	13520	13702	14358	14245	12591	12893	17092	16940	17155	16737	50.9192	50.9395		50.4143	50.4457	50.7282
15	13	Adhesion or extracellular matrix protein	BIRC5	BIRC5		baculoviral IAP repeat-containing protein 5 isoform 3	NP_001012271	http://www.ncbi.nlm.nih.gov/entrez/query.fcgi?db=protein&cmd=search&term=NP_001012271	19				ELEGWEPDDDPIGPGTVAYACNTSTLGGR	3	1026.46								14245	12560	12842					12848	12703		14194	13520	13702	14358	14245	12591	12893	17092	16940	17155	16737	50.9192	50.9395		50.4143	50.4457	50.7282
16	Apoptosis
17	14	Apoptosis	AIFM1	PDCD8		apoptosis-inducing factor 1, mitochondrial isoform 4	O95831	http://www.phosphosite.org/proteinAction.do?id=12198&showAllSites=true	67				ASSGASGGKIDNSVLVLIVGLSTVGAGAYAYK	3	1009.21							23700	23304	21488	21785											23793	23304	21585	21862
18	15	Apoptosis	AIFM1	PDCD8		apoptosis-inducing factor 1, mitochondrial isoform 4	O95831	http://www.phosphosite.org/proteinAction.do?id=12198&showAllSites=true	67				ASSGASGGKIDNSVLVLIVGLSTVGAGAYAYK	3	1009.21							23684		21678	21749											23793	23304	21585	21862
19	16	Apoptosis	AIFM1	PDCD8		apoptosis-inducing factor 1, mitochondrial isoform 4	O95831	http://www.phosphosite.org/proteinAction.do?id=12198&showAllSites=true	67				DKVVVGIVLWNIFNR	3	591.345				21291	20790	20807					23651	23624	23974	23281	19402	18889	21097	21282	20790	20817	21714	21291	19653	19909	23685	23634	23983	23306	71.5983	72.2077	70.2413	70.0768	70.3958	70.3238
20	17	Apoptosis	AIFM1	PDCD8		apoptosis-inducing factor 1, mitochondrial isoform 4	O95831	http://www.phosphosite.org/proteinAction.do?id=12198&showAllSites=true	67				DKVVVGIVLWNIFNR	3	591.345				21548								23859		23536	19402	18889	21097	21282	20790	20817	21714	21291	19653	19909	23685	23634	23983	23306	71.5983	72.2077	70.2413	70.0768	70.3958	70.3238
21	18	Apoptosis	AIFM1	PDCD8		apoptosis-inducing factor 1, mitochondrial isoform 4	O95831	http://www.phosphosite.org/proteinAction.do?id=12198&showAllSites=true	67				DKVVVGIVLWNIFNR	3	591.345				21869								23784			19402	18889	21097	21282	20790	20817	21714	21291	19653	19909	23685	23634	23983	23306	71.5983	72.2077	70.2413	70.0768	70.3958	70.3238
22	19	Apoptosis	AIFM1	PDCD8		apoptosis-inducing factor 1, mitochondrial isoform 4	O95831	http://www.phosphosite.org/proteinAction.do?id=12198&showAllSites=true	67				GVIFYLR	2	434.258								10763	9481												10771	10763	9507	9727
23	20	Apoptosis	AIFM1	PDCD8		apoptosis-inducing factor 1, mitochondrial isoform 4	O95831	http://www.phosphosite.org/proteinAction.do?id=12198&showAllSites=true	67				GVIFYLR	2	434.258								10649													10771	10763	9507	9727
24	21	Apoptosis	AIFM1	PDCD8		apoptosis-inducing factor 1, mitochondrial isoform 4	O95831	http://www.phosphosite.org/proteinAction.do?id=12198&showAllSites=true	67				IDNSVLVLIVGLSTVGAGAYAYK	3	775.102				25873	25252	25343	26558	26042	24069	24304					23105	22139	25696	25860	25252	25353	26544	26025	24069	24340			25804		83.4878	83.4842	83.3228	83.2045	82.9818	83.3037
25	22	Apoptosis	AIFM1	PDCD8		apoptosis-inducing factor 1, mitochondrial isoform 4	O95831	http://www.phosphosite.org/proteinAction.do?id=12198&showAllSites=true	67				IDNSVLVLIVGLSTVGAGAYAYK	3	775.102									24188						23105	22139	25696	25860	25252	25353	26544	26025	24069	24340			25804		83.4878	83.4842	83.3228	83.2045	82.9818	83.3037
26	23	Apoptosis	AKT1S1	PRAS40		proline-rich AKT1 substrate 1	Q96B36	http://www.phosphosite.org/proteinAction.do?id=22501100&showAllSites=true	27				LNTSDFQK	2	516.723											5310
27	24	Apoptosis	AKT1S1	PRAS40		proline-rich AKT1 substrate 1	Q96B36	http://www.phosphosite.org/proteinAction.do?id=22501100&showAllSites=true	27				LNTSDFQK	2	516.723											5515
28	25	Apoptosis	AKT1S1	PRAS40		proline-rich AKT1 substrate 1	Q96B36	http://www.phosphosite.org/proteinAction.do?id=22501100&showAllSites=true	27				PVSVPVWGFK	2	558.316	11475	13965		15569	14936	15113			13936		18228	18119	18369	17928	14160	14005	15377	15601	14990	15124	15774	15504	13920	14247	18228	18137	18415	17976	55.0987	55.137	54.2403	54.2038	54.3717	54.5557
29	26	Apoptosis	AKT1S1	PRAS40		proline-rich AKT1 substrate 1	Q96B36	http://www.phosphosite.org/proteinAction.do?id=22501100&showAllSites=true	27				PVSVPVWGFK	2	558.316	14121	11350													14160	14005	15377	15601	14990	15124	15774	15504	13920	14247	18228	18137	18415	17976	55.0987	55.137	54.2403	54.2038	54.3717	54.5557
30	27	Apoptosis	AKT1S1	PRAS40		proline-rich AKT1 substrate 1	Q96B36	http://www.phosphosite.org/proteinAction.do?id=22501100&showAllSites=true	27				PVSVPVWGFKEK	2	686.885	11322														11322	11233		12304	11697	11939	12369	12203	10787	11091	15055	14966	15139	14742	46.0205	45.9948		45.2488	45.3515	45.8692
31	28	Apoptosis	AKT1S1	PRAS40		proline-rich AKT1 substrate 1	Q96B36	http://www.phosphosite.org/proteinAction.do?id=22501100&showAllSites=true	27				PVSVPVWGFKEK	3	458.259												14960	15156		11367	11233	12208	12283	11697	11939	12348	12203	10850	11091	15055	14960	15139	14763	46.0968	45.9948	45.3205	45.1895	45.3515	45.8692
32	29	Apoptosis	AKT1S1	PRAS40		proline-rich AKT1 substrate 1	Q96B36	http://www.phosphosite.org/proteinAction.do?id=22501100&showAllSites=true	27				SLPVSVPVWGFK	2	658.374	14081	14006		15519	14878	15066	15672	15421		14164	18206	18096	18335	17914	14160	14005	15377	15601	14990	15124	15774	15483	13920	14205	18206	18137	18394	17976	55.0987	55.137	54.2403	54.2038	54.3717	54.5557
33	30	Apoptosis	AKT1S1	PRAS40		proline-rich AKT1 substrate 1	Q96B36	http://www.phosphosite.org/proteinAction.do?id=22501100&showAllSites=true	27				SLPVSVPVWGFK	3	439.252	14127	13973		15595	14963	15133			13981						14160	13984	15377	15601	14963	15145	15732	15483	13941	14226	18268	18137	18394	17955	55.0987	55.0635	54.2403	54.2038	54.3717	54.6097
34	31	Apoptosis	AKT1S1	PRAS40		proline-rich AKT1 substrate 1	Q96B36	http://www.phosphosite.org/proteinAction.do?id=22501100&showAllSites=true	27				SLPVSVPVWGFKEK	2	786.943	11314	11207		12310								14954		14752	11346	11233	12208	12310	11697	11939	12348	12203	10829	11070	15076	14966	15118	14742	46.0205	45.9948	45.3205	45.2488	45.3515	45.8692
35	32	Apoptosis	AKT1S1	PRAS40	§183	proline-rich AKT1 substrate 1	Q96B36	http://www.phosphosite.org/proteinAction.do?id=22501100&showAllSites=true	27	PTQQYAKS*LPVSVPV	mTOR	raptor	S*LPVSVPVWGFK	2	698.357	16423	16025		18191	17555	17721			16510	16761	20789	20746	21076	20448	16484	16087	18041	18268	17555	17804	18564	18234	16503	16780	20851	20802	21151	20523	62.3138	62.402	61.6577	61.6248	61.635	61.9717
36	33	Apoptosis	AKT1S1	PRAS40	§183	proline-rich AKT1 substrate 1	Q96B36	http://www.phosphosite.org/proteinAction.do?id=22501100&showAllSites=true	27	PTQQYAKS*LPVSVPV	mTOR	raptor	S*LPVSVPVWGFKEK	2	826.926		12941													13089	12924		14404	13080	13927	13749	13621	12757	13019	17176	17045	17260	16842	51.7118	51.7778		50.97	49.2363	51.3465
37	34	Apoptosis	AKT1S1	PRAS40	§183	proline-rich AKT1 substrate 1	Q96B36	http://www.phosphosite.org/proteinAction.do?id=22501100&showAllSites=true	27	PTQQYAKS*LPVSVPV	mTOR	raptor	S*LPVSVPVWGFKEK	2	826.926		12924													13089	12924		14404	13080	13927	13749	13621	12757	13019	17176	17045	17260	16842	51.7118	51.7778		50.97	49.2363	51.3465
38	35	Apoptosis	AKT1S1	PRAS40	§246	proline-rich AKT1 substrate 1	Q96B36	http://www.phosphosite.org/proteinAction.do?id=22501100&showAllSites=true	27	LPRPRLNT*SDFQKLK	Akt1	14-3-3 beta, 14-3-3 eta	LNT*SDFQK	2	516.723	3152	3046	3673	3636	3260	3623		3196	2871	3046		5163	5356	5116	3152	3087	3728	3688	3329	3681	3295	3255	2912	3102	5368	5225	5413	5157	17.6502	17.6227	17.4683	17.5667	18.0485	19.4218
39	36	Apoptosis	AKT1S1	PRAS40	§246	proline-rich AKT1 substrate 1	Q96B36	http://www.phosphosite.org/proteinAction.do?id=22501100&showAllSites=true	27	LPRPRLNT*SDFQKLK	Akt1	14-3-3 beta, 14-3-3 eta	LNT*SDFQK	2	516.723	3340	3241	3872	3821	3455	3849						5368	5557	5320	3152	3087	3728	3688	3329	3681	3295	3255	2912	3102	5368	5225	5413	5157	17.6502	17.6227	17.4683	17.5667	18.0485	19.4218
40	37	Apoptosis	AKT1S1	PRAS40	§246	proline-rich AKT1 substrate 1	Q96B36	http://www.phosphosite.org/proteinAction.do?id=22501100&showAllSites=true	27	LPRPRLNT*SDFQKLK	Akt1	14-3-3 beta, 14-3-3 eta	LNT*SDFQKLK	2	637.313	5332	5169	5856		5357	5810	5506	5411							5375	5207	5856	5791	5388	5823	5560	5411	4746	5070	8102	7883	8113	7858	25.5752	25.5982	25.2903	25.2567	25.6923	27.2482
41	38	Apoptosis	AKT1S1	PRAS40	§246	proline-rich AKT1 substrate 1	Q96B36	http://www.phosphosite.org/proteinAction.do?id=22501100&showAllSites=true	27	LPRPRLNT*SDFQKLK	Akt1	14-3-3 beta, 14-3-3 eta	LNT*SDFQKLK	3	425.211	5325	5166	5849	5780					4869	5055					5325	5207	5871	5812	5388	5823	5560	5447	4872	5070	8102	7883	8113	7837	25.5752	25.5982	25.2903	25.3238	25.6923	27.2482
42	39	Apoptosis	AKT1S1	PRAS40	§246	proline-rich AKT1 substrate 1	Q96B36	http://www.phosphosite.org/proteinAction.do?id=22501100&showAllSites=true	27	LPRPRLNT*SDFQKLK	Akt1	14-3-3 beta, 14-3-3 eta	PRLNT*SDFQK	2	643.301												5527		5456	3442	3342	4372	3920	2717	3952					5658	5527	5702	5442	18.5227	18.5863	19.9653	18.4515	15.8347	20.452
43	40	Apoptosis	ANXA5	ANXA5		annexin A5	P08758	http://www.phosphosite.org/proteinAction.do?id=8354&showAllSites=true	36				FITIFGTR	2	477.774	11060	10926		11930	11370	11627		11805			14762	14613	14805	14369	11094	10960	11893	11930	11424	11687	11903	11805	10581	10859	14803	14651	14845	14427	45.1853	45.0855	44.4125	44.3705	44.6018	45.1593
44	41	Apoptosis	ANXA5	ANXA5		annexin A5	P08758	http://www.phosphosite.org/proteinAction.do?id=8354&showAllSites=true	36				KNFATSLYSM#IK	2	709.871														11128			7997		8312	8895					11514	11352	11507	11128			32.3172		35.4305	37.0213
45	42	Apoptosis	ANXA5	ANXA5		annexin A5	P08758	http://www.phosphosite.org/proteinAction.do?id=8354&showAllSites=true	36				KNFATSLYSMIK	3	468.252					11310							14562	14752	14339
46	43	Apoptosis	ANXA5	ANXA5		annexin A5	P08758	http://www.phosphosite.org/proteinAction.do?id=8354&showAllSites=true	36				LIVALM#KPS	2	494.299											9341	9220	9374	9143			6950	6926	6543	6993					9341	9275	9412	9140			28.8962	28.9478	29.5925	30.9783
47	44	Apoptosis	ANXA5	ANXA5		annexin A5	P08758	http://www.phosphosite.org/proteinAction.do?id=8354&showAllSites=true	36				LIVALM#KPSR	2	572.35												7154			4857	4745	5325	5266		5382					7283	7154	7357	7102	23.7553	23.9473	23.3697	23.4282		25.6967
48	45	Apoptosis	ANXA5	ANXA5		annexin A5	P08758	http://www.phosphosite.org/proteinAction.do?id=8354&showAllSites=true	36				LIVALM#KPSR	3	381.902												7109			4836	4745	5346	5266	4843	5298					7283	7109	7336	7081	23.6613	23.9473	23.4568	23.4282	23.7933	25.4162
49	46	Apoptosis	ANXA5	ANXA5		annexin A5	P08758	http://www.phosphosite.org/proteinAction.do?id=8354&showAllSites=true	36				LIVALMKPS	2	486.301					8848						12104		12114				9401	9423	8848	9268					12108	11997	12133	11776			36.8608	36.7948	37.0785	38.1957
50	47	Apoptosis	ANXA5	ANXA5		annexin A5	P08758	http://www.phosphosite.org/proteinAction.do?id=8354&showAllSites=true	36				LIVALMKPSR	2	564.352			7122	7104	6670										6353	6523	7132	7104	6678	7118					9479	9338	9496	9245	28.8742	30.175	29.517	29.64	30.0392	31.4242
51	48	Apoptosis	ANXA5	ANXA5		annexin A5	P08758	http://www.phosphosite.org/proteinAction.do?id=8354&showAllSites=true	36				LIVALMKPSR	3	376.57	6534		7078		6619				6091			9362		9218	6604	6523	7078	7134	6657	7118	6669	6470	5845	6037	9458	9359	9496	9245	29.7715	30.175	29.4605	29.64	29.9695	31.4242
52	49	Apoptosis	ANXA5	ANXA5		annexin A5	P08758	http://www.phosphosite.org/proteinAction.do?id=8354&showAllSites=true	36				M#LVVLLQANR	2	586.845											11825	11689		11487			9199	9197		9074					11857	11689	11837	11508			36.1762	36.078		37.5707
53	50	Apoptosis	ANXA5	ANXA5		annexin A5	P08758	http://www.phosphosite.org/proteinAction.do?id=8354&showAllSites=true	36				M#LVVLLQANRDPDAGIDEAQVEQDAQALFQAGELK	3	1271.31				20264		19890						22679	22985	22385	20220		20047				21483		18540	19468	22761	22711	23017	22403	74.2792		67.2723
54	51	Apoptosis	ANXA5	ANXA5		annexin A5	P08758	http://www.phosphosite.org/proteinAction.do?id=8354&showAllSites=true	36				M#LVVLLQANRDPDAGIDEAQVEQDAQALFQAGELK	3	1271.31				20341								22711	23134	22459	20220		20047				21483		18540	19468	22761	22711	23017	22403	74.2792		67.2723
55	52	Apoptosis	ANXA5	ANXA5		annexin A5	P08758	http://www.phosphosite.org/proteinAction.do?id=8354&showAllSites=true	36				M#LVVLLQANRDPDAGIDEAQVEQDAQALFQAGELK	3	1271.31				20377								22835	22999		20220		20047				21483		18540	19468	22761	22711	23017	22403	74.2792		67.2723
56	53	Apoptosis	ANXA5	ANXA5		annexin A5	P08758	http://www.phosphosite.org/proteinAction.do?id=8354&showAllSites=true	36				M#LVVLLQANRDPDAGIDEAQVEQDAQALFQAGELK	4	953.735	18337	17723		20275	19758							22713	23000	22384	18352	17715	20068	20275	19735	19788	20685	20271	18519	18187	22740	22710	23017	22403	68.1615	67.9645	67.3305	67.3043	67.4537	67.464
57	54	Apoptosis	ANXA5	ANXA5		annexin A5	P08758	http://www.phosphosite.org/proteinAction.do?id=8354&showAllSites=true	36				M#LVVLLQANRDPDAGIDEAQVEQDAQALFQAGELK	4	953.735													23109		18352	17715	20068	20275	19735	19788	20685	20271	18519	18187	22740	22710	23017	22403	68.1615	67.9645	67.3305	67.3043	67.4537	67.464
58	55	Apoptosis	ANXA5	ANXA5		annexin A5	P08758	http://www.phosphosite.org/proteinAction.do?id=8354&showAllSites=true	36				MLVVLLQANR	2	578.847			11369	11432	10872	11119					14218	14152	14265	13928	10569	10498	11368	11431	10872	11184					14215	14126	14278	13881	43.4112	43.4913	42.8553	42.7603	43.0443	43.7213
59	56	Apoptosis	ANXA5	ANXA5		annexin A5	P08758	http://www.phosphosite.org/proteinAction.do?id=8354&showAllSites=true	36				MLVVLLQANR	2	578.847					11119	11362									10569	10498	11368	11431	10872	11184					14215	14126	14278	13881	43.4112	43.4913	42.8553	42.7603	43.0443	43.7213
60	57	Apoptosis	ANXA5	ANXA5		annexin A5	P08758	http://www.phosphosite.org/proteinAction.do?id=8354&showAllSites=true	36				MLVVLLQANRDPDAGIDEAQVEQDAQALFQAGELK	3	1265.98				21206	20674	20718					22721	23704	24075	23375	19192	18448	21097	21261	20905	20796	21714	21258		19762	23685	23655	24004	23348	70.9335	70.6182	70.2413	70.0173	70.3377	70.2667
61	58	Apoptosis	ANXA5	ANXA5		annexin A5	P08758	http://www.phosphosite.org/proteinAction.do?id=8354&showAllSites=true	36				MLVVLLQANRDPDAGIDEAQVEQDAQALFQAGELK	3	1265.98				21396	20905	20889					23658		23988		19192	18448	21097	21261	20905	20796	21714	21258		19762	23685	23655	24004	23348	70.9335	70.6182	70.2413	70.0173	70.3377	70.2667
62	59	Apoptosis	ANXA5	ANXA5		annexin A5	P08758	http://www.phosphosite.org/proteinAction.do?id=8354&showAllSites=true	36				MLVVLLQANRDPDAGIDEAQVEQDAQALFQAGELK	4	949.736				21224	20683	20705			19516		22741	23679	24077	23309	19234	18301	21097	21240	20683	20754	21774	21258	19569	19762	23685	23655	24025	23306	71.0685	70.1133	70.2413	69.9585	70.3377	70.1485
63	60	Apoptosis	ANXA5	ANXA5		annexin A5	P08758	http://www.phosphosite.org/proteinAction.do?id=8354&showAllSites=true	36				MLVVLLQANRDPDAGIDEAQVEQDAQALFQAGELK	4	949.736				21191	20656	20755								23288	19234	18301	21097	21240	20683	20754	21774	21258	19569	19762	23685	23655	24025	23306	71.0685	70.1133	70.2413	69.9585	70.3377	70.1485
64	61	Apoptosis	ANXA5	ANXA5		annexin A5	P08758	http://www.phosphosite.org/proteinAction.do?id=8354&showAllSites=true	36				MLVVLLQANRDPDAGIDEAQVEQDAQALFQAGELK	4	949.736					20950	20952									19234	18301	21097	21240	20683	20754	21774	21258	19569	19762	23685	23655	24025	23306	71.0685	70.1133	70.2413	69.9585	70.3377	70.1485
65	62	Apoptosis	ANXA5	ANXA5		annexin A5	P08758	http://www.phosphosite.org/proteinAction.do?id=8354&showAllSites=true	36				NFATSLYSM#IK	2	645.824											15461				11598	11044	12397	12535	11928	12086					15461	15260	15454	15057	46.8708	45.3663	45.8718	45.8923	46.0002	46.2813
66	63	Apoptosis	ANXA5	ANXA5		annexin A5	P08758	http://www.phosphosite.org/proteinAction.do?id=8354&showAllSites=true	36				NFATSLYSMIK	2	637.826				16453	15911	15907									15126	14758	16259	16504	15935	15907					19297	19082	19381	18921	58.1253	57.6898	56.6868	56.6978	56.9365	56.8135
67	64	Apoptosis	ANXA5	ANXA5		annexin A5	P08758	http://www.phosphosite.org/proteinAction.do?id=8354&showAllSites=true	36				QVYEEEYGSSLEDDVVGDTSGYYQR	3	963.418						12232								15261	11682	11422	12565	12703	12075	12232					15601	15428	15643	15288	47.1507	46.6405	46.359	46.3447	46.4028	46.6783
68	65	Apoptosis	ANXA5	ANXA5		annexin A5	P08758	http://www.phosphosite.org/proteinAction.do?id=8354&showAllSites=true	36				TLFGRDLLDDLKSELTGKFEKLIVALM#KPSR	5	710.8	21706	20798													21706	20766		23949		23379	24633	23484	21669		25457		25948	25137	79.116	78.8508		77.7437		77.6905
69	66	Apoptosis	ANXA5	ANXA5		annexin A5	P08758	http://www.phosphosite.org/proteinAction.do?id=8354&showAllSites=true	36				TLFGRDLLDDLKSELTGKFEKLIVALM#KPSR	5	710.8	21726	20760													21706	20766		23949		23379	24633	23484	21669		25457		25948	25137	79.116	78.8508		77.7437		77.6905
70	67	Apoptosis	API5; API5	API5; API5 iso2		apoptosis inhibitor 5 isoform a	Q9BZZ5; Q9BZZ5-2	http://www.phosphosite.org/proteinAction.do?id=8647&showAllSites=true	59; 57				LQFSYVECLLYSFHQLGR	3	754.045				21998	21416		22345	21932	20285	20540	24191	24204	24594	23881			21832	27980		25311	22345	21951	20346	20602	24191	24222	24613	23894			72.3155	90.8393		83.1922
71	68	Apoptosis	APIP	MMRP19		probable methylthioribulose-1-phosphate dehydratase	Q96GX9	http://www.phosphosite.org/proteinAction.do?id=8788&showAllSites=true	27				QFYHLGWVTGTGGGISLK	3	641.004										11698											12980	12881	11478	11698
72	69	Apoptosis	BAD	BAD	§97	bcl2 antagonist of cell death	Q92934	http://www.phosphosite.org/proteinAction.do?id=1156&showAllSites=true	18	PSPFRGRS*RSAPPNL			S*RSAPPNLWAAQR	3	511.916		6065	6911	6671	6241	6647	6482		5434	5643	9281	9087	8847
73	70	Apoptosis	BAD	BAD	§97	bcl2 antagonist of cell death	Q92934	http://www.phosphosite.org/proteinAction.do?id=1156&showAllSites=true	18	PSPFRGRS*RSAPPNL			S*RSAPPNLWAAQR	3	511.916			6746		6017
74	71	Apoptosis	BAD	BAD	§97	bcl2 antagonist of cell death	Q92934	http://www.phosphosite.org/proteinAction.do?id=1156&showAllSites=true	18	PSPFRGRS*RSAPPNL			S*RSAPPNLWAAQR	3	511.916			6516		6002
75	72	Apoptosis	BAD	BAD	§97	bcl2 antagonist of cell death	Q92934	http://www.phosphosite.org/proteinAction.do?id=1156&showAllSites=true	18	PSPFRGRS*RSAPPNL			S*RSAPPNLWAAQR	3	511.916					6444
76	73	Apoptosis	BAD	BAD	§99	bcl2 antagonist of cell death	Q92934	http://www.phosphosite.org/proteinAction.do?id=1156&showAllSites=true	18	PFRGRSRS*APPNLWA	A-Raf, Akt1, B-Raf, PAK1, PKACa, PKCE, PKCI, PKCT, PKD1, PPP2CA, Pim1, Pim2, Pim3, RSK2, Raf1, p70S6K, p90RSK	14-3-3 beta, 14-3-3 theta, 14-3-3 zeta, Bcl-2, Bcl-xL, JNK1, PKACa, PKCA, PPP2CA	S*APPNLWAAQR	2	645.803	8137	7958	8670	8512	8435	8579	8720	8365	7595	7964	11536	11231	11841	11187	7955	8178	8515	8511	8046	8388	8494	8364	7380	7602	11284	11088	11286	10951	34.4975	34.5953	34.0052	34.0292	34.5612	35.5067
77	74	Apoptosis	BAD	BAD	§99	bcl2 antagonist of cell death	Q92934	http://www.phosphosite.org/proteinAction.do?id=1156&showAllSites=true	18	PFRGRSRS*APPNLWA	A-Raf, Akt1, B-Raf, PAK1, PKACa, PKCE, PKCI, PKCT, PKD1, PPP2CA, Pim1, Pim2, Pim3, RSK2, Raf1, p70S6K, p90RSK	14-3-3 beta, 14-3-3 theta, 14-3-3 zeta, Bcl-2, Bcl-xL, JNK1, PKACa, PKCA, PPP2CA	S*APPNLWAAQR	2	645.803	8626	8178	8897	8748	8012	8348	8474	8612	7381	7750	11302	10999	11288	10952	7955	8178	8515	8511	8046	8388	8494	8364	7380	7602	11284	11088	11286	10951	34.4975	34.5953	34.0052	34.0292	34.5612	35.5067
78	75	Apoptosis	BAD	BAD	§99	bcl2 antagonist of cell death	Q92934	http://www.phosphosite.org/proteinAction.do?id=1156&showAllSites=true	18	PFRGRSRS*APPNLWA	A-Raf, Akt1, B-Raf, PAK1, PKACa, PKCE, PKCI, PKCT, PKD1, PPP2CA, Pim1, Pim2, Pim3, RSK2, Raf1, p70S6K, p90RSK	14-3-3 beta, 14-3-3 theta, 14-3-3 zeta, Bcl-2, Bcl-xL, JNK1, PKACa, PKCA, PPP2CA	S*APPNLWAAQR	2	645.803	8351				8228					7541		11465			7955	8178	8515	8511	8046	8388	8494	8364	7380	7602	11284	11088	11286	10951	34.4975	34.5953	34.0052	34.0292	34.5612	35.5067
79	76	Apoptosis	BAD	BAD	§99	bcl2 antagonist of cell death	Q92934	http://www.phosphosite.org/proteinAction.do?id=1156&showAllSites=true	18	PFRGRSRS*APPNLWA	A-Raf, Akt1, B-Raf, PAK1, PKACa, PKCE, PKCI, PKCT, PKD1, PPP2CA, Pim1, Pim2, Pim3, RSK2, Raf1, p70S6K, p90RSK	14-3-3 beta, 14-3-3 theta, 14-3-3 zeta, Bcl-2, Bcl-xL, JNK1, PKACa, PKCA, PPP2CA	SRS*APPNLWAAQR	2	767.37	6398	5844	6517	6871	6221	6441	6504	6088	5640	5659	9510	9312	9553	9241	6085	5921	6596	6523	6097	6521	6376	6088	5539	5720	8897	8624	8950	8653	27.9213	28.0225	27.6353	27.5975	28.0198	29.499
80	77	Apoptosis	BAD	BAD	§99	bcl2 antagonist of cell death	Q92934	http://www.phosphosite.org/proteinAction.do?id=1156&showAllSites=true	18	PFRGRSRS*APPNLWA	A-Raf, Akt1, B-Raf, PAK1, PKACa, PKCE, PKCI, PKCT, PKD1, PPP2CA, Pim1, Pim2, Pim3, RSK2, Raf1, p70S6K, p90RSK	14-3-3 beta, 14-3-3 theta, 14-3-3 zeta, Bcl-2, Bcl-xL, JNK1, PKACa, PKCA, PPP2CA	SRS*APPNLWAAQR	2	767.37	6018	6066	6747	6451	6414	6901	6255	6571	5445	6079	9044	8829	9057	8989	6085	5921	6596	6523	6097	6521	6376	6088	5539	5720	8897	8624	8950	8653	27.9213	28.0225	27.6353	27.5975	28.0198	29.499
81	78	Apoptosis	BAD	BAD	§99	bcl2 antagonist of cell death	Q92934	http://www.phosphosite.org/proteinAction.do?id=1156&showAllSites=true	18	PFRGRSRS*APPNLWA	A-Raf, Akt1, B-Raf, PAK1, PKACa, PKCE, PKCI, PKCT, PKD1, PPP2CA, Pim1, Pim2, Pim3, RSK2, Raf1, p70S6K, p90RSK	14-3-3 beta, 14-3-3 theta, 14-3-3 zeta, Bcl-2, Bcl-xL, JNK1, PKACa, PKCA, PPP2CA	SRS*APPNLWAAQR	2	767.37	6194	6275	6915	7088	6019	6669	6725	6335	5870	5865	9535	9331	8850	8758	6085	5921	6596	6523	6097	6521	6376	6088	5539	5720	8897	8624	8950	8653	27.9213	28.0225	27.6353	27.5975	28.0198	29.499
82	79	Apoptosis	BAD	BAD	§99	bcl2 antagonist of cell death	Q92934	http://www.phosphosite.org/proteinAction.do?id=1156&showAllSites=true	18	PFRGRSRS*APPNLWA	A-Raf, Akt1, B-Raf, PAK1, PKACa, PKCE, PKCI, PKCT, PKD1, PPP2CA, Pim1, Pim2, Pim3, RSK2, Raf1, p70S6K, p90RSK	14-3-3 beta, 14-3-3 theta, 14-3-3 zeta, Bcl-2, Bcl-xL, JNK1, PKACa, PKCA, PPP2CA	SRS*APPNLWAAQR	2	767.37	6612	6262	7068	6672	6633					6297	9282	8624	9289	9221	6085	5921	6596	6523	6097	6521	6376	6088	5539	5720	8897	8624	8950	8653	27.9213	28.0225	27.6353	27.5975	28.0198	29.499
83	80	Apoptosis	BAD	BAD	§99	bcl2 antagonist of cell death	Q92934	http://www.phosphosite.org/proteinAction.do?id=1156&showAllSites=true	18	PFRGRSRS*APPNLWA	A-Raf, Akt1, B-Raf, PAK1, PKACa, PKCE, PKCI, PKCT, PKD1, PPP2CA, Pim1, Pim2, Pim3, RSK2, Raf1, p70S6K, p90RSK	14-3-3 beta, 14-3-3 theta, 14-3-3 zeta, Bcl-2, Bcl-xL, JNK1, PKACa, PKCA, PPP2CA	SRS*APPNLWAAQR	2	767.37	6727										8817	9060	9528	8554	6085	5921	6596	6523	6097	6521	6376	6088	5539	5720	8897	8624	8950	8653	27.9213	28.0225	27.6353	27.5975	28.0198	29.499
84	81	Apoptosis	BAD	BAD	§99	bcl2 antagonist of cell death	Q92934	http://www.phosphosite.org/proteinAction.do?id=1156&showAllSites=true	18	PFRGRSRS*APPNLWA	A-Raf, Akt1, B-Raf, PAK1, PKACa, PKCE, PKCI, PKCT, PKD1, PPP2CA, Pim1, Pim2, Pim3, RSK2, Raf1, p70S6K, p90RSK	14-3-3 beta, 14-3-3 theta, 14-3-3 zeta, Bcl-2, Bcl-xL, JNK1, PKACa, PKCA, PPP2CA	SRS*APPNLWAAQR	3	511.916	6012	5839		6865		6871	6239	6066	5619	5844	9043	8828	9056	9021	6085	5839	6617	6523	6097	6521	6334	6066	5523	5720	8897	8681	8950	8653	27.9213	28.089	27.7168	27.5975	28.0198	29.499
85	82	Apoptosis	BAD	BAD	§99	bcl2 antagonist of cell death	Q92934	http://www.phosphosite.org/proteinAction.do?id=1156&showAllSites=true	18	PFRGRSRS*APPNLWA	A-Raf, Akt1, B-Raf, PAK1, PKACa, PKCE, PKCI, PKCT, PKD1, PPP2CA, Pim1, Pim2, Pim3, RSK2, Raf1, p70S6K, p90RSK	14-3-3 beta, 14-3-3 theta, 14-3-3 zeta, Bcl-2, Bcl-xL, JNK1, PKACa, PKCA, PPP2CA	SRS*APPNLWAAQR	3	511.916	6423	6259					6695	6588	5859			8622	9290	8757	6085	5839	6617	6523	6097	6521	6334	6066	5523	5720	8897	8681	8950	8653	27.9213	28.089	27.7168	27.5975	28.0198	29.499
86	83	Apoptosis	BAD	BAD	§99	bcl2 antagonist of cell death	Q92934	http://www.phosphosite.org/proteinAction.do?id=1156&showAllSites=true	18	PFRGRSRS*APPNLWA	A-Raf, Akt1, B-Raf, PAK1, PKACa, PKCE, PKCI, PKCT, PKD1, PPP2CA, Pim1, Pim2, Pim3, RSK2, Raf1, p70S6K, p90RSK	14-3-3 beta, 14-3-3 theta, 14-3-3 zeta, Bcl-2, Bcl-xL, JNK1, PKACa, PKCA, PPP2CA	SRS*APPNLWAAQR	3	511.916	6193								6096					8551	6085	5839	6617	6523	6097	6521	6334	6066	5523	5720	8897	8681	8950	8653	27.9213	28.089	27.7168	27.5975	28.0198	29.499
87	84	Apoptosis	BID; BID	Bid; Bid iso2		BH3-interacting domain death agonist isoform 2	P55957; P55957-2	http://www.phosphosite.org/proteinAction.do?id=1421&showAllSites=true	22; 27				DECITNLLVFGFLQSCSDNSFRR	3	926.771										20134											22029	21552	19863	20113
88	85	Apoptosis	BID; BID	Bid; Bid iso2		BH3-interacting domain death agonist isoform 2	P55957; P55957-2	http://www.phosphosite.org/proteinAction.do?id=1421&showAllSites=true	22; 27				DECITNLLVFGFLQSCSDNSFRR	3	926.771										20113											22029	21552	19863	20113
89	86	Apoptosis	BIRC5	survivin		baculoviral IAP repeat-containing protein 5 isoform 2	O15392	http://www.phosphosite.org/proteinAction.do?id=1056&showAllSites=true	16				CFKELEGWEPDDDPIEEHKK	3	834.381	7759	7560													7745	7560	8263	8301										10594	33.7625	33.6433	33.2033	33.4245
90	87	Apoptosis	BIRC5	survivin		baculoviral IAP repeat-containing protein 5 isoform 2	O15392	http://www.phosphosite.org/proteinAction.do?id=1056&showAllSites=true	16				CFKELEGWEPDDDPIEEHKK	4	626.038		7510													7745	7510	8263	8196	7723	8086	8148	7990	7107	7351	10889	10715	10888	10594	33.7625	33.6433	33.2033	33.0895	33.5538	34.591
91	88	Apoptosis	BIRC5	survivin		baculoviral IAP repeat-containing protein 5 isoform 2	O15392	http://www.phosphosite.org/proteinAction.do?id=1056&showAllSites=true	16				DDPIEEHKK	2	555.775								1041													1107	1041	774	1062
92	89	Apoptosis	BIRC5	survivin		baculoviral IAP repeat-containing protein 5 isoform 2	O15392	http://www.phosphosite.org/proteinAction.do?id=1056&showAllSites=true	16				ELEGWEPDDDPIEE	2	836.847	11747														11747	11590									15538				47.349	47.2077
93	90	Apoptosis	BIRC5	survivin		baculoviral IAP repeat-containing protein 5 isoform 2	O15392	http://www.phosphosite.org/proteinAction.do?id=1056&showAllSites=true	16				ELEGWEPDDDPIEEH	2	905.376			10387	10420	9875	10109					13338	13190	13356	12960	9673	9500	10397	10428	9903	10109					13354	13206	13379	12967	40.393	40.2758	39.96	39.8523	40.1965	40.713
94	91	Apoptosis	BIRC5	survivin		baculoviral IAP repeat-containing protein 5 isoform 2	O15392	http://www.phosphosite.org/proteinAction.do?id=1056&showAllSites=true	16				ELEGWEPDDDPIEEHK	2	969.424	7944	7752	8514	8472	7985	8289	8429	8336	7355	7614	11235	11043	11262	10927	7934	7753	8515	8469	7990	8294	8431	8336	7359	7623	11264	11043	11265	10909	34.4218	34.4413	34.0052	33.9103	34.3937	35.2412
95	92	Apoptosis	BIRC5	survivin		baculoviral IAP repeat-containing protein 5 isoform 2	O15392	http://www.phosphosite.org/proteinAction.do?id=1056&showAllSites=true	16				ELEGWEPDDDPIEEHK	2	969.424		7761											11271	10948	7934	7753	8515	8469	7990	8294	8431	8336	7359	7623	11264	11043	11265	10909	34.4218	34.4413	34.0052	33.9103	34.3937	35.2412
96	93	Apoptosis	BIRC5	survivin		baculoviral IAP repeat-containing protein 5 isoform 2	O15392	http://www.phosphosite.org/proteinAction.do?id=1056&showAllSites=true	16				ELEGWEPDDDPIEEHK	3	646.618			8516	8430	7921	8257					11224	11028	11195	10855	7955	7753	8515	8469	7975	8315					11243	11028	11245	10909	34.4975	34.4413	34.0052	33.9103	34.3457	35.3005
97	94	Apoptosis	BIRC5	survivin		baculoviral IAP repeat-containing protein 5 isoform 2	O15392	http://www.phosphosite.org/proteinAction.do?id=1056&showAllSites=true	16				ELEGWEPDDDPIEEHKK	2	1033.47	6521	6339	6996	6972	6549	6938	6824	6684	5942	6145	9424	9234	9461	9158	6563	6397	7034	7031	6585	6975	6979	6755	5982	6204	9458	9234	9538	9203	29.6402	29.7655	29.1888	29.2885	29.7193	30.9168
98	95	Apoptosis	BIRC5	survivin		baculoviral IAP repeat-containing protein 5 isoform 2	O15392	http://www.phosphosite.org/proteinAction.do?id=1056&showAllSites=true	16				ELEGWEPDDDPIEEHKK	2	1033.47						7072	6979								6563	6397	7034	7031	6585	6975	6979	6755	5982	6204	9458	9234	9538	9203	29.6402	29.7655	29.1888	29.2885	29.7193	30.9168
99	96	Apoptosis	BIRC5	survivin		baculoviral IAP repeat-containing protein 5 isoform 2	O15392	http://www.phosphosite.org/proteinAction.do?id=1056&showAllSites=true	16				ELEGWEPDDDPIEEHKK	3	689.317	6605	6315	6984	7326	6523	6904		6795	5914	6113	9398		9440	9141	6563	6397	7034	7052	6585	6975	6863	6795	5982	6204	9458	9275	9517	9141	29.6402	29.7655	29.1888	29.3633	29.7193	30.9168
100	97	Apoptosis	BIRC5	survivin		baculoviral IAP repeat-containing protein 5 isoform 2	O15392	http://www.phosphosite.org/proteinAction.do?id=1056&showAllSites=true	16				ELEGWEPDDDPIEEHKK	4	517.239							6843														6843	6736	5982	6204
101	98	Apoptosis	BIRC5	survivin		baculoviral IAP repeat-containing protein 5 isoform 2	O15392	http://www.phosphosite.org/proteinAction.do?id=1056&showAllSites=true	16				EPDDDPIEEHKK	2	726.336	6538														6538	6355	7034	7010	6585	6975	6884	6755	5982	6188	9479	9296	9517	9203	29.6402	29.5968	29.1888	29.2248	29.7193	30.9168
102	99	Apoptosis	BIRC5	survivin		baculoviral IAP repeat-containing protein 5 isoform 2	O15392	http://www.phosphosite.org/proteinAction.do?id=1056&showAllSites=true	16				FCFKELEGWEPDDDPIEEHKK	4	662.805	10635														10635	10435						11301		11052	14803		14320	13613	43.6952	43.2903
103	100	Apoptosis	BIRC5	survivin		baculoviral IAP repeat-containing protein 5 isoform 2	O15392	http://www.phosphosite.org/proteinAction.do?id=1056&showAllSites=true	16				KELEGWEPDDDPIEEHKK	3	732.015	5198	5027													5198	5102	5724	6019	5614	5976	5770	5615	5040	5238	8270	8030	8321	8002	25.0345	25.2405	24.7813	25.9882	26.4687	27.7472
104	101	Apoptosis	BIRC5	survivin		baculoviral IAP repeat-containing protein 5 isoform 2	O15392	http://www.phosphosite.org/proteinAction.do?id=1056&showAllSites=true	16				LEGWEPDDDPIEEHK	3	603.604	7424	7232													7419	7232					7533		6019						32.6405	32.7103
105	102	Apoptosis	BIRC5	survivin		baculoviral IAP repeat-containing protein 5 isoform 2	O15392	http://www.phosphosite.org/proteinAction.do?id=1056&showAllSites=true	16				LEGWEPDDDPIEEHKK	2	968.95	5999	5830													6043	5830													27.7902	27.8262
106	103	Apoptosis	BIRC5	survivin		baculoviral IAP repeat-containing protein 5 isoform 2	O15392	http://www.phosphosite.org/proteinAction.do?id=1056&showAllSites=true	16				LEGWEPDDDPIEEHKK	3	646.302	5963	5797													6022	5797	6512	6460	6564	6975	7025	6755	5660	6167	8813	9296	8866	8548	27.7095	27.8262	27.3663	27.3938	29.6532	30.9168
107	104	Apoptosis	BIRC5	survivin		baculoviral IAP repeat-containing protein 5 isoform 2	O15392	http://www.phosphosite.org/proteinAction.do?id=1056&showAllSites=true	16				PDDDPIEEHKK	2	661.815	6506	5820	6994	6957	6526	6921	6823	6682	5928	6132	9418	9217	9457	9147	6563	6397	7034	7010	6585	6975	6863	6682	5982	6204	9479	9275	9517	9147	29.6402	29.7655	29.1888	29.2248	29.7193	30.9168
108	105	Apoptosis	BIRC5	survivin		baculoviral IAP repeat-containing protein 5 isoform 2	O15392	http://www.phosphosite.org/proteinAction.do?id=1056&showAllSites=true	16				PDDDPIEEHKK	2	661.815	6003	6337		5662		6934			3939	4138	8533	6610	7846	6499	6563	6397	7034	7010	6585	6975	6863	6682	5982	6204	9479	9275	9517	9147	29.6402	29.7655	29.1888	29.2248	29.7193	30.9168
109	106	Apoptosis	BIRC5	survivin		baculoviral IAP repeat-containing protein 5 isoform 2	O15392	http://www.phosphosite.org/proteinAction.do?id=1056&showAllSites=true	16				PDDDPIEEHKK	2	661.815		5043									8737	8539	8566	8269	6563	6397	7034	7010	6585	6975	6863	6682	5982	6204	9479	9275	9517	9147	29.6402	29.7655	29.1888	29.2248	29.7193	30.9168
110	107	Apoptosis	BIRC5	survivin		baculoviral IAP repeat-containing protein 5 isoform 2	O15392	http://www.phosphosite.org/proteinAction.do?id=1056&showAllSites=true	16				PDDDPIEEHKK	2	661.815												8339	8175	7888	6563	6397	7034	7010	6585	6975	6863	6682	5982	6204	9479	9275	9517	9147	29.6402	29.7655	29.1888	29.2248	29.7193	30.9168
111	108	Apoptosis	BIRC5	survivin		baculoviral IAP repeat-containing protein 5 isoform 2	O15392	http://www.phosphosite.org/proteinAction.do?id=1056&showAllSites=true	16				PDDDPIEEHKK	2	661.815												7956			6563	6397	7034	7010	6585	6975	6863	6682	5982	6204	9479	9275	9517	9147	29.6402	29.7655	29.1888	29.2248	29.7193	30.9168
112	109	Apoptosis	BIRC5	survivin		baculoviral IAP repeat-containing protein 5 isoform 2	O15392	http://www.phosphosite.org/proteinAction.do?id=1056&showAllSites=true	16				PDDDPIEEHKK	3	441.546	6024	6340	7017	6992	6568	6943	6838		5954			9235	9497		6563	6376	7034	7031	6585	6975	6838	6755	5982	6204	9479	9235	9517	9203	29.6402	29.6802	29.1888	29.2885	29.7193	30.9168
113	110	Apoptosis	BIRC5	survivin		baculoviral IAP repeat-containing protein 5 isoform 2	O15392	http://www.phosphosite.org/proteinAction.do?id=1056&showAllSites=true	16				PDDDPIEEHKK	3	441.546		5845													6563	6376	7034	7031	6585	6975	6838	6755	5982	6204	9479	9235	9517	9203	29.6402	29.6802	29.1888	29.2885	29.7193	30.9168
114	111	Apoptosis	BIRC5	survivin		baculoviral IAP repeat-containing protein 5 isoform 2	O15392	http://www.phosphosite.org/proteinAction.do?id=1056&showAllSites=true	16				PIEEHKK	2	440.748						277	215		178		1291	1210	1408	1183	171	175	567		260	267	222	198	176	185	1305	1319	1408	1287	2.9403	2.9102	2.9335		3.1124	4.4405
115	112	Apoptosis	BIRC5	survivin		baculoviral IAP repeat-containing protein 5 isoform 2	O15392	http://www.phosphosite.org/proteinAction.do?id=1056&showAllSites=true	16				PIEEHKK	2	440.748							222				1345	1159		1233	171	175	567		260	267	222	198	176	185	1305	1319	1408	1287	2.9403	2.9102	2.9335		3.1124	4.4405
116	113	Apoptosis	BIRC5	survivin		baculoviral IAP repeat-containing protein 5 isoform 2	O15392	http://www.phosphosite.org/proteinAction.do?id=1056&showAllSites=true	16				PIEEHKK	2	440.748												1262			171	175	567		260	267	222	198	176	185	1305	1319	1408	1287	2.9403	2.9102	2.9335		3.1124	4.4405
117	114	Apoptosis	BIRC5	survivin	72	baculoviral IAP repeat-containing protein 5 isoform 2	O15392	http://www.phosphosite.org/proteinAction.do?id=1056&showAllSites=true	16	EGWEPDDD*PIEEHKK			ELEGWEPDDD*	2	602.736		8157					9018								8369	8157	8996	9032	8552	8874	9031	8966	7883	8143	11733	11506	11744	11351	35.8498	35.851	35.5553	35.6028	36.1795	36.966
118	115	Apoptosis	CCAR1	CCAR1		cell division cycle and apoptosis regulator protein 1	Q8IX12	http://www.phosphosite.org/proteinAction.do?id=6236&showAllSites=true	133				PFQLGNYCNFYVM#HR	3	654.631											14013	13828			10282	10088	10983	11037	10506	10691					14005	13849	14009	13613	42.4828	42.1805	41.705	41.6655	41.9388	42.3168
119	116	Apoptosis	CCAR1	CCAR1		cell division cycle and apoptosis regulator protein 1	Q8IX12	http://www.phosphosite.org/proteinAction.do?id=6236&showAllSites=true	133				PFQLGNYCNFYVM#HR	3	654.631												13849			10282	10088	10983	11037	10506	10691					14005	13849	14009	13613	42.4828	42.1805	41.705	41.6655	41.9388	42.3168
120	117	Apoptosis	CCAR1	CCAR1		cell division cycle and apoptosis regulator protein 1	Q8IX12	http://www.phosphosite.org/proteinAction.do?id=6236&showAllSites=true	133				PFQLGNYCNFYVMHR	3	649.299	11567			12566											11556	11401	12397	12566	11928	12107	12558	12514	11123	11377	15391	15260	15454	15057	46.7293	46.565	45.8718	45.8923	46.0002	46.3372
121	118	Apoptosis	CCDC72	CCDC72		coiled-coil domain-containing protein 72	Q9Y2S6	http://www.phosphosite.org/proteinAction.do?id=17814&showAllSites=true	7				GPLATGGIKK	2	471.293											3672		3695
122	119	Apoptosis	CCDC72	CCDC72		coiled-coil domain-containing protein 72	Q9Y2S6	http://www.phosphosite.org/proteinAction.do?id=17814&showAllSites=true	7				KKPLKQPK	2	483.827											1452	1376	1490	1351	171					346					1464	1376	1505	1365	2.9403					5.7963
123	120	Apoptosis	CCDC72	CCDC72		coiled-coil domain-containing protein 72	Q9Y2S6	http://www.phosphosite.org/proteinAction.do?id=17814&showAllSites=true	7				KKPLKQPK	3	322.887												1375	1489	1350
124	121	Apoptosis	CCDC72	CCDC72		coiled-coil domain-containing protein 72	Q9Y2S6	http://www.phosphosite.org/proteinAction.do?id=17814&showAllSites=true	7				KPLKQPK	2	419.779			987												447		987	906	260						1464	1387	1686	1360	6.7408		6.7928	6.5599	3.1124
125	122	Apoptosis	CIAPIN1	CIAPIN1		anamorsin	Q6FI81	http://www.phosphosite.org/proteinAction.do?id=15049&showAllSites=true	34				ESSFDIILSGLVPGSTTLHSAEILAEIAR	3	1009.54							24778														24778	24387	22509	22681
126	123	Apoptosis	CLU	CLU		clusterin precursor	P10909	http://www.phosphosite.org/proteinAction.do?id=5119337&showAllSites=true	52				RPHFFFPK	3	359.199					5371	5845					7873	7696	7884	7570	5417	4388	5925	5644	4486	4899					7913	7715	7884	7648	25.7172	22.5802	25.474	24.7578	22.4653	23.9413
127	124	Apoptosis	DDAH2	DDAH2		N(G),N(G)-dimethylarginine dimethylaminohydrolase 2	O95865	http://www.phosphosite.org/proteinAction.do?id=5142856&showAllSites=true	30				AGAGLSSLCLVLSTRPHS	3	609.324							12371	12243	10852	11097	15168	15040	15231	14840	11409	11275	12250	12367	11760	11981	12369	12243	10892	11173	14572		15231	14490	46.2323	46.1422	45.4482	45.425	45.5315	45.9888
128	125	Apoptosis	EP400	p400		E1A-binding protein p400	Q96L91	http://www.phosphosite.org/proteinAction.do?id=6322&showAllSites=true	344				M#TAGKRSPPIKPLLGMNPFQK	4	582.574						8700										8915	8954	8927	8389	8700					11673	11485	11642	11269		38.246	35.4203	35.2898	35.6875	36.4345
129	126	Apoptosis	GPI; GPI	G6PI; G6PI iso2		glucose-6-phosphate isomerase isoform 2	P06744; NP_001171651	http://www.phosphosite.org/proteinAction.do?id=7318&showAllSites=true	63; 64				ALKPYSSGGPR	2	566.809		1697													1816	1697		2129		1768	2500	2374	2159			2966			12.4477	12.4859		11.7425		12.4724
130	127	Apoptosis	GPI; GPI	G6PI; G6PI iso2		glucose-6-phosphate isomerase isoform 2	P06744; NP_001171651	http://www.phosphosite.org/proteinAction.do?id=7318&showAllSites=true	63; 64				ALKPYSSGGPR	3	378.209	1818
131	128	Apoptosis	GPI; GPI	G6PI; G6PI iso2		glucose-6-phosphate isomerase isoform 2	P06744; NP_001171651	http://www.phosphosite.org/proteinAction.do?id=7318&showAllSites=true	63; 64				AVLHVAL	2	361.732					7989	8399					10979	10826	10998	10685			8556	8490	7990	8404					10971	10839	10998	10678			34.127	33.971	34.3937	35.5552
132	129	Apoptosis	GPI; GPI	G6PI; G6PI iso2		glucose-6-phosphate isomerase isoform 2	P06744; NP_001171651	http://www.phosphosite.org/proteinAction.do?id=7318&showAllSites=true	63; 64				AVLHVALR	2	439.782	4459		4971
133	130	Apoptosis	GPI; GPI	G6PI; G6PI iso2		glucose-6-phosphate isomerase isoform 2	P06744; NP_001171651	http://www.phosphosite.org/proteinAction.do?id=7318&showAllSites=true	63; 64				DRFNHFSLTLNTNHGHILVDYSK	3	910.125			9621	9447	8882	9130	9399	9293	8227		12446	12098	12488	11895		8739	9569	9568	9057	9251	9399	9296	8189	8388	12305	12098	12330	11907		37.6423	37.3847	37.232	37.704	38.1392
134	131	Apoptosis	GPI; GPI	G6PI; G6PI iso2		glucose-6-phosphate isomerase isoform 2	P06744; NP_001171651	http://www.phosphosite.org/proteinAction.do?id=7318&showAllSites=true	63; 64				DRFNHFSLTLNTNHGHILVDYSK	3	910.125			9468	9412	8866	9156	9416				12269	12106	12429	12086		8739	9569	9568	9057	9251	9399	9296	8189	8388	12305	12098	12330	11907		37.6423	37.3847	37.232	37.704	38.1392
135	132	Apoptosis	GPI; GPI	G6PI; G6PI iso2		glucose-6-phosphate isomerase isoform 2	P06744; NP_001171651	http://www.phosphosite.org/proteinAction.do?id=7318&showAllSites=true	63; 64				DRFNHFSLTLNTNHGHILVDYSK	3	910.125				9647	8923							12347	12281			8739	9569	9568	9057	9251	9399	9296	8189	8388	12305	12098	12330	11907		37.6423	37.3847	37.232	37.704	38.1392
136	133	Apoptosis	GPI; GPI	G6PI; G6PI iso2		glucose-6-phosphate isomerase isoform 2	P06744; NP_001171651	http://www.phosphosite.org/proteinAction.do?id=7318&showAllSites=true	63; 64				DRFNHFSLTLNTNHGHILVDYSK	3	910.125				9688								12378				8739	9569	9568	9057	9251	9399	9296	8189	8388	12305	12098	12330	11907		37.6423	37.3847	37.232	37.704	38.1392
137	134	Apoptosis	GPI; GPI	G6PI; G6PI iso2		glucose-6-phosphate isomerase isoform 2	P06744; NP_001171651	http://www.phosphosite.org/proteinAction.do?id=7318&showAllSites=true	63; 64				DRFNHFSLTLNTNHGHILVDYSK	3	910.125				9944												8739	9569	9568	9057	9251	9399	9296	8189	8388	12305	12098	12330	11907		37.6423	37.3847	37.232	37.704	38.1392
138	135	Apoptosis	GPI; GPI	G6PI; G6PI iso2		glucose-6-phosphate isomerase isoform 2	P06744; NP_001171651	http://www.phosphosite.org/proteinAction.do?id=7318&showAllSites=true	63; 64				DRFNHFSLTLNTNHGHILVDYSK	4	682.845	8913	8709	9628	9384	9097	9406	9575	9215	8317	8584	12248	12352	12496	12100	8921	8739	9569	9568	8994	9251	9381	9465	8273	8513	12248	12201	12351	11907	37.751	37.6423	37.3847	37.232	37.529	38.1392
139	136	Apoptosis	GPI; GPI	G6PI; G6PI iso2		glucose-6-phosphate isomerase isoform 2	P06744; NP_001171651	http://www.phosphosite.org/proteinAction.do?id=7318&showAllSites=true	63; 64				DRFNHFSLTLNTNHGHILVDYSK	4	682.845	8987		9410	9623	8870	9169	9320	9465	8092	8623	12496	12101	12247	11871	8921	8739	9569	9568	8994	9251	9381	9465	8273	8513	12248	12201	12351	11907	37.751	37.6423	37.3847	37.232	37.529	38.1392
140	137	Apoptosis	GPI; GPI	G6PI; G6PI iso2		glucose-6-phosphate isomerase isoform 2	P06744; NP_001171651	http://www.phosphosite.org/proteinAction.do?id=7318&showAllSites=true	63; 64				DRFNHFSLTLNTNHGHILVDYSK	4	682.845	8894								8081	8373	12985		13126		8921	8739	9569	9568	8994	9251	9381	9465	8273	8513	12248	12201	12351	11907	37.751	37.6423	37.3847	37.232	37.529	38.1392
141	138	Apoptosis	GPI; GPI	G6PI; G6PI iso2		glucose-6-phosphate isomerase isoform 2	P06744; NP_001171651	http://www.phosphosite.org/proteinAction.do?id=7318&showAllSites=true	63; 64				DRFNHFSLTLNTNHGHILVDYSK	5	546.478	8905	8703	9392	9569	9058	9076	9319	9832	8087	8353	12246	12307	12231	11850	8921	8801	9569	9568	8994	9251	9381	9832	8273	8513	12233	12163	12351	11928	37.751	37.85	37.3847	37.232	37.529	38.1392
142	139	Apoptosis	GPI; GPI	G6PI; G6PI iso2		glucose-6-phosphate isomerase isoform 2	P06744; NP_001171651	http://www.phosphosite.org/proteinAction.do?id=7318&showAllSites=true	63; 64				DRFNHFSLTLNTNHGHILVDYSK	5	546.478			9612	9352	9682	9286					12233	12066	12458	12076	8921	8801	9569	9568	8994	9251	9381	9832	8273	8513	12233	12163	12351	11928	37.751	37.85	37.3847	37.232	37.529	38.1392
143	140	Apoptosis	GPI; GPI	G6PI; G6PI iso2		glucose-6-phosphate isomerase isoform 2	P06744; NP_001171651	http://www.phosphosite.org/proteinAction.do?id=7318&showAllSites=true	63; 64				DRFNHFSLTLNTNHGHILVDYSK	5	546.478				10013	8832						12981	25442	12732	12595	8921	8801	9569	9568	8994	9251	9381	9832	8273	8513	12233	12163	12351	11928	37.751	37.85	37.3847	37.232	37.529	38.1392
144	141	Apoptosis	GPI; GPI	G6PI; G6PI iso2		glucose-6-phosphate isomerase isoform 2	P06744; NP_001171651	http://www.phosphosite.org/proteinAction.do?id=7318&showAllSites=true	63; 64				DRFNHFSLTLNTNHGHILVDYSK	5	546.478					9428						12495	25996	12966		8921	8801	9569	9568	8994	9251	9381	9832	8273	8513	12233	12163	12351	11928	37.751	37.85	37.3847	37.232	37.529	38.1392
145	142	Apoptosis	GPI; GPI	G6PI; G6PI iso2		glucose-6-phosphate isomerase isoform 2	P06744; NP_001171651	http://www.phosphosite.org/proteinAction.do?id=7318&showAllSites=true	63; 64				DRFNHFSLTLNTNHGHILVDYSK	5	546.478											26138	12559			8921	8801	9569	9568	8994	9251	9381	9832	8273	8513	12233	12163	12351	11928	37.751	37.85	37.3847	37.232	37.529	38.1392
146	143	Apoptosis	GPI; GPI	G6PI; G6PI iso2		glucose-6-phosphate isomerase isoform 2	P06744; NP_001171651	http://www.phosphosite.org/proteinAction.do?id=7318&showAllSites=true	63; 64				DRFNHFSLTLNTNHGHILVDYSK	5	546.478											25272				8921	8801	9569	9568	8994	9251	9381	9832	8273	8513	12233	12163	12351	11928	37.751	37.85	37.3847	37.232	37.529	38.1392
147	144	Apoptosis	GPI; GPI	G6PI; G6PI iso2		glucose-6-phosphate isomerase isoform 2	P06744; NP_001171651	http://www.phosphosite.org/proteinAction.do?id=7318&showAllSites=true	63; 64				DRFNHFSLTLNTNHGHILVDYSK	5	546.478											12728				8921	8801	9569	9568	8994	9251	9381	9832	8273	8513	12233	12163	12351	11928	37.751	37.85	37.3847	37.232	37.529	38.1392
148	145	Apoptosis	GPI; GPI	G6PI; G6PI iso2		glucose-6-phosphate isomerase isoform 2	P06744; NP_001171651	http://www.phosphosite.org/proteinAction.do?id=7318&showAllSites=true	63; 64				FAAYFQQGDM#ESNGK	2	854.867								6104				8589			5980	5837	6512	6418		6395	6208	6104	5418	5636	8792	8589	8824	8527	27.5713	27.7582	27.3663	27.2688		29.1093
149	146	Apoptosis	GPI; GPI	G6PI; G6PI iso2		glucose-6-phosphate isomerase isoform 2	P06744; NP_001171651	http://www.phosphosite.org/proteinAction.do?id=7318&showAllSites=true	63; 64				FAAYFQQGDMESNGK	2	846.87			7842	7849	7382	7708	7686	7569	6729	6964					7295	7111	7829	7811	7345	7708	7718	7569	6745	6987	10425	10217	10478	10143	32.2152	32.251	31.7727	31.8095	32.2947	33.3697
150	147	Apoptosis	GPI; GPI	G6PI; G6PI iso2		glucose-6-phosphate isomerase isoform 2	P06744; NP_001171651	http://www.phosphosite.org/proteinAction.do?id=7318&showAllSites=true	63; 64				FAAYFQQGDMESNGK	2	846.87										7046					7295	7111	7829	7811	7345	7708	7718	7569	6745	6987	10425	10217	10478	10143	32.2152	32.251	31.7727	31.8095	32.2947	33.3697
151	148	Apoptosis	GPI; GPI	G6PI; G6PI iso2		glucose-6-phosphate isomerase isoform 2	P06744; NP_001171651	http://www.phosphosite.org/proteinAction.do?id=7318&showAllSites=true	63; 64				FNHFSLTLNTNHGH	3	546.931			6699	6647		6635					9008				6213	6024	6680	6627	6198	6635					9000	8827	9013	8756	28.3863	28.3692	27.9125	27.948	28.3783	29.832
152	149	Apoptosis	GPI; GPI	G6PI; G6PI iso2		glucose-6-phosphate isomerase isoform 2	P06744; NP_001171651	http://www.phosphosite.org/proteinAction.do?id=7318&showAllSites=true	63; 64				FNHFSLTLNTNHGH	4	410.45						6615									6213	6024	6678	6627	6198	6625					9000	8827	9034	8756	28.3863	28.3692	27.9125	27.948	28.3783	29.832
153	150	Apoptosis	GPI; GPI	G6PI; G6PI iso2		glucose-6-phosphate isomerase isoform 2	P06744; NP_001171651	http://www.phosphosite.org/proteinAction.do?id=7318&showAllSites=true	63; 64				FNHFSLTLNTNHGHILVDYSK	2	1229.12	9120		9725	9746	9170	9386	9830	9702	8645	8692	12522	12358	12698	12167	9148	9059	9748	9746	9299	9487	9830	9700	8525	8807	12583	12471	12532	12165	38.5507	38.737	37.9425	37.9795	38.443	38.8298
154	151	Apoptosis	GPI; GPI	G6PI; G6PI iso2		glucose-6-phosphate isomerase isoform 2	P06744; NP_001171651	http://www.phosphosite.org/proteinAction.do?id=7318&showAllSites=true	63; 64				FNHFSLTLNTNHGHILVDYSK	2	1229.12	9161				9180	9443	9674		8518	8951	12537	12526	12516	12149	9148	9059	9748	9746	9299	9487	9830	9700	8525	8807	12583	12471	12532	12165	38.5507	38.737	37.9425	37.9795	38.443	38.8298
155	152	Apoptosis	GPI; GPI	G6PI; G6PI iso2		glucose-6-phosphate isomerase isoform 2	P06744; NP_001171651	http://www.phosphosite.org/proteinAction.do?id=7318&showAllSites=true	63; 64				FNHFSLTLNTNHGHILVDYSK	2	1229.12							10746			8733					9148	9059	9748	9746	9299	9487	9830	9700	8525	8807	12583	12471	12532	12165	38.5507	38.737	37.9425	37.9795	38.443	38.8298
156	153	Apoptosis	GPI; GPI	G6PI; G6PI iso2		glucose-6-phosphate isomerase isoform 2	P06744; NP_001171651	http://www.phosphosite.org/proteinAction.do?id=7318&showAllSites=true	63; 64				FNHFSLTLNTNHGHILVDYSK	2	1229.12										8859					9148	9059	9748	9746	9299	9487	9830	9700	8525	8807	12583	12471	12532	12165	38.5507	38.737	37.9425	37.9795	38.443	38.8298
157	154	Apoptosis	GPI; GPI	G6PI; G6PI iso2		glucose-6-phosphate isomerase isoform 2	P06744; NP_001171651	http://www.phosphosite.org/proteinAction.do?id=7318&showAllSites=true	63; 64				FNHFSLTLNTNHGHILVDYSK	3	819.749	9280	8944	9692	10138	10055	9550	9557	9659	8990	9206	12706	12813	12473	12789	9148	9017	9748	9819	9236	9474	9714	9406	8525	8807	12583	12813	12532	12165	38.5507	38.5942	37.9425	37.9795	38.2598	38.7907
158	155	Apoptosis	GPI; GPI	G6PI; G6PI iso2		glucose-6-phosphate isomerase isoform 2	P06744; NP_001171651	http://www.phosphosite.org/proteinAction.do?id=7318&showAllSites=true	63; 64				FNHFSLTLNTNHGHILVDYSK	3	819.749	9100	9150	10617	10846	9577	10035	9801	10162	8526	8746	13471	13968	12943	12319	9148	9017	9748	9819	9236	9474	9714	9406	8525	8807	12583	12813	12532	12165	38.5507	38.5942	37.9425	37.9795	38.2598	38.7907
159	156	Apoptosis	GPI; GPI	G6PI; G6PI iso2		glucose-6-phosphate isomerase isoform 2	P06744; NP_001171651	http://www.phosphosite.org/proteinAction.do?id=7318&showAllSites=true	63; 64				FNHFSLTLNTNHGHILVDYSK	3	819.749	9582		10384	9904	11202	9784	10059	11825	8305	8529	13191	25649	12711	25315	9148	9017	9748	9819	9236	9474	9714	9406	8525	8807	12583	12813	12532	12165	38.5507	38.5942	37.9425	37.9795	38.2598	38.7907
160	157	Apoptosis	GPI; GPI	G6PI; G6PI iso2		glucose-6-phosphate isomerase isoform 2	P06744; NP_001171651	http://www.phosphosite.org/proteinAction.do?id=7318&showAllSites=true	63; 64				FNHFSLTLNTNHGHILVDYSK	3	819.749			9915	10589	9321	9309	12257	9406	10133	8980	12480	12320	13496	12553	9148	9017	9748	9819	9236	9474	9714	9406	8525	8807	12583	12813	12532	12165	38.5507	38.5942	37.9425	37.9795	38.2598	38.7907
161	158	Apoptosis	GPI; GPI	G6PI; G6PI iso2		glucose-6-phosphate isomerase isoform 2	P06744; NP_001171651	http://www.phosphosite.org/proteinAction.do?id=7318&showAllSites=true	63; 64				FNHFSLTLNTNHGHILVDYSK	3	819.749			11376	11438	9823	10268	10294	11112	9739	9168	13410	12558	13743	12103	9148	9017	9748	9819	9236	9474	9714	9406	8525	8807	12583	12813	12532	12165	38.5507	38.5942	37.9425	37.9795	38.2598	38.7907
162	159	Apoptosis	GPI; GPI	G6PI; G6PI iso2		glucose-6-phosphate isomerase isoform 2	P06744; NP_001171651	http://www.phosphosite.org/proteinAction.do?id=7318&showAllSites=true	63; 64				FNHFSLTLNTNHGHILVDYSK	3	819.749			10867	10349	9075	10524	10964	11714	10043	10318	12939	13091	13417	12964	9148	9017	9748	9819	9236	9474	9714	9406	8525	8807	12583	12813	12532	12165	38.5507	38.5942	37.9425	37.9795	38.2598	38.7907
163	160	Apoptosis	GPI; GPI	G6PI; G6PI iso2		glucose-6-phosphate isomerase isoform 2	P06744; NP_001171651	http://www.phosphosite.org/proteinAction.do?id=7318&showAllSites=true	63; 64				FNHFSLTLNTNHGHILVDYSK	3	819.749			10147	10824	11226	11449	11211	10860	9014	9713	25605	13594	13195	13228	9148	9017	9748	9819	9236	9474	9714	9406	8525	8807	12583	12813	12532	12165	38.5507	38.5942	37.9425	37.9795	38.2598	38.7907
164	161	Apoptosis	GPI; GPI	G6PI; G6PI iso2		glucose-6-phosphate isomerase isoform 2	P06744; NP_001171651	http://www.phosphosite.org/proteinAction.do?id=7318&showAllSites=true	63; 64				FNHFSLTLNTNHGHILVDYSK	3	819.749			11204	11812	10372	10870	10173	12372	8758	10240	25647	13646	13607	13154	9148	9017	9748	9819	9236	9474	9714	9406	8525	8807	12583	12813	12532	12165	38.5507	38.5942	37.9425	37.9795	38.2598	38.7907
165	162	Apoptosis	GPI; GPI	G6PI; G6PI iso2		glucose-6-phosphate isomerase isoform 2	P06744; NP_001171651	http://www.phosphosite.org/proteinAction.do?id=7318&showAllSites=true	63; 64				FNHFSLTLNTNHGHILVDYSK	3	819.749				9677	11479	12039	12446	9910	9910	11069	25623	26267	14314	25363	9148	9017	9748	9819	9236	9474	9714	9406	8525	8807	12583	12813	12532	12165	38.5507	38.5942	37.9425	37.9795	38.2598	38.7907
166	163	Apoptosis	GPI; GPI	G6PI; G6PI iso2		glucose-6-phosphate isomerase isoform 2	P06744; NP_001171651	http://www.phosphosite.org/proteinAction.do?id=7318&showAllSites=true	63; 64				FNHFSLTLNTNHGHILVDYSK	3	819.749				12107	10777	11430	29279	13925	9519	10002		15447	26455		9148	9017	9748	9819	9236	9474	9714	9406	8525	8807	12583	12813	12532	12165	38.5507	38.5942	37.9425	37.9795	38.2598	38.7907
167	164	Apoptosis	GPI; GPI	G6PI; G6PI iso2		glucose-6-phosphate isomerase isoform 2	P06744; NP_001171651	http://www.phosphosite.org/proteinAction.do?id=7318&showAllSites=true	63; 64				FNHFSLTLNTNHGHILVDYSK	3	819.749				11792	11500	11514	11825	12115	9215	9443		13344			9148	9017	9748	9819	9236	9474	9714	9406	8525	8807	12583	12813	12532	12165	38.5507	38.5942	37.9425	37.9795	38.2598	38.7907
168	165	Apoptosis	GPI; GPI	G6PI; G6PI iso2		glucose-6-phosphate isomerase isoform 2	P06744; NP_001171651	http://www.phosphosite.org/proteinAction.do?id=7318&showAllSites=true	63; 64				FNHFSLTLNTNHGHILVDYSK	3	819.749				12088	10896	11680	28662	11966	10578	10874					9148	9017	9748	9819	9236	9474	9714	9406	8525	8807	12583	12813	12532	12165	38.5507	38.5942	37.9425	37.9795	38.2598	38.7907
169	166	Apoptosis	GPI; GPI	G6PI; G6PI iso2		glucose-6-phosphate isomerase isoform 2	P06744; NP_001171651	http://www.phosphosite.org/proteinAction.do?id=7318&showAllSites=true	63; 64				FNHFSLTLNTNHGHILVDYSK	3	819.749				12438	10308	11123	29253	13484	10745	10250					9148	9017	9748	9819	9236	9474	9714	9406	8525	8807	12583	12813	12532	12165	38.5507	38.5942	37.9425	37.9795	38.2598	38.7907
170	167	Apoptosis	GPI; GPI	G6PI; G6PI iso2		glucose-6-phosphate isomerase isoform 2	P06744; NP_001171651	http://www.phosphosite.org/proteinAction.do?id=7318&showAllSites=true	63; 64				FNHFSLTLNTNHGHILVDYSK	3	819.749				27442	9099	10907	11874	28998	10433						9148	9017	9748	9819	9236	9474	9714	9406	8525	8807	12583	12813	12532	12165	38.5507	38.5942	37.9425	37.9795	38.2598	38.7907
171	168	Apoptosis	GPI; GPI	G6PI; G6PI iso2		glucose-6-phosphate isomerase isoform 2	P06744; NP_001171651	http://www.phosphosite.org/proteinAction.do?id=7318&showAllSites=true	63; 64				FNHFSLTLNTNHGHILVDYSK	3	819.749				11273	11875	11805	11447	11770	11937						9148	9017	9748	9819	9236	9474	9714	9406	8525	8807	12583	12813	12532	12165	38.5507	38.5942	37.9425	37.9795	38.2598	38.7907
172	169	Apoptosis	GPI; GPI	G6PI; G6PI iso2		glucose-6-phosphate isomerase isoform 2	P06744; NP_001171651	http://www.phosphosite.org/proteinAction.do?id=7318&showAllSites=true	63; 64				FNHFSLTLNTNHGHILVDYSK	3	819.749				12468	10660	26983	12104	14322							9148	9017	9748	9819	9236	9474	9714	9406	8525	8807	12583	12813	12532	12165	38.5507	38.5942	37.9425	37.9795	38.2598	38.7907
173	170	Apoptosis	GPI; GPI	G6PI; G6PI iso2		glucose-6-phosphate isomerase isoform 2	P06744; NP_001171651	http://www.phosphosite.org/proteinAction.do?id=7318&showAllSites=true	63; 64				FNHFSLTLNTNHGHILVDYSK	3	819.749				27413	26663	11154	14503	11614							9148	9017	9748	9819	9236	9474	9714	9406	8525	8807	12583	12813	12532	12165	38.5507	38.5942	37.9425	37.9795	38.2598	38.7907
174	171	Apoptosis	GPI; GPI	G6PI; G6PI iso2		glucose-6-phosphate isomerase isoform 2	P06744; NP_001171651	http://www.phosphosite.org/proteinAction.do?id=7318&showAllSites=true	63; 64				FNHFSLTLNTNHGHILVDYSK	3	819.749				12509	11924		28610	13415							9148	9017	9748	9819	9236	9474	9714	9406	8525	8807	12583	12813	12532	12165	38.5507	38.5942	37.9425	37.9795	38.2598	38.7907
175	172	Apoptosis	GPI; GPI	G6PI; G6PI iso2		glucose-6-phosphate isomerase isoform 2	P06744; NP_001171651	http://www.phosphosite.org/proteinAction.do?id=7318&showAllSites=true	63; 64				FNHFSLTLNTNHGHILVDYSK	3	819.749				26959	26751		28581	11342							9148	9017	9748	9819	9236	9474	9714	9406	8525	8807	12583	12813	12532	12165	38.5507	38.5942	37.9425	37.9795	38.2598	38.7907
176	173	Apoptosis	GPI; GPI	G6PI; G6PI iso2		glucose-6-phosphate isomerase isoform 2	P06744; NP_001171651	http://www.phosphosite.org/proteinAction.do?id=7318&showAllSites=true	63; 64				FNHFSLTLNTNHGHILVDYSK	3	819.749				28109			28653	12617							9148	9017	9748	9819	9236	9474	9714	9406	8525	8807	12583	12813	12532	12165	38.5507	38.5942	37.9425	37.9795	38.2598	38.7907
177	174	Apoptosis	GPI; GPI	G6PI; G6PI iso2		glucose-6-phosphate isomerase isoform 2	P06744; NP_001171651	http://www.phosphosite.org/proteinAction.do?id=7318&showAllSites=true	63; 64				FNHFSLTLNTNHGHILVDYSK	3	819.749				27454			11097	10980							9148	9017	9748	9819	9236	9474	9714	9406	8525	8807	12583	12813	12532	12165	38.5507	38.5942	37.9425	37.9795	38.2598	38.7907
178	175	Apoptosis	GPI; GPI	G6PI; G6PI iso2		glucose-6-phosphate isomerase isoform 2	P06744; NP_001171651	http://www.phosphosite.org/proteinAction.do?id=7318&showAllSites=true	63; 64				FNHFSLTLNTNHGHILVDYSK	3	819.749				27070			13742	10563							9148	9017	9748	9819	9236	9474	9714	9406	8525	8807	12583	12813	12532	12165	38.5507	38.5942	37.9425	37.9795	38.2598	38.7907
179	176	Apoptosis	GPI; GPI	G6PI; G6PI iso2		glucose-6-phosphate isomerase isoform 2	P06744; NP_001171651	http://www.phosphosite.org/proteinAction.do?id=7318&showAllSites=true	63; 64				FNHFSLTLNTNHGHILVDYSK	3	819.749				26983			14470	12669							9148	9017	9748	9819	9236	9474	9714	9406	8525	8807	12583	12813	12532	12165	38.5507	38.5942	37.9425	37.9795	38.2598	38.7907
180	177	Apoptosis	GPI; GPI	G6PI; G6PI iso2		glucose-6-phosphate isomerase isoform 2	P06744; NP_001171651	http://www.phosphosite.org/proteinAction.do?id=7318&showAllSites=true	63; 64				FNHFSLTLNTNHGHILVDYSK	3	819.749				12987			14784	28232							9148	9017	9748	9819	9236	9474	9714	9406	8525	8807	12583	12813	12532	12165	38.5507	38.5942	37.9425	37.9795	38.2598	38.7907
181	178	Apoptosis	GPI; GPI	G6PI; G6PI iso2		glucose-6-phosphate isomerase isoform 2	P06744; NP_001171651	http://www.phosphosite.org/proteinAction.do?id=7318&showAllSites=true	63; 64				FNHFSLTLNTNHGHILVDYSK	3	819.749				27403				12638							9148	9017	9748	9819	9236	9474	9714	9406	8525	8807	12583	12813	12532	12165	38.5507	38.5942	37.9425	37.9795	38.2598	38.7907
182	179	Apoptosis	GPI; GPI	G6PI; G6PI iso2		glucose-6-phosphate isomerase isoform 2	P06744; NP_001171651	http://www.phosphosite.org/proteinAction.do?id=7318&showAllSites=true	63; 64				FNHFSLTLNTNHGHILVDYSK	3	819.749								13329							9148	9017	9748	9819	9236	9474	9714	9406	8525	8807	12583	12813	12532	12165	38.5507	38.5942	37.9425	37.9795	38.2598	38.7907
183	180	Apoptosis	GPI; GPI	G6PI; G6PI iso2		glucose-6-phosphate isomerase isoform 2	P06744; NP_001171651	http://www.phosphosite.org/proteinAction.do?id=7318&showAllSites=true	63; 64				FNHFSLTLNTNHGHILVDYSK	3	819.749								28200							9148	9017	9748	9819	9236	9474	9714	9406	8525	8807	12583	12813	12532	12165	38.5507	38.5942	37.9425	37.9795	38.2598	38.7907
184	181	Apoptosis	GPI; GPI	G6PI; G6PI iso2		glucose-6-phosphate isomerase isoform 2	P06744; NP_001171651	http://www.phosphosite.org/proteinAction.do?id=7318&showAllSites=true	63; 64				FNHFSLTLNTNHGHILVDYSK	3	819.749								14431							9148	9017	9748	9819	9236	9474	9714	9406	8525	8807	12583	12813	12532	12165	38.5507	38.5942	37.9425	37.9795	38.2598	38.7907
185	182	Apoptosis	GPI; GPI	G6PI; G6PI iso2		glucose-6-phosphate isomerase isoform 2	P06744; NP_001171651	http://www.phosphosite.org/proteinAction.do?id=7318&showAllSites=true	63; 64				FNHFSLTLNTNHGHILVDYSK	3	819.749								12953							9148	9017	9748	9819	9236	9474	9714	9406	8525	8807	12583	12813	12532	12165	38.5507	38.5942	37.9425	37.9795	38.2598	38.7907
186	183	Apoptosis	GPI; GPI	G6PI; G6PI iso2		glucose-6-phosphate isomerase isoform 2	P06744; NP_001171651	http://www.phosphosite.org/proteinAction.do?id=7318&showAllSites=true	63; 64				FNHFSLTLNTNHGHILVDYSK	3	819.749								14684							9148	9017	9748	9819	9236	9474	9714	9406	8525	8807	12583	12813	12532	12165	38.5507	38.5942	37.9425	37.9795	38.2598	38.7907
187	184	Apoptosis	GPI; GPI	G6PI; G6PI iso2		glucose-6-phosphate isomerase isoform 2	P06744; NP_001171651	http://www.phosphosite.org/proteinAction.do?id=7318&showAllSites=true	63; 64				FNHFSLTLNTNHGHILVDYSK	3	819.749								28130							9148	9017	9748	9819	9236	9474	9714	9406	8525	8807	12583	12813	12532	12165	38.5507	38.5942	37.9425	37.9795	38.2598	38.7907
188	185	Apoptosis	GPI; GPI	G6PI; G6PI iso2		glucose-6-phosphate isomerase isoform 2	P06744; NP_001171651	http://www.phosphosite.org/proteinAction.do?id=7318&showAllSites=true	63; 64				FNHFSLTLNTNHGHILVDYSK	3	819.749								13872							9148	9017	9748	9819	9236	9474	9714	9406	8525	8807	12583	12813	12532	12165	38.5507	38.5942	37.9425	37.9795	38.2598	38.7907
189	186	Apoptosis	GPI; GPI	G6PI; G6PI iso2		glucose-6-phosphate isomerase isoform 2	P06744; NP_001171651	http://www.phosphosite.org/proteinAction.do?id=7318&showAllSites=true	63; 64				FNHFSLTLNTNHGHILVDYSK	4	615.063	9491	9313	9669	9803	9237	10175	10043	28979	8651	8974	12704	12808	12709	13032	9148	8996	9748	9861	9217	9474	9714	9638	8525	8807	12475	12414	12550	12203	38.5507	38.521	37.9425	38.1062	38.1993	38.7907
190	187	Apoptosis	GPI; GPI	G6PI; G6PI iso2		glucose-6-phosphate isomerase isoform 2	P06744; NP_001171651	http://www.phosphosite.org/proteinAction.do?id=7318&showAllSites=true	63; 64				FNHFSLTLNTNHGHILVDYSK	4	615.063	9088	8924	10125	12032	9468	9944	11940	28720	26539	10888	13166	12312	14932	12548	9148	8996	9748	9861	9217	9474	9714	9638	8525	8807	12475	12414	12550	12203	38.5507	38.521	37.9425	38.1062	38.1993	38.7907
191	188	Apoptosis	GPI; GPI	G6PI; G6PI iso2		glucose-6-phosphate isomerase isoform 2	P06744; NP_001171651	http://www.phosphosite.org/proteinAction.do?id=7318&showAllSites=true	63; 64				FNHFSLTLNTNHGHILVDYSK	4	615.063	9916	11334	11111	10955	11446	9452	9552	9384	9112	13644	12475	26160	12941	12779	9148	8996	9748	9861	9217	9474	9714	9638	8525	8807	12475	12414	12550	12203	38.5507	38.521	37.9425	38.1062	38.1993	38.7907
192	189	Apoptosis	GPI; GPI	G6PI; G6PI iso2		glucose-6-phosphate isomerase isoform 2	P06744; NP_001171651	http://www.phosphosite.org/proteinAction.do?id=7318&showAllSites=true	63; 64				FNHFSLTLNTNHGHILVDYSK	4	615.063	10636	9548	9661	27960	9715	9697	29325	12662	26377	12525	26143	12556	12463	12317	9148	8996	9748	9861	9217	9474	9714	9638	8525	8807	12475	12414	12550	12203	38.5507	38.521	37.9425	38.1062	38.1993	38.7907
193	190	Apoptosis	GPI; GPI	G6PI; G6PI iso2		glucose-6-phosphate isomerase isoform 2	P06744; NP_001171651	http://www.phosphosite.org/proteinAction.do?id=7318&showAllSites=true	63; 64				FNHFSLTLNTNHGHILVDYSK	4	615.063	10139	22570	10356	11740	11973	11667	28958	9638	26262	9435	13397	25583	13170	12097	9148	8996	9748	9861	9217	9474	9714	9638	8525	8807	12475	12414	12550	12203	38.5507	38.521	37.9425	38.1062	38.1993	38.7907
194	191	Apoptosis	GPI; GPI	G6PI; G6PI iso2		glucose-6-phosphate isomerase isoform 2	P06744; NP_001171651	http://www.phosphosite.org/proteinAction.do?id=7318&showAllSites=true	63; 64				FNHFSLTLNTNHGHILVDYSK	4	615.063	11701	10002	10816	10030	24118	27475	14137	9888	10437	13403	25301	13272	13423	13284	9148	8996	9748	9861	9217	9474	9714	9638	8525	8807	12475	12414	12550	12203	38.5507	38.521	37.9425	38.1062	38.1993	38.7907
195	192	Apoptosis	GPI; GPI	G6PI; G6PI iso2		glucose-6-phosphate isomerase isoform 2	P06744; NP_001171651	http://www.phosphosite.org/proteinAction.do?id=7318&showAllSites=true	63; 64				FNHFSLTLNTNHGHILVDYSK	4	615.063	9275	11058	9894	26446	10715	11254	10289	10138	9954	24988	12936	13524	13655	13974	9148	8996	9748	9861	9217	9474	9714	9638	8525	8807	12475	12414	12550	12203	38.5507	38.521	37.9425	38.1062	38.1993	38.7907
196	193	Apoptosis	GPI; GPI	G6PI; G6PI iso2		glucose-6-phosphate isomerase isoform 2	P06744; NP_001171651	http://www.phosphosite.org/proteinAction.do?id=7318&showAllSites=true	63; 64				FNHFSLTLNTNHGHILVDYSK	4	615.063				12285	27636	27614	15273	12082	10188	26654	13653	25314	26618	25257	9148	8996	9748	9861	9217	9474	9714	9638	8525	8807	12475	12414	12550	12203	38.5507	38.521	37.9425	38.1062	38.1993	38.7907
197	194	Apoptosis	GPI; GPI	G6PI; G6PI iso2		glucose-6-phosphate isomerase isoform 2	P06744; NP_001171651	http://www.phosphosite.org/proteinAction.do?id=7318&showAllSites=true	63; 64				FNHFSLTLNTNHGHILVDYSK	4	615.063				28105	11699	11418	9799	14563	8421	9203	25086	26068	26515	13737	9148	8996	9748	9861	9217	9474	9714	9638	8525	8807	12475	12414	12550	12203	38.5507	38.521	37.9425	38.1062	38.1993	38.7907
198	195	Apoptosis	GPI; GPI	G6PI; G6PI iso2		glucose-6-phosphate isomerase isoform 2	P06744; NP_001171651	http://www.phosphosite.org/proteinAction.do?id=7318&showAllSites=true	63; 64				FNHFSLTLNTNHGHILVDYSK	4	615.063				25648	8996	16805	12184	15046	26286	23261	14143	25740	25651	25838	9148	8996	9748	9861	9217	9474	9714	9638	8525	8807	12475	12414	12550	12203	38.5507	38.521	37.9425	38.1062	38.1993	38.7907
199	196	Apoptosis	GPI; GPI	G6PI; G6PI iso2		glucose-6-phosphate isomerase isoform 2	P06744; NP_001171651	http://www.phosphosite.org/proteinAction.do?id=7318&showAllSites=true	63; 64				FNHFSLTLNTNHGHILVDYSK	4	615.063				11784	10467	10651	28659	11302	13572	26480	25981	13922	14683	14600	9148	8996	9748	9861	9217	9474	9714	9638	8525	8807	12475	12414	12550	12203	38.5507	38.521	37.9425	38.1062	38.1993	38.7907
200	197	Apoptosis	GPI; GPI	G6PI; G6PI iso2		glucose-6-phosphate isomerase isoform 2	P06744; NP_001171651	http://www.phosphosite.org/proteinAction.do?id=7318&showAllSites=true	63; 64				FNHFSLTLNTNHGHILVDYSK	4	615.063				11206	12226	11920	13860	27334	18389	11965	26067	25999	14427	14854	9148	8996	9748	9861	9217	9474	9714	9638	8525	8807	12475	12414	12550	12203	38.5507	38.521	37.9425	38.1062	38.1993	38.7907
201	198	Apoptosis	GPI; GPI	G6PI; G6PI iso2		glucose-6-phosphate isomerase isoform 2	P06744; NP_001171651	http://www.phosphosite.org/proteinAction.do?id=7318&showAllSites=true	63; 64				FNHFSLTLNTNHGHILVDYSK	4	615.063				20249	16616	27242	16147	11062	8878	10155	13880	13039	26447	14350	9148	8996	9748	9861	9217	9474	9714	9638	8525	8807	12475	12414	12550	12203	38.5507	38.521	37.9425	38.1062	38.1993	38.7907
202	199	Apoptosis	GPI; GPI	G6PI; G6PI iso2		glucose-6-phosphate isomerase isoform 2	P06744; NP_001171651	http://www.phosphosite.org/proteinAction.do?id=7318&showAllSites=true	63; 64				FNHFSLTLNTNHGHILVDYSK	4	615.063				16604	19691	25727	11684	11834	12784	11667	25576	15059	16639	25029	9148	8996	9748	9861	9217	9474	9714	9638	8525	8807	12475	12414	12550	12203	38.5507	38.521	37.9425	38.1062	38.1993	38.7907
203	200	Apoptosis	GPI; GPI	G6PI; G6PI iso2		glucose-6-phosphate isomerase isoform 2	P06744; NP_001171651	http://www.phosphosite.org/proteinAction.do?id=7318&showAllSites=true	63; 64				FNHFSLTLNTNHGHILVDYSK	4	615.063				24934	26363	12214	20999	12349	12468	23117	16539	25113	25614		9148	8996	9748	9861	9217	9474	9714	9638	8525	8807	12475	12414	12550	12203	38.5507	38.521	37.9425	38.1062	38.1993	38.7907
204	201	Apoptosis	GPI; GPI	G6PI; G6PI iso2		glucose-6-phosphate isomerase isoform 2	P06744; NP_001171651	http://www.phosphosite.org/proteinAction.do?id=7318&showAllSites=true	63; 64				FNHFSLTLNTNHGHILVDYSK	4	615.063				26692	27444	10903	27631	15956	21498	8745	15191	14780	17636		9148	8996	9748	9861	9217	9474	9714	9638	8525	8807	12475	12414	12550	12203	38.5507	38.521	37.9425	38.1062	38.1993	38.7907
205	202	Apoptosis	GPI; GPI	G6PI; G6PI iso2		glucose-6-phosphate isomerase isoform 2	P06744; NP_001171651	http://www.phosphosite.org/proteinAction.do?id=7318&showAllSites=true	63; 64				FNHFSLTLNTNHGHILVDYSK	4	615.063				26542	15994	13913	11285	20036	25853	15314	14451	14529			9148	8996	9748	9861	9217	9474	9714	9638	8525	8807	12475	12414	12550	12203	38.5507	38.521	37.9425	38.1062	38.1993	38.7907
206	203	Apoptosis	GPI; GPI	G6PI; G6PI iso2		glucose-6-phosphate isomerase isoform 2	P06744; NP_001171651	http://www.phosphosite.org/proteinAction.do?id=7318&showAllSites=true	63; 64				FNHFSLTLNTNHGHILVDYSK	4	615.063				26911	11196	9224	29158	11582		13894	14703				9148	8996	9748	9861	9217	9474	9714	9638	8525	8807	12475	12414	12550	12203	38.5507	38.521	37.9425	38.1062	38.1993	38.7907
207	204	Apoptosis	GPI; GPI	G6PI; G6PI iso2		glucose-6-phosphate isomerase isoform 2	P06744; NP_001171651	http://www.phosphosite.org/proteinAction.do?id=7318&showAllSites=true	63; 64				FNHFSLTLNTNHGHILVDYSK	4	615.063				11453	15061	16856	12437	10809		23497					9148	8996	9748	9861	9217	9474	9714	9638	8525	8807	12475	12414	12550	12203	38.5507	38.521	37.9425	38.1062	38.1993	38.7907
208	205	Apoptosis	GPI; GPI	G6PI; G6PI iso2		glucose-6-phosphate isomerase isoform 2	P06744; NP_001171651	http://www.phosphosite.org/proteinAction.do?id=7318&showAllSites=true	63; 64				FNHFSLTLNTNHGHILVDYSK	4	615.063				24739	27783	15603	21039	14651		11142					9148	8996	9748	9861	9217	9474	9714	9638	8525	8807	12475	12414	12550	12203	38.5507	38.521	37.9425	38.1062	38.1993	38.7907
209	206	Apoptosis	GPI; GPI	G6PI; G6PI iso2		glucose-6-phosphate isomerase isoform 2	P06744; NP_001171651	http://www.phosphosite.org/proteinAction.do?id=7318&showAllSites=true	63; 64				FNHFSLTLNTNHGHILVDYSK	4	615.063				10493	27463	20102	10773	28599		25637					9148	8996	9748	9861	9217	9474	9714	9638	8525	8807	12475	12414	12550	12203	38.5507	38.521	37.9425	38.1062	38.1993	38.7907
210	207	Apoptosis	GPI; GPI	G6PI; G6PI iso2		glucose-6-phosphate isomerase isoform 2	P06744; NP_001171651	http://www.phosphosite.org/proteinAction.do?id=7318&showAllSites=true	63; 64				FNHFSLTLNTNHGHILVDYSK	4	615.063				27763	9968	13648	11043	28813		26800					9148	8996	9748	9861	9217	9474	9714	9638	8525	8807	12475	12414	12550	12203	38.5507	38.521	37.9425	38.1062	38.1993	38.7907
211	208	Apoptosis	GPI; GPI	G6PI; G6PI iso2		glucose-6-phosphate isomerase isoform 2	P06744; NP_001171651	http://www.phosphosite.org/proteinAction.do?id=7318&showAllSites=true	63; 64				FNHFSLTLNTNHGHILVDYSK	4	615.063				26228	25628	12467	18410	15698		26432					9148	8996	9748	9861	9217	9474	9714	9638	8525	8807	12475	12414	12550	12203	38.5507	38.521	37.9425	38.1062	38.1993	38.7907
212	209	Apoptosis	GPI; GPI	G6PI; G6PI iso2		glucose-6-phosphate isomerase isoform 2	P06744; NP_001171651	http://www.phosphosite.org/proteinAction.do?id=7318&showAllSites=true	63; 64				FNHFSLTLNTNHGHILVDYSK	4	615.063				16664		11146	28736	17181		10377					9148	8996	9748	9861	9217	9474	9714	9638	8525	8807	12475	12414	12550	12203	38.5507	38.521	37.9425	38.1062	38.1993	38.7907
213	210	Apoptosis	GPI; GPI	G6PI; G6PI iso2		glucose-6-phosphate isomerase isoform 2	P06744; NP_001171651	http://www.phosphosite.org/proteinAction.do?id=7318&showAllSites=true	63; 64				FNHFSLTLNTNHGHILVDYSK	4	615.063				24471		26469		13895		23310					9148	8996	9748	9861	9217	9474	9714	9638	8525	8807	12475	12414	12550	12203	38.5507	38.521	37.9425	38.1062	38.1993	38.7907
214	211	Apoptosis	GPI; GPI	G6PI; G6PI iso2		glucose-6-phosphate isomerase isoform 2	P06744; NP_001171651	http://www.phosphosite.org/proteinAction.do?id=7318&showAllSites=true	63; 64				FNHFSLTLNTNHGHILVDYSK	4	615.063				9578		25974				25495					9148	8996	9748	9861	9217	9474	9714	9638	8525	8807	12475	12414	12550	12203	38.5507	38.521	37.9425	38.1062	38.1993	38.7907
215	212	Apoptosis	GPI; GPI	G6PI; G6PI iso2		glucose-6-phosphate isomerase isoform 2	P06744; NP_001171651	http://www.phosphosite.org/proteinAction.do?id=7318&showAllSites=true	63; 64				FNHFSLTLNTNHGHILVDYSK	4	615.063				21715		13224									9148	8996	9748	9861	9217	9474	9714	9638	8525	8807	12475	12414	12550	12203	38.5507	38.521	37.9425	38.1062	38.1993	38.7907
216	213	Apoptosis	GPI; GPI	G6PI; G6PI iso2		glucose-6-phosphate isomerase isoform 2	P06744; NP_001171651	http://www.phosphosite.org/proteinAction.do?id=7318&showAllSites=true	63; 64				FNHFSLTLNTNHGHILVDYSK	4	615.063						26242									9148	8996	9748	9861	9217	9474	9714	9638	8525	8807	12475	12414	12550	12203	38.5507	38.521	37.9425	38.1062	38.1993	38.7907
217	214	Apoptosis	GPI; GPI	G6PI; G6PI iso2		glucose-6-phosphate isomerase isoform 2	P06744; NP_001171651	http://www.phosphosite.org/proteinAction.do?id=7318&showAllSites=true	63; 64				FNHFSLTLNTNHGHILVDYSK	4	615.063						26452									9148	8996	9748	9861	9217	9474	9714	9638	8525	8807	12475	12414	12550	12203	38.5507	38.521	37.9425	38.1062	38.1993	38.7907
218	215	Apoptosis	GPI; GPI	G6PI; G6PI iso2		glucose-6-phosphate isomerase isoform 2	P06744; NP_001171651	http://www.phosphosite.org/proteinAction.do?id=7318&showAllSites=true	63; 64				FNHFSLTLNTNHGHILVDYSK	4	615.063						16058									9148	8996	9748	9861	9217	9474	9714	9638	8525	8807	12475	12414	12550	12203	38.5507	38.521	37.9425	38.1062	38.1993	38.7907
219	216	Apoptosis	GPI; GPI	G6PI; G6PI iso2		glucose-6-phosphate isomerase isoform 2	P06744; NP_001171651	http://www.phosphosite.org/proteinAction.do?id=7318&showAllSites=true	63; 64				FNHFSLTLNTNHGHILVDYSK	4	615.063						27283									9148	8996	9748	9861	9217	9474	9714	9638	8525	8807	12475	12414	12550	12203	38.5507	38.521	37.9425	38.1062	38.1993	38.7907
220	217	Apoptosis	GPI; GPI	G6PI; G6PI iso2		glucose-6-phosphate isomerase isoform 2	P06744; NP_001171651	http://www.phosphosite.org/proteinAction.do?id=7318&showAllSites=true	63; 64				FNHFSLTLNTNHGHILVDYSK	5	492.252	12310	11230	11287	10555	11282	12410	17032	9927	26541	8787	12937	25375	15635	12549	9148	8996	9748	9861	9217	9463	9693	9424	8525	8828	12474	12414	12550	12203	38.5507	38.521	37.9425	38.1062	38.1993	38.7577
221	218	Apoptosis	GPI; GPI	G6PI; G6PI iso2		glucose-6-phosphate isomerase isoform 2	P06744; NP_001171651	http://www.phosphosite.org/proteinAction.do?id=7318&showAllSites=true	63; 64				FNHFSLTLNTNHGHILVDYSK	5	492.252	9108	8935	10126	10324	13337	12661	11266	11283	8547	11713	13167	26021	13171	25231	9148	8996	9748	9861	9217	9463	9693	9424	8525	8828	12474	12414	12550	12203	38.5507	38.521	37.9425	38.1062	38.1993	38.7577
222	219	Apoptosis	GPI; GPI	G6PI; G6PI iso2		glucose-6-phosphate isomerase isoform 2	P06744; NP_001171651	http://www.phosphosite.org/proteinAction.do?id=7318&showAllSites=true	63; 64				FNHFSLTLNTNHGHILVDYSK	5	492.252	11805	10770	10358	12306	11031	10801	16338	9680	9006	26735	15738	26179	12710	12098	9148	8996	9748	9861	9217	9463	9693	9424	8525	8828	12474	12414	12550	12203	38.5507	38.521	37.9425	38.1062	38.1993	38.7577
223	220	Apoptosis	GPI; GPI	G6PI; G6PI iso2		glucose-6-phosphate isomerase isoform 2	P06744; NP_001171651	http://www.phosphosite.org/proteinAction.do?id=7318&showAllSites=true	63; 64				FNHFSLTLNTNHGHILVDYSK	5	492.252	9614			26425	16451	9269	29178	10788	9530	9247	14638	12557	18708	12780	9148	8996	9748	9861	9217	9463	9693	9424	8525	8828	12474	12414	12550	12203	38.5507	38.521	37.9425	38.1062	38.1993	38.7577
224	221	Apoptosis	GPI; GPI	G6PI; G6PI iso2		glucose-6-phosphate isomerase isoform 2	P06744; NP_001171651	http://www.phosphosite.org/proteinAction.do?id=7318&showAllSites=true	63; 64				FNHFSLTLNTNHGHILVDYSK	5	492.252	9381			28025	12204	11293	9800	29005	8316	10033	25091	12809	26624	24984	9148	8996	9748	9861	9217	9463	9693	9424	8525	8828	12474	12414	12550	12203	38.5507	38.521	37.9425	38.1062	38.1993	38.7577
225	222	Apoptosis	GPI; GPI	G6PI; G6PI iso2		glucose-6-phosphate isomerase isoform 2	P06744; NP_001171651	http://www.phosphosite.org/proteinAction.do?id=7318&showAllSites=true	63; 64				FNHFSLTLNTNHGHILVDYSK	5	492.252				26808	11535	17460	10045	12625	9772	14116	26162	13545	14429	12318	9148	8996	9748	9861	9217	9463	9693	9424	8525	8828	12474	12414	12550	12203	38.5507	38.521	37.9425	38.1062	38.1993	38.7577
226	223	Apoptosis	GPI; GPI	G6PI; G6PI iso2		glucose-6-phosphate isomerase isoform 2	P06744; NP_001171651	http://www.phosphosite.org/proteinAction.do?id=7318&showAllSites=true	63; 64				FNHFSLTLNTNHGHILVDYSK	5	492.252				13276	25799	11543	13393	17723	9235	9016	14157	14026	13929	15234	9148	8996	9748	9861	9217	9463	9693	9424	8525	8828	12474	12414	12550	12203	38.5507	38.521	37.9425	38.1062	38.1993	38.7577
227	224	Apoptosis	GPI; GPI	G6PI; G6PI iso2		glucose-6-phosphate isomerase isoform 2	P06744; NP_001171651	http://www.phosphosite.org/proteinAction.do?id=7318&showAllSites=true	63; 64				FNHFSLTLNTNHGHILVDYSK	5	492.252				13532	10304	10029	19088	15877	10483	10272	12705	13780	15947	13285	9148	8996	9748	9861	9217	9463	9693	9424	8525	8828	12474	12414	12550	12203	38.5507	38.521	37.9425	38.1062	38.1993	38.7577
228	225	Apoptosis	GPI; GPI	G6PI; G6PI iso2		glucose-6-phosphate isomerase isoform 2	P06744; NP_001171651	http://www.phosphosite.org/proteinAction.do?id=7318&showAllSites=true	63; 64				FNHFSLTLNTNHGHILVDYSK	5	492.252				11551	15141	27241	10290	11052	16090	11939	14936	17500	14680	15787	9148	8996	9748	9861	9217	9463	9693	9424	8525	8828	12474	12414	12550	12203	38.5507	38.521	37.9425	38.1062	38.1993	38.7577
229	226	Apoptosis	GPI; GPI	G6PI; G6PI iso2		glucose-6-phosphate isomerase isoform 2	P06744; NP_001171651	http://www.phosphosite.org/proteinAction.do?id=7318&showAllSites=true	63; 64				FNHFSLTLNTNHGHILVDYSK	5	492.252				9883	9238	16561	29326	13350	11653	10742	25700	25120	16326	25840	9148	8996	9748	9861	9217	9463	9693	9424	8525	8828	12474	12414	12550	12203	38.5507	38.521	37.9425	38.1062	38.1993	38.7577
230	227	Apoptosis	GPI; GPI	G6PI; G6PI iso2		glucose-6-phosphate isomerase isoform 2	P06744; NP_001171651	http://www.phosphosite.org/proteinAction.do?id=7318&showAllSites=true	63; 64				FNHFSLTLNTNHGHILVDYSK	5	492.252				11059	14586	11796	28960	16126	8777	10193	26070	25143	12942	25719	9148	8996	9748	9861	9217	9463	9693	9424	8525	8828	12474	12414	12550	12203	38.5507	38.521	37.9425	38.1062	38.1993	38.7577
231	228	Apoptosis	GPI; GPI	G6PI; G6PI iso2		glucose-6-phosphate isomerase isoform 2	P06744; NP_001171651	http://www.phosphosite.org/proteinAction.do?id=7318&showAllSites=true	63; 64				FNHFSLTLNTNHGHILVDYSK	5	492.252				15495	27276	10551	16075	9424	10250	17933	25591	15332	12462	25423	9148	8996	9748	9861	9217	9463	9693	9424	8525	8828	12474	12414	12550	12203	38.5507	38.521	37.9425	38.1062	38.1993	38.7577
232	229	Apoptosis	GPI; GPI	G6PI; G6PI iso2		glucose-6-phosphate isomerase isoform 2	P06744; NP_001171651	http://www.phosphosite.org/proteinAction.do?id=7318&showAllSites=true	63; 64				FNHFSLTLNTNHGHILVDYSK	5	492.252				12055	15742	11056	9553	14527	10751	13342	12474	12314	25780	15496	9148	8996	9748	9861	9217	9463	9693	9424	8525	8828	12474	12414	12550	12203	38.5507	38.521	37.9425	38.1062	38.1993	38.7577
233	230	Apoptosis	GPI; GPI	G6PI; G6PI iso2		glucose-6-phosphate isomerase isoform 2	P06744; NP_001171651	http://www.phosphosite.org/proteinAction.do?id=7318&showAllSites=true	63; 64				FNHFSLTLNTNHGHILVDYSK	5	492.252				27598	12959	13162	17403	11541	10012	10503	17490	13040	14182	16037	9148	8996	9748	9861	9217	9463	9693	9424	8525	8828	12474	12414	12550	12203	38.5507	38.521	37.9425	38.1062	38.1993	38.7577
234	231	Apoptosis	GPI; GPI	G6PI; G6PI iso2		glucose-6-phosphate isomerase isoform 2	P06744; NP_001171651	http://www.phosphosite.org/proteinAction.do?id=7318&showAllSites=true	63; 64				FNHFSLTLNTNHGHILVDYSK	5	492.252				24430	10803	16583	10774	16861		10978	18477	14254	26140	16397	9148	8996	9748	9861	9217	9463	9693	9424	8525	8828	12474	12414	12550	12203	38.5507	38.521	37.9425	38.1062	38.1993	38.7577
235	232	Apoptosis	GPI; GPI	G6PI; G6PI iso2		glucose-6-phosphate isomerase isoform 2	P06744; NP_001171651	http://www.phosphosite.org/proteinAction.do?id=7318&showAllSites=true	63; 64				FNHFSLTLNTNHGHILVDYSK	5	492.252				9656	27242	25897	12084	11983			25323	15601	18664	25295	9148	8996	9748	9861	9217	9463	9693	9424	8525	8828	12474	12414	12550	12203	38.5507	38.521	37.9425	38.1062	38.1993	38.7577
236	233	Apoptosis	GPI; GPI	G6PI; G6PI iso2		glucose-6-phosphate isomerase isoform 2	P06744; NP_001171651	http://www.phosphosite.org/proteinAction.do?id=7318&showAllSites=true	63; 64				FNHFSLTLNTNHGHILVDYSK	5	492.252				27425	25815	25999		28660			25105	26072	26063	14033	9148	8996	9748	9861	9217	9463	9693	9424	8525	8828	12474	12414	12550	12203	38.5507	38.521	37.9425	38.1062	38.1993	38.7577
237	234	Apoptosis	GPI; GPI	G6PI; G6PI iso2		glucose-6-phosphate isomerase isoform 2	P06744; NP_001171651	http://www.phosphosite.org/proteinAction.do?id=7318&showAllSites=true	63; 64				FNHFSLTLNTNHGHILVDYSK	5	492.252				24762	27504	27598					15488	19056	13444	14619	9148	8996	9748	9861	9217	9463	9693	9424	8525	8828	12474	12414	12550	12203	38.5507	38.521	37.9425	38.1062	38.1993	38.7577
238	235	Apoptosis	GPI; GPI	G6PI; G6PI iso2		glucose-6-phosphate isomerase isoform 2	P06744; NP_001171651	http://www.phosphosite.org/proteinAction.do?id=7318&showAllSites=true	63; 64				FNHFSLTLNTNHGHILVDYSK	5	492.252				27860	26232	9509					16487	15882			9148	8996	9748	9861	9217	9463	9693	9424	8525	8828	12474	12414	12550	12203	38.5507	38.521	37.9425	38.1062	38.1993	38.7577
239	236	Apoptosis	GPI; GPI	G6PI; G6PI iso2		glucose-6-phosphate isomerase isoform 2	P06744; NP_001171651	http://www.phosphosite.org/proteinAction.do?id=7318&showAllSites=true	63; 64				FNHFSLTLNTNHGHILVDYSK	5	492.252				26893		26527					19147	25608			9148	8996	9748	9861	9217	9463	9693	9424	8525	8828	12474	12414	12550	12203	38.5507	38.521	37.9425	38.1062	38.1993	38.7577
240	237	Apoptosis	GPI; GPI	G6PI; G6PI iso2		glucose-6-phosphate isomerase isoform 2	P06744; NP_001171651	http://www.phosphosite.org/proteinAction.do?id=7318&showAllSites=true	63; 64				FNHFSLTLNTNHGHILVDYSK	5	492.252						10260					13418	13314			9148	8996	9748	9861	9217	9463	9693	9424	8525	8828	12474	12414	12550	12203	38.5507	38.521	37.9425	38.1062	38.1993	38.7577
241	238	Apoptosis	GPI; GPI	G6PI; G6PI iso2		glucose-6-phosphate isomerase isoform 2	P06744; NP_001171651	http://www.phosphosite.org/proteinAction.do?id=7318&showAllSites=true	63; 64				FNHFSLTLNTNHGHILVDYSK	5	492.252						26244					14389				9148	8996	9748	9861	9217	9463	9693	9424	8525	8828	12474	12414	12550	12203	38.5507	38.521	37.9425	38.1062	38.1993	38.7577
242	239	Apoptosis	GPI; GPI	G6PI; G6PI iso2		glucose-6-phosphate isomerase isoform 2	P06744; NP_001171651	http://www.phosphosite.org/proteinAction.do?id=7318&showAllSites=true	63; 64				FNHFSLTLNTNHGHILVDYSK	5	492.252						27110									9148	8996	9748	9861	9217	9463	9693	9424	8525	8828	12474	12414	12550	12203	38.5507	38.521	37.9425	38.1062	38.1993	38.7577
243	240	Apoptosis	GPI; GPI	G6PI; G6PI iso2		glucose-6-phosphate isomerase isoform 2	P06744; NP_001171651	http://www.phosphosite.org/proteinAction.do?id=7318&showAllSites=true	63; 64				HFVALSTNTTK	2	609.827	3133	3081	3672	3628	3217	3668	3255	3109	2829	3007	5148	5037	5186	4977	2248	2175	2808	2697	2367	3287	3255	3129	2870	3066	5181	5057	5186	5017	14.0772	14.167	14.0705	13.7248	14.5872	17.956
244	241	Apoptosis	GPI; GPI	G6PI; G6PI iso2		glucose-6-phosphate isomerase isoform 2	P06744; NP_001171651	http://www.phosphosite.org/proteinAction.do?id=7318&showAllSites=true	63; 64				HFVALSTNTTK	3	406.887								3111													3295	3111	3593	3045
245	242	Apoptosis	GPI; GPI	G6PI; G6PI iso2		glucose-6-phosphate isomerase isoform 2	P06744; NP_001171651	http://www.phosphosite.org/proteinAction.do?id=7318&showAllSites=true	63; 64				ILLANFLAQTEALM#R	2	860.477									17356	17571	21578	21502	21877	21226	18079		19711	19917	20113	19410	19215	18864	17343	17571	21586	21502	21886	21216	67.3142		66.3245	66.2397	68.5097	66.4062
246	243	Apoptosis	GPI; GPI	G6PI; G6PI iso2		glucose-6-phosphate isomerase isoform 2	P06744; NP_001171651	http://www.phosphosite.org/proteinAction.do?id=7318&showAllSites=true	63; 64				ILLANFLAQTEALM#R	3	573.987						18475	19204		17308	17543	21561	21506	21880	21213	18121	17400	18734	19938		19473	19236	18864	17301	17543	21565	21506	21865	21237	67.4403	66.9128	63.5803	66.3005		66.5788
247	244	Apoptosis	GPI; GPI	G6PI; G6PI iso2		glucose-6-phosphate isomerase isoform 2	P06744; NP_001171651	http://www.phosphosite.org/proteinAction.do?id=7318&showAllSites=true	63; 64				ILLANFLAQTEALMR	2	852.479				23659	23041		24025	23591	21821	22115					21310	20591	23449	23634	23041	23106	24025	23610	21879	22135	25394	25187	25804	24982	77.7983	78.1853	76.9167	76.8187	76.802	76.8818
248	245	Apoptosis	GPI; GPI	G6PI; G6PI iso2		glucose-6-phosphate isomerase isoform 2	P06744; NP_001171651	http://www.phosphosite.org/proteinAction.do?id=7318&showAllSites=true	63; 64				ILLANFLAQTEALMR	3	568.655				23586	23025	23081	23990	23575	21808	22086					21289	20451	23449	23613	23025	23106	23990	23631	21879	22135	25373	25312	25784	24964	77.7277	77.6452	76.9167	76.7585	76.802	76.8818
249	246	Apoptosis	GPI; GPI	G6PI; G6PI iso2		glucose-6-phosphate isomerase isoform 2	P06744; NP_001171651	http://www.phosphosite.org/proteinAction.do?id=7318&showAllSites=true	63; 64				LFDANKDRFNHFSLTLNTNHGHILVDYSK	3	1139.58							10322	10190			13265				9694		10376	10407	9798	10048	10330	10190	9213	9202	13265	13080	13253	12904	40.4672		39.8985	39.7907	39.8918	40.4668
250	247	Apoptosis	GPI; GPI	G6PI; G6PI iso2		glucose-6-phosphate isomerase isoform 2	P06744; NP_001171651	http://www.phosphosite.org/proteinAction.do?id=7318&showAllSites=true	63; 64				LFDANKDRFNHFSLTLNTNHGHILVDYSK	3	1139.58								10175							9694		10376	10407	9798	10048	10330	10190	9213	9202	13265	13080	13253	12904	40.4672		39.8985	39.7907	39.8918	40.4668
251	248	Apoptosis	GPI; GPI	G6PI; G6PI iso2		glucose-6-phosphate isomerase isoform 2	P06744; NP_001171651	http://www.phosphosite.org/proteinAction.do?id=7318&showAllSites=true	63; 64				LFDANKDRFNHFSLTLNTNHGHILVDYSK	4	854.934			10359	10368	9762	10011	10601	10136	8912	9117	13211	13083	13258	12868	9694	9605	10376	10368	9798	10048	10330	10142	9087	9307	13249	13080	13274	12883	40.4672	40.61	39.8985	39.7907	39.8918	40.4668
252	249	Apoptosis	GPI; GPI	G6PI; G6PI iso2		glucose-6-phosphate isomerase isoform 2	P06744; NP_001171651	http://www.phosphosite.org/proteinAction.do?id=7318&showAllSites=true	63; 64				LFDANKDRFNHFSLTLNTNHGHILVDYSK	4	854.934						9980	10268	10142	9176	9190				12855	9694	9605	10376	10368	9798	10048	10330	10142	9087	9307	13249	13080	13274	12883	40.4672	40.61	39.8985	39.7907	39.8918	40.4668
253	250	Apoptosis	GPI; GPI	G6PI; G6PI iso2		glucose-6-phosphate isomerase isoform 2	P06744; NP_001171651	http://www.phosphosite.org/proteinAction.do?id=7318&showAllSites=true	63; 64				LFDANKDRFNHFSLTLNTNHGHILVDYSK	4	854.934						10207	10567		9163	9460					9694	9605	10376	10368	9798	10048	10330	10142	9087	9307	13249	13080	13274	12883	40.4672	40.61	39.8985	39.7907	39.8918	40.4668
254	251	Apoptosis	GPI; GPI	G6PI; G6PI iso2		glucose-6-phosphate isomerase isoform 2	P06744; NP_001171651	http://www.phosphosite.org/proteinAction.do?id=7318&showAllSites=true	63; 64				LFDANKDRFNHFSLTLNTNHGHILVDYSK	5	684.149	9677	9502	10545		9758	9989	11272	11220		9119	13419	13061	13233	12842	9694	9542	10376	10407	9798	10048	10330	10118	8982	9307	13419	13080	13274	12883	40.4672	40.4155	39.8985	39.7907	39.8918	40.4668
255	252	Apoptosis	GPI; GPI	G6PI; G6PI iso2		glucose-6-phosphate isomerase isoform 2	P06744; NP_001171651	http://www.phosphosite.org/proteinAction.do?id=7318&showAllSites=true	63; 64				LFDANKDRFNHFSLTLNTNHGHILVDYSK	5	684.149							11131	10390		9350					9694	9542	10376	10407	9798	10048	10330	10118	8982	9307	13419	13080	13274	12883	40.4672	40.4155	39.8985	39.7907	39.8918	40.4668
256	253	Apoptosis	GPI; GPI	G6PI; G6PI iso2		glucose-6-phosphate isomerase isoform 2	P06744; NP_001171651	http://www.phosphosite.org/proteinAction.do?id=7318&showAllSites=true	63; 64				LFDANKDRFNHFSLTLNTNHGHILVDYSK	5	684.149							10231	10118							9694	9542	10376	10407	9798	10048	10330	10118	8982	9307	13419	13080	13274	12883	40.4672	40.4155	39.8985	39.7907	39.8918	40.4668
257	254	Apoptosis	GPI; GPI	G6PI; G6PI iso2		glucose-6-phosphate isomerase isoform 2	P06744; NP_001171651	http://www.phosphosite.org/proteinAction.do?id=7318&showAllSites=true	63; 64				LFDANKDRFNHFSLTLNTNHGHILVDYSK	5	684.149							11408	11087							9694	9542	10376	10407	9798	10048	10330	10118	8982	9307	13419	13080	13274	12883	40.4672	40.4155	39.8985	39.7907	39.8918	40.4668
258	255	Apoptosis	GPI; GPI	G6PI; G6PI iso2		glucose-6-phosphate isomerase isoform 2	P06744; NP_001171651	http://www.phosphosite.org/proteinAction.do?id=7318&showAllSites=true	63; 64				LFDANKDRFNHFSLTLNTNHGHILVDYSK	5	684.149								11343							9694	9542	10376	10407	9798	10048	10330	10118	8982	9307	13419	13080	13274	12883	40.4672	40.4155	39.8985	39.7907	39.8918	40.4668
259	256	Apoptosis	GPI; GPI	G6PI; G6PI iso2		glucose-6-phosphate isomerase isoform 2	P06744; NP_001171651	http://www.phosphosite.org/proteinAction.do?id=7318&showAllSites=true	63; 64				LFDANKDRFNHFSLTLNTNHGHILVDYSK	5	684.149								11791							9694	9542	10376	10407	9798	10048	10330	10118	8982	9307	13419	13080	13274	12883	40.4672	40.4155	39.8985	39.7907	39.8918	40.4668
260	257	Apoptosis	GPI; GPI	G6PI; G6PI iso2		glucose-6-phosphate isomerase isoform 2	P06744; NP_001171651	http://www.phosphosite.org/proteinAction.do?id=7318&showAllSites=true	63; 64				LTPFMLGALVAMYEHK	2	910.976					20200	20340				19415					18919	18301	20572	20757	20197	20340	21147	20691	19065	19415			24088	23789	70.037	70.1133	68.7623	68.5947	68.7443	68.8532
261	258	Apoptosis	GPI; GPI	G6PI; G6PI iso2		glucose-6-phosphate isomerase isoform 2	P06744; NP_001171651	http://www.phosphosite.org/proteinAction.do?id=7318&showAllSites=true	63; 64				MLGALVAMYEHK	2	681.849				11197											10450	10298	11172	11197	10674	10859					13858		14114		43.016	42.8375	42.2482	42.1277	42.411	42.7773
262	259	Apoptosis	GPI; GPI	G6PI; G6PI iso2		glucose-6-phosphate isomerase isoform 2	P06744; NP_001171651	http://www.phosphosite.org/proteinAction.do?id=7318&showAllSites=true	63; 64				MLVDLAK	2	395.231								6649													6842	6649	5982	6146
263	260	Apoptosis	GPI; GPI	G6PI; G6PI iso2		glucose-6-phosphate isomerase isoform 2	P06744; NP_001171651	http://www.phosphosite.org/proteinAction.do?id=7318&showAllSites=true	63; 64				NAPVLLALLGIWYINCFGCETHAM#LPYDQYLHR	3	1322.32					25318										23084		25843		25318	25479					24840			24776	83.4298		83.7307		83.1512	83.646
264	261	Apoptosis	GPI; GPI	G6PI; G6PI iso2		glucose-6-phosphate isomerase isoform 2	P06744; NP_001171651	http://www.phosphosite.org/proteinAction.do?id=7318&showAllSites=true	63; 64				NAPVLLALLGIWYINCFGCETHAM#LPYDQYLHR	4	991.989					25421	25396									23231	22222	25801	25986	25279	25396					24882	24852	25990	24524	83.8598	83.7428	83.614	83.5512	83.0945	83.4165
265	262	Apoptosis	GPI; GPI	G6PI; G6PI iso2		glucose-6-phosphate isomerase isoform 2	P06744; NP_001171651	http://www.phosphosite.org/proteinAction.do?id=7318&showAllSites=true	63; 64				NAPVLLALLGIWYINCFGCETHAM#LPYDQYLHR	5	793.793					25289										23264	22240	25780	25986	25289	25395					24987				83.9642	83.8095	83.5553	83.5512	83.1512	83.4165
266	263	Apoptosis	GPI; GPI	G6PI; G6PI iso2		glucose-6-phosphate isomerase isoform 2	P06744; NP_001171651	http://www.phosphosite.org/proteinAction.do?id=7318&showAllSites=true	63; 64				NAPVLLALLGIWYINCFGCETHAMLPYDQYLHR	4	987.99				26220	25555	25627									23382		26052	26195	25573	25627	26860	26361		24739	26125			23894	84.3082		84.318	84.1423	83.8933	84.0397
267	264	Apoptosis	GPI; GPI	G6PI; G6PI iso2		glucose-6-phosphate isomerase isoform 2	P06744; NP_001171651	http://www.phosphosite.org/proteinAction.do?id=7318&showAllSites=true	63; 64				NLVTEDVM#R	2	546.771									3778	3958											4305	4188	3761	3958
268	265	Apoptosis	GPI; GPI	G6PI; G6PI iso2		glucose-6-phosphate isomerase isoform 2	P06744; NP_001171651	http://www.phosphosite.org/proteinAction.do?id=7318&showAllSites=true	63; 64				NLVTEDVMR	2	538.774									6002												7044	6920	6002	6204
269	266	Apoptosis	GPI; GPI	G6PI; G6PI iso2		glucose-6-phosphate isomerase isoform 2	P06744; NP_001171651	http://www.phosphosite.org/proteinAction.do?id=7318&showAllSites=true	63; 64				PFMLGALVAMYEHK	2	803.91						20273									18394		20593	20757	20197	20273						23109	23059		68.2998		68.8222	68.5947	68.7443	68.8532
270	267	Apoptosis	GPI; GPI	G6PI; G6PI iso2		glucose-6-phosphate isomerase isoform 2	P06744; NP_001171651	http://www.phosphosite.org/proteinAction.do?id=7318&showAllSites=true	63; 64				PFMLGALVAMYEHK	3	536.275				20754	20172	20263	21116	20680		19382					18919	18280	20593	20757	20197	20263	21116	20670	19107	19363	23223		23500	22865	70.037	70.028	68.8222	68.5947	68.7443	68.8532
271	268	Apoptosis	GPI; GPI	G6PI; G6PI iso2		glucose-6-phosphate isomerase isoform 2	P06744; NP_001171651	http://www.phosphosite.org/proteinAction.do?id=7318&showAllSites=true	63; 64				RLFDANKDRFNHFSLTLNTNHGHILVDYSK	4	893.959								9706													9840	9706	8525	8807
272	269	Apoptosis	GPI; GPI	G6PI; G6PI iso2		glucose-6-phosphate isomerase isoform 2	P06744; NP_001171651	http://www.phosphosite.org/proteinAction.do?id=7318&showAllSites=true	63; 64				RLFDANKDRFNHFSLTLNTNHGHILVDYSK	5	715.369									8742	9021											9840	9721	8147	9021
273	270	Apoptosis	GPI	G6PI		glucose-6-phosphate isomerase isoform 2	P06744	http://www.phosphosite.org/proteinAction.do?id=7318&showAllSites=true	63				TITDVINIGIGGSDLGPLM#VTEALKPYSSGGPR	3	1115.59												21503	21860	21185		17029			20386	20040					21502	21503	21865	21195		65.6253			69.2758	68.1487
274	271	Apoptosis	GPI	G6PI		glucose-6-phosphate isomerase isoform 2	P06744	http://www.phosphosite.org/proteinAction.do?id=7318&showAllSites=true	63				TITDVINIGIGGSDLGPLM#VTEALKPYSSGGPR	3	1115.59												21469				17029			20386	20040					21502	21503	21865	21195		65.6253			69.2758	68.1487
275	272	Apoptosis	GPI	G6PI		glucose-6-phosphate isomerase isoform 2	P06744	http://www.phosphosite.org/proteinAction.do?id=7318&showAllSites=true	63				TITDVINIGIGGSDLGPLMVTEALKPYSSGGPR	3	1115.59							22122				21490										22122	21552	20031	20245
276	273	Apoptosis	GPI	G6PI		glucose-6-phosphate isomerase isoform 2	P06744	http://www.phosphosite.org/proteinAction.do?id=7318&showAllSites=true	63				TITDVINIGIGGSDLGPLMVTEALKPYSSGGPR	3	1115.59											21512										22122	21552	20031	20245
277	274	Apoptosis	GPI; GPI	G6PI; G6PI iso2	54; 93	glucose-6-phosphate isomerase isoform 2	P06744; NP_001171651	http://www.phosphosite.org/proteinAction.do?id=7318&showAllSites=true	63; 64	NHGHILVD*YSKNLVT; NHGHILVD*YSKNLVT			FNHFSLTLNTNHGHILVD*	4	520.516												13117
278	275	Apoptosis	HELLS	HELLS		lymphoid-specific helicase	Q9NRZ9	http://www.phosphosite.org/proteinAction.do?id=20333&showAllSites=true	97				EQNVLHM#LHQILTPFLLR	3	740.077		16708													17240	16708		18793	18370	19116		19746	17490		21355	21327	21634	21069	64.6445	64.4588		63.0808	63.6782	65.5853
279	276	Apoptosis	HELLS	HELLS		lymphoid-specific helicase	Q9NRZ9	http://www.phosphosite.org/proteinAction.do?id=20333&showAllSites=true	97				EQNVLHMLHQILTPFLLR	3	734.745	20743														20743	19933		22920	22360	22308	23142	22833	20997	21253	24714	24747	25033		76.0157	75.8853		74.7567	74.8217	74.5848
280	277	Apoptosis	HELLS	HELLS		lymphoid-specific helicase	Q9NRZ9	http://www.phosphosite.org/proteinAction.do?id=20333&showAllSites=true	97				LQNIMMLLR	2	566.322							15600	15391													15543	15391	13920	14184
281	278	Apoptosis	HELLS	HELLS		lymphoid-specific helicase	Q9NRZ9	http://www.phosphosite.org/proteinAction.do?id=20333&showAllSites=true	97				NMHSFNTDPEVFIFLVSTR	3	752.037							19093														19093	18759	17280	17557
282	279	Apoptosis	HSP90B1	GRP94		endoplasmin precursor	P14625	http://www.phosphosite.org/proteinAction.do?id=6928&showAllSites=true	92				DISTNYYASQK	2	645.304			4662	4600	4230	4656	4300	4245	3792	3962	6638	6448	6655	6378	4223	4115	4679	4600	4246	4673	4305	4245	3803	3984	6674	6476	6687	6409	21.3957	21.5643	21.0648	21.1228	21.5425	23.1133
283	280	Apoptosis	HSP90B1	GRP94		endoplasmin precursor	P14625	http://www.phosphosite.org/proteinAction.do?id=6928&showAllSites=true	92				DISTNYYASQKK	2	709.351			3610		3169						5227		5252		2872	2775	3607	3374	3003	3266	3169	3147	2807	2560	5223	5078	5252	5017	16.3555	16.42	17.0178	16.3454	16.8523	17.8935
284	281	Apoptosis	HSP90B1	GRP94		endoplasmin precursor	P14625	http://www.phosphosite.org/proteinAction.do?id=6928&showAllSites=true	92				EGVKFDESEK	2	584.28						2829										2922	2925	2871	2507	2829					4228	4105	4269	4054		16.9673	14.475	14.5507	15.1296	16.2862
285	282	Apoptosis	HSP90B1	GRP94		endoplasmin precursor	P14625	http://www.phosphosite.org/proteinAction.do?id=6928&showAllSites=true	92				EGVKFDESEKTK	3	466.237											3480	3352		3334			2369		1160	2150					3480	3363	3521	3325			12.341		10.3784	13.7877
286	283	Apoptosis	HSP90B1	GRP94		endoplasmin precursor	P14625	http://www.phosphosite.org/proteinAction.do?id=6928&showAllSites=true	92				FAFQAEVNR	2	541.275			7178		6703	7123	7014				9583	9378	9625	9311	6646	6460	7195	7176	6741	7118	7014	6920	6103	6320	9583	9401	9622	9329	29.9105	29.9633	29.7328	29.7693	30.2692	31.4242
287	284	Apoptosis	HSP90B1	GRP94		endoplasmin precursor	P14625	http://www.phosphosite.org/proteinAction.do?id=6928&showAllSites=true	92				FQSSHHPTDITSLDQYVER	3	754.026			8084	8022	7541	7871	7972				10668	10499	10673	10356	7955	7753	8076	8049	7555	7880	7972	7727	6901	7147	10659	10499	10679	10363	34.4975	34.4413	32.5778	32.5992	32.9917	33.936
288	285	Apoptosis	HSP90B1	GRP94		endoplasmin precursor	P14625	http://www.phosphosite.org/proteinAction.do?id=6928&showAllSites=true	92				FQSSHHPTDITSLDQYVER	3	754.026														10373	7955	7753	8076	8049	7555	7880	7972	7727	6901	7147	10659	10499	10679	10363	34.4975	34.4413	32.5778	32.5992	32.9917	33.936
289	286	Apoptosis	HSP90B1	GRP94		endoplasmin precursor	P14625	http://www.phosphosite.org/proteinAction.do?id=6928&showAllSites=true	92				GTTITLVLK	2	473.303			8849	8807	8273						11553	11373	11584	11209	8348	8237	8870	8843	8291	8874					11552	11403	11584	11224	35.7835	35.9838	35.1477	35.031	35.3578	36.966
290	287	Apoptosis	HSP90B1	GRP94		endoplasmin precursor	P14625	http://www.phosphosite.org/proteinAction.do?id=6928&showAllSites=true	92				GTTITLVLKEEASDYLELDTIK	3	818.107												20660			16694	15667	17453	18331	17677	17174					20746	20660	20521	19914	62.9582	60.9003	60.0233	61.798	61.7498	60.2342
291	288	Apoptosis	HSP90B1	GRP94		endoplasmin precursor	P14625	http://www.phosphosite.org/proteinAction.do?id=6928&showAllSites=true	92				IKEDEDDKTVLDLAVVLFETATLR	4	684.119				25427	24874										22748	21725	25276	25440	24874	24912					23748	23697	25906	24167	82.4922	82.2685	82.1767	82.0593	82.0252	82.1115
292	289	Apoptosis	HSP90B1	GRP94		endoplasmin precursor	P14625	http://www.phosphosite.org/proteinAction.do?id=6928&showAllSites=true	92				IYFM#AGSSR	2	524.25	4452	4332	4908	4833	4450		4546	4444			6780	6624	6814	6557	4458	4325	4926	4825	3621	4920	4595	4444	4053	4230	6780	6686	6874	6598	22.2435	22.349	21.9563	21.8237	19.1408	24.017
293	290	Apoptosis	HSP90B1	GRP94		endoplasmin precursor	P14625	http://www.phosphosite.org/proteinAction.do?id=6928&showAllSites=true	92				IYFMAGSSR	2	516.253			6952	6914	6481		6763	6621			9334	9131	9371	9059	6504	6334	6992	6926	6543	6954	6763	6641	5943	6146	9334	9149	9391	9077	29.4145	29.5167	29.052	28.9478	29.5925	30.8445
294	291	Apoptosis	HSP90B1	GRP94		endoplasmin precursor	P14625	http://www.phosphosite.org/proteinAction.do?id=6928&showAllSites=true	92				IYFMAGSSR	2	516.253				6885											6504	6334	6992	6926	6543	6954	6763	6641	5943	6146	9334	9149	9391	9077	29.4145	29.5167	29.052	28.9478	29.5925	30.8445
295	292	Apoptosis	HSP90B1	GRP94		endoplasmin precursor	P14625	http://www.phosphosite.org/proteinAction.do?id=6928&showAllSites=true	92				KYSQFINFPIYVWSSK	2	1004.02	15197	14868		16514	15962	15989	16732	16488	14958	15250	19238	19109	19384	18923	15231	14930	16406	16651	15962	16090	16732	16575	15033	15318	19297	19187	19423	18984	58.4208	58.2503	57.0905	57.1152	57.1678	57.2188
296	293	Apoptosis	HSP90B1	GRP94		endoplasmin precursor	P14625	http://www.phosphosite.org/proteinAction.do?id=6928&showAllSites=true	92				KYSQFINFPIYVWSSK	2	1004.02				16768				16738		15265					15231	14930	16406	16651	15962	16090	16732	16575	15033	15318	19297	19187	19423	18984	58.4208	58.2503	57.0905	57.1152	57.1678	57.2188
297	294	Apoptosis	HSP90B1	GRP94		endoplasmin precursor	P14625	http://www.phosphosite.org/proteinAction.do?id=6928&showAllSites=true	92				KYSQFINFPIYVWSSK	3	669.684	15170	14843		16505	15939	15965	16721	16473	14911	15217	19216	19083	19344	18863	15231	14947	16406	16609	16188	16069	16721	16575	15033	15318	19297	19187	19423	18984	58.4208	58.3098	57.0905	56.9972	57.2268	57.1612
298	295	Apoptosis	HSP90B1	GRP94		endoplasmin precursor	P14625	http://www.phosphosite.org/proteinAction.do?id=6928&showAllSites=true	92				KYSQFINFPIYVWSSK	3	669.684				16757	16188										15231	14947	16406	16609	16188	16069	16721	16575	15033	15318	19297	19187	19423	18984	58.4208	58.3098	57.0905	56.9972	57.2268	57.1612
299	296	Apoptosis	HSP90B1	GRP94		endoplasmin precursor	P14625	http://www.phosphosite.org/proteinAction.do?id=6928&showAllSites=true	92				LIINSLYK	2	482.297			8944	8914	8375	8767	9014	8843							8432	8300	8996	8914	8431	8796	9010	8843	7844	8059	11673	11506	11663	11330	36.059	36.1788	35.5553	35.4258	35.8282	36.7552
300	297	Apoptosis	HSP90B1	GRP94		endoplasmin precursor	P14625	http://www.phosphosite.org/proteinAction.do?id=6928&showAllSites=true	92				NLLHVTDTGVGM#TR	3	510.596			5819									7726	7955		5039	5186	4758	5728	5052	4794					7913	7726	7966	7669	24.3648	25.5297	21.3277	25.0492	24.5328	23.5408
301	298	Apoptosis	HSP90B1	GRP94		endoplasmin precursor	P14625	http://www.phosphosite.org/proteinAction.do?id=6928&showAllSites=true	92				NLLHVTDTGVGM#TREELVK	3	710.04												9639				6460	7363	7323		7223					9792	9639	9832	9560		29.9633	30.2955	30.2445		31.8067
302	299	Apoptosis	HSP90B1	GRP94		endoplasmin precursor	P14625	http://www.phosphosite.org/proteinAction.do?id=6928&showAllSites=true	92				NLLHVTDTGVGMTR	2	757.393			7293	7256	6801	7220									6835		7321	7256	6804	7223					9708	9527	9727	9434	30.5932		30.1637	30.1123	30.485	31.8067
303	300	Apoptosis	HSP90B1	GRP94		endoplasmin precursor	P14625	http://www.phosphosite.org/proteinAction.do?id=6928&showAllSites=true	92				NLLHVTDTGVGMTR	3	510.596			7323	7285							7905				6793	6628	7323	7281	8319	7223					9708	9527	9727	9413	30.453	30.5723	30.1637	30.1123	35.456	31.8067
304	301	Apoptosis	HSP90B1	GRP94		endoplasmin precursor	P14625	http://www.phosphosite.org/proteinAction.do?id=6928&showAllSites=true	92				NLLHVTDTGVGMTREELVK	3	704.709					8136				7515	7740					8134		8709	8638	8136	8434	8641	8442	7505	7740	11359	11230			35.0508		34.6133	34.4143	34.7912	35.6458
305	302	Apoptosis	KIAA1967	DBC-1		p30 DBC protein	Q8N163	http://www.phosphosite.org/proteinAction.do?id=6246&showAllSites=true	103				APPLLHVAALGQK	2	657.898	7443														7443	7375	8018									10526			32.8522	33.1408	32.3803
306	303	Apoptosis	KIAA1967	DBC-1		p30 DBC protein	Q8N163	http://www.phosphosite.org/proteinAction.do?id=6246&showAllSites=true	103				APPLLHVAALGQK	3	438.935		7310													7501	7310		7998		7922	7982	7672	6870	7092		10383		10248	32.9193	33.1408		32.4147		34.0708
307	304	Apoptosis	KIAA1967	DBC-1		p30 DBC protein	Q8N163	http://www.phosphosite.org/proteinAction.do?id=6246&showAllSites=true	103				ILLTLGIR	2	449.808							11885														11885	11746	10560	10800
308	305	Apoptosis	KIAA1967	DBC-1		p30 DBC protein	Q8N163	http://www.phosphosite.org/proteinAction.do?id=6246&showAllSites=true	103				PLLHVAALGQK	2	573.853	7446	7335													7501	7335		8175				8736	7739	7895	10680				32.9193	33.1408		33.0262
309	306	Apoptosis	KIAA1967	DBC-1		p30 DBC protein	Q8N163	http://www.phosphosite.org/proteinAction.do?id=6246&showAllSites=true	103				RLQTVVVYLPDVWTIM#PTLEEWEALCQQK	3	1187.94							23156	22807													23142	22807	21900	21232
310	307	Apoptosis	KIAA1967	DBC-1		p30 DBC protein	Q8N163	http://www.phosphosite.org/proteinAction.do?id=6246&showAllSites=true	103				RLQTVVVYLPDVWTIM#PTLEEWEALCQQK	3	1187.94							23203														23142	22807	21900	21232
311	308	Apoptosis	KIAA1967	DBC-1		p30 DBC protein	Q8N163	http://www.phosphosite.org/proteinAction.do?id=6246&showAllSites=true	103				RLQTVVVYLPDVWTIMPTLEEWEALCQQK	3	1182.61							26066	25651	23691	23950											26066	25689	22740	23941
312	309	Apoptosis	KIAA1967	DBC-1		p30 DBC protein	Q8N163	http://www.phosphosite.org/proteinAction.do?id=6246&showAllSites=true	103				SPAPPLLHVAALGQK	2	749.941										7921											8989	8757	7739	7921
313	310	Apoptosis	KIAA1967	DBC-1		p30 DBC protein	Q8N163	http://www.phosphosite.org/proteinAction.do?id=6246&showAllSites=true	103				SPAPPLLHVAALGQK	3	500.296	8319	8224	8914	8887	8294	8726			7645	7845	11617		11611	11310	8411	8224	8996	8969	8473	8817	8947	8715	7739	7958	11673	11548	11683	11351	35.9962	36.2363	35.5553	35.4258	35.9543	36.8115
314	311	Apoptosis	KIAA1967	DBC-1		p30 DBC protein	Q8N163	http://www.phosphosite.org/proteinAction.do?id=6246&showAllSites=true	103				SPAPPLLHVAALGQK	3	500.296					8516										8411	8224	8996	8969	8473	8817	8947	8715	7739	7958	11673	11548	11683	11351	35.9962	36.2363	35.5553	35.4258	35.9543	36.8115
315	312	Apoptosis	KIAA1967	DBC-1	§124	p30 DBC protein	Q8N163	http://www.phosphosite.org/proteinAction.do?id=6246&showAllSites=true	103	SNQPLLKS*PAPPLLH			VQTLSNQPLLKS*PAPPLLHVAALGQK	3	934.188	11981	11950					13291	13061							11981	11947			12536	13345	13324	13061					16000	15645	48.3283	48.3543			47.7203	49.7593
316	313	Apoptosis	KIAA1967	DBC-1	§124	p30 DBC protein	Q8N163	http://www.phosphosite.org/proteinAction.do?id=6246&showAllSites=true	103	SNQPLLKS*PAPPLLH			VQTLSNQPLLKS*PAPPLLHVAALGQK	3	934.188		11915													11981	11947			12536	13345	13324	13061					16000	15645	48.3283	48.3543			47.7203	49.7593
317	314	Apoptosis	KIAA1967	DBC-1	§124	p30 DBC protein	Q8N163	http://www.phosphosite.org/proteinAction.do?id=6246&showAllSites=true	103	SNQPLLKS*PAPPLLH			VQTLSNQPLLKS*PAPPLLHVAALGQK	4	700.893		11908													12039	11908	10250		12578	12758	13345	13091	12171	12435	16462	16331	16504	16107	48.3283	48.3543	39.5025		47.836	48.1265
318	315	Apoptosis	LDHA; LDHA	LDH-A; LDH-A iso3		L-lactate dehydrogenase A chain isoform 2	P00338; B7Z5E3	http://www.phosphosite.org/proteinAction.do?id=4103&showAllSites=true	37; 40				DYNVTANSK	2	506.241							2087	2074	1801	1991	3783	3657	3834	3625	2054	1946	2634	2555		2363	2087	2024	1771	1990	3779	3657	3831	3640	13.2918	13.374	13.2861	13.2013		14.5999
319	316	Apoptosis	LDHA; LDHA	LDH-A; LDH-A iso3		L-lactate dehydrogenase A chain isoform 2	P00338; B7Z5E3	http://www.phosphosite.org/proteinAction.do?id=4103&showAllSites=true	37; 40				GEMMDLQHGSLFLR	2	817.395					10961	11181	11449	11369							10632	10498	11426	11491	10922	11184	11475	11369	9276	10356	13438	13416	13673	13072	43.6182	43.4913	43.0418	42.9312	43.1412	43.7213
320	317	Apoptosis	LDHA; LDHA	LDH-A; LDH-A iso3		L-lactate dehydrogenase A chain isoform 2	P00338; B7Z5E3	http://www.phosphosite.org/proteinAction.do?id=4103&showAllSites=true	37; 40				GEMMDLQHGSLFLR	3	545.266			11395	11479	10927										10674	10498	11431	11479	10922	11144					14383	13773	14404	13965	43.7737	43.4913	43.0418	42.9312	43.1412	43.605
321	318	Apoptosis	LDHA; LDHA	LDH-A; LDH-A iso3		L-lactate dehydrogenase A chain isoform 2	P00338; B7Z5E3	http://www.phosphosite.org/proteinAction.do?id=4103&showAllSites=true	37; 40				GLYGIKDDVFLSVPCILGQNGISDLVK	3	974.188				21274	20737	20771	21642	21179	19471	19712	23638	23584	23952	23229	19255	18595	21076	21240	20764	20771	21642	21216	19548	19762	23622	23592	23941	23243	71.1327	71.1383	70.1828	69.9585	70.3377	70.1485
322	319	Apoptosis	LDHA; LDHA	LDH-A; LDH-A iso3		L-lactate dehydrogenase A chain isoform 2	P00338; B7Z5E3	http://www.phosphosite.org/proteinAction.do?id=4103&showAllSites=true	37; 40				GLYGIKDDVFLSVPCILGQNGISDLVK	3	974.188				21252							23573	23626	23916		19255	18595	21076	21240	20764	20771	21642	21216	19548	19762	23622	23592	23941	23243	71.1327	71.1383	70.1828	69.9585	70.3377	70.1485
323	320	Apoptosis	LDHA; LDHA	LDH-A; LDH-A iso3		L-lactate dehydrogenase A chain isoform 2	P00338; B7Z5E3	http://www.phosphosite.org/proteinAction.do?id=4103&showAllSites=true	37; 40				GYTSWAIGLSVADLAESIM#K	2	1064.54					21537	21563	22413	22269	20310	20605		24406	24793	23988			22084		24481	24303	22554	22019	20451	20623	24357	24411	24802	23988			73.0363		80.9292	80.4032
324	321	Apoptosis	LDHA; LDHA	LDH-A; LDH-A iso3		L-lactate dehydrogenase A chain isoform 2	P00338; B7Z5E3	http://www.phosphosite.org/proteinAction.do?id=4103&showAllSites=true	37; 40				GYTSWAIGLSVADLAESIM#K	2	1064.54							22663	22019	20537	20859		24336	24722				22084		24481	24303	22554	22019	20451	20623	24357	24411	24802	23988			73.0363		80.9292	80.4032
325	322	Apoptosis	LDHA; LDHA	LDH-A; LDH-A iso3		L-lactate dehydrogenase A chain isoform 2	P00338; B7Z5E3	http://www.phosphosite.org/proteinAction.do?id=4103&showAllSites=true	37; 40				GYTSWAIGLSVADLAESIM#K	2	1064.54							22919	22533	20797	21161		24388					22084		24481	24303	22554	22019	20451	20623	24357	24411	24802	23988			73.0363		80.9292	80.4032
326	323	Apoptosis	LDHA; LDHA	LDH-A; LDH-A iso3		L-lactate dehydrogenase A chain isoform 2	P00338; B7Z5E3	http://www.phosphosite.org/proteinAction.do?id=4103&showAllSites=true	37; 40				GYTSWAIGLSVADLAESIM#K	2	1064.54							23182	22569	20948	21094							22084		24481	24303	22554	22019	20451	20623	24357	24411	24802	23988			73.0363		80.9292	80.4032
327	324	Apoptosis	LDHA; LDHA	LDH-A; LDH-A iso3		L-lactate dehydrogenase A chain isoform 2	P00338; B7Z5E3	http://www.phosphosite.org/proteinAction.do?id=4103&showAllSites=true	37; 40				GYTSWAIGLSVADLAESIM#K	2	1064.54							23348	23126	21051	21349							22084		24481	24303	22554	22019	20451	20623	24357	24411	24802	23988			73.0363		80.9292	80.4032
328	325	Apoptosis	LDHA; LDHA	LDH-A; LDH-A iso3		L-lactate dehydrogenase A chain isoform 2	P00338; B7Z5E3	http://www.phosphosite.org/proteinAction.do?id=4103&showAllSites=true	37; 40				GYTSWAIGLSVADLAESIM#K	2	1064.54							23911	23250	21636	21330							22084		24481	24303	22554	22019	20451	20623	24357	24411	24802	23988			73.0363		80.9292	80.4032
329	326	Apoptosis	LDHA; LDHA	LDH-A; LDH-A iso3		L-lactate dehydrogenase A chain isoform 2	P00338; B7Z5E3	http://www.phosphosite.org/proteinAction.do?id=4103&showAllSites=true	37; 40				GYTSWAIGLSVADLAESIM#K	2	1064.54							28273	23504		21913							22084		24481	24303	22554	22019	20451	20623	24357	24411	24802	23988			73.0363		80.9292	80.4032
330	327	Apoptosis	LDHA; LDHA	LDH-A; LDH-A iso3		L-lactate dehydrogenase A chain isoform 2	P00338; B7Z5E3	http://www.phosphosite.org/proteinAction.do?id=4103&showAllSites=true	37; 40				GYTSWAIGLSVADLAESIM#K	2	1064.54							28527	25011		23348							22084		24481	24303	22554	22019	20451	20623	24357	24411	24802	23988			73.0363		80.9292	80.4032
331	328	Apoptosis	LDHA; LDHA	LDH-A; LDH-A iso3		L-lactate dehydrogenase A chain isoform 2	P00338; B7Z5E3	http://www.phosphosite.org/proteinAction.do?id=4103&showAllSites=true	37; 40				GYTSWAIGLSVADLAESIM#K	2	1064.54								27956									22084		24481	24303	22554	22019	20451	20623	24357	24411	24802	23988			73.0363		80.9292	80.4032
332	329	Apoptosis	LDHA; LDHA	LDH-A; LDH-A iso3		L-lactate dehydrogenase A chain isoform 2	P00338; B7Z5E3	http://www.phosphosite.org/proteinAction.do?id=4103&showAllSites=true	37; 40				GYTSWAIGLSVADLAESIM#K	3	710.026							22683	22270	20604	20645											22512	22224	20347	20623
333	330	Apoptosis	LDHA; LDHA	LDH-A; LDH-A iso3		L-lactate dehydrogenase A chain isoform 2	P00338; B7Z5E3	http://www.phosphosite.org/proteinAction.do?id=4103&showAllSites=true	37; 40				GYTSWAIGLSVADLAESIM#K	3	710.026							22432	22017	20347	21911											22512	22224	20347	20623
334	331	Apoptosis	LDHA; LDHA	LDH-A; LDH-A iso3		L-lactate dehydrogenase A chain isoform 2	P00338; B7Z5E3	http://www.phosphosite.org/proteinAction.do?id=4103&showAllSites=true	37; 40				GYTSWAIGLSVADLAESIM#K	3	710.026									23025												22512	22224	20347	20623
335	332	Apoptosis	LDHA; LDHA	LDH-A; LDH-A iso3		L-lactate dehydrogenase A chain isoform 2	P00338; B7Z5E3	http://www.phosphosite.org/proteinAction.do?id=4103&showAllSites=true	37; 40				GYTSWAIGLSVADLAESIMK	2	1064.54					25156	25232	26398	25921	23980	24216	24307				22517	22202	25612	25965	25156	25248	26398	25941	23979	24235	24798	24579	25885		81.8357	83.6692	83.0938	83.4928	83.2655	83.0242
336	333	Apoptosis	LDHA; LDHA	LDH-A; LDH-A iso3		L-lactate dehydrogenase A chain isoform 2	P00338; B7Z5E3	http://www.phosphosite.org/proteinAction.do?id=4103&showAllSites=true	37; 40				GYTSWAIGLSVADLAESIMK	2	1064.54							28117	27625							22517	22202	25612	25965	25156	25248	26398	25941	23979	24235	24798	24579	25885		81.8357	83.6692	83.0938	83.4928	83.2655	83.0242
337	334	Apoptosis	LDHA; LDHA	LDH-A; LDH-A iso3		L-lactate dehydrogenase A chain isoform 2	P00338; B7Z5E3	http://www.phosphosite.org/proteinAction.do?id=4103&showAllSites=true	37; 40				GYTSWAIGLSVADLAESIMK	2	1064.54							28184	28632							22517	22202	25612	25965	25156	25248	26398	25941	23979	24235	24798	24579	25885		81.8357	83.6692	83.0938	83.4928	83.2655	83.0242
338	335	Apoptosis	LDHA; LDHA	LDH-A; LDH-A iso3		L-lactate dehydrogenase A chain isoform 2	P00338; B7Z5E3	http://www.phosphosite.org/proteinAction.do?id=4103&showAllSites=true	37; 40				GYTSWAIGLSVADLAESIMK	2	1064.54								27904							22517	22202	25612	25965	25156	25248	26398	25941	23979	24235	24798	24579	25885		81.8357	83.6692	83.0938	83.4928	83.2655	83.0242
339	336	Apoptosis	LDHA; LDHA	LDH-A; LDH-A iso3		L-lactate dehydrogenase A chain isoform 2	P00338; B7Z5E3	http://www.phosphosite.org/proteinAction.do?id=4103&showAllSites=true	37; 40				GYTSWAIGLSVADLAESIMK	2	1064.54								28376							22517	22202	25612	25965	25156	25248	26398	25941	23979	24235	24798	24579	25885		81.8357	83.6692	83.0938	83.4928	83.2655	83.0242
340	337	Apoptosis	LDHA; LDHA	LDH-A; LDH-A iso3		L-lactate dehydrogenase A chain isoform 2	P00338; B7Z5E3	http://www.phosphosite.org/proteinAction.do?id=4103&showAllSites=true	37; 40				GYTSWAIGLSVADLAESIMK	3	704.694						25235	26400	25927	23982	24223					23021		25612	25776	25153	25235	26400	25962	23979	24235	25297	23613		24875	83.2522		83.0938	82.9778	82.7565	83.0242
341	338	Apoptosis	LDHA; LDHA	LDH-A; LDH-A iso3		L-lactate dehydrogenase A chain isoform 2	P00338; B7Z5E3	http://www.phosphosite.org/proteinAction.do?id=4103&showAllSites=true	37; 40				ISGFPK	2	324.689								3553	3207	3396											3692	3553	3206	3415
342	339	Apoptosis	LDHA; LDHA	LDH-A; LDH-A iso3		L-lactate dehydrogenase A chain isoform 2	P00338; B7Z5E3	http://www.phosphosite.org/proteinAction.do?id=4103&showAllSites=true	37; 40				ITVVGVGAVGM#ACAISILM#K	2	1011.54									14043													15924	14043	14373
343	340	Apoptosis	LDHA; LDHA	LDH-A; LDH-A iso3		L-lactate dehydrogenase A chain isoform 2	P00338; B7Z5E3	http://www.phosphosite.org/proteinAction.do?id=4103&showAllSites=true	37; 40				ITVVGVGAVGM#ACAISILM#K	3	674.698									14407	14278											16236	15924	14403	14584
344	341	Apoptosis	LDHA; LDHA	LDH-A; LDH-A iso3		L-lactate dehydrogenase A chain isoform 2	P00338; B7Z5E3	http://www.phosphosite.org/proteinAction.do?id=4103&showAllSites=true	37; 40				ITVVGVGAVGM#ACAISILM#K	3	674.698									14140	14525											16236	15924	14403	14584
345	342	Apoptosis	LDHA; LDHA	LDH-A; LDH-A iso3		L-lactate dehydrogenase A chain isoform 2	P00338; B7Z5E3	http://www.phosphosite.org/proteinAction.do?id=4103&showAllSites=true	37; 40				ITVVGVGAVGM#ACAISILM#K	3	674.698									26361	14825											16236	15924	14403	14584
346	343	Apoptosis	LDHA; LDHA	LDH-A; LDH-A iso3		L-lactate dehydrogenase A chain isoform 2	P00338; B7Z5E3	http://www.phosphosite.org/proteinAction.do?id=4103&showAllSites=true	37; 40				ITVVGVGAVGM#ACAISILM#K	3	674.698									26110	26697											16236	15924	14403	14584
347	344	Apoptosis	LDHA; LDHA	LDH-A; LDH-A iso3		L-lactate dehydrogenase A chain isoform 2	P00338; B7Z5E3	http://www.phosphosite.org/proteinAction.do?id=4103&showAllSites=true	37; 40				ITVVGVGAVGM#ACAISILM#K	3	674.698									26458	14584											16236	15924	14403	14584
348	345	Apoptosis	LDHA; LDHA	LDH-A; LDH-A iso3		L-lactate dehydrogenase A chain isoform 2	P00338; B7Z5E3	http://www.phosphosite.org/proteinAction.do?id=4103&showAllSites=true	37; 40				ITVVGVGAVGM#ACAISILM#K	3	674.698									26152	26512											16236	15924	14403	14584
349	346	Apoptosis	LDHA; LDHA	LDH-A; LDH-A iso3		L-lactate dehydrogenase A chain isoform 2	P00338; B7Z5E3	http://www.phosphosite.org/proteinAction.do?id=4103&showAllSites=true	37; 40				ITVVGVGAVGM#ACAISILMK	3	669.366									16684	17016
350	347	Apoptosis	LDHA; LDHA	LDH-A; LDH-A iso3		L-lactate dehydrogenase A chain isoform 2	P00338; B7Z5E3	http://www.phosphosite.org/proteinAction.do?id=4103&showAllSites=true	37; 40				ITVVGVGAVGMACAISILM#K	2	1003.55									20566	20799											22659	22203	20249	20791
351	348	Apoptosis	LDHA; LDHA	LDH-A; LDH-A iso3		L-lactate dehydrogenase A chain isoform 2	P00338; B7Z5E3	http://www.phosphosite.org/proteinAction.do?id=4103&showAllSites=true	37; 40				ITVVGVGAVGMACAISILM#K	2	1003.55									20249	20544											22659	22203	20249	20791
352	349	Apoptosis	LDHA; LDHA	LDH-A; LDH-A iso3		L-lactate dehydrogenase A chain isoform 2	P00338; B7Z5E3	http://www.phosphosite.org/proteinAction.do?id=4103&showAllSites=true	37; 40				ITVVGVGAVGMACAISILM#K	3	669.366							22858	22150	20455	20709											22680	22247	20262	20770
353	350	Apoptosis	LDHA; LDHA	LDH-A; LDH-A iso3		L-lactate dehydrogenase A chain isoform 2	P00338; B7Z5E3	http://www.phosphosite.org/proteinAction.do?id=4103&showAllSites=true	37; 40				ITVVGVGAVGMACAISILM#K	3	669.366							22362	21918	20206	20944											22680	22247	20262	20770
354	351	Apoptosis	LDHA; LDHA	LDH-A; LDH-A iso3		L-lactate dehydrogenase A chain isoform 2	P00338; B7Z5E3	http://www.phosphosite.org/proteinAction.do?id=4103&showAllSites=true	37; 40				ITVVGVGAVGMACAISILM#K	3	669.366							22605	22848	21013	21182											22680	22247	20262	20770
355	352	Apoptosis	LDHA; LDHA	LDH-A; LDH-A iso3		L-lactate dehydrogenase A chain isoform 2	P00338; B7Z5E3	http://www.phosphosite.org/proteinAction.do?id=4103&showAllSites=true	37; 40				ITVVGVGAVGMACAISILM#K	3	669.366							23116	22247	20746	21456											22680	22247	20262	20770
356	353	Apoptosis	LDHA; LDHA	LDH-A; LDH-A iso3		L-lactate dehydrogenase A chain isoform 2	P00338; B7Z5E3	http://www.phosphosite.org/proteinAction.do?id=4103&showAllSites=true	37; 40				ITVVGVGAVGMACAISILM#K	3	669.366							24401	22800	21259	26465											22680	22247	20262	20770
357	354	Apoptosis	LDHA; LDHA	LDH-A; LDH-A iso3		L-lactate dehydrogenase A chain isoform 2	P00338; B7Z5E3	http://www.phosphosite.org/proteinAction.do?id=4103&showAllSites=true	37; 40				ITVVGVGAVGMACAISILM#K	3	669.366								28567	25389	22422											22680	22247	20262	20770
358	355	Apoptosis	LDHA; LDHA	LDH-A; LDH-A iso3		L-lactate dehydrogenase A chain isoform 2	P00338; B7Z5E3	http://www.phosphosite.org/proteinAction.do?id=4103&showAllSites=true	37; 40				ITVVGVGAVGMACAISILM#K	3	669.366								22554	25159	26598											22680	22247	20262	20770
359	356	Apoptosis	LDHA; LDHA	LDH-A; LDH-A iso3		L-lactate dehydrogenase A chain isoform 2	P00338; B7Z5E3	http://www.phosphosite.org/proteinAction.do?id=4103&showAllSites=true	37; 40				ITVVGVGAVGMACAISILM#K	3	669.366								28505	25105	22824											22680	22247	20262	20770
360	357	Apoptosis	LDHA; LDHA	LDH-A; LDH-A iso3		L-lactate dehydrogenase A chain isoform 2	P00338; B7Z5E3	http://www.phosphosite.org/proteinAction.do?id=4103&showAllSites=true	37; 40				ITVVGVGAVGMACAISILM#K	3	669.366								27604	25335												22680	22247	20262	20770
361	358	Apoptosis	LDHA; LDHA	LDH-A; LDH-A iso3		L-lactate dehydrogenase A chain isoform 2	P00338; B7Z5E3	http://www.phosphosite.org/proteinAction.do?id=4103&showAllSites=true	37; 40				ITVVGVGAVGMACAISILM#K	3	669.366									22252												22680	22247	20262	20770
362	359	Apoptosis	LDHA; LDHA	LDH-A; LDH-A iso3		L-lactate dehydrogenase A chain isoform 2	P00338; B7Z5E3	http://www.phosphosite.org/proteinAction.do?id=4103&showAllSites=true	37; 40				ITVVGVGAVGMACAISILM#K	3	669.366									26256												22680	22247	20262	20770
363	360	Apoptosis	LDHA; LDHA	LDH-A; LDH-A iso3		L-lactate dehydrogenase A chain isoform 2	P00338; B7Z5E3	http://www.phosphosite.org/proteinAction.do?id=4103&showAllSites=true	37; 40				ITVVGVGAVGMACAISILM#K	3	669.366									22298												22680	22247	20262	20770
364	361	Apoptosis	LDHA; LDHA	LDH-A; LDH-A iso3		L-lactate dehydrogenase A chain isoform 2	P00338; B7Z5E3	http://www.phosphosite.org/proteinAction.do?id=4103&showAllSites=true	37; 40				ITVVGVGAVGMACAISILM#K	3	669.366									26218												22680	22247	20262	20770
365	362	Apoptosis	LDHA; LDHA	LDH-A; LDH-A iso3		L-lactate dehydrogenase A chain isoform 2	P00338; B7Z5E3	http://www.phosphosite.org/proteinAction.do?id=4103&showAllSites=true	37; 40				ITVVGVGAVGMACAISILM#K	3	669.366									22066												22680	22247	20262	20770
366	363	Apoptosis	LDHA; LDHA	LDH-A; LDH-A iso3		L-lactate dehydrogenase A chain isoform 2	P00338; B7Z5E3	http://www.phosphosite.org/proteinAction.do?id=4103&showAllSites=true	37; 40				ITVVGVGAVGMACAISILM#K	3	669.366									26151												22680	22247	20262	20770
367	364	Apoptosis	LDHA; LDHA	LDH-A; LDH-A iso3		L-lactate dehydrogenase A chain isoform 2	P00338; B7Z5E3	http://www.phosphosite.org/proteinAction.do?id=4103&showAllSites=true	37; 40				ITVVGVGAVGMACAISILMK	2	995.548								25529													25977	25529	23580	23857
368	365	Apoptosis	LDHA; LDHA	LDH-A; LDH-A iso3		L-lactate dehydrogenase A chain isoform 2	P00338; B7Z5E3	http://www.phosphosite.org/proteinAction.do?id=4103&showAllSites=true	37; 40				ITVVGVGAVGMACAISILMK	3	664.035							25879	25462	23530	24059											25998	25462	23580	23878
369	366	Apoptosis	LDHA; LDHA	LDH-A; LDH-A iso3		L-lactate dehydrogenase A chain isoform 2	P00338; B7Z5E3	http://www.phosphosite.org/proteinAction.do?id=4103&showAllSites=true	37; 40				ITVVGVGAVGMACAISILMK	3	664.035							26223	25856	23800	23807											25998	25462	23580	23878
370	367	Apoptosis	LDHA; LDHA	LDH-A; LDH-A iso3		L-lactate dehydrogenase A chain isoform 2	P00338; B7Z5E3	http://www.phosphosite.org/proteinAction.do?id=4103&showAllSites=true	37; 40				ITVVGVGAVGMACAISILMK	3	664.035							27787	26212	22947	25361											25998	25462	23580	23878
371	368	Apoptosis	LDHA; LDHA	LDH-A; LDH-A iso3		L-lactate dehydrogenase A chain isoform 2	P00338; B7Z5E3	http://www.phosphosite.org/proteinAction.do?id=4103&showAllSites=true	37; 40				ITVVGVGAVGMACAISILMK	3	664.035							27633	27053	25207	25381											25998	25462	23580	23878
372	369	Apoptosis	LDHA; LDHA	LDH-A; LDH-A iso3		L-lactate dehydrogenase A chain isoform 2	P00338; B7Z5E3	http://www.phosphosite.org/proteinAction.do?id=4103&showAllSites=true	37; 40				ITVVGVGAVGMACAISILMK	3	664.035							28220	27294	25119	25595											25998	25462	23580	23878
373	370	Apoptosis	LDHA; LDHA	LDH-A; LDH-A iso3		L-lactate dehydrogenase A chain isoform 2	P00338; B7Z5E3	http://www.phosphosite.org/proteinAction.do?id=4103&showAllSites=true	37; 40				ITVVGVGAVGMACAISILMK	3	664.035							28524	27877	25434	25583											25998	25462	23580	23878
374	371	Apoptosis	LDHA; LDHA	LDH-A; LDH-A iso3		L-lactate dehydrogenase A chain isoform 2	P00338; B7Z5E3	http://www.phosphosite.org/proteinAction.do?id=4103&showAllSites=true	37; 40				ITVVGVGAVGMACAISILMK	3	664.035							28861	27385	25423	26481											25998	25462	23580	23878
375	372	Apoptosis	LDHA; LDHA	LDH-A; LDH-A iso3		L-lactate dehydrogenase A chain isoform 2	P00338; B7Z5E3	http://www.phosphosite.org/proteinAction.do?id=4103&showAllSites=true	37; 40				ITVVGVGAVGMACAISILMK	3	664.035							27884	27889	26213												25998	25462	23580	23878
376	373	Apoptosis	LDHA; LDHA	LDH-A; LDH-A iso3		L-lactate dehydrogenase A chain isoform 2	P00338; B7Z5E3	http://www.phosphosite.org/proteinAction.do?id=4103&showAllSites=true	37; 40				ITVVGVGAVGMACAISILMK	3	664.035								27566	26254												25998	25462	23580	23878
377	374	Apoptosis	LDHA; LDHA	LDH-A; LDH-A iso3		L-lactate dehydrogenase A chain isoform 2	P00338; B7Z5E3	http://www.phosphosite.org/proteinAction.do?id=4103&showAllSites=true	37; 40				ITVVGVGAVGMACAISILMK	3	664.035								28090	25682												25998	25462	23580	23878
378	375	Apoptosis	LDHA; LDHA	LDH-A; LDH-A iso3		L-lactate dehydrogenase A chain isoform 2	P00338; B7Z5E3	http://www.phosphosite.org/proteinAction.do?id=4103&showAllSites=true	37; 40				ITVVGVGAVGMACAISILMK	3	664.035								28529													25998	25462	23580	23878
379	376	Apoptosis	LDHA; LDHA	LDH-A; LDH-A iso3		L-lactate dehydrogenase A chain isoform 2	P00338; B7Z5E3	http://www.phosphosite.org/proteinAction.do?id=4103&showAllSites=true	37; 40				ITVVGVGAVGMACAISILMK	3	664.035								27650	25676												25998	25462	23580	23878
380	377	Apoptosis	LDHA; LDHA	LDH-A; LDH-A iso3		L-lactate dehydrogenase A chain isoform 2	P00338; B7Z5E3	http://www.phosphosite.org/proteinAction.do?id=4103&showAllSites=true	37; 40				ITVVGVGAVGMACAISILMK	3	664.035								28279													25998	25462	23580	23878
381	378	Apoptosis	LDHA; LDHA	LDH-A; LDH-A iso3		L-lactate dehydrogenase A chain isoform 2	P00338; B7Z5E3	http://www.phosphosite.org/proteinAction.do?id=4103&showAllSites=true	37; 40				ITVVGVGAVGMACAISILMK	3	664.035								28147													25998	25462	23580	23878
382	379	Apoptosis	LDHA; LDHA	LDH-A; LDH-A iso3		L-lactate dehydrogenase A chain isoform 2	P00338; B7Z5E3	http://www.phosphosite.org/proteinAction.do?id=4103&showAllSites=true	37; 40				ITVVGVGAVGMACAISILMK	3	664.035								28587													25998	25462	23580	23878
383	380	Apoptosis	LDHA; LDHA	LDH-A; LDH-A iso3		L-lactate dehydrogenase A chain isoform 2	P00338; B7Z5E3	http://www.phosphosite.org/proteinAction.do?id=4103&showAllSites=true	37; 40				ITVVGVGAVGMACAISILMK	3	664.035								28350													25998	25462	23580	23878
384	381	Apoptosis	LDHA; LDHA	LDH-A; LDH-A iso3		L-lactate dehydrogenase A chain isoform 2	P00338; B7Z5E3	http://www.phosphosite.org/proteinAction.do?id=4103&showAllSites=true	37; 40				ITVVGVGAVGMACAISILMK	3	664.035								28631													25998	25462	23580	23878
385	382	Apoptosis	LDHA; LDHA	LDH-A; LDH-A iso3		L-lactate dehydrogenase A chain isoform 2	P00338; B7Z5E3	http://www.phosphosite.org/proteinAction.do?id=4103&showAllSites=true	37; 40				ITVVGVGAVGMACAISILMK	3	664.035								28067													25998	25462	23580	23878
386	383	Apoptosis	LDHA; LDHA	LDH-A; LDH-A iso3		L-lactate dehydrogenase A chain isoform 2	P00338; B7Z5E3	http://www.phosphosite.org/proteinAction.do?id=4103&showAllSites=true	37; 40				IVSGKDYNVTANSK	2	748.391				2847			2424	2325	2106	2275							2883	2847	2465	2832	2437	2325	2123	2266	4207	4084	4269	4054			14.3223	14.3956	14.9771	16.2862
387	384	Apoptosis	LDHA; LDHA	LDH-A; LDH-A iso3		L-lactate dehydrogenase A chain isoform 2	P00338; B7Z5E3	http://www.phosphosite.org/proteinAction.do?id=4103&showAllSites=true	37; 40				IVSGKDYNVTANSK	3	499.263			2892	2836	2471		2405	2307	2088	2256	4213				2342	2265	2892	2829	2465	2832	2437	2307	2123	2287	4207	4105	4248	4054	14.399	14.5001	14.3223	14.3956	14.9771	16.2862
388	385	Apoptosis	LDHA; LDHA	LDH-A; LDH-A iso3		L-lactate dehydrogenase A chain isoform 2	P00338; B7Z5E3	http://www.phosphosite.org/proteinAction.do?id=4103&showAllSites=true	37; 40				KSADTLWGIQK	2	623.843			6380	6309								8297	8520	8241	5875	4850	5493	6292	4989	5466	6082	5941	5292	5526	8501	8297	8510	8233	27.1962	24.3152	23.9538	26.8605	24.305	25.9817
389	386	Apoptosis	LDHA; LDHA	LDH-A; LDH-A iso3		L-lactate dehydrogenase A chain isoform 2	P00338; B7Z5E3	http://www.phosphosite.org/proteinAction.do?id=4103&showAllSites=true	37; 40				KSADTLWGIQK	3	416.231											8494		8507	8239	5896	5690	6365	6019	5614	5571					8501	8282	8507	8233	27.2667	27.2428	26.905	25.9882	26.4687	26.3572
390	387	Apoptosis	LDHA; LDHA	LDH-A; LDH-A iso3		L-lactate dehydrogenase A chain isoform 2	P00338; B7Z5E3	http://www.phosphosite.org/proteinAction.do?id=4103&showAllSites=true	37; 40				LGVHPLSCHGWVLGEHGDSSVPVWSGM#NVAGVSLK	4	921.957	11595			12583				12427				15224		15021	11598	11464	12460	12577	11949	12191	12600	12528	11018	11293	15334	15260	15433	15036	46.8708	46.776	46.0603	46.0072	46.0592	46.5623
391	388	Apoptosis	LDHA; LDHA	LDH-A; LDH-A iso3		L-lactate dehydrogenase A chain isoform 2	P00338; B7Z5E3	http://www.phosphosite.org/proteinAction.do?id=4103&showAllSites=true	37; 40				LGVHPLSCHGWVLGEHGDSSVPVWSGM#NVAGVSLK	4	921.957								12511							11598	11464	12460	12577	11949	12191	12600	12528	11018	11293	15334	15260	15433	15036	46.8708	46.776	46.0603	46.0072	46.0592	46.5623
392	389	Apoptosis	LDHA; LDHA	LDH-A; LDH-A iso3		L-lactate dehydrogenase A chain isoform 2	P00338; B7Z5E3	http://www.phosphosite.org/proteinAction.do?id=4103&showAllSites=true	37; 40				LGVHPLSCHGWVLGEHGDSSVPVWSGM#NVAGVSLK	4	921.957								12528							11598	11464	12460	12577	11949	12191	12600	12528	11018	11293	15334	15260	15433	15036	46.8708	46.776	46.0603	46.0072	46.0592	46.5623
393	390	Apoptosis	LDHA; LDHA	LDH-A; LDH-A iso3		L-lactate dehydrogenase A chain isoform 2	P00338; B7Z5E3	http://www.phosphosite.org/proteinAction.do?id=4103&showAllSites=true	37; 40				LGVHPLSCHGWVLGEHGDSSVPVWSGM#NVAGVSLK	5	737.767				12580								15220			11619	11464	12439	12577	11886	12149					15330	15239	15433	15036	46.9495	46.776	45.9988	46.0072	45.8797	46.4517
394	391	Apoptosis	LDHA; LDHA	LDH-A; LDH-A iso3		L-lactate dehydrogenase A chain isoform 2	P00338; B7Z5E3	http://www.phosphosite.org/proteinAction.do?id=4103&showAllSites=true	37; 40				LGVHPLSCHGWVLGEHGDSSVPVWSGMNVAGVSLK	3	1223.61						13869	14405	14279							13131	13690	14138	14383	13730	13869	14409	14227	12696	13019	17071				51.8477	54.1367	50.8742	50.9118	51.003	51.0048
395	392	Apoptosis	LDHA; LDHA	LDH-A; LDH-A iso3		L-lactate dehydrogenase A chain isoform 2	P00338; B7Z5E3	http://www.phosphosite.org/proteinAction.do?id=4103&showAllSites=true	37; 40				LGVHPLSCHGWVLGEHGDSSVPVWSGMNVAGVSLK	3	1223.61						13822	14376	14227							13131	13690	14138	14383	13730	13869	14409	14227	12696	13019	17071				51.8477	54.1367	50.8742	50.9118	51.003	51.0048
396	393	Apoptosis	LDHA; LDHA	LDH-A; LDH-A iso3		L-lactate dehydrogenase A chain isoform 2	P00338; B7Z5E3	http://www.phosphosite.org/proteinAction.do?id=4103&showAllSites=true	37; 40				LGVHPLSCHGWVLGEHGDSSVPVWSGMNVAGVSLK	4	917.958	13154	12982		14342	13693	13793	14364				15334			16711	13152	12997	14138	13942	13311	13492	14364	13956	12381	12662	17078	16982	16735	16296	51.9182	51.913	50.8742	49.7395	49.8685	50.1577
397	394	Apoptosis	LDHA; LDHA	LDH-A; LDH-A iso3		L-lactate dehydrogenase A chain isoform 2	P00338; B7Z5E3	http://www.phosphosite.org/proteinAction.do?id=4103&showAllSites=true	37; 40				LGVHPLSCHGWVLGEHGDSSVPVWSGMNVAGVSLK	4	917.958											17078				13152	12997	14138	13942	13311	13492	14364	13956	12381	12662	17078	16982	16735	16296	51.9182	51.913	50.8742	49.7395	49.8685	50.1577
398	395	Apoptosis	LDHA; LDHA	LDH-A; LDH-A iso3		L-lactate dehydrogenase A chain isoform 2	P00338; B7Z5E3	http://www.phosphosite.org/proteinAction.do?id=4103&showAllSites=true	37; 40				LGVHPLSCHGWVLGEHGDSSVPVWSGMNVAGVSLK	5	734.568											15330	16890	17227		13131	12997	14159	14341	13751	13870					17071	16961	17227	16737	51.8477	51.913	50.933	50.7985	51.0605	51.1812
399	396	Apoptosis	LDHA; LDHA	LDH-A; LDH-A iso3		L-lactate dehydrogenase A chain isoform 2	P00338; B7Z5E3	http://www.phosphosite.org/proteinAction.do?id=4103&showAllSites=true	37; 40				LKGEMMDLQHGSLFLR	3	625.659							10264	10134	8991	9230											10225	10134	8982	9181
400	397	Apoptosis	LDHA; LDHA	LDH-A; LDH-A iso3		L-lactate dehydrogenase A chain isoform 2	P00338; B7Z5E3	http://www.phosphosite.org/proteinAction.do?id=4103&showAllSites=true	37; 40				LKGEMMDLQHGSLFLR	4	469.496							10245		8931	9149											10245	10137	8982	9223
401	398	Apoptosis	LDHA; LDHA	LDH-A; LDH-A iso3		L-lactate dehydrogenase A chain isoform 2	P00338; B7Z5E3	http://www.phosphosite.org/proteinAction.do?id=4103&showAllSites=true	37; 40				LKGYTSWAIGLSVADLAESIM#K	2	1185.12									17948												19824	19557	17948	18355
402	399	Apoptosis	LDHA; LDHA	LDH-A; LDH-A iso3		L-lactate dehydrogenase A chain isoform 2	P00338; B7Z5E3	http://www.phosphosite.org/proteinAction.do?id=4103&showAllSites=true	37; 40				LKGYTSWAIGLSVADLAESIM#K	3	790.419					19203	19303	20060	19645	18142	18377		22088	22440	21744	19486	18112	19585	23823		23127	19971	19515	18036	18377	22299	22088	22513	21878	71.8687	69.4068	65.9613	77.3702		76.9423
403	400	Apoptosis	LDHA; LDHA	LDH-A; LDH-A iso3		L-lactate dehydrogenase A chain isoform 2	P00338; B7Z5E3	http://www.phosphosite.org/proteinAction.do?id=4103&showAllSites=true	37; 40				LKGYTSWAIGLSVADLAESIM#K	3	790.419								19401	17890	18738			22675	21801	19486	18112	19585	23823		23127	19971	19515	18036	18377	22299	22088	22513	21878	71.8687	69.4068	65.9613	77.3702		76.9423
404	401	Apoptosis	LDHA; LDHA	LDH-A; LDH-A iso3		L-lactate dehydrogenase A chain isoform 2	P00338; B7Z5E3	http://www.phosphosite.org/proteinAction.do?id=4103&showAllSites=true	37; 40				LKGYTSWAIGLSVADLAESIM#K	3	790.419								20218	18548	18125			22701		19486	18112	19585	23823		23127	19971	19515	18036	18377	22299	22088	22513	21878	71.8687	69.4068	65.9613	77.3702		76.9423
405	402	Apoptosis	LDHA; LDHA	LDH-A; LDH-A iso3		L-lactate dehydrogenase A chain isoform 2	P00338; B7Z5E3	http://www.phosphosite.org/proteinAction.do?id=4103&showAllSites=true	37; 40				LKGYTSWAIGLSVADLAESIM#K	3	790.419								23664	19368	20754					19486	18112	19585	23823		23127	19971	19515	18036	18377	22299	22088	22513	21878	71.8687	69.4068	65.9613	77.3702		76.9423
406	403	Apoptosis	LDHA; LDHA	LDH-A; LDH-A iso3		L-lactate dehydrogenase A chain isoform 2	P00338; B7Z5E3	http://www.phosphosite.org/proteinAction.do?id=4103&showAllSites=true	37; 40				LKGYTSWAIGLSVADLAESIM#K	3	790.419									19329	19335					19486	18112	19585	23823		23127	19971	19515	18036	18377	22299	22088	22513	21878	71.8687	69.4068	65.9613	77.3702		76.9423
407	404	Apoptosis	LDHA; LDHA	LDH-A; LDH-A iso3		L-lactate dehydrogenase A chain isoform 2	P00338; B7Z5E3	http://www.phosphosite.org/proteinAction.do?id=4103&showAllSites=true	37; 40				LKGYTSWAIGLSVADLAESIM#K	3	790.419										18961					19486	18112	19585	23823		23127	19971	19515	18036	18377	22299	22088	22513	21878	71.8687	69.4068	65.9613	77.3702		76.9423
408	405	Apoptosis	LDHA; LDHA	LDH-A; LDH-A iso3		L-lactate dehydrogenase A chain isoform 2	P00338; B7Z5E3	http://www.phosphosite.org/proteinAction.do?id=4103&showAllSites=true	37; 40				LKGYTSWAIGLSVADLAESIM#K	3	790.419										19586					19486	18112	19585	23823		23127	19971	19515	18036	18377	22299	22088	22513	21878	71.8687	69.4068	65.9613	77.3702		76.9423
409	406	Apoptosis	LDHA; LDHA	LDH-A; LDH-A iso3		L-lactate dehydrogenase A chain isoform 2	P00338; B7Z5E3	http://www.phosphosite.org/proteinAction.do?id=4103&showAllSites=true	37; 40				LKGYTSWAIGLSVADLAESIM#K	3	790.419										19563					19486	18112	19585	23823		23127	19971	19515	18036	18377	22299	22088	22513	21878	71.8687	69.4068	65.9613	77.3702		76.9423
410	407	Apoptosis	LDHA; LDHA	LDH-A; LDH-A iso3		L-lactate dehydrogenase A chain isoform 2	P00338; B7Z5E3	http://www.phosphosite.org/proteinAction.do?id=4103&showAllSites=true	37; 40				LKGYTSWAIGLSVADLAESIMK	2	1177.13							24074	23656		22381											24150	23656	22005	22303
411	408	Apoptosis	LDHA; LDHA	LDH-A; LDH-A iso3		L-lactate dehydrogenase A chain isoform 2	P00338; B7Z5E3	http://www.phosphosite.org/proteinAction.do?id=4103&showAllSites=true	37; 40				LKGYTSWAIGLSVADLAESIMK	3	790.419				23764	23161	23214	24298	23863	21904	22221	22164				21520	20612	23659	23802	23242	23214	24048	23694	22005	22303	25478	25454	25927	25116	78.5555	78.2665	77.532	77.3067	77.3487	77.3123
412	409	Apoptosis	LDHA; LDHA	LDH-A; LDH-A iso3		L-lactate dehydrogenase A chain isoform 2	P00338; B7Z5E3	http://www.phosphosite.org/proteinAction.do?id=4103&showAllSites=true	37; 40				LKGYTSWAIGLSVADLAESIMK	3	790.419							24048	23612	22132	22475	22144				21520	20612	23659	23802	23242	23214	24048	23694	22005	22303	25478	25454	25927	25116	78.5555	78.2665	77.532	77.3067	77.3487	77.3123
413	410	Apoptosis	LDHA; LDHA	LDH-A; LDH-A iso3		L-lactate dehydrogenase A chain isoform 2	P00338; B7Z5E3	http://www.phosphosite.org/proteinAction.do?id=4103&showAllSites=true	37; 40				LKGYTSWAIGLSVADLAESIMK	3	790.419							24820	24800		22183					21520	20612	23659	23802	23242	23214	24048	23694	22005	22303	25478	25454	25927	25116	78.5555	78.2665	77.532	77.3067	77.3487	77.3123
414	411	Apoptosis	LDHA; LDHA	LDH-A; LDH-A iso3		L-lactate dehydrogenase A chain isoform 2	P00338; B7Z5E3	http://www.phosphosite.org/proteinAction.do?id=4103&showAllSites=true	37; 40				LKGYTSWAIGLSVADLAESIMK	3	790.419							24554	24116							21520	20612	23659	23802	23242	23214	24048	23694	22005	22303	25478	25454	25927	25116	78.5555	78.2665	77.532	77.3067	77.3487	77.3123
415	412	Apoptosis	LDHA; LDHA	LDH-A; LDH-A iso3		L-lactate dehydrogenase A chain isoform 2	P00338; B7Z5E3	http://www.phosphosite.org/proteinAction.do?id=4103&showAllSites=true	37; 40				LKGYTSWAIGLSVADLAESIMK	3	790.419								24375							21520	20612	23659	23802	23242	23214	24048	23694	22005	22303	25478	25454	25927	25116	78.5555	78.2665	77.532	77.3067	77.3487	77.3123
416	413	Apoptosis	LDHA; LDHA	LDH-A; LDH-A iso3		L-lactate dehydrogenase A chain isoform 2	P00338; B7Z5E3	http://www.phosphosite.org/proteinAction.do?id=4103&showAllSites=true	37; 40				LKGYTSWAIGLSVADLAESIMK	3	790.419								24738							21520	20612	23659	23802	23242	23214	24048	23694	22005	22303	25478	25454	25927	25116	78.5555	78.2665	77.532	77.3067	77.3487	77.3123
417	414	Apoptosis	LDHA; LDHA	LDH-A; LDH-A iso3		L-lactate dehydrogenase A chain isoform 2	P00338; B7Z5E3	http://www.phosphosite.org/proteinAction.do?id=4103&showAllSites=true	37; 40				LKGYTSWAIGLSVADLAESIMK	4	589.067							24168														24168	23694	22089	22303
418	415	Apoptosis	LDHA; LDHA	LDH-A; LDH-A iso3		L-lactate dehydrogenase A chain isoform 2	P00338; B7Z5E3	http://www.phosphosite.org/proteinAction.do?id=4103&showAllSites=true	37; 40				LLIVSNPVDILTYVAWKISGFPK	3	858.496	23427			26227	25689	25705	26945	26469	24443	24700					23462	22439	26094	26279	25720	25705	26985	26469	24483	24760	25182	25538	26567	24755	84.5777	84.4692	84.4357	84.3812	84.2968	84.3838
419	416	Apoptosis	LDHA; LDHA	LDH-A; LDH-A iso3		L-lactate dehydrogenase A chain isoform 2	P00338; B7Z5E3	http://www.phosphosite.org/proteinAction.do?id=4103&showAllSites=true	37; 40				LLIVSNPVDILTYVAWKISGFPKNR	4	711.66					24971		26089								22853	21851	25444	25566	24971	25059	26089	25731	23769	24025			25990		82.7832	82.641	82.6353	82.3997	82.3622	82.5108
420	417	Apoptosis	LDHA; LDHA; LDHAL6A; LDHAL6B	LDH-A; LDH-A iso3; LDHAL6A; LDHAL6B		L-lactate dehydrogenase A chain isoform 2	P00338; B7Z5E3; Q6ZMR3; Q9BYZ2	http://www.phosphosite.org/proteinAction.do?id=4103&showAllSites=true	37; 40; 37; 42				LVIITAGAR	2	457.295	5960	5861		6399	5959	6459	6844	6737	5524	5721	8602	8493	8622	8369	6001	5900	6512	6399	5992	6521	6334	6252	5418	5615	8666	8534	8677	8422	27.6423	27.9608	27.3663	27.3938	27.6952	29.499
421	418	Apoptosis	LDHA; LDHA; LDHAL6A; LDHAL6B	LDH-A; LDH-A iso3; LDHAL6A; LDHAL6B		L-lactate dehydrogenase A chain isoform 2	P00338; B7Z5E3; Q6ZMR3; Q9BYZ2	http://www.phosphosite.org/proteinAction.do?id=4103&showAllSites=true	37; 40; 37; 42				LVIITAGAR	2	457.295							6377	6005	6514	5536					6001	5900	6512	6399	5992	6521	6334	6252	5418	5615	8666	8534	8677	8422	27.6423	27.9608	27.3663	27.3938	27.6952	29.499
422	419	Apoptosis	LDHA; LDHA; LDHAL6A; LDHAL6B	LDH-A; LDH-A iso3; LDHAL6A; LDHAL6B		L-lactate dehydrogenase A chain isoform 2	P00338; B7Z5E3; Q6ZMR3; Q9BYZ2	http://www.phosphosite.org/proteinAction.do?id=4103&showAllSites=true	37; 40; 37; 42				LVIITAGAR	2	457.295							7238	6252	5346	6935					6001	5900	6512	6399	5992	6521	6334	6252	5418	5615	8666	8534	8677	8422	27.6423	27.9608	27.3663	27.3938	27.6952	29.499
423	420	Apoptosis	LDHA; LDHA; LDHAL6A; LDHAL6B	LDH-A; LDH-A iso3; LDHAL6A; LDHAL6B		L-lactate dehydrogenase A chain isoform 2	P00338; B7Z5E3; Q6ZMR3; Q9BYZ2	http://www.phosphosite.org/proteinAction.do?id=4103&showAllSites=true	37; 40; 37; 42				LVIITAGAR	2	457.295							7605	7215							6001	5900	6512	6399	5992	6521	6334	6252	5418	5615	8666	8534	8677	8422	27.6423	27.9608	27.3663	27.3938	27.6952	29.499
424	421	Apoptosis	LDHA; LDHA; LDHAL6A; LDHAL6B	LDH-A; LDH-A iso3; LDHAL6A; LDHAL6B		L-lactate dehydrogenase A chain isoform 2	P00338; B7Z5E3; Q6ZMR3; Q9BYZ2	http://www.phosphosite.org/proteinAction.do?id=4103&showAllSites=true	37; 40; 37; 42				LVIITAGAR	2	457.295							6615	7522							6001	5900	6512	6399	5992	6521	6334	6252	5418	5615	8666	8534	8677	8422	27.6423	27.9608	27.3663	27.3938	27.6952	29.499
425	422	Apoptosis	LDHA; LDHA; LDHAL6A; LDHAL6B	LDH-A; LDH-A iso3; LDHAL6A; LDHAL6B		L-lactate dehydrogenase A chain isoform 2	P00338; B7Z5E3; Q6ZMR3; Q9BYZ2	http://www.phosphosite.org/proteinAction.do?id=4103&showAllSites=true	37; 40; 37; 42				LVIITAGAR	2	457.295								6504							6001	5900	6512	6399	5992	6521	6334	6252	5418	5615	8666	8534	8677	8422	27.6423	27.9608	27.3663	27.3938	27.6952	29.499
426	423	Apoptosis	LDHA; LDHA; LDHAL6A; LDHAL6B	LDH-A; LDH-A iso3; LDHAL6A; LDHAL6B		L-lactate dehydrogenase A chain isoform 2	P00338; B7Z5E3; Q6ZMR3; Q9BYZ2	http://www.phosphosite.org/proteinAction.do?id=4103&showAllSites=true	37; 40; 37; 42				LVIITAGAR	2	457.295								9609							6001	5900	6512	6399	5992	6521	6334	6252	5418	5615	8666	8534	8677	8422	27.6423	27.9608	27.3663	27.3938	27.6952	29.499
427	424	Apoptosis	LDHA; LDHA; LDHAL6A; LDHAL6B	LDH-A; LDH-A iso3; LDHAL6A; LDHAL6B		L-lactate dehydrogenase A chain isoform 2	P00338; B7Z5E3; Q6ZMR3; Q9BYZ2	http://www.phosphosite.org/proteinAction.do?id=4103&showAllSites=true	37; 40; 37; 42				LVIITAGAR	2	457.295								8188							6001	5900	6512	6399	5992	6521	6334	6252	5418	5615	8666	8534	8677	8422	27.6423	27.9608	27.3663	27.3938	27.6952	29.499
428	425	Apoptosis	LDHA; LDHA; LDHAL6A; LDHAL6B	LDH-A; LDH-A iso3; LDHAL6A; LDHAL6B		L-lactate dehydrogenase A chain isoform 2	P00338; B7Z5E3; Q6ZMR3; Q9BYZ2	http://www.phosphosite.org/proteinAction.do?id=4103&showAllSites=true	37; 40; 37; 42				LVIITAGAR	2	457.295								11977							6001	5900	6512	6399	5992	6521	6334	6252	5418	5615	8666	8534	8677	8422	27.6423	27.9608	27.3663	27.3938	27.6952	29.499
429	426	Apoptosis	LDHA; LDHA; LDHAL6A	LDH-A; LDH-A iso3; LDHAL6A		L-lactate dehydrogenase A chain isoform 2	P00338; B7Z5E3; Q6ZMR3	http://www.phosphosite.org/proteinAction.do?id=4103&showAllSites=true	37; 40; 37				NRVIGSGCNLDSAR	3	506.92										2730											2878	2499	2556	2730
430	427	Apoptosis	LDHA; LDHA	LDH-A; LDH-A iso3		L-lactate dehydrogenase A chain isoform 2	P00338; B7Z5E3	http://www.phosphosite.org/proteinAction.do?id=4103&showAllSites=true	37; 40				NVNIFK	2	367.713					5190		5362	5224							5228	5102	5724	5665	5190	5676	5362	5300	4767	4944	7661	7484	7672	7396	25.0345	25.2405	24.7813	24.8238	25.1557	26.732
431	428	Apoptosis	LDHA; LDHA	LDH-A; LDH-A iso3		L-lactate dehydrogenase A chain isoform 2	P00338; B7Z5E3	http://www.phosphosite.org/proteinAction.do?id=4103&showAllSites=true	37; 40				QVVESAYEVIK	2	632.843			7568	7529	7062	7484	7403	7254	6435	6636			10069		7024	6859	7568	7539	7073	7481	7403	7291	6452	6652	10044	9884	10063	9770	31.3327	31.4302	30.981	30.932	31.3987	32.6272
432	429	Apoptosis	LDHA; LDHA	LDH-A; LDH-A iso3		L-lactate dehydrogenase A chain isoform 2	P00338; B7Z5E3	http://www.phosphosite.org/proteinAction.do?id=4103&showAllSites=true	37; 40				RVHPVSTM#IK	2	592.334							2186	2059	1845												2166	2059	1834	2074
433	430	Apoptosis	LDHA; LDHA	LDH-A; LDH-A iso3		L-lactate dehydrogenase A chain isoform 2	P00338; B7Z5E3	http://www.phosphosite.org/proteinAction.do?id=4103&showAllSites=true	37; 40				RVHPVSTM#IK	3	395.225									1819	1344					2098	2030	2634	2408	2012	2934	2166	2047	1131	2074		3510	3642		13.4239	13.6591	13.2861	12.717	13.358	16.6441
434	431	Apoptosis	LDHA; LDHA	LDH-A; LDH-A iso3		L-lactate dehydrogenase A chain isoform 2	P00338; B7Z5E3	http://www.phosphosite.org/proteinAction.do?id=4103&showAllSites=true	37; 40				RVHPVSTMIK	2	584.337		2017					2168			2060					2096	2017					2166	2066	1834	2074					13.4239	13.6591
435	432	Apoptosis	LDHA; LDHA	LDH-A; LDH-A iso3		L-lactate dehydrogenase A chain isoform 2	P00338; B7Z5E3	http://www.phosphosite.org/proteinAction.do?id=4103&showAllSites=true	37; 40				RVHPVSTMIK	3	389.894	2080	2011					2130	2029	1818	2035					2096	2011					2130	2066	1834	2074	3382	3755	3873	3703	13.4239	13.6591
436	433	Apoptosis	MIF	MIF		macrophage migration inhibitory factor	P14174	http://www.phosphosite.org/proteinAction.do?id=4125&showAllSites=true	12				ISPDRVYINYYDMNAANVGWNNSTFA	3	999.128							16776														16776	16554	14907	15234
437	434	Apoptosis	MIF	MIF		macrophage migration inhibitory factor	P14174	http://www.phosphosite.org/proteinAction.do?id=4125&showAllSites=true	12				LLCGLLAER	2	522.797	9375	9239	10087	10120	9576	9865	10086	9993	8821	9040	12894	12747	12923	12508	9400	9248	10103	10134	9593	9865	10126	9993	8860	9078	12913	12765	12939	12526	39.4737	39.4413	39.0438	38.9238	39.2988	39.9918
438	435	Apoptosis	MIF	MIF		macrophage migration inhibitory factor	P14174	http://www.phosphosite.org/proteinAction.do?id=4125&showAllSites=true	12				PM#FIVNTNVPR	2	652.345	7462	7272	7967	7929	7452	7833	7865	7639	6829	7031	10506	10347	10747	10230	7419	7312	8018	7958	7471	7901	7940	7871	6901	7092	10506	10400	10618	10284	32.6405	32.9145	32.3803	32.2885	32.7187	34.0037
439	436	Apoptosis	MIF	MIF		macrophage migration inhibitory factor	P14174	http://www.phosphosite.org/proteinAction.do?id=4125&showAllSites=true	12				PM#FIVNTNVPR	2	652.345						7843		7871	8517		10725	10573	10523	10453	7419	7312	8018	7958	7471	7901	7940	7871	6901	7092	10506	10400	10618	10284	32.6405	32.9145	32.3803	32.2885	32.7187	34.0037
440	437	Apoptosis	MIF	MIF		macrophage migration inhibitory factor	P14174	http://www.phosphosite.org/proteinAction.do?id=4125&showAllSites=true	12				PM#FIVNTNVPR	2	652.345											10866			11410	7419	7312	8018	7958	7471	7901	7940	7871	6901	7092	10506	10400	10618	10284	32.6405	32.9145	32.3803	32.2885	32.7187	34.0037
441	438	Apoptosis	MIF	MIF		macrophage migration inhibitory factor	P14174	http://www.phosphosite.org/proteinAction.do?id=4125&showAllSites=true	12				PMFIVNTNVPR	2	644.347					9163		9720	9804	8695	8891	12543	12424	12571	12240	9085	8996	9748	9819	9236	9496	9819	9804	8567	8807	12583	12471	12624	12238	38.333	38.521	37.9425	37.9795	38.2598	39.1393
442	439	Apoptosis	MIF	MIF		macrophage migration inhibitory factor	P14174	http://www.phosphosite.org/proteinAction.do?id=4125&showAllSites=true	12				PMFIVNTNVPR	2	644.347							9987	9548	8469	8667					9085	8996	9748	9819	9236	9496	9819	9804	8567	8807	12583	12471	12624	12238	38.333	38.521	37.9425	37.9795	38.2598	39.1393
443	440	Apoptosis	MIF	MIF		macrophage migration inhibitory factor	P14174	http://www.phosphosite.org/proteinAction.do?id=4125&showAllSites=true	12				PMFIVNTNVPR	2	644.347							10054								9085	8996	9748	9819	9236	9496	9819	9804	8567	8807	12583	12471	12624	12238	38.333	38.521	37.9425	37.9795	38.2598	39.1393
444	441	Apoptosis	MIF	MIF		macrophage migration inhibitory factor	P14174	http://www.phosphosite.org/proteinAction.do?id=4125&showAllSites=true	12				PMFIVNTNVPR	3	429.901				9767	9208				8506	8710					9106	8996	9788	9767	9299	9591	9819	9679	8588	8710					38.402	38.521	38.0687	37.7997	38.443	39.1393
445	442	Apoptosis	NOL3	ARC		nucleolar protein 3 isoform B	O60936-2	http://www.phosphosite.org/proteinAction.do?id=1830&showAllSites=true	23				LLLLVQGK	2	442.302						9081									9016	8915	9232	9208	8667	9081					11118	11004		10846	38.0812	38.246	36.2858	36.1107	36.5123	37.6153
446	443	Apoptosis	NUDT2	Nudt2		bis(5-nucleosyl)-tetraphosphatase [asymmetrical]	P50583	http://www.phosphosite.org/proteinAction.do?id=5142438&showAllSites=true	17				ACGLIIFR	2	475.268							10818	10710	9587	9802											10833	10710	9561	9780
447	444	Apoptosis	PAWR	PAR-4	131	PRKC apoptosis WT1 regulator protein	Q96IZ0	http://www.phosphosite.org/proteinAction.do?id=8332&showAllSites=true	37	QRDEEEPD*GVPEKGK			RSEDEPPAASASAAPPPQRDEEEPD*	3	883.395					3081												3481	3458	3081	3559						5078	5226	5031			16.5133	16.6757	17.1665	18.9678
448	445	Apoptosis	PDCD10	PDCD10		programmed cell death protein 10	Q9BUL8	http://www.phosphosite.org/proteinAction.do?id=1256562&showAllSites=true	25				FLQTIKDIASAIKELLDTVNNVFKK	4	712.91						25971	27181	26752	24718	25005					23633	22633	26220	26459	25922	25981	27195	26752	24714	25012					85.1142	85.1358	84.8033	84.9353	84.8835	85.0288
449	446	Apoptosis	PDCD10	PDCD10		programmed cell death protein 10	Q9BUL8	http://www.phosphosite.org/proteinAction.do?id=1256562&showAllSites=true	25				LIHQTNLILQTFK	3	523.644		9496				10076						12926			9631	9479	10292	10344	9777	10076	10296	10158	8982	9307	13060	12912	13106	12694	40.2572	40.2103	39.6393	39.597	39.8365	40.4668
450	447	Apoptosis	PDCD5	PDCD5		programmed cell death protein 5	O14737	http://www.phosphosite.org/proteinAction.do?id=5749&showAllSites=true	14				NSILAQVLDQSAR	2	707.886										12668											14022	13935	12444	12668
451	448	Apoptosis	PDCD5	PDCD5		programmed cell death protein 5	O14737	http://www.phosphosite.org/proteinAction.do?id=5749&showAllSites=true	14				NSILAQVLDQSAR	3	472.26										12701											14022	13259	12423	12701
452	449	Apoptosis	PDCL3	PDCL3		phosducin-like protein 3	Q9H2J4	http://www.phosphosite.org/proteinAction.do?id=8649&showAllSites=true	28				AGEGLWVILHLYK	2	749.924				17453	16887		17497	17215	15696	15955	20028		20242	19744	15938	15524	17201	17453	16879	16859	17497	17310	15747	16025	20032	19941	20248	19725	60.6217	60.3562	59.3137	59.284	59.5587	59.3535
453	450	Apoptosis	PDCL3	PDCL3		phosducin-like protein 3	Q9H2J4	http://www.phosphosite.org/proteinAction.do?id=8649&showAllSites=true	28				AGEGLWVILHLYK	3	500.285	15892	15504		17408	16817	16840	17480	17502	15670	15943	19993	19917	20208	19689	16001	15524	17222	17428	16817	16880	17480	17310	15747	16004	20032	19941	20248	19725	60.8305	60.3562	59.3717	59.284	59.501	59.4132
454	451	Apoptosis	PDCL3	PDCL3		phosducin-like protein 3	Q9H2J4	http://www.phosphosite.org/proteinAction.do?id=8649&showAllSites=true	28				AGEGLWVILHLYK	3	500.285								17210							16001	15524	17222	17428	16817	16880	17480	17310	15747	16004	20032	19941	20248	19725	60.8305	60.3562	59.3717	59.284	59.501	59.4132
455	452	Apoptosis	PDCL3	PDCL3		phosducin-like protein 3	Q9H2J4	http://www.phosphosite.org/proteinAction.do?id=8649&showAllSites=true	28				AGEGLWVILHLYKQGIPLCALINQHLSGLAR	4	860.98	19891														19933	19140		21849	21268	21279	22071	21762	20157	20476	24084	24537	24529	23831	73.3302	73.0907		71.7042	71.7403	71.6297
456	453	Apoptosis	PDCL3	PDCL3		phosducin-like protein 3	Q9H2J4	http://www.phosphosite.org/proteinAction.do?id=8649&showAllSites=true	28				AGEGLWVILHLYKQGIPLCALINQHLSGLAR	4	860.98	19933														19933	19140		21849	21268	21279	22071	21762	20157	20476	24084	24537	24529	23831	73.3302	73.0907		71.7042	71.7403	71.6297
457	454	Apoptosis	PDCL3	PDCL3		phosducin-like protein 3	Q9H2J4	http://www.phosphosite.org/proteinAction.do?id=8649&showAllSites=true	28				AGEGLWVILHLYKQGIPLCALINQHLSGLAR	5	688.986		19126										24133	24540	23799			21664		25069	24597	22092	21825	20073	20287	24105	24133	24508	23810			71.8455		82.5312	81.2533
458	455	Apoptosis	PDCL3	PDCL3		phosducin-like protein 3	Q9H2J4	http://www.phosphosite.org/proteinAction.do?id=8649&showAllSites=true	28				NLPTIFVYLEGDIK	2	811.445							21522														21522	21027	19359	19594
459	456	Apoptosis	PHLDA1	PHLDA1		pleckstrin homology-like domain family A member 1	Q8WV24	http://www.phosphosite.org/proteinAction.do?id=22223&showAllSites=true	45				GKYMYFTVVMAEGK	3	541.935					10428										10198	10067	10941	10974	10428	10649						13479	13610	13240	42.2168	42.108	41.5777	41.4843	41.701	42.2
460	457	Apoptosis	SH3GLB1	SH3GLB1		endophilin-B1 isoform 2	Q9Y371	http://www.phosphosite.org/proteinAction.do?id=14106&showAllSites=true	41				KTELDAHLENLLSK	3	537.63	8308	8113													8348	8113	8891		7891	9074	8223	8259	6919	7267	11034	10818		10699	35.7835	35.7178	35.2257		34.0973	37.5707
461	458	Apoptosis	SH3GLB1	SH3GLB1		endophilin-B1 isoform 2	Q9Y371	http://www.phosphosite.org/proteinAction.do?id=14106&showAllSites=true	41				KTELDAHLENLLSKAECTK	3	734.048	9333	9138													9333	9122		10617	9509					8910					39.2395	38.9735		40.4285	39.0665
462	459	Apoptosis	SOD1	SOD1		superoxide dismutase [Cu-Zn]	P00441	http://www.phosphosite.org/proteinAction.do?id=15569&showAllSites=true	16				GLTEGLHGFHVHEFGDNTAGCTSAGPHFNPLSR	4	880.662				9756			9707	9568							9106		9727	9756	9203	9348	9672	9568	8525	8807		12450			38.402		37.8807	37.7417	38.1547	38.4207
463	460	Apoptosis	SOD1	SOD1		superoxide dismutase [Cu-Zn]	P00441	http://www.phosphosite.org/proteinAction.do?id=15569&showAllSites=true	16				GLTEGLHGFHVHEFGDNTAGCTSAGPHFNPLSR	4	880.662							9791	9551							9106		9727	9756	9203	9348	9672	9568	8525	8807		12450			38.402		37.8807	37.7417	38.1547	38.4207
464	461	Apoptosis	SOD1	SOD1		superoxide dismutase [Cu-Zn]	P00441	http://www.phosphosite.org/proteinAction.do?id=15569&showAllSites=true	16				GLTEGLHGFHVHEFGDNTAGCTSAGPHFNPLSR	4	880.662								9587							9106		9727	9756	9203	9348	9672	9568	8525	8807		12450			38.402		37.8807	37.7417	38.1547	38.4207
465	462	Apoptosis	SOD1	SOD1		superoxide dismutase [Cu-Zn]	P00441	http://www.phosphosite.org/proteinAction.do?id=15569&showAllSites=true	16				HVGDLGNVTADKDGVADVSIEDSVISLSGDHCIIGR	4	930.959				14041	13455	13544	14092	14008		12715					12837	12640	13802	14047	13415	13544	14092	14019	12402	12788	16903	16688	16945	16527	50.9192	50.7275	49.9308	50.0235	50.159	50.3333
466	463	Apoptosis	SOD1	SOD1		superoxide dismutase [Cu-Zn]	P00441	http://www.phosphosite.org/proteinAction.do?id=15569&showAllSites=true	16				HVGDLGNVTADKDGVADVSIEDSVISLSGDHCIIGR	4	930.959							14079	13973							12837	12640	13802	14047	13415	13544	14092	14019	12402	12788	16903	16688	16945	16527	50.9192	50.7275	49.9308	50.0235	50.159	50.3333
467	464	Apoptosis	SOD1	SOD1		superoxide dismutase [Cu-Zn]	P00441	http://www.phosphosite.org/proteinAction.do?id=15569&showAllSites=true	16				HVGDLGNVTADKDGVADVSIEDSVISLSGDHCIIGR	4	930.959								13990							12837	12640	13802	14047	13415	13544	14092	14019	12402	12788	16903	16688	16945	16527	50.9192	50.7275	49.9308	50.0235	50.159	50.3333
468	465	Apoptosis	STAG1	STAG1		cohesin subunit SA-1	Q8WVM7	http://www.phosphosite.org/proteinAction.do?id=14502&showAllSites=true	144				KTQIDDRNKLTEHFIITLPMLLSK	3	952.2				17771												15335	17348	17771	16963	16943						20046	20248	19809		59.6357	59.7242	59.6947	59.791	59.592
469	466	Apoptosis	STAG1	STAG1		cohesin subunit SA-1	Q8WVM7	http://www.phosphosite.org/proteinAction.do?id=14502&showAllSites=true	144				KTQIDDRNKLTEHFIITLPMLLSK	3	952.2				17802												15335	17348	17771	16963	16943						20046	20248	19809		59.6357	59.7242	59.6947	59.791	59.592
470	Autophagy
471	467	Autophagy	ATG12	ATG12		ubiquitin-like protein ATG12	O94817	http://www.phosphosite.org/proteinAction.do?id=21801&showAllSites=true	15				AAGGEGLTDVSPETTTPEPPSSAAVSPGTEEPAGDTK	3	1170.88	7430														7430	7396			7576						10868		10867	10594	32.9193	33.2055			33.061
472	468	Autophagy	ATG12	ATG12		ubiquitin-like protein ATG12	O94817	http://www.phosphosite.org/proteinAction.do?id=21801&showAllSites=true	15				AAGGEGLTDVSPETTTPEPPSSAAVSPGTEEPAGDTK	4	878.412		7384													7522	7384													32.9952	33.2788
473	469	Autophagy	ATG12	ATG12		ubiquitin-like protein ATG12	O94817	http://www.phosphosite.org/proteinAction.do?id=21801&showAllSites=true	15				AAGGEGLTDVSPETTTPEPPSSAAVSPGTEEPAGDTKK	3	1213.58	6575	6483									9747				6646	6483	7195	7113	6657						9687	9590	9748	9455	29.9105	30.175	29.7328	29.5585	29.9695
474	470	Autophagy	ATG12	ATG12		ubiquitin-like protein ATG12	O94817	http://www.phosphosite.org/proteinAction.do?id=21801&showAllSites=true	15				AAGGEGLTDVSPETTTPEPPSSAAVSPGTEEPAGDTKK	3	1213.58	6703	6433													6646	6483	7195	7113	6657						9687	9590	9748	9455	29.9105	30.175	29.7328	29.5585	29.9695
475	471	Autophagy	ATG12	ATG12		ubiquitin-like protein ATG12	O94817	http://www.phosphosite.org/proteinAction.do?id=21801&showAllSites=true	15				AAGGEGLTDVSPETTTPEPPSSAAVSPGTEEPAGDTKK	4	910.435	6572														6572	6502	7153	7092		7118				6257		9590	9727	9455	29.841	30.1083	29.5852	29.4982		31.4242
476	472	Autophagy	ATG12	ATG12		ubiquitin-like protein ATG12	O94817	http://www.phosphosite.org/proteinAction.do?id=21801&showAllSites=true	15				AAGGEGLTDVSPETTTPEPPSSAAVSPGTEEPAGDTKK	4	910.435	6626														6572	6502	7153	7092		7118				6257		9590	9727	9455	29.841	30.1083	29.5852	29.4982		31.4242
477	473	Autophagy	ATG12	ATG12		ubiquitin-like protein ATG12	O94817	http://www.phosphosite.org/proteinAction.do?id=21801&showAllSites=true	15				AAVSPGTEEPAGDTK	2	715.344											3814		3850		1168	1049	2571			2384					3800	3692	3850	3661	10.139	10.1125	13.0396			14.6695
478	474	Autophagy	ATG12	ATG12		ubiquitin-like protein ATG12	O94817	http://www.phosphosite.org/proteinAction.do?id=21801&showAllSites=true	15				AVSPGTEEPAGDTK	2	679.825	1799	1690	2387	2311										3366	1816	1690	2369	2303	1928	2150	1851	1772	1540		3487	3384	3542	3367	12.4477	12.4859	12.341	12.3679	13.057	13.7877
479	475	Autophagy	ATG12	ATG12		ubiquitin-like protein ATG12	O94817	http://www.phosphosite.org/proteinAction.do?id=21801&showAllSites=true	15				AVSPGTEEPAGDTKK	2	743.873	1341	1228													1341	1238	1909	1843	1454	1558	1359	1315	1110	1314	2860	2756	2878	2731	10.7355	10.8009	10.7359	10.8232	11.4618	11.6314
480	476	Autophagy	ATG12	ATG12		ubiquitin-like protein ATG12	O94817	http://www.phosphosite.org/proteinAction.do?id=21801&showAllSites=true	15				DVSPETTTPEPPSSAAVSPGTEEPAGDTK	3	952.109	5783	5667		6225		6287										5676			6348	6269		5844	5208	5384	8750	8618	8761	8485		28.507			28.8597	28.7125
481	477	Autophagy	ATG12	ATG12		ubiquitin-like protein ATG12	O94817	http://www.phosphosite.org/proteinAction.do?id=21801&showAllSites=true	15				DVSPETTTPEPPSSAAVSPGTEEPAGDTK	3	952.109		5676														5676			6348	6269		5844	5208	5384	8750	8618	8761	8485		28.507			28.8597	28.7125
482	478	Autophagy	ATG12	ATG12		ubiquitin-like protein ATG12	O94817	http://www.phosphosite.org/proteinAction.do?id=21801&showAllSites=true	15				DVSPETTTPEPPSSAAVSPGTEEPAGDTKK	3	994.807	4916	4798	5406	5343							7595	7456	7688		4898	4808	5409	5350	4989	5424	5119	4923	4452	4608	7598	7463	7672	7417	23.8762	24.1577	23.6655	23.7185	24.305	25.84
483	479	Autophagy	ATG12	ATG12		ubiquitin-like protein ATG12	O94817	http://www.phosphosite.org/proteinAction.do?id=21801&showAllSites=true	15				DVSPETTTPEPPSSAAVSPGTEEPAGDTKK	3	994.807	4898			5369									7708		4898	4808	5409	5350	4989	5424	5119	4923	4452	4608	7598	7463	7672	7417	23.8762	24.1577	23.6655	23.7185	24.305	25.84
484	480	Autophagy	ATG12	ATG12		ubiquitin-like protein ATG12	O94817	http://www.phosphosite.org/proteinAction.do?id=21801&showAllSites=true	15				PETTTPEPPSSAAVSPGTEEPAGDTKK	3	894.431											6420				3908	3816	4435	4351		4456					6420	6226	6414	6159	20.3065	20.511	20.2115	20.1122		22.3697
485	481	Autophagy	ATG12	ATG12		ubiquitin-like protein ATG12	O94817	http://www.phosphosite.org/proteinAction.do?id=21801&showAllSites=true	15				SIAAGGEGLTDVSPETTTPEPPSSAAVSPGTEEPAGDTKK	3	1280.28	7517	7411									10823				7501	7411	8116								10763	10673	10825	10510	32.9193	33.2055	32.7157
486	482	Autophagy	ATG12	ATG12		ubiquitin-like protein ATG12	O94817	http://www.phosphosite.org/proteinAction.do?id=21801&showAllSites=true	15				TTTPEPPSSAAVSPGTEEPAGDTK	2	1164.05	4367	4293													4367	4346													22.097	22.4218
487	483	Autophagy	ATG12	ATG12		ubiquitin-like protein ATG12	O94817	http://www.phosphosite.org/proteinAction.do?id=21801&showAllSites=true	15				TTTPEPPSSAAVSPGTEEPAGDTK	3	776.368	4296	4347													4416	4176		4867	4486		4033	3967	4221	3749	7031	7337	7063		22.097	22.4218		21.9802	22.4653
488	484	Autophagy	ATG12	ATG12		ubiquitin-like protein ATG12	O94817	http://www.phosphosite.org/proteinAction.do?id=21801&showAllSites=true	15				TTTPEPPSSAAVSPGTEEPAGDTK	3	776.368	4484	4176													4416	4176		4867	4486		4033	3967	4221	3749	7031	7337	7063		22.097	22.4218		21.9802	22.4653
489	485	Autophagy	ATG12	ATG12		ubiquitin-like protein ATG12	O94817	http://www.phosphosite.org/proteinAction.do?id=21801&showAllSites=true	15				VSPETTTPEPPSSAAVSPGTEEPAGDTK	3	913.766	5205		5762	5684	5237	5717		5296			8034				5228	5123	5724	5665	5241	5718	5497	5300	4767	4944	8034	7904	8113	7816	25.0345	25.309	24.7813	24.8238	25.1557	26.8823
490	486	Autophagy	ATG12	ATG12		ubiquitin-like protein ATG12	O94817	http://www.phosphosite.org/proteinAction.do?id=21801&showAllSites=true	15				VSPETTTPEPPSSAAVSPGTEEPAGDTK	3	913.766								5276							5228	5123	5724	5665	5241	5718	5497	5300	4767	4944	8034	7904	8113	7816	25.0345	25.309	24.7813	24.8238	25.1557	26.8823
491	487	Autophagy	ATG12	ATG12		ubiquitin-like protein ATG12	O94817	http://www.phosphosite.org/proteinAction.do?id=21801&showAllSites=true	15				VSPETTTPEPPSSAAVSPGTEEPAGDTKK	3	956.465	4403	4342	4900		4459	4939					6982	6807		6744	4416	4325	4926	4867	4465	4962	4616	4473	4011	4167	7010	6807	7063	6808	22.097	22.349	21.9563	21.9802	22.3778	24.1842
492	488	Autophagy	ATG12	ATG12		ubiquitin-like protein ATG12	O94817	http://www.phosphosite.org/proteinAction.do?id=21801&showAllSites=true	15				VSPETTTPEPPSSAAVSPGTEEPAGDTKK	3	956.465											7004				4416	4325	4926	4867	4465	4962	4616	4473	4011	4167	7010	6807	7063	6808	22.097	22.349	21.9563	21.9802	22.3778	24.1842
493	489	Autophagy	ATG12	ATG12	30	ubiquitin-like protein ATG12	O94817	http://www.phosphosite.org/proteinAction.do?id=21801&showAllSites=true	15	TDVSPETT*TPEPPSS			AAGGEGLTDVSPETT*TPEPPSSAAVSPGTEEPAGDTKK	4	930.427	6894														6894	6796													30.3013	31.2005
494	490	Autophagy	ATG12	ATG12	36	ubiquitin-like protein ATG12	O94817	http://www.phosphosite.org/proteinAction.do?id=21801&showAllSites=true	15	TTTPEPPS*SAAVSPG			TTTPEPPS*SAAVSPGTEEPAGDTKK	3	845.721	3779														3779	3837		4888	4465				3572	4104		6728			20.3065	20.5958		22.0603	22.3778
495	491	Autophagy	ATG12	ATG12	41	ubiquitin-like protein ATG12	O94817	http://www.phosphosite.org/proteinAction.do?id=21801&showAllSites=true	15	PPSSAAVS*PGTEEPA			AAGGEGLTDVSPETTTPEPPSSAAVS*PGTEEPAGDTKK	3	1240.23	6981														6981	6817													31.262	31.2888
496	492	Autophagy	ATG12	ATG12	41	ubiquitin-like protein ATG12	O94817	http://www.phosphosite.org/proteinAction.do?id=21801&showAllSites=true	15	PPSSAAVS*PGTEEPA			DVSPETTTPEPPSSAAVS*PGTEEPAGDTKK	3	1021.46	5184														5184	4808			5199	5676		5238			8018		8113		23.8762	24.1577			25.0117	26.732
497	493	Autophagy	ATG12	ATG12	41	ubiquitin-like protein ATG12	O94817	http://www.phosphosite.org/proteinAction.do?id=21801&showAllSites=true	15	PPSSAAVS*PGTEEPA			TTTPEPPSSAAVS*PGTEEPAGDTK	2	1204.03		4636													4710	4636													23.2055	23.4037
498	494	Autophagy	ATG12	ATG12	41	ubiquitin-like protein ATG12	O94817	http://www.phosphosite.org/proteinAction.do?id=21801&showAllSites=true	15	PPSSAAVS*PGTEEPA			TTTPEPPSSAAVS*PGTEEPAGDTK	3	803.023	4663	4552													4663	4619													23.2055	23.478
499	495	Autophagy	FYCO1	FYCO1		FYVE and coiled-coil domain-containing protein 1	Q9BQS8	http://www.phosphosite.org/proteinAction.do?id=16687&showAllSites=true	167				EAMKAQMAEKEAILQ	2	845.929									7330												8473	8301	7330	7560
500	496	Autophagy	RABGAP1	RABGAP1		rab GTPase-activating protein 1	Q9Y3P9	http://www.phosphosite.org/proteinAction.do?id=2615152&showAllSites=true	122				IVIYVQQTTNK	2	653.872					5523						8159	7995	8194	7929	5501	5396	6009	5966	5525	5972	5749	5563	4998	5175	8165	7988	8197	7921	26.0013	26.2573	25.7322	25.8043	26.1475	27.8155
501	497	Autophagy	SH3GLB2	SH3GLB2		endophilin-B2	Q9NR46	http://www.phosphosite.org/proteinAction.do?id=13952&showAllSites=true	44				KTELDAHFENLLAR	2	828.939	8495	8323													8524	8323		9402		7943	8305	8178	7170	7602					36.3405	36.3197		36.7302		34.1383
502	498	Autophagy	SH3GLB2	SH3GLB2		endophilin-B2	Q9NR46	http://www.phosphosite.org/proteinAction.do?id=13952&showAllSites=true	44				KTELDAHFENLLAR	3	552.962	8491	8305													8511	8305	9110		8029	7985	9444	8883	7739	8000	11202	11506	12109	11351	36.3013	36.3197	35.8898		34.5105	34.2688
503	499	Autophagy	SH3GLB2	SH3GLB2		endophilin-B2	Q9NR46	http://www.phosphosite.org/proteinAction.do?id=13952&showAllSites=true	44				KTELDAHFENLLAR	4	414.973	8494														8494	8349	9110	8322	8208		8286	8157	7233	7434	10992	10818	11161	11756	36.3405	36.3197	35.8898	33.4888	35.065
504	500	Autophagy	SH3GLB2	SH3GLB2		endophilin-B2	Q9NR46	http://www.phosphosite.org/proteinAction.do?id=13952&showAllSites=true	44				MDPDWLIGER	2	616.292							6533		5757												6502	7576	5757	5961
505	Chromatin, DNA-binding, DNA repair or DNA replication protein
506	501	Chromatin, DNA-binding, DNA repair or DNA replication protein	HIST1H3A	H3		histone H3.1	P68431	http://www.phosphosite.org/proteinAction.do?id=7541&showAllSites=true	15				ACEAYLVGLFEDTNLCAIHAK	3	799.052	15648	15297													15648	15314			15914	16294		17142	15621						59.752	59.5587			56.8795	57.7855
507	502	Chromatin, DNA-binding, DNA repair or DNA replication protein	HIST1H3A	H3		histone H3.1	P68431	http://www.phosphosite.org/proteinAction.do?id=7541&showAllSites=true	15				ACEAYLVGLFEDTNLCAIHAK	3	799.052	15740														15648	15314			15914	16294		17142	15621						59.752	59.5587			56.8795	57.7855
508	503	Chromatin, DNA-binding, DNA repair or DNA replication protein	HIST1H3A	H3		histone H3.1	P68431	http://www.phosphosite.org/proteinAction.do?id=7541&showAllSites=true	15				FQSSAVM#ALQEACEAYLVGLFEDTNLCAIHAK	3	1201.57	21626	20746		24000	23461	23458	24361	23931	22158	22619		25498	25971	25166	21840	20787		24075	23515	23589	24507	23951	22299	22471	25318	24474	25579	24835	79.0515	78.9288		78.1205	78.1258	78.3082
509	504	Chromatin, DNA-binding, DNA repair or DNA replication protein	HIST1H3A	H3		histone H3.1	P68431	http://www.phosphosite.org/proteinAction.do?id=7541&showAllSites=true	15				FQSSAVM#ALQEACEAYLVGLFEDTNLCAIHAK	3	1201.57	21840	20951			23602	23487	24337	23951	22151	22388					21840	20787		24075	23515	23589	24507	23951	22299	22471	25318	24474	25579	24835	79.0515	78.9288		78.1205	78.1258	78.3082
510	505	Chromatin, DNA-binding, DNA repair or DNA replication protein	HIST1H3A	H3		histone H3.1	P68431	http://www.phosphosite.org/proteinAction.do?id=7541&showAllSites=true	15				FQSSAVM#ALQEACEAYLVGLFEDTNLCAIHAK	3	1201.57		20935			23635		25003	24698	22384	22687					21840	20787		24075	23515	23589	24507	23951	22299	22471	25318	24474	25579	24835	79.0515	78.9288		78.1205	78.1258	78.3082
511	506	Chromatin, DNA-binding, DNA repair or DNA replication protein	HIST1H3A	H3		histone H3.1	P68431	http://www.phosphosite.org/proteinAction.do?id=7541&showAllSites=true	15				FQSSAVM#ALQEACEAYLVGLFEDTNLCAIHAK	3	1201.57							24957	24530	19899						21840	20787		24075	23515	23589	24507	23951	22299	22471	25318	24474	25579	24835	79.0515	78.9288		78.1205	78.1258	78.3082
512	507	Chromatin, DNA-binding, DNA repair or DNA replication protein	HIST1H3A	H3		histone H3.1	P68431	http://www.phosphosite.org/proteinAction.do?id=7541&showAllSites=true	15				FQSSAVM#ALQEACEAYLVGLFEDTNLCAIHAK	3	1201.57							24688	24228							21840	20787		24075	23515	23589	24507	23951	22299	22471	25318	24474	25579	24835	79.0515	78.9288		78.1205	78.1258	78.3082
513	508	Chromatin, DNA-binding, DNA repair or DNA replication protein	HIST1H3A	H3		histone H3.1	P68431	http://www.phosphosite.org/proteinAction.do?id=7541&showAllSites=true	15				FQSSAVM#ALQEACEAYLVGLFEDTNLCAIHAK	3	1201.57							24668	24543							21840	20787		24075	23515	23589	24507	23951	22299	22471	25318	24474	25579	24835	79.0515	78.9288		78.1205	78.1258	78.3082
514	509	Chromatin, DNA-binding, DNA repair or DNA replication protein	HIST1H3A	H3		histone H3.1	P68431	http://www.phosphosite.org/proteinAction.do?id=7541&showAllSites=true	15				FQSSAVM#ALQEACEAYLVGLFEDTNLCAIHAK	3	1201.57							24648	24273							21840	20787		24075	23515	23589	24507	23951	22299	22471	25318	24474	25579	24835	79.0515	78.9288		78.1205	78.1258	78.3082
515	510	Chromatin, DNA-binding, DNA repair or DNA replication protein	HIST1H3A	H3		histone H3.1	P68431	http://www.phosphosite.org/proteinAction.do?id=7541&showAllSites=true	15				FQSSAVM#ALQEACEAYLVGLFEDTNLCAIHAK	4	901.43		20710		24055	23477	23528	24383	23990	22195	22643		25501			21667	20710		24075	23515	23568	24507	23990	22299	22471	25499	24789	25969	25116	79.0515	78.8508		78.1205	78.1258	78.241
516	511	Chromatin, DNA-binding, DNA repair or DNA replication protein	HIST1H3A	H3		histone H3.1	P68431	http://www.phosphosite.org/proteinAction.do?id=7541&showAllSites=true	15				FQSSAVM#ALQEACEAYLVGLFEDTNLCAIHAK	4	901.43										22410					21667	20710		24075	23515	23568	24507	23990	22299	22471	25499	24789	25969	25116	79.0515	78.8508		78.1205	78.1258	78.241
517	512	Chromatin, DNA-binding, DNA repair or DNA replication protein	HIST1H3A	H3		histone H3.1	P68431	http://www.phosphosite.org/proteinAction.do?id=7541&showAllSites=true	15				FQSSAVM#ALQEACEAYLVGLFEDTNLCAIHAKR	4	940.455	20272						22668		20752	20766					20272	19245		22269	21646	21636	22659	22203	20640	20875	24273	24306	24718	23978	73.6628	73.4592		72.891	72.8035	72.6547
518	513	Chromatin, DNA-binding, DNA repair or DNA replication protein	HIST1H3A	H3		histone H3.1	P68431	http://www.phosphosite.org/proteinAction.do?id=7541&showAllSites=true	15				FQSSAVM#ALQEACEAYLVGLFEDTNLCAIHAKR	4	940.455							22610		20572	20834					20272	19245		22269	21646	21636	22659	22203	20640	20875	24273	24306	24718	23978	73.6628	73.4592		72.891	72.8035	72.6547
519	514	Chromatin, DNA-binding, DNA repair or DNA replication protein	HIST1H3A	H3		histone H3.1	P68431	http://www.phosphosite.org/proteinAction.do?id=7541&showAllSites=true	15				FQSSAVM#ALQEACEAYLVGLFEDTNLCAIHAKR	4	940.455									20548						20272	19245		22269	21646	21636	22659	22203	20640	20875	24273	24306	24718	23978	73.6628	73.4592		72.891	72.8035	72.6547
520	515	Chromatin, DNA-binding, DNA repair or DNA replication protein	HIST1H3A	H3		histone H3.1	P68431	http://www.phosphosite.org/proteinAction.do?id=7541&showAllSites=true	15				FQSSAVMALQEACEAYLVGLFEDTNLCAIHAK	3	1196.24	22063			24529	23978	23958	24886	24745	22599	22872					22104	21187	24457	24642	23978	24051	24990	24897	22740	22996	25359	25433		25095	80.4993	80.3632	79.8545	79.8068	79.6388	79.6642
521	516	Chromatin, DNA-binding, DNA repair or DNA replication protein	HIST1H3A	H3		histone H3.1	P68431	http://www.phosphosite.org/proteinAction.do?id=7541&showAllSites=true	15				FQSSAVMALQEACEAYLVGLFEDTNLCAIHAK	3	1196.24				24559		23968	25138	24493	22868	23102					22104	21187	24457	24642	23978	24051	24990	24897	22740	22996	25359	25433		25095	80.4993	80.3632	79.8545	79.8068	79.6388	79.6642
522	517	Chromatin, DNA-binding, DNA repair or DNA replication protein	HIST1H3A	H3		histone H3.1	P68431	http://www.phosphosite.org/proteinAction.do?id=7541&showAllSites=true	15				FQSSAVMALQEACEAYLVGLFEDTNLCAIHAK	3	1196.24						24160	24669	24897	22917	23217					22104	21187	24457	24642	23978	24051	24990	24897	22740	22996	25359	25433		25095	80.4993	80.3632	79.8545	79.8068	79.6388	79.6642
523	518	Chromatin, DNA-binding, DNA repair or DNA replication protein	HIST1H3A	H3		histone H3.1	P68431	http://www.phosphosite.org/proteinAction.do?id=7541&showAllSites=true	15				FQSSAVMALQEACEAYLVGLFEDTNLCAIHAK	3	1196.24							25223		23089						22104	21187	24457	24642	23978	24051	24990	24897	22740	22996	25359	25433		25095	80.4993	80.3632	79.8545	79.8068	79.6388	79.6642
524	519	Chromatin, DNA-binding, DNA repair or DNA replication protein	HIST1H3A	H3		histone H3.1	P68431	http://www.phosphosite.org/proteinAction.do?id=7541&showAllSites=true	15				FQSSAVMALQEACEAYLVGLFEDTNLCAIHAK	4	897.431	22064			24562	23980	24032	24907	24514	22657	22913					22104	21187	24478	24642	23980	24030	24990	24514	22740	22975		25187	25731		80.4993	80.3632	79.9165	79.8068	79.6388	79.604
525	520	Chromatin, DNA-binding, DNA repair or DNA replication protein	HIST1H3A	H3		histone H3.1	P68431	http://www.phosphosite.org/proteinAction.do?id=7541&showAllSites=true	15				FQSSAVMALQEACEAYLVGLFEDTNLCAIHAK	5	718.146	22105				24092	24026			22655						22104	21187	24499	24642	24092	24072	25032	24597	22655	22975		25330			80.4993	80.3632	79.9787	79.8068	79.4553	79.7265
526	521	Chromatin, DNA-binding, DNA repair or DNA replication protein	HIST1H3A	H3		histone H3.1	P68431	http://www.phosphosite.org/proteinAction.do?id=7541&showAllSites=true	15				FQSSAVMALQEACEAYLVGLFEDTNLCAIHAKR	4	936.456							23166	22733	21132												23166	22728	21060	21253
527	522	Chromatin, DNA-binding, DNA repair or DNA replication protein	NFKBIA	IkB-alpha	§32	NF-kappa-B inhibitor alpha	P25963	http://www.phosphosite.org/proteinAction.do?id=990&showAllSites=true	36	LLDDRHDS*GLDSMKD	CK2-A1, IKK-alpha, IKK-beta, IKK-epsilon, Nik, RSK2, SGK1, p90RSK		HDS*GLDSM#KDEEYEQMVK	3	746.297												8176			5564	5354	5946	5998		5151					8396	8176	8426	8128	26.2098	26.1212	25.533	25.9215		24.8722
528	523	Chromatin, DNA-binding, DNA repair or DNA replication protein	NFKBIA	IkB-alpha	§32	NF-kappa-B inhibitor alpha	P25963	http://www.phosphosite.org/proteinAction.do?id=990&showAllSites=true	36	LLDDRHDS*GLDSMKD	CK2-A1, IKK-alpha, IKK-beta, IKK-epsilon, Nik, RSK2, SGK1, p90RSK		LLDDRHDS*GLDSMKDEEYEQMVK	4	709.057	7879														7879	7690	8431	8364	7870	8191	8326	8219			11223	11025		10867	34.287	34.2233	33.7343	33.613	34.032	34.9273
529	524	Chromatin, DNA-binding, DNA repair or DNA replication protein	NFKBIA	IkB-alpha	§32, §36	NF-kappa-B inhibitor alpha	P25963	http://www.phosphosite.org/proteinAction.do?id=990&showAllSites=true	36	LLDDRHDS*GLDSMKD, RHDSGLDS*MKDEEYE	CK2-A1, IKK-alpha, IKK-beta, IKK-epsilon, Nik, RSK2, SGK1, p90RSK		LLDDRHDS*GLDS*MKDEEYEQMVK	3	971.729	8365														8365	8153		8927	8410				7676	7958					35.7835	35.7178		35.2898	35.7592
530	525	Chromatin, DNA-binding, DNA repair or DNA replication protein	NFKBIA	IkB-alpha	§32, §36	NF-kappa-B inhibitor alpha	P25963	http://www.phosphosite.org/proteinAction.do?id=990&showAllSites=true	36	LLDDRHDS*GLDSMKD, RHDSGLDS*MKDEEYE	CK2-A1, IKK-alpha, IKK-beta, IKK-epsilon, Nik, RSK2, SGK1, p90RSK		LLDDRHDS*GLDS*MKDEEYEQMVK	4	729.048	8342	8163													8342	8153	8954	8906	8431	8691	8884		7676	7958					35.7835	35.7178	35.4203	35.225	35.8282	36.4345
531	526	Chromatin, DNA-binding, DNA repair or DNA replication protein	NFKBIA	IkB-alpha	§32, §36, §42	NF-kappa-B inhibitor alpha	P25963	http://www.phosphosite.org/proteinAction.do?id=990&showAllSites=true	36	LLDDRHDS*GLDSMKD, RHDSGLDS*MKDEEYE, DSMKDEEY*EQMVKEL	CK2-A1, IKK-alpha, IKK-beta, IKK-epsilon, InsR, Lck, Nik, RSK2, SGK1, Src, p90RSK	NFkB-p65	LLDDRHDS*GLDS*MKDEEY*EQMVK	3	998.384	7738	7541													7738	7543													33.7625	33.7108
532	527	Chromatin, DNA-binding, DNA repair or DNA replication protein	NFKBIA	IkB-alpha	§32, §36, §42	NF-kappa-B inhibitor alpha	P25963	http://www.phosphosite.org/proteinAction.do?id=990&showAllSites=true	36	LLDDRHDS*GLDSMKD, RHDSGLDS*MKDEEYE, DSMKDEEY*EQMVKEL	CK2-A1, IKK-alpha, IKK-beta, IKK-epsilon, InsR, Lck, Nik, RSK2, SGK1, Src, p90RSK	NFkB-p65	LLDDRHDS*GLDS*MKDEEY*EQMVK	4	749.04	7734														7734	7522					8183						10846		33.7625	33.6433
533	528	Chromatin, DNA-binding, DNA repair or DNA replication protein	NFKBIE; NFKBIE	IkB-epsilon; IkB-epsilon iso3		NF-kappa-B inhibitor epsilon	O00221; Q96F31	http://www.phosphosite.org/proteinAction.do?id=6938&showAllSites=true	53; 45				KGPDEAEESQYDSGIESLR	3	730.646											9693
534	529	Chromatin, DNA-binding, DNA repair or DNA replication protein	NFKBIE; NFKBIE	IkB-epsilon; IkB-epsilon iso3	§157; §80	NF-kappa-B inhibitor epsilon	O00221; Q96F31	http://www.phosphosite.org/proteinAction.do?id=6938&showAllSites=true	53; 45	AEESQYDS*GIESLRS; AEESQYDS*GIESLRS			KGPDEAEESQYDS*GIESLR	2	1095.47	6708											9526			6688	6481	7174	7155	6741				6103		9708	9526	9769	9434	30.0577	30.0358	29.6615	29.6993	30.2692
535	530	Chromatin, DNA-binding, DNA repair or DNA replication protein	NFKBIE; NFKBIE	IkB-epsilon; IkB-epsilon iso3	§157; §80	NF-kappa-B inhibitor epsilon	O00221; Q96F31	http://www.phosphosite.org/proteinAction.do?id=6938&showAllSites=true	53; 45	AEESQYDS*GIESLRS; AEESQYDS*GIESLRS			KGPDEAEESQYDS*GIESLR	3	730.646	6674	6450			6726		7001					9492	9777	9439	6674	6481	7174	7155	6720	7055	7004	6920	6103	6341	9708	9506	9790	9434	30.0577	30.0358	29.6615	29.6993	30.1957	31.2048
536	531	Chromatin, DNA-binding, DNA repair or DNA replication protein	NFKBIE; NFKBIE	IkB-epsilon; IkB-epsilon iso3	§157, §161; §80, §84	NF-kappa-B inhibitor epsilon	O00221; Q96F31	http://www.phosphosite.org/proteinAction.do?id=6938&showAllSites=true	53; 45	AEESQYDS*GIESLRS, QYDSGIES*LRSLRSL; AEESQYDS*GIESLRS, QYDSGIES*LRSLRSL			KGPDEAEESQYDS*GIES*LR	3	757.301	6620	6425													6625	6425			6762		6762	6695		6735					29.841	29.8973			30.3357
537	532	Chromatin, DNA-binding, DNA repair or DNA replication protein	NFKBIE; NFKBIE	IkB-epsilon; IkB-epsilon iso3	§157, §161, 164; §80, §84, 87	NF-kappa-B inhibitor epsilon	O00221; Q96F31	http://www.phosphosite.org/proteinAction.do?id=6938&showAllSites=true	53; 45	AEESQYDS*GIESLRS, QYDSGIES*LRSLRSL, SGIESLRS*LRSLPES; AEESQYDS*GIESLRS, QYDSGIES*LRSLRSL, SGIESLRS*LRSLPES			KGPDEAEESQYDS*GIES*LRS*LR	3	902.696	8694	8527													8704	8527													36.9652	36.9245
538	Cytoskeletal protein
539	533	Cytoskeletal protein	ACTB; ACTBL2; ACTG1; ERAL1	ACTB; ACTBL2; ACTG1; ERAL1		actin, cytoplasmic 1	P60709; Q562R1; P63261; O75616	http://www.phosphosite.org/proteinAction.do?id=4107&showAllSites=true	42; 42; 42; 48				CDVDIR	2	389.182				2894	2510	2795	2459	2376	2140	2332					2426	2328	2925	2892	2507	2795	2479	2376	2138	2350	4228	4126	4269	4075	14.7088	14.7673	14.475	14.63	15.1296	16.2041
540	534	Cytoskeletal protein	ACTB; ACTG1	ACTB; ACTG1		actin, cytoplasmic 1	P60709; P63261	http://www.phosphosite.org/proteinAction.do?id=4107&showAllSites=true	42; 42				CPEALFQPSFLGM#ESCGIHETTFNSIM#K	3	1088.49	13156	12983		14415	13847	13957	14526	14401	12811	13139	17183	17035	17264	16847	13194	12997	14222	14425	13856	13948	14556	14401	12841	13124	17218	17108	17323	16847	52.0747	51.913	51.1068	51.0263	51.3435	51.4027
541	535	Cytoskeletal protein	ACTB; ACTG1	ACTB; ACTG1		actin, cytoplasmic 1	P60709; P63261	http://www.phosphosite.org/proteinAction.do?id=4107&showAllSites=true	42; 42				CPEALFQPSFLGM#ESCGIHETTFNSIM#K	3	1088.49				14478			14510			13179					13194	12997	14222	14425	13856	13948	14556	14401	12841	13124	17218	17108	17323	16847	52.0747	51.913	51.1068	51.0263	51.3435	51.4027
542	536	Cytoskeletal protein	ACTB; ACTG1	ACTB; ACTG1		actin, cytoplasmic 1	P60709; P63261	http://www.phosphosite.org/proteinAction.do?id=4107&showAllSites=true	42; 42				CPEALFQPSFLGM#ESCGIHETTFNSIMK	3	1083.16		14529		16170			18023	16106		14909
543	537	Cytoskeletal protein	ACTB; ACTG1	ACTB; ACTG1		actin, cytoplasmic 1	P60709; P63261	http://www.phosphosite.org/proteinAction.do?id=4107&showAllSites=true	42; 42				CPEALFQPSFLGM#ESCGIHETTFNSIMK	3	1083.16								16225
544	538	Cytoskeletal protein	ACTB; ACTG1	ACTB; ACTG1		actin, cytoplasmic 1	P60709; P63261	http://www.phosphosite.org/proteinAction.do?id=4107&showAllSites=true	42; 42				CPEALFQPSFLGM#ESCGIHETTFNSIMK	3	1083.16								17639
545	539	Cytoskeletal protein	ACTB; ACTG1	ACTB; ACTG1		actin, cytoplasmic 1	P60709; P63261	http://www.phosphosite.org/proteinAction.do?id=4107&showAllSites=true	42; 42				CPEALFQPSFLGM#ESCGIHETTFNSIMK	4	812.62	14781
546	540	Cytoskeletal protein	ACTB; ACTG1	ACTB; ACTG1		actin, cytoplasmic 1	P60709; P63261	http://www.phosphosite.org/proteinAction.do?id=4107&showAllSites=true	42; 42				CPEALFQPSFLGMESCGIHETTFNSIM#K	3	1083.16	14625	14368		16026	15480	15548	16164	15971	14370	14653					14622	14443	15797	16000	15480	15481	16164	16029	14403	14709	18751	18746	18898	18522	56.5663	56.6053	55.4118	55.3072	55.7353	55.5448
547	541	Cytoskeletal protein	ACTB; ACTG1	ACTB; ACTG1		actin, cytoplasmic 1	P60709; P63261	http://www.phosphosite.org/proteinAction.do?id=4107&showAllSites=true	42; 42				CPEALFQPSFLGMESCGIHETTFNSIM#K	3	1083.16	14606						17993	17703							14622	14443	15797	16000	15480	15481	16164	16029	14403	14709	18751	18746	18898	18522	56.5663	56.6053	55.4118	55.3072	55.7353	55.5448
548	542	Cytoskeletal protein	ACTB; ACTG1	ACTB; ACTG1		actin, cytoplasmic 1	P60709; P63261	http://www.phosphosite.org/proteinAction.do?id=4107&showAllSites=true	42; 42				CPEALFQPSFLGMESCGIHETTFNSIM#K	4	812.62	14793	14391													14793	14380		16042	15662	15523	16236	16029	14529	14709	18835	18578	18898	18417	56.689	56.3937		55.4223	56.1932	55.6612
549	543	Cytoskeletal protein	ACTB; ACTG1	ACTB; ACTG1		actin, cytoplasmic 1	P60709; P63261	http://www.phosphosite.org/proteinAction.do?id=4107&showAllSites=true	42; 42				CPEALFQPSFLGMESCGIHETTFNSIM#K	4	812.62		14512													14793	14380		16042	15662	15523	16236	16029	14529	14709	18835	18578	18898	18417	56.689	56.3937		55.4223	56.1932	55.6612
550	544	Cytoskeletal protein	ACTB; ACTG1	ACTB; ACTG1		actin, cytoplasmic 1	P60709; P63261	http://www.phosphosite.org/proteinAction.do?id=4107&showAllSites=true	42; 42				CPEALFQPSFLGMESCGIHETTFNSIMK	3	1077.83	16128			17690	17056	17155	17917	17611	15965	16245					16148	15730	17558	17743	17056	17216	17917	17688	16041	16298	20263	20193	20563	19977	61.2785	61.1628	60.318	60.1712	60.2503	60.351
551	545	Cytoskeletal protein	ACTB; ACTG1	ACTB; ACTG1		actin, cytoplasmic 1	P60709; P63261	http://www.phosphosite.org/proteinAction.do?id=4107&showAllSites=true	42; 42				CPEALFQPSFLGMESCGIHETTFNSIMK	3	1077.83									15983						16148	15730	17558	17743	17056	17216	17917	17688	16041	16298	20263	20193	20563	19977	61.2785	61.1628	60.318	60.1712	60.2503	60.351
552	546	Cytoskeletal protein	ACTB; ACTG1	ACTB; ACTG1		actin, cytoplasmic 1	P60709; P63261	http://www.phosphosite.org/proteinAction.do?id=4107&showAllSites=true	42; 42				CPEALFQPSFLGMESCGIHETTFNSIMK	4	808.621	16142			17750	17093	17199		17735	16056	16309					16169	15793	17558	17743	17093	17237	17955	17735	16041	16298		20214	20143	19767	61.3427	61.3943	60.318	60.1712	60.2503	60.408
553	547	Cytoskeletal protein	ACTB; ACTG1	ACTB; ACTG1		actin, cytoplasmic 1	P60709; P63261	http://www.phosphosite.org/proteinAction.do?id=4107&showAllSites=true	42; 42				CPEALFQPSFLGMESCGIHETTFNSIMK	4	808.621									16075	16354					16169	15793	17558	17743	17093	17237	17955	17735	16041	16298		20214	20143	19767	61.3427	61.3943	60.318	60.1712	60.2503	60.408
554	548	Cytoskeletal protein	ACTB	ACTB		actin, cytoplasmic 1	P60709	http://www.phosphosite.org/proteinAction.do?id=4107&showAllSites=true	42				DDDIAALVVDNGSGM#CK	2	898.395	9640	9488	10609	10667	9911	10199	10471	10360	9091	9801		14013	13701	13077	9694	9563	10481	10512	9987	10237	10561	10626	9213	9433	13501	13754	13547	13135	40.4672	40.481	40.2162	40.103	40.4488	41.0277
555	549	Cytoskeletal protein	ACTB	ACTB		actin, cytoplasmic 1	P60709	http://www.phosphosite.org/proteinAction.do?id=4107&showAllSites=true	42				DDDIAALVVDNGSGM#CK	2	898.395	10067	9695	10396	10434	10152		10738	10626	9585	9330		13289	13960	13309	9694	9563	10481	10512	9987	10237	10561	10626	9213	9433	13501	13754	13547	13135	40.4672	40.481	40.2162	40.103	40.4488	41.0277
556	550	Cytoskeletal protein	ACTB	ACTB		actin, cytoplasmic 1	P60709	http://www.phosphosite.org/proteinAction.do?id=4107&showAllSites=true	42				DDDIAALVVDNGSGM#CK	2	898.395	9849	9933	11107	10905	10192		11611	11164	9340	9560		13523	14250	13565	9694	9563	10481	10512	9987	10237	10561	10626	9213	9433	13501	13754	13547	13135	40.4672	40.481	40.2162	40.103	40.4488	41.0277
557	551	Cytoskeletal protein	ACTB	ACTB		actin, cytoplasmic 1	P60709	http://www.phosphosite.org/proteinAction.do?id=4107&showAllSites=true	42				DDDIAALVVDNGSGM#CK	2	898.395	11089	11162	10874	11075			11223	10908	9911	10176		14260	14359	13875	9694	9563	10481	10512	9987	10237	10561	10626	9213	9433	13501	13754	13547	13135	40.4672	40.481	40.2162	40.103	40.4488	41.0277
558	552	Cytoskeletal protein	ACTB	ACTB		actin, cytoplasmic 1	P60709	http://www.phosphosite.org/proteinAction.do?id=4107&showAllSites=true	42				DDDIAALVVDNGSGM#CK	2	898.395		9346		11547			11349	11185	10064	10057		13754	13470	14399	9694	9563	10481	10512	9987	10237	10561	10626	9213	9433	13501	13754	13547	13135	40.4672	40.481	40.2162	40.103	40.4488	41.0277
559	553	Cytoskeletal protein	ACTB	ACTB		actin, cytoplasmic 1	P60709	http://www.phosphosite.org/proteinAction.do?id=4107&showAllSites=true	42				DDDIAALVVDNGSGM#CK	2	898.395							11734	11444	9844	10548		14510	14290	13887	9694	9563	10481	10512	9987	10237	10561	10626	9213	9433	13501	13754	13547	13135	40.4672	40.481	40.2162	40.103	40.4488	41.0277
560	554	Cytoskeletal protein	ACTB	ACTB		actin, cytoplasmic 1	P60709	http://www.phosphosite.org/proteinAction.do?id=4107&showAllSites=true	42				DDDIAALVVDNGSGM#CK	2	898.395							12237	11632	10524	10329		15019	14715	14383	9694	9563	10481	10512	9987	10237	10561	10626	9213	9433	13501	13754	13547	13135	40.4672	40.481	40.2162	40.103	40.4488	41.0277
561	555	Cytoskeletal protein	ACTB	ACTB		actin, cytoplasmic 1	P60709	http://www.phosphosite.org/proteinAction.do?id=4107&showAllSites=true	42				DDDIAALVVDNGSGM#CK	2	898.395								11882	10292	26271		14770	14988	14741	9694	9563	10481	10512	9987	10237	10561	10626	9213	9433	13501	13754	13547	13135	40.4672	40.481	40.2162	40.103	40.4488	41.0277
562	556	Cytoskeletal protein	ACTB	ACTB		actin, cytoplasmic 1	P60709	http://www.phosphosite.org/proteinAction.do?id=4107&showAllSites=true	42				DDDIAALVVDNGSGM#CK	2	898.395								11740	26016	26281		15151	14731		9694	9563	10481	10512	9987	10237	10561	10626	9213	9433	13501	13754	13547	13135	40.4672	40.481	40.2162	40.103	40.4488	41.0277
563	557	Cytoskeletal protein	ACTB	ACTB		actin, cytoplasmic 1	P60709	http://www.phosphosite.org/proteinAction.do?id=4107&showAllSites=true	42				DDDIAALVVDNGSGM#CK	2	898.395								28976	10630	26873			26242		9694	9563	10481	10512	9987	10237	10561	10626	9213	9433	13501	13754	13547	13135	40.4672	40.481	40.2162	40.103	40.4488	41.0277
564	558	Cytoskeletal protein	ACTB	ACTB		actin, cytoplasmic 1	P60709	http://www.phosphosite.org/proteinAction.do?id=4107&showAllSites=true	42				DDDIAALVVDNGSGM#CK	2	898.395									11182	10793					9694	9563	10481	10512	9987	10237	10561	10626	9213	9433	13501	13754	13547	13135	40.4672	40.481	40.2162	40.103	40.4488	41.0277
565	559	Cytoskeletal protein	ACTB	ACTB		actin, cytoplasmic 1	P60709	http://www.phosphosite.org/proteinAction.do?id=4107&showAllSites=true	42				DDDIAALVVDNGSGM#CK	2	898.395									11052	10849					9694	9563	10481	10512	9987	10237	10561	10626	9213	9433	13501	13754	13547	13135	40.4672	40.481	40.2162	40.103	40.4488	41.0277
566	560	Cytoskeletal protein	ACTB	ACTB		actin, cytoplasmic 1	P60709	http://www.phosphosite.org/proteinAction.do?id=4107&showAllSites=true	42				DDDIAALVVDNGSGM#CK	2	898.395									10817	11287					9694	9563	10481	10512	9987	10237	10561	10626	9213	9433	13501	13754	13547	13135	40.4672	40.481	40.2162	40.103	40.4488	41.0277
567	561	Cytoskeletal protein	ACTB	ACTB		actin, cytoplasmic 1	P60709	http://www.phosphosite.org/proteinAction.do?id=4107&showAllSites=true	42				DDDIAALVVDNGSGM#CK	2	898.395									11914	11542					9694	9563	10481	10512	9987	10237	10561	10626	9213	9433	13501	13754	13547	13135	40.4672	40.481	40.2162	40.103	40.4488	41.0277
568	562	Cytoskeletal protein	ACTB	ACTB		actin, cytoplasmic 1	P60709	http://www.phosphosite.org/proteinAction.do?id=4107&showAllSites=true	42				DDDIAALVVDNGSGM#CK	2	898.395									11450	11804					9694	9563	10481	10512	9987	10237	10561	10626	9213	9433	13501	13754	13547	13135	40.4672	40.481	40.2162	40.103	40.4488	41.0277
569	563	Cytoskeletal protein	ACTB	ACTB		actin, cytoplasmic 1	P60709	http://www.phosphosite.org/proteinAction.do?id=4107&showAllSites=true	42				DDDIAALVVDNGSGM#CK	2	898.395									11724	11044					9694	9563	10481	10512	9987	10237	10561	10626	9213	9433	13501	13754	13547	13135	40.4672	40.481	40.2162	40.103	40.4488	41.0277
570	564	Cytoskeletal protein	ACTB	ACTB		actin, cytoplasmic 1	P60709	http://www.phosphosite.org/proteinAction.do?id=4107&showAllSites=true	42				DDDIAALVVDNGSGM#CK	2	898.395									12210	12025					9694	9563	10481	10512	9987	10237	10561	10626	9213	9433	13501	13754	13547	13135	40.4672	40.481	40.2162	40.103	40.4488	41.0277
571	565	Cytoskeletal protein	ACTB	ACTB		actin, cytoplasmic 1	P60709	http://www.phosphosite.org/proteinAction.do?id=4107&showAllSites=true	42				DDDIAALVVDNGSGM#CK	2	898.395									12709	12745					9694	9563	10481	10512	9987	10237	10561	10626	9213	9433	13501	13754	13547	13135	40.4672	40.481	40.2162	40.103	40.4488	41.0277
572	566	Cytoskeletal protein	ACTB	ACTB		actin, cytoplasmic 1	P60709	http://www.phosphosite.org/proteinAction.do?id=4107&showAllSites=true	42				DDDIAALVVDNGSGM#CK	2	898.395									11981	12267					9694	9563	10481	10512	9987	10237	10561	10626	9213	9433	13501	13754	13547	13135	40.4672	40.481	40.2162	40.103	40.4488	41.0277
573	567	Cytoskeletal protein	ACTB	ACTB		actin, cytoplasmic 1	P60709	http://www.phosphosite.org/proteinAction.do?id=4107&showAllSites=true	42				DDDIAALVVDNGSGM#CK	2	898.395										9106					9694	9563	10481	10512	9987	10237	10561	10626	9213	9433	13501	13754	13547	13135	40.4672	40.481	40.2162	40.103	40.4488	41.0277
574	568	Cytoskeletal protein	ACTB	ACTB		actin, cytoplasmic 1	P60709	http://www.phosphosite.org/proteinAction.do?id=4107&showAllSites=true	42				DDDIAALVVDNGSGM#CK	3	599.266	9654	9503	10441	10452	9991	10305	10500	10412	9151	9371		13295	13487	13095	9694	9584	10481	10512	9966	10258	10540	10430	9151	9433	13501	13552	13547	13135	40.4672	40.5423	40.2162	40.103	40.3865	41.0848
575	569	Cytoskeletal protein	ACTB	ACTB		actin, cytoplasmic 1	P60709	http://www.phosphosite.org/proteinAction.do?id=4107&showAllSites=true	42				DDDIAALVVDNGSGM#CK	3	599.266		9717							9386	9602		13552	13775		9694	9584	10481	10512	9966	10258	10540	10430	9151	9433	13501	13552	13547	13135	40.4672	40.5423	40.2162	40.103	40.3865	41.0848
576	570	Cytoskeletal protein	ACTB	ACTB		actin, cytoplasmic 1	P60709	http://www.phosphosite.org/proteinAction.do?id=4107&showAllSites=true	42				DDDIAALVVDNGSGM#CK	3	599.266										9848					9694	9584	10481	10512	9966	10258	10540	10430	9151	9433	13501	13552	13547	13135	40.4672	40.5423	40.2162	40.103	40.3865	41.0848
577	571	Cytoskeletal protein	ACTB	ACTB		actin, cytoplasmic 1	P60709	http://www.phosphosite.org/proteinAction.do?id=4107&showAllSites=true	42				DDDIAALVVDNGSGMCK	2	890.398	11412	11277		12475	12171	12130	12331	12475	10998	12084	13422	15115	15315	14914	11262	11128	12208	12475	11718	11939	12432	12325	10871	11252	15307	15176	15349	14952	45.7447	45.652	45.3205	45.2488	45.411	45.8692
578	572	Cytoskeletal protein	ACTB	ACTB		actin, cytoplasmic 1	P60709	http://www.phosphosite.org/proteinAction.do?id=4107&showAllSites=true	42				DDDIAALVVDNGSGMCK	2	890.398	11204	11066		12221	11912	11880	12863	13549	11229	12313	13882				11262	11128	12208	12475	11718	11939	12432	12325	10871	11252	15307	15176	15349	14952	45.7447	45.652	45.3205	45.2488	45.411	45.8692
579	573	Cytoskeletal protein	ACTB	ACTB		actin, cytoplasmic 1	P60709	http://www.phosphosite.org/proteinAction.do?id=4107&showAllSites=true	42				DDDIAALVVDNGSGMCK	2	890.398		11500		12983	12136	12333	12602	12745	10769	11730	13650				11262	11128	12208	12475	11718	11939	12432	12325	10871	11252	15307	15176	15349	14952	45.7447	45.652	45.3205	45.2488	45.411	45.8692
580	574	Cytoskeletal protein	ACTB	ACTB		actin, cytoplasmic 1	P60709	http://www.phosphosite.org/proteinAction.do?id=4107&showAllSites=true	42				DDDIAALVVDNGSGMCK	2	890.398				13602	11658		13714	12231	11752	11252	14392				11262	11128	12208	12475	11718	11939	12432	12325	10871	11252	15307	15176	15349	14952	45.7447	45.652	45.3205	45.2488	45.411	45.8692
581	575	Cytoskeletal protein	ACTB	ACTB		actin, cytoplasmic 1	P60709	http://www.phosphosite.org/proteinAction.do?id=4107&showAllSites=true	42				DDDIAALVVDNGSGMCK	2	890.398				12643	12492		14369	14202	11483	11484	14149				11262	11128	12208	12475	11718	11939	12432	12325	10871	11252	15307	15176	15349	14952	45.7447	45.652	45.3205	45.2488	45.411	45.8692
582	576	Cytoskeletal protein	ACTB	ACTB		actin, cytoplasmic 1	P60709	http://www.phosphosite.org/proteinAction.do?id=4107&showAllSites=true	42				DDDIAALVVDNGSGMCK	2	890.398				13560			14504	14453	11989	10775	14734				11262	11128	12208	12475	11718	11939	12432	12325	10871	11252	15307	15176	15349	14952	45.7447	45.652	45.3205	45.2488	45.411	45.8692
583	577	Cytoskeletal protein	ACTB	ACTB		actin, cytoplasmic 1	P60709	http://www.phosphosite.org/proteinAction.do?id=4107&showAllSites=true	42				DDDIAALVVDNGSGMCK	2	890.398				12733			14201	28994	25994	13216	15242				11262	11128	12208	12475	11718	11939	12432	12325	10871	11252	15307	15176	15349	14952	45.7447	45.652	45.3205	45.2488	45.411	45.8692
584	578	Cytoskeletal protein	ACTB	ACTB		actin, cytoplasmic 1	P60709	http://www.phosphosite.org/proteinAction.do?id=4107&showAllSites=true	42				DDDIAALVVDNGSGMCK	2	890.398				13310			14356	14112	25990	11021	14473				11262	11128	12208	12475	11718	11939	12432	12325	10871	11252	15307	15176	15349	14952	45.7447	45.652	45.3205	45.2488	45.411	45.8692
585	579	Cytoskeletal protein	ACTB	ACTB		actin, cytoplasmic 1	P60709	http://www.phosphosite.org/proteinAction.do?id=4107&showAllSites=true	42				DDDIAALVVDNGSGMCK	2	890.398				13240			29314		12220	12974	14990				11262	11128	12208	12475	11718	11939	12432	12325	10871	11252	15307	15176	15349	14952	45.7447	45.652	45.3205	45.2488	45.411	45.8692
586	580	Cytoskeletal protein	ACTB	ACTB		actin, cytoplasmic 1	P60709	http://www.phosphosite.org/proteinAction.do?id=4107&showAllSites=true	42				DDDIAALVVDNGSGMCK	2	890.398				12106					12921	12709	15240				11262	11128	12208	12475	11718	11939	12432	12325	10871	11252	15307	15176	15349	14952	45.7447	45.652	45.3205	45.2488	45.411	45.8692
587	581	Cytoskeletal protein	ACTB	ACTB		actin, cytoplasmic 1	P60709	http://www.phosphosite.org/proteinAction.do?id=4107&showAllSites=true	42				DDDIAALVVDNGSGMCK	2	890.398									12669	26785					11262	11128	12208	12475	11718	11939	12432	12325	10871	11252	15307	15176	15349	14952	45.7447	45.652	45.3205	45.2488	45.411	45.8692
588	582	Cytoskeletal protein	ACTB	ACTB		actin, cytoplasmic 1	P60709	http://www.phosphosite.org/proteinAction.do?id=4107&showAllSites=true	42				DDDIAALVVDNGSGMCK	2	890.398									12409	26747					11262	11128	12208	12475	11718	11939	12432	12325	10871	11252	15307	15176	15349	14952	45.7447	45.652	45.3205	45.2488	45.411	45.8692
589	583	Cytoskeletal protein	ACTB	ACTB		actin, cytoplasmic 1	P60709	http://www.phosphosite.org/proteinAction.do?id=4107&showAllSites=true	42				DDDIAALVVDNGSGMCK	2	890.398									14906	26250					11262	11128	12208	12475	11718	11939	12432	12325	10871	11252	15307	15176	15349	14952	45.7447	45.652	45.3205	45.2488	45.411	45.8692
590	584	Cytoskeletal protein	ACTB	ACTB		actin, cytoplasmic 1	P60709	http://www.phosphosite.org/proteinAction.do?id=4107&showAllSites=true	42				DDDIAALVVDNGSGMCK	2	890.398										15145					11262	11128	12208	12475	11718	11939	12432	12325	10871	11252	15307	15176	15349	14952	45.7447	45.652	45.3205	45.2488	45.411	45.8692
591	585	Cytoskeletal protein	ACTB	ACTB		actin, cytoplasmic 1	P60709	http://www.phosphosite.org/proteinAction.do?id=4107&showAllSites=true	42				DDDIAALVVDNGSGMCK	3	593.934	11223	11088		12629	11677	11919	12605	12305	11019	11315	13698	15136	15373		11262	11128	12187	12629	11739	11960	12432	12346	10871	11315	15307	15176	15349	14952	45.7447	45.652	45.259	45.2488	45.4703	45.926
592	586	Cytoskeletal protein	ACTB	ACTB		actin, cytoplasmic 1	P60709	http://www.phosphosite.org/proteinAction.do?id=4107&showAllSites=true	42				DDDIAALVVDNGSGMCK	3	593.934	11460	11067		12242			12337		11953	11071	13430				11262	11128	12187	12629	11739	11960	12432	12346	10871	11315	15307	15176	15349	14952	45.7447	45.652	45.259	45.2488	45.4703	45.926
593	587	Cytoskeletal protein	ACTB	ACTB		actin, cytoplasmic 1	P60709	http://www.phosphosite.org/proteinAction.do?id=4107&showAllSites=true	42				DDDIAALVVDNGSGMCK	3	593.934									10790	12235	15266				11262	11128	12187	12629	11739	11960	12432	12346	10871	11315	15307	15176	15349	14952	45.7447	45.652	45.259	45.2488	45.4703	45.926
594	588	Cytoskeletal protein	ACTB	ACTB		actin, cytoplasmic 1	P60709	http://www.phosphosite.org/proteinAction.do?id=4107&showAllSites=true	42				DDDIAALVVDNGSGMCK	3	593.934									11650	11937					11262	11128	12187	12629	11739	11960	12432	12346	10871	11315	15307	15176	15349	14952	45.7447	45.652	45.259	45.2488	45.4703	45.926
595	589	Cytoskeletal protein	ACTB; ACTG1	ACTB; ACTG1		actin, cytoplasmic 1	P60709; P63261	http://www.phosphosite.org/proteinAction.do?id=4107&showAllSites=true	42; 42				DLYANTVLSGGTTM#YPGIADR	2	1116.04	11152			12151			12283	12136	10722	10984		14977	15166	14771	11157	11023	12040	12136	11550	11792	12283	12121	10731	10974	15118	14977	15181	14784	45.3823	45.3003	44.8312	44.7885	44.9595	45.4587
596	590	Cytoskeletal protein	ACTB; ACTG1	ACTB; ACTG1		actin, cytoplasmic 1	P60709; P63261	http://www.phosphosite.org/proteinAction.do?id=4107&showAllSites=true	42; 42				DLYANTVLSGGTTM#YPGIADR	3	744.36	11140	11029		12128	11566		12233	12114	10698	10950		14974	15165	14767	11157	11023	12040	12157	11550	11792	12233	12161	10710	10989	15118	15008	15165	14784	45.3823	45.3003	44.8312	44.8492	44.9595	45.4587
597	591	Cytoskeletal protein	ACTB; ACTG1	ACTB; ACTG1		actin, cytoplasmic 1	P60709; P63261	http://www.phosphosite.org/proteinAction.do?id=4107&showAllSites=true	42; 42				DLYANTVLSGGTTM#YPGIADR	3	744.36									10684						11157	11023	12040	12157	11550	11792	12233	12161	10710	10989	15118	15008	15165	14784	45.3823	45.3003	44.8312	44.8492	44.9595	45.4587
598	592	Cytoskeletal protein	ACTB; ACTG1	ACTB; ACTG1		actin, cytoplasmic 1	P60709; P63261	http://www.phosphosite.org/proteinAction.do?id=4107&showAllSites=true	42; 42				DLYANTVLSGGTTMYPGIADR	2	1116.04	12784	12638			13468		14209	14108	12459	12738	15101				12774	12640	13844	14089	13499	13630	14232	14185	12465	12788	16966	16814	17050	16611	50.7238	50.7275	50.051	50.1345	50.389	50.5618
599	593	Cytoskeletal protein	ACTB; ACTG1	ACTB; ACTG1		actin, cytoplasmic 1	P60709; P63261	http://www.phosphosite.org/proteinAction.do?id=4107&showAllSites=true	42; 42				DLYANTVLSGGTTMYPGIADR	2	1116.04							14224	14185			15089				12774	12640	13844	14089	13499	13630	14232	14185	12465	12788	16966	16814	17050	16611	50.7238	50.7275	50.051	50.1345	50.389	50.5618
600	594	Cytoskeletal protein	ACTB; ACTG1	ACTB; ACTG1		actin, cytoplasmic 1	P60709; P63261	http://www.phosphosite.org/proteinAction.do?id=4107&showAllSites=true	42; 42				DLYANTVLSGGTTMYPGIADR	3	739.028		12651		14056	13461	13603									12774	12619	13844	14068	13461	13618	14211	14082	12444	12788	16966	16814	17050	16611	50.7238	50.6573	50.051	50.0788	50.3333	50.5027
601	595	Cytoskeletal protein	ACTB; ACTBL2; ACTG1; POTEE; POTEF; POTEI; POTEJ	ACTB; ACTBL2; ACTG1; POTE2; POTEF; POTEI; POTEJ		actin, cytoplasmic 1	P60709; Q562R1; P63261; Q6S8J3; A5A3E0; P0CG38; P0CG39	http://www.phosphosite.org/proteinAction.do?id=4107&showAllSites=true	42; 42; 42; 121; 121; 121; 117				EKLCYVALDFEQE	2	822.385	11576	11421													11619	11421		12346	11970	12904				11251	15412	15974	15496	15099	46.9495	46.6405		45.3655	46.1172	48.5328
602	596	Cytoskeletal protein	ACTB; ACTG1; POTEE	ACTB; ACTG1; POTE2		actin, cytoplasmic 1	P60709; P63261; Q6S8J3	http://www.phosphosite.org/proteinAction.do?id=4107&showAllSites=true	42; 42; 121				EKLCYVALDFEQEM#ATAASSSSLEK	3	941.774		11035													11262	11035		12220	11613	11792	12201	12079	10766	11052	15097	14987	15160	14721	45.7447	45.5813		45.022	45.1278	45.4587
603	597	Cytoskeletal protein	ACTB; ACTG1; POTEE	ACTB; ACTG1; POTE2		actin, cytoplasmic 1	P60709; P63261; Q6S8J3	http://www.phosphosite.org/proteinAction.do?id=4107&showAllSites=true	42; 42; 121				EKLCYVALDFEQEMATAASSSSLEK	3	936.442	16241			17803	17165	17203	18103	17816			20377	20300	20589	20062	16358	16171	17642	17932	17467	17258	18102	17816	16188	16466	20410	20298	20626	20062	61.9408	62.6692	60.5457	60.6928	61.1742	60.4673
604	598	Cytoskeletal protein	ACTB; ACTG1; POTEE	ACTB; ACTG1; POTE2		actin, cytoplasmic 1	P60709; P63261; Q6S8J3	http://www.phosphosite.org/proteinAction.do?id=4107&showAllSites=true	42; 42; 121				EKLCYVALDFEQEMATAASSSSLEK	3	936.442						17193									16358	16171	17642	17932	17467	17258	18102	17816	16188	16466	20410	20298	20626	20062	61.9408	62.6692	60.5457	60.6928	61.1742	60.4673
605	599	Cytoskeletal protein	ACTB; ACTG1; POTEE	ACTB; ACTG1; POTE2		actin, cytoplasmic 1	P60709; P63261; Q6S8J3	http://www.phosphosite.org/proteinAction.do?id=4107&showAllSites=true	42; 42; 121				EKLCYVALDFEQEMATAASSSSLEK	3	936.442						17443									16358	16171	17642	17932	17467	17258	18102	17816	16188	16466	20410	20298	20626	20062	61.9408	62.6692	60.5457	60.6928	61.1742	60.4673
606	600	Cytoskeletal protein	ACTB; ACTG1; POTEE	ACTB; ACTG1; POTE2		actin, cytoplasmic 1	P60709; P63261; Q6S8J3	http://www.phosphosite.org/proteinAction.do?id=4107&showAllSites=true	42; 42; 121				EKLCYVALDFEQEMATAASSSSLEK	4	702.583					17230										16253	15793	17642	17869	17230	17237					20473	20361	20668	20061	61.6095	61.3943	60.5457	60.5162	60.5397	60.408
607	601	Cytoskeletal protein	ACTB; ACTG1	ACTB; ACTG1		actin, cytoplasmic 1	P60709; P63261	http://www.phosphosite.org/proteinAction.do?id=4107&showAllSites=true	42; 42				EKM#TQIM#FETFNTPAM#YVAIQAVLSLYASGR	3	1186.92	21092	20139													21100	20139		23361	22780			23463	21522	21946	25146				77.0957	76.863		76.0233	76.0283
608	602	Cytoskeletal protein	ACTB; ACTG1	ACTB; ACTG1		actin, cytoplasmic 1	P60709; P63261	http://www.phosphosite.org/proteinAction.do?id=4107&showAllSites=true	42; 42				EKM#TQIM#FETFNTPAM#YVAIQAVLSLYASGR	3	1186.92	20954														21100	20139		23361	22780			23463	21522	21946	25146				77.0957	76.863		76.0233	76.0283
609	603	Cytoskeletal protein	ACTB; ACTG1	ACTB; ACTG1		actin, cytoplasmic 1	P60709; P63261	http://www.phosphosite.org/proteinAction.do?id=4107&showAllSites=true	42; 42				EKM#TQIM#FETFNTPAM#YVAIQAVLSLYASGR	4	890.438	20970														20970	20206			22696				21501	21757	24819	24726	25558	24692	77.0957	76.7948			75.7863
610	604	Cytoskeletal protein	ACTB; ACTG1	ACTB; ACTG1		actin, cytoplasmic 1	P60709; P63261	http://www.phosphosite.org/proteinAction.do?id=4107&showAllSites=true	42; 42				EKM#TQIM#FETFNTPAMYVAIQAVLSLYASGR	3	1181.58									24103												26586	25248	24103	24319
611	605	Cytoskeletal protein	ACTB; ACTG1	ACTB; ACTG1		actin, cytoplasmic 1	P60709; P63261	http://www.phosphosite.org/proteinAction.do?id=4107&showAllSites=true	42; 42				EKMTQIM#FETFNTPAMYVAIQAVLSLYASGR	3	1176.25	23192														23192				24670	25500	25725		24357		25008		25927		83.73				81.4555	83.7027
612	606	Cytoskeletal protein	ACTB; ACTG1	ACTB; ACTG1		actin, cytoplasmic 1	P60709; P63261	http://www.phosphosite.org/proteinAction.do?id=4107&showAllSites=true	42; 42				EKMTQIMFETFNTPAMYVAIQAVLSLYASGR	3	1170.92							27068														27068	26613	24546	24844
613	607	Cytoskeletal protein	ACTB; ACTG1	ACTB; ACTG1		actin, cytoplasmic 1	P60709; P63261	http://www.phosphosite.org/proteinAction.do?id=4107&showAllSites=true	42; 42				FRCPEALFQPSFLGM#ESCGIHETTFNSIM#K	3	1189.55													16752				13676	13879							16672	16520	16752	16275			49.5735	49.5703
614	608	Cytoskeletal protein	ACTB; ACTG1	ACTB; ACTG1		actin, cytoplasmic 1	P60709; P63261	http://www.phosphosite.org/proteinAction.do?id=4107&showAllSites=true	42; 42				FRCPEALFQPSFLGM#ESCGIHETTFNSIM#K	4	892.411		12562									16653	16459			12732	12577	13697	13858	13290	13387	13980	13831	12276	12582	16653	16499	16735	16275	50.583	50.5192	49.6312	49.5145	49.8107	49.8727
615	609	Cytoskeletal protein	ACTB; ACTG1	ACTB; ACTG1		actin, cytoplasmic 1	P60709; P63261	http://www.phosphosite.org/proteinAction.do?id=4107&showAllSites=true	42; 42				FRCPEALFQPSFLGM#ESCGIHETTFNSIMK	3	1184.21							15576	15355													15576	15315	13628	14415
616	610	Cytoskeletal protein	ACTB; ACTG1	ACTB; ACTG1		actin, cytoplasmic 1	P60709; P63261	http://www.phosphosite.org/proteinAction.do?id=4107&showAllSites=true	42; 42				FRCPEALFQPSFLGM#ESCGIHETTFNSIMK	4	888.412		13931					15610	15382	13819	14105
617	611	Cytoskeletal protein	ACTB; ACTG1	ACTB; ACTG1		actin, cytoplasmic 1	P60709; P63261	http://www.phosphosite.org/proteinAction.do?id=4107&showAllSites=true	42; 42				FRCPEALFQPSFLGMESCGIHETTFNSIM#K	3	1184.21							15416	15164
618	612	Cytoskeletal protein	ACTB; ACTG1	ACTB; ACTG1		actin, cytoplasmic 1	P60709; P63261	http://www.phosphosite.org/proteinAction.do?id=4107&showAllSites=true	42; 42				FRCPEALFQPSFLGMESCGIHETTFNSIM#K	4	888.412					14607			15114			17957				13950	13753	15209	15454	14780	14956	15375	15114	13775	14058	17957	17864	17743	17682	54.4678	54.3367	53.7802	53.8048	53.8125	54.1132
619	613	Cytoskeletal protein	ACTB; ACTG1	ACTB; ACTG1		actin, cytoplasmic 1	P60709; P63261	http://www.phosphosite.org/proteinAction.do?id=4107&showAllSites=true	42; 42				FRCPEALFQPSFLGMESCGIHETTFNSIM#K	4	888.412								15130							13950	13753	15209	15454	14780	14956	15375	15114	13775	14058	17957	17864	17743	17682	54.4678	54.3367	53.7802	53.8048	53.8125	54.1132
620	614	Cytoskeletal protein	ACTB; ACTG1	ACTB; ACTG1		actin, cytoplasmic 1	P60709; P63261	http://www.phosphosite.org/proteinAction.do?id=4107&showAllSites=true	42; 42				FRCPEALFQPSFLGMESCGIHETTFNSIMK	3	1178.88				16795	16180		16875	16612									16571	16798	16191	16237	16875	16680	14697	15503	18856						57.5485	57.5152	57.6277	57.6202
621	615	Cytoskeletal protein	ACTB; ACTG1	ACTB; ACTG1		actin, cytoplasmic 1	P60709; P63261	http://www.phosphosite.org/proteinAction.do?id=4107&showAllSites=true	42; 42				FRCPEALFQPSFLGMESCGIHETTFNSIMK	3	1178.88				16806	16191			16684									16571	16798	16191	16237	16875	16680	14697	15503	18856						57.5485	57.5152	57.6277	57.6202
622	616	Cytoskeletal protein	ACTB; ACTG1	ACTB; ACTG1		actin, cytoplasmic 1	P60709; P63261	http://www.phosphosite.org/proteinAction.do?id=4107&showAllSites=true	42; 42				FRCPEALFQPSFLGMESCGIHETTFNSIMK	3	1178.88				16850	16156			16593									16571	16798	16191	16237	16875	16680	14697	15503	18856						57.5485	57.5152	57.6277	57.6202
623	617	Cytoskeletal protein	ACTB; ACTG1	ACTB; ACTG1		actin, cytoplasmic 1	P60709; P63261	http://www.phosphosite.org/proteinAction.do?id=4107&showAllSites=true	42; 42				FRCPEALFQPSFLGMESCGIHETTFNSIMK	4	884.413	15324					16136	16888	16598	14996						15316	15019	16571	16798	16124	16136	16888	16701	15075	15484			19486		58.6675	58.5318	57.5485	57.5152	57.4578	57.5053
624	618	Cytoskeletal protein	ACTB; ACTBL2; ACTG1	ACTB; ACTBL2; ACTG1		actin, cytoplasmic 1	P60709; Q562R1; P63261	http://www.phosphosite.org/proteinAction.do?id=4107&showAllSites=true	42; 42; 42				GYALPHAILR	2	555.825	6983	6819													7003	6819													31.262	31.3637
625	619	Cytoskeletal protein	ACTB; ACTG1	ACTB; ACTG1		actin, cytoplasmic 1	P60709; P63261	http://www.phosphosite.org/proteinAction.do?id=4107&showAllSites=true	42; 42				GYSFTTTAER	2	566.767	4615	4455	5074	5003	4613	5050	4705	4651	4169	4357	7074	6898	7106	6830	4647	4493	5074	5056	4654	5088	4763	4651	4221	4398	7115	6938	7126	6871	22.9785	23.0103	22.6262	22.6897	23.0895	24.655
626	620	Cytoskeletal protein	ACTB; ACTG1	ACTB; ACTG1		actin, cytoplasmic 1	P60709; P63261	http://www.phosphosite.org/proteinAction.do?id=4107&showAllSites=true	42; 42				GYSFTTTAER	2	566.767			5302		4945		4982	4865		4584					4647	4493	5074	5056	4654	5088	4763	4651	4221	4398	7115	6938	7126	6871	22.9785	23.0103	22.6262	22.6897	23.0895	24.655
627	621	Cytoskeletal protein	ACTB; ACTG1	ACTB; ACTG1		actin, cytoplasmic 1	P60709; P63261	http://www.phosphosite.org/proteinAction.do?id=4107&showAllSites=true	42; 42				GYSFTTTAER	2	566.767							5189								4647	4493	5074	5056	4654	5088	4763	4651	4221	4398	7115	6938	7126	6871	22.9785	23.0103	22.6262	22.6897	23.0895	24.655
628	622	Cytoskeletal protein	ACTB; ACTG1; FKSG30; POTEE; POTEF; POTEI; POTEJ	ACTB; ACTG1; FKSG30; POTE2; POTEF; POTEI; POTEJ		actin, cytoplasmic 1	P60709; P63261; Q9BYX7; Q6S8J3; A5A3E0; P0CG38; P0CG39	http://www.phosphosite.org/proteinAction.do?id=4107&showAllSites=true	42; 42; 42; 121; 121; 121; 117				ISKQEYDESGPSIVHR	3	615.643							3352														3352	3255	2954	3144
629	623	Cytoskeletal protein	ACTB; ACTG1	ACTB; ACTG1		actin, cytoplasmic 1	P60709; P63261	http://www.phosphosite.org/proteinAction.do?id=4107&showAllSites=true	42; 42				KDLYANTVLSGGTTM#YPGIADR	2	1180.08												12057	12203	11822			9316	9333							12200	12057	12187	11813			36.5713	36.509
630	624	Cytoskeletal protein	ACTB; ACTG1	ACTB; ACTG1		actin, cytoplasmic 1	P60709; P63261	http://www.phosphosite.org/proteinAction.do?id=4107&showAllSites=true	42; 42				KDLYANTVLSGGTTM#YPGIADR	2	1180.08													12185				9316	9333							12200	12057	12187	11813			36.5713	36.509
631	625	Cytoskeletal protein	ACTB; ACTG1	ACTB; ACTG1		actin, cytoplasmic 1	P60709; P63261	http://www.phosphosite.org/proteinAction.do?id=4107&showAllSites=true	42; 42				KDLYANTVLSGGTTM#YPGIADR	3	787.058	8706	8542	9299	9285	8776	9053	9261	9111	8033	8266		11982	12150	11779	8704	8557	9333	9285	8800	9087	9318	9111	8084	8304	12181	12039	12208	11834	36.9652	37.0085	36.6267	36.509	36.9248	37.6153
632	626	Cytoskeletal protein	ACTB; ACTG1	ACTB; ACTG1		actin, cytoplasmic 1	P60709; P63261	http://www.phosphosite.org/proteinAction.do?id=4107&showAllSites=true	42; 42				KDLYANTVLSGGTTM#YPGIADR	3	787.058		8605	9305	9417					8045	8257		12253	12428	11771	8704	8557	9333	9285	8800	9087	9318	9111	8084	8304	12181	12039	12208	11834	36.9652	37.0085	36.6267	36.509	36.9248	37.6153
633	627	Cytoskeletal protein	ACTB; ACTG1	ACTB; ACTG1		actin, cytoplasmic 1	P60709; P63261	http://www.phosphosite.org/proteinAction.do?id=4107&showAllSites=true	42; 42				KDLYANTVLSGGTTM#YPGIADR	3	787.058														12040	8704	8557	9333	9285	8800	9087	9318	9111	8084	8304	12181	12039	12208	11834	36.9652	37.0085	36.6267	36.509	36.9248	37.6153
634	628	Cytoskeletal protein	ACTB; ACTG1	ACTB; ACTG1		actin, cytoplasmic 1	P60709; P63261	http://www.phosphosite.org/proteinAction.do?id=4107&showAllSites=true	42; 42				KDLYANTVLSGGTTMYPGIADR	2	1180.08			10786	10820	10257	10522	10770	10670	9448	9695	12194				10030	9920	10794	10806	10259	10522	10813	10670	9444	9706	13732	13626	13736	13366	41.6443	41.6123	41.1425	40.9923	41.2323	41.8552
635	629	Cytoskeletal protein	ACTB; ACTG1	ACTB; ACTG1		actin, cytoplasmic 1	P60709; P63261	http://www.phosphosite.org/proteinAction.do?id=4107&showAllSites=true	42; 42				KDLYANTVLSGGTTMYPGIADR	2	1180.08							10779				12217				10030	9920	10794	10806	10259	10522	10813	10670	9444	9706	13732	13626	13736	13366	41.6443	41.6123	41.1425	40.9923	41.2323	41.8552
636	630	Cytoskeletal protein	ACTB; ACTG1	ACTB; ACTG1		actin, cytoplasmic 1	P60709; P63261	http://www.phosphosite.org/proteinAction.do?id=4107&showAllSites=true	42; 42				KDLYANTVLSGGTTMYPGIADR	3	781.726	10020		10738	11033	10224	10437	10720	10610	9392	9632	12142	13570	13724	13356	10030	9920	10794	11033	10259	10508	10720	10682	9465	9706	13732	13605	13757	13387	41.6443	41.6123	41.1425	40.9923	41.2323	41.8018
637	631	Cytoskeletal protein	ACTB; ACTG1	ACTB; ACTG1		actin, cytoplasmic 1	P60709; P63261	http://www.phosphosite.org/proteinAction.do?id=4107&showAllSites=true	42; 42				KDLYANTVLSGGTTMYPGIADR	3	781.726			10982	10766	10526	10685			9644	9896	12406	13660			10030	9920	10794	11033	10259	10508	10720	10682	9465	9706	13732	13605	13757	13387	41.6443	41.6123	41.1425	40.9923	41.2323	41.8018
638	632	Cytoskeletal protein	ACTB; ACTG1	ACTB; ACTG1		actin, cytoplasmic 1	P60709; P63261	http://www.phosphosite.org/proteinAction.do?id=4107&showAllSites=true	42; 42				KDLYANTVLSGGTTMYPGIADR	3	781.726				11009							12426				10030	9920	10794	11033	10259	10508	10720	10682	9465	9706	13732	13605	13757	13387	41.6443	41.6123	41.1425	40.9923	41.2323	41.8018
639	633	Cytoskeletal protein	ACTB; ACTG1	ACTB; ACTG1		actin, cytoplasmic 1	P60709; P63261	http://www.phosphosite.org/proteinAction.do?id=4107&showAllSites=true	42; 42				KDLYANTVLSGGTTMYPGIADR	3	781.726											13697				10030	9920	10794	11033	10259	10508	10720	10682	9465	9706	13732	13605	13757	13387	41.6443	41.6123	41.1425	40.9923	41.2323	41.8018
640	634	Cytoskeletal protein	ACTB; ACTG1	ACTB; ACTG1		actin, cytoplasmic 1	P60709; P63261	http://www.phosphosite.org/proteinAction.do?id=4107&showAllSites=true	42; 42				KDLYANTVLSGGTTMYPGIADR	3	781.726											12450				10030	9920	10794	11033	10259	10508	10720	10682	9465	9706	13732	13605	13757	13387	41.6443	41.6123	41.1425	40.9923	41.2323	41.8018
641	635	Cytoskeletal protein	ACTB; ACTG1; POTEE	ACTB; ACTG1; POTE2		actin, cytoplasmic 1	P60709; P63261; Q6S8J3	http://www.phosphosite.org/proteinAction.do?id=4107&showAllSites=true	42; 42; 121				LCYVALDFEQEM#ATAASSSSLEK	2	1283.59				13390		12901	13510					16034	16251	15862	12270	12052	13195	13354	12767	12967	13510	13487	11877	12184	16252	16100	16315	15862	49.0627	48.7038	48.1867	48.1375	48.3612	48.7045
642	636	Cytoskeletal protein	ACTB; ACTG1; POTEE	ACTB; ACTG1; POTE2		actin, cytoplasmic 1	P60709; P63261; Q6S8J3	http://www.phosphosite.org/proteinAction.do?id=4107&showAllSites=true	42; 42; 121				LCYVALDFEQEM#ATAASSSSLEK	2	1283.59							13487						16452		12270	12052	13195	13354	12767	12967	13510	13487	11877	12184	16252	16100	16315	15862	49.0627	48.7038	48.1867	48.1375	48.3612	48.7045
643	637	Cytoskeletal protein	ACTB; ACTG1; POTEE	ACTB; ACTG1; POTE2		actin, cytoplasmic 1	P60709; P63261; Q6S8J3	http://www.phosphosite.org/proteinAction.do?id=4107&showAllSites=true	42; 42; 121				LCYVALDFEQEM#ATAASSSSLEK	3	856.061	12179	12333		13297	12701	13168	13424	13307	11779	12109		16019	16214	15836	12228	12094	13195	13396	12809	12904	13541	13630	11877	12142	16231	16100	16336	15836	48.9237	48.8387	48.1867	48.2553	48.4767	48.5328
644	638	Cytoskeletal protein	ACTB; ACTG1; POTEE	ACTB; ACTG1; POTE2		actin, cytoplasmic 1	P60709; P63261; Q6S8J3	http://www.phosphosite.org/proteinAction.do?id=4107&showAllSites=true	42; 42; 121				LCYVALDFEQEM#ATAASSSSLEK	3	856.061	12383	12020		13698	13072	12868	13716	13299	11764	12091			16796	16271	12228	12094	13195	13396	12809	12904	13541	13630	11877	12142	16231	16100	16336	15836	48.9237	48.8387	48.1867	48.2553	48.4767	48.5328
645	639	Cytoskeletal protein	ACTB; ACTG1; POTEE	ACTB; ACTG1; POTE2		actin, cytoplasmic 1	P60709; P63261; Q6S8J3	http://www.phosphosite.org/proteinAction.do?id=4107&showAllSites=true	42; 42; 121				LCYVALDFEQEM#ATAASSSSLEK	3	856.061		12057			13032	13140	13765	13654	12247	12490			17257	20431	12228	12094	13195	13396	12809	12904	13541	13630	11877	12142	16231	16100	16336	15836	48.9237	48.8387	48.1867	48.2553	48.4767	48.5328
646	640	Cytoskeletal protein	ACTB; ACTG1; POTEE	ACTB; ACTG1; POTE2		actin, cytoplasmic 1	P60709; P63261; Q6S8J3	http://www.phosphosite.org/proteinAction.do?id=4107&showAllSites=true	42; 42; 121				LCYVALDFEQEM#ATAASSSSLEK	3	856.061					27675			13630	26515	12620			20973	25921	12228	12094	13195	13396	12809	12904	13541	13630	11877	12142	16231	16100	16336	15836	48.9237	48.8387	48.1867	48.2553	48.4767	48.5328
647	641	Cytoskeletal protein	ACTB; ACTG1; POTEE	ACTB; ACTG1; POTE2		actin, cytoplasmic 1	P60709; P63261; Q6S8J3	http://www.phosphosite.org/proteinAction.do?id=4107&showAllSites=true	42; 42; 121				LCYVALDFEQEM#ATAASSSSLEK	3	856.061								28943	26525	26773			26427		12228	12094	13195	13396	12809	12904	13541	13630	11877	12142	16231	16100	16336	15836	48.9237	48.8387	48.1867	48.2553	48.4767	48.5328
648	642	Cytoskeletal protein	ACTB; ACTG1; POTEE	ACTB; ACTG1; POTE2		actin, cytoplasmic 1	P60709; P63261; Q6S8J3	http://www.phosphosite.org/proteinAction.do?id=4107&showAllSites=true	42; 42; 121				LCYVALDFEQEM#ATAASSSSLEK	3	856.061													26695		12228	12094	13195	13396	12809	12904	13541	13630	11877	12142	16231	16100	16336	15836	48.9237	48.8387	48.1867	48.2553	48.4767	48.5328
649	643	Cytoskeletal protein	ACTB; ACTG1; POTEE	ACTB; ACTG1; POTE2		actin, cytoplasmic 1	P60709; P63261; Q6S8J3	http://www.phosphosite.org/proteinAction.do?id=4107&showAllSites=true	42; 42; 121				LCYVALDFEQEMATAASSSSLEK	2	1275.59	16951	16454		18607	18306	18252	19192	18947	16996	17249	21196	21125	21460	20842	16946	16423	18419	18625	18055	18046	18863	18612	17070	17284	21208	21159	21508	20880	63.7318	63.538	62.7048	62.61	62.8038	62.7203
650	644	Cytoskeletal protein	ACTB; ACTG1; POTEE	ACTB; ACTG1; POTE2		actin, cytoplasmic 1	P60709; P63261; Q6S8J3	http://www.phosphosite.org/proteinAction.do?id=4107&showAllSites=true	42; 42; 121				LCYVALDFEQEMATAASSSSLEK	2	1275.59	17022			18594	18276	18046	18863	18562	17016	17407	16185				16946	16423	18419	18625	18055	18046	18863	18612	17070	17284	21208	21159	21508	20880	63.7318	63.538	62.7048	62.61	62.8038	62.7203
651	645	Cytoskeletal protein	ACTB; ACTG1; POTEE	ACTB; ACTG1; POTE2		actin, cytoplasmic 1	P60709; P63261; Q6S8J3	http://www.phosphosite.org/proteinAction.do?id=4107&showAllSites=true	42; 42; 121				LCYVALDFEQEMATAASSSSLEK	2	1275.59					18015		19146	18837			16201				16946	16423	18419	18625	18055	18046	18863	18612	17070	17284	21208	21159	21508	20880	63.7318	63.538	62.7048	62.61	62.8038	62.7203
652	646	Cytoskeletal protein	ACTB; ACTG1; POTEE	ACTB; ACTG1; POTE2		actin, cytoplasmic 1	P60709; P63261; Q6S8J3	http://www.phosphosite.org/proteinAction.do?id=4107&showAllSites=true	42; 42; 121				LCYVALDFEQEMATAASSSSLEK	2	1275.59								18966							16946	16423	18419	18625	18055	18046	18863	18612	17070	17284	21208	21159	21508	20880	63.7318	63.538	62.7048	62.61	62.8038	62.7203
653	647	Cytoskeletal protein	ACTB; ACTG1; POTEE	ACTB; ACTG1; POTE2		actin, cytoplasmic 1	P60709; P63261; Q6S8J3	http://www.phosphosite.org/proteinAction.do?id=4107&showAllSites=true	42; 42; 121				LCYVALDFEQEMATAASSSSLEK	3	850.73	16899			18589	17995	18290	19137	18531	16973	17225	21189	21296	21446	20820	16946	16549	18419	18646	18076	18290	19137	18612	17049	17263	21229	21159	21508	20859	63.7318	63.9588	62.7048	62.6688	62.859	62.7775
654	648	Cytoskeletal protein	ACTB; ACTG1; POTEE	ACTB; ACTG1; POTE2		actin, cytoplasmic 1	P60709; P63261; Q6S8J3	http://www.phosphosite.org/proteinAction.do?id=4107&showAllSites=true	42; 42; 121				LCYVALDFEQEMATAASSSSLEK	3	850.73	17189			18844	18507	18037	18859	18781	17438	17500	16191	21108	21780		16946	16549	18419	18646	18076	18290	19137	18612	17049	17263	21229	21159	21508	20859	63.7318	63.9588	62.7048	62.6688	62.859	62.7775
655	649	Cytoskeletal protein	ACTB; ACTG1; POTEE	ACTB; ACTG1; POTE2		actin, cytoplasmic 1	P60709; P63261; Q6S8J3	http://www.phosphosite.org/proteinAction.do?id=4107&showAllSites=true	42; 42; 121				LCYVALDFEQEMATAASSSSLEK	3	850.73					18247	18551		19070	17222	17756			21822		16946	16549	18419	18646	18076	18290	19137	18612	17049	17263	21229	21159	21508	20859	63.7318	63.9588	62.7048	62.6688	62.859	62.7775
656	650	Cytoskeletal protein	ACTB; ACTG1; POTEE	ACTB; ACTG1; POTE2		actin, cytoplasmic 1	P60709; P63261; Q6S8J3	http://www.phosphosite.org/proteinAction.do?id=4107&showAllSites=true	42; 42; 121				LCYVALDFEQEMATAASSSSLEK	3	850.73						19682			17481	17782			26419		16946	16549	18419	18646	18076	18290	19137	18612	17049	17263	21229	21159	21508	20859	63.7318	63.9588	62.7048	62.6688	62.859	62.7775
657	651	Cytoskeletal protein	ACTB; ACTBL2	ACTB; ACTBL2		actin, cytoplasmic 1	P60709; Q562R1	http://www.phosphosite.org/proteinAction.do?id=4107&showAllSites=true	42; 42				LVVDNGSGMCK	2	590.279	3262														3262	3175	3783	3731	3579	3266	3379	3276	2954	3478	4829	5636	5807	5175	17.8008	17.9218	17.6893	17.7293	18.9798	17.8935
658	652	Cytoskeletal protein	ACTB; ACTG1	ACTB; ACTG1		actin, cytoplasmic 1	P60709; P63261	http://www.phosphosite.org/proteinAction.do?id=4107&showAllSites=true	42; 42				M#TQIM#FETFNTPAM#YVAIQAVLSLYASGR	3	1101.2	22624	21663		25384	24853	24869			23637						22643	21663		25377	24838	24870	26019	25626	23664	23920	23601	26194	25748		82.1903	82.1472		81.8883	81.9117	82.0003
659	653	Cytoskeletal protein	ACTB; ACTG1	ACTB; ACTG1		actin, cytoplasmic 1	P60709; P63261	http://www.phosphosite.org/proteinAction.do?id=4107&showAllSites=true	42; 42				M#TQIM#FETFNTPAM#YVAIQAVLSLYASGR	3	1101.2				25348					23653						22643	21663		25377	24838	24870	26019	25626	23664	23920	23601	26194	25748		82.1903	82.1472		81.8883	81.9117	82.0003
660	654	Cytoskeletal protein	ACTB; ACTG1	ACTB; ACTG1		actin, cytoplasmic 1	P60709; P63261	http://www.phosphosite.org/proteinAction.do?id=4107&showAllSites=true	42; 42				M#TQIM#FETFNTPAM#YVAIQAVLSLYASGR	4	826.154		21634													22643	21634				24912	25641		23706	23857	24672	25041	25600	24398	82.1903	82.0855				82.1115
661	655	Cytoskeletal protein	ACTB; ACTG1	ACTB; ACTG1		actin, cytoplasmic 1	P60709; P63261	http://www.phosphosite.org/proteinAction.do?id=4107&showAllSites=true	42; 42				M#TQIM#FETFNTPAMYVAIQAVLSLYASGR	3	1095.87	23554	22530			25854										23554	22546	2796	25608	25825	25878	27090	26676	23979	24886			26707	25137	84.8733	84.8342	14.0143	82.5135	84.5918	84.7337
662	656	Cytoskeletal protein	ACTB; ACTG1	ACTB; ACTG1		actin, cytoplasmic 1	P60709; P63261	http://www.phosphosite.org/proteinAction.do?id=4107&showAllSites=true	42; 42				M#TQIMFETFNTPAM#YVAIQAVLSLYASGR	3	1095.87		21986							24641	24892
663	657	Cytoskeletal protein	ACTB; ACTG1	ACTB; ACTG1		actin, cytoplasmic 1	P60709; P63261	http://www.phosphosite.org/proteinAction.do?id=4107&showAllSites=true	42; 42				M#TQIMFETFNTPAM#YVAIQAVLSLYASGR	3	1095.87									24604
664	658	Cytoskeletal protein	ACTB; ACTG1	ACTB; ACTG1		actin, cytoplasmic 1	P60709; P63261	http://www.phosphosite.org/proteinAction.do?id=4107&showAllSites=true	42; 42				M#TQIMFETFNTPAMYVAIQAVLSLYASGR	3	1090.54	23683									25042
665	659	Cytoskeletal protein	ACTB; ACTG1	ACTB; ACTG1		actin, cytoplasmic 1	P60709; P63261	http://www.phosphosite.org/proteinAction.do?id=4107&showAllSites=true	42; 42				M#TQIMFETFNTPAMYVAIQAVLSLYASGR	3	1090.54	24116
666	660	Cytoskeletal protein	ACTB; ACTG1	ACTB; ACTG1		actin, cytoplasmic 1	P60709; P63261	http://www.phosphosite.org/proteinAction.do?id=4107&showAllSites=true	42; 42				MTQIM#FETFNTPAM#YVAIQAVLSLYASGR	3	1095.87	22801	21835							23906
667	661	Cytoskeletal protein	ACTB; ACTG1	ACTB; ACTG1		actin, cytoplasmic 1	P60709; P63261	http://www.phosphosite.org/proteinAction.do?id=4107&showAllSites=true	42; 42				MTQIM#FETFNTPAMYVAIQAVLSLYASGR	3	1090.54	23613														23613	22643		26442	25888	25981	27258	26697	24735	24907			26782		85.1767	85.1727		84.8792	84.7662	85.0288
668	662	Cytoskeletal protein	ACTB; ACTG1	ACTB; ACTG1		actin, cytoplasmic 1	P60709; P63261	http://www.phosphosite.org/proteinAction.do?id=4107&showAllSites=true	42; 42				MTQIM#FETFNTPAMYVAIQAVLSLYASGR	3	1090.54	24025														23613	22643		26442	25888	25981	27258	26697	24735	24907			26782		85.1767	85.1727		84.8792	84.7662	85.0288
669	663	Cytoskeletal protein	ACTB; ACTG1	ACTB; ACTG1		actin, cytoplasmic 1	P60709; P63261	http://www.phosphosite.org/proteinAction.do?id=4107&showAllSites=true	42; 42				MTQIMFETFNTPAM#YVAIQAVLSLYASGR	3	1090.54		22194							24766
670	664	Cytoskeletal protein	ACTB; ACTG1	ACTB; ACTG1		actin, cytoplasmic 1	P60709; P63261	http://www.phosphosite.org/proteinAction.do?id=4107&showAllSites=true	42; 42				MTQIMFETFNTPAMYVAIQAVLSLYASGR	3	1085.21	24065			26531		26046	27306		24824	25097					24053	22681	26364	26530	25825	26046	27306	26865	24819	25096		25475	26567		86.6168	85.2933	85.2375	85.1478	84.5918	85.2038
671	665	Cytoskeletal protein	ACTB; ACTG1	ACTB; ACTG1		actin, cytoplasmic 1	P60709; P63261	http://www.phosphosite.org/proteinAction.do?id=4107&showAllSites=true	42; 42				MTQIMFETFNTPAMYVAIQAVLSLYASGR	3	1085.21	24086														24053	22681	26364	26530	25825	26046	27306	26865	24819	25096		25475	26567		86.6168	85.2933	85.2375	85.1478	84.5918	85.2038
672	666	Cytoskeletal protein	ACTB; ACTG1	ACTB; ACTG1		actin, cytoplasmic 1	P60709; P63261	http://www.phosphosite.org/proteinAction.do?id=4107&showAllSites=true	42; 42				MTQIMFETFNTPAMYVAIQAVLSLYASGR	3	1085.21	23824														24053	22681	26364	26530	25825	26046	27306	26865	24819	25096		25475	26567		86.6168	85.2933	85.2375	85.1478	84.5918	85.2038
673	667	Cytoskeletal protein	ACTB; ACTG1	ACTB; ACTG1		actin, cytoplasmic 1	P60709; P63261	http://www.phosphosite.org/proteinAction.do?id=4107&showAllSites=true	42; 42				MTQIMFETFNTPAMYVAIQAVLSLYASGR	3	1085.21	23700														24053	22681	26364	26530	25825	26046	27306	26865	24819	25096		25475	26567		86.6168	85.2933	85.2375	85.1478	84.5918	85.2038
674	668	Cytoskeletal protein	ACTB; ACTBL2; ACTG1	ACTB; ACTBL2; ACTG1		actin, cytoplasmic 1	P60709; Q562R1; P63261	http://www.phosphosite.org/proteinAction.do?id=4107&showAllSites=true	42; 42; 42				NTPAMYVAIQAVLSLYASGR	3	709.042						25245	26432		23994	24228					23147		25591	25776	25153	25245	26432	25983	23979	24235	24210	24747	25180	24377	83.6085		83.0368	82.9778	82.7565	82.967
675	669	Cytoskeletal protein	ACTB; ACTG1; FKSG30; POTEE; POTEF; POTEI; POTEJ	ACTB; ACTG1; FKSG30; POTE2; POTEF; POTEI; POTEJ		actin, cytoplasmic 1	P60709; P63261; Q9BYX7; Q6S8J3; A5A3E0; P0CG38; P0CG39	http://www.phosphosite.org/proteinAction.do?id=4107&showAllSites=true	42; 42; 42; 121; 121; 121; 117				QEYDESGPSIVH	2	680.804			5003	4939	4534	4973					6999		7014	6751	4500	4367	4968	4909	4528	4973					6989	6812	7021	6745	22.403	22.5008	22.103	22.1377	22.6305	24.2615
676	670	Cytoskeletal protein	ACTB; ACTG1; FKSG30; POTEE; POTEF; POTEI; POTEJ	ACTB; ACTG1; FKSG30; POTE2; POTEF; POTEI; POTEJ		actin, cytoplasmic 1	P60709; P63261; Q9BYX7; Q6S8J3; A5A3E0; P0CG38; P0CG39	http://www.phosphosite.org/proteinAction.do?id=4107&showAllSites=true	42; 42; 42; 121; 121; 121; 117				QEYDESGPSIVHR	2	758.855			4042	3999	3612	4052	3664	3556		3407	5793	5649	5827	5585	3547	3447	4056	4004	3621	4052	3650	3556	3206	3394	5805	5657	5849	5589	18.9152	18.9885	18.7272	18.762	19.1408	20.9057
677	671	Cytoskeletal protein	ACTB; ACTG1; FKSG30; POTEE; POTEF; POTEI; POTEJ	ACTB; ACTG1; FKSG30; POTE2; POTEF; POTEI; POTEJ		actin, cytoplasmic 1	P60709; P63261; Q9BYX7; Q6S8J3; A5A3E0; P0CG38; P0CG39	http://www.phosphosite.org/proteinAction.do?id=4107&showAllSites=true	42; 42; 42; 121; 121; 121; 117				QEYDESGPSIVHR	2	758.855													5832		3547	3447	4056	4004	3621	4052	3650	3556	3206	3394	5805	5657	5849	5589	18.9152	18.9885	18.7272	18.762	19.1408	20.9057
678	672	Cytoskeletal protein	ACTB; ACTG1; FKSG30; POTEE; POTEF; POTEI; POTEJ	ACTB; ACTG1; FKSG30; POTE2; POTEF; POTEI; POTEJ		actin, cytoplasmic 1	P60709; P63261; Q9BYX7; Q6S8J3; A5A3E0; P0CG38; P0CG39	http://www.phosphosite.org/proteinAction.do?id=4107&showAllSites=true	42; 42; 42; 121; 121; 121; 117				QEYDESGPSIVHR	3	506.239	3540	3433	4026	3986	3602	4037	3633	3533	3190	3376	5768	5623	5812	5572	3547	3447	4056	4004	3621	4037	3633	3570	3206	3394	5805	5657	5849	5589	18.9152	18.9885	18.7272	18.762	19.1408	20.8417
679	673	Cytoskeletal protein	ACTB; ACTG1	ACTB; ACTG1		actin, cytoplasmic 1	P60709; P63261	http://www.phosphosite.org/proteinAction.do?id=4107&showAllSites=true	42; 42				TTGIVM#DSGDGVTHTVPIYEGYALPHAILR	3	1067.21				12887								15524	15740	15342			12796	12871	12285	12506					15685	15524	15748	15330			47.0367	46.8087	46.9972	47.4192
680	674	Cytoskeletal protein	ACTB; ACTG1	ACTB; ACTG1		actin, cytoplasmic 1	P60709; P63261	http://www.phosphosite.org/proteinAction.do?id=4107&showAllSites=true	42; 42				TTGIVM#DSGDGVTHTVPIYEGYALPHAILR	3	1067.21													15754				12796	12871	12285	12506					15685	15524	15748	15330			47.0367	46.8087	46.9972	47.4192
681	675	Cytoskeletal protein	ACTB; ACTG1	ACTB; ACTG1		actin, cytoplasmic 1	P60709; P63261	http://www.phosphosite.org/proteinAction.do?id=4107&showAllSites=true	42; 42				TTGIVM#DSGDGVTHTVPIYEGYALPHAILR	4	800.658	11858			12834	12248	12429	12943	12785	11234	11630		15534	15728	15331	11829	11737	12754	12892	12285	12485	12943	12821	11312	11645	15643	15689	15769	15372	47.6207	47.6667	46.9093	46.8653	46.9972	47.3607
682	676	Cytoskeletal protein	ACTB; ACTG1	ACTB; ACTG1		actin, cytoplasmic 1	P60709; P63261	http://www.phosphosite.org/proteinAction.do?id=4107&showAllSites=true	42; 42				TTGIVM#DSGDGVTHTVPIYEGYALPHAILR	4	800.658								12950				15689	15899	15494	11829	11737	12754	12892	12285	12485	12943	12821	11312	11645	15643	15689	15769	15372	47.6207	47.6667	46.9093	46.8653	46.9972	47.3607
683	677	Cytoskeletal protein	ACTB; ACTG1	ACTB; ACTG1		actin, cytoplasmic 1	P60709; P63261	http://www.phosphosite.org/proteinAction.do?id=4107&showAllSites=true	42; 42				TTGIVMDSGDGVTHTVPIYEGYALPHAILR	3	1067.21				13866	13265	13415	13969	13761	12231	12531	15636						13697	13866	13311	13429	13969	13852	12276	12561	16672	16520	16777	16296			49.6312	49.6833	49.8685	49.9887
684	678	Cytoskeletal protein	ACTB; ACTG1	ACTB; ACTG1		actin, cytoplasmic 1	P60709; P63261	http://www.phosphosite.org/proteinAction.do?id=4107&showAllSites=true	42; 42				TTGIVMDSGDGVTHTVPIYEGYALPHAILR	3	1067.21					13365	13533	13955	13744	12266	12674	15621						13697	13866	13311	13429	13969	13852	12276	12561	16672	16520	16777	16296			49.6312	49.6833	49.8685	49.9887
685	679	Cytoskeletal protein	ACTB; ACTG1	ACTB; ACTG1		actin, cytoplasmic 1	P60709; P63261	http://www.phosphosite.org/proteinAction.do?id=4107&showAllSites=true	42; 42				TTGIVMDSGDGVTHTVPIYEGYALPHAILR	4	796.659	12723			13860	13249	13389	13961	13769	12180	12520	15586	16502	16759	16279	12711	12577	13676	13921	13311	13389	14022	13831	12180	12561	16672	16520	16756	16317	50.5203	50.5192	49.5735	49.6833	49.8685	50.0458
686	680	Cytoskeletal protein	ACTB; ACTG1	ACTB; ACTG1		actin, cytoplasmic 1	P60709; P63261	http://www.phosphosite.org/proteinAction.do?id=4107&showAllSites=true	42; 42				TTGIVMDSGDGVTHTVPIYEGYALPHAILR	4	796.659											15760				12711	12577	13676	13921	13311	13389	14022	13831	12180	12561	16672	16520	16756	16317	50.5203	50.5192	49.5735	49.6833	49.8685	50.0458
687	681	Cytoskeletal protein	ACTB; ACTG1	ACTB; ACTG1		actin, cytoplasmic 1	P60709; P63261	http://www.phosphosite.org/proteinAction.do?id=4107&showAllSites=true	42; 42				TTGIVMDSGDGVTHTVPIYEGYALPHAILR	4	796.659											16676				12711	12577	13676	13921	13311	13389	14022	13831	12180	12561	16672	16520	16756	16317	50.5203	50.5192	49.5735	49.6833	49.8685	50.0458
688	682	Cytoskeletal protein	ACTB; ACTG1	ACTB; ACTG1		actin, cytoplasmic 1	P60709; P63261	http://www.phosphosite.org/proteinAction.do?id=4107&showAllSites=true	42; 42				YSVWIGGSILASLSTFQQM#WISKQEYDESGPSIVHR	3	1372.68		20914		24157	23569	23588	24323	24226	22164	22776					22104	20906	23911	24054	23569	23547	24507	24226	22299	22471	25499	25496	25969	25158	80.4993	79.3842	78.2662	78.0565	78.1258	78.1743
689	683	Cytoskeletal protein	ACTB; ACTG1	ACTB; ACTG1		actin, cytoplasmic 1	P60709; P63261	http://www.phosphosite.org/proteinAction.do?id=4107&showAllSites=true	42; 42				YSVWIGGSILASLSTFQQM#WISKQEYDESGPSIVHR	3	1372.68		20814		24127	23545	23600	24296	25372	22451	22398					22104	20906	23911	24054	23569	23547	24507	24226	22299	22471	25499	25496	25969	25158	80.4993	79.3842	78.2662	78.0565	78.1258	78.1743
690	684	Cytoskeletal protein	ACTB; ACTG1	ACTB; ACTG1		actin, cytoplasmic 1	P60709; P63261	http://www.phosphosite.org/proteinAction.do?id=4107&showAllSites=true	42; 42				YSVWIGGSILASLSTFQQM#WISKQEYDESGPSIVHR	3	1372.68				24116	23615	23545	24663	23888	22427	22697					22104	20906	23911	24054	23569	23547	24507	24226	22299	22471	25499	25496	25969	25158	80.4993	79.3842	78.2662	78.0565	78.1258	78.1743
691	685	Cytoskeletal protein	ACTB; ACTG1	ACTB; ACTG1		actin, cytoplasmic 1	P60709; P63261	http://www.phosphosite.org/proteinAction.do?id=4107&showAllSites=true	42; 42				YSVWIGGSILASLSTFQQM#WISKQEYDESGPSIVHR	3	1372.68							24346	25391	22130	22821					22104	20906	23911	24054	23569	23547	24507	24226	22299	22471	25499	25496	25969	25158	80.4993	79.3842	78.2662	78.0565	78.1258	78.1743
692	686	Cytoskeletal protein	ACTB; ACTG1	ACTB; ACTG1		actin, cytoplasmic 1	P60709; P63261	http://www.phosphosite.org/proteinAction.do?id=4107&showAllSites=true	42; 42				YSVWIGGSILASLSTFQQM#WISKQEYDESGPSIVHR	3	1372.68							24708	23968	22178	22473					22104	20906	23911	24054	23569	23547	24507	24226	22299	22471	25499	25496	25969	25158	80.4993	79.3842	78.2662	78.0565	78.1258	78.1743
693	687	Cytoskeletal protein	ACTB; ACTG1	ACTB; ACTG1		actin, cytoplasmic 1	P60709; P63261	http://www.phosphosite.org/proteinAction.do?id=4107&showAllSites=true	42; 42				YSVWIGGSILASLSTFQQM#WISKQEYDESGPSIVHR	3	1372.68							24595	23856	25443						22104	20906	23911	24054	23569	23547	24507	24226	22299	22471	25499	25496	25969	25158	80.4993	79.3842	78.2662	78.0565	78.1258	78.1743
694	688	Cytoskeletal protein	ACTB; ACTG1	ACTB; ACTG1		actin, cytoplasmic 1	P60709; P63261	http://www.phosphosite.org/proteinAction.do?id=4107&showAllSites=true	42; 42				YSVWIGGSILASLSTFQQM#WISKQEYDESGPSIVHR	3	1372.68							24987	24271	25264						22104	20906	23911	24054	23569	23547	24507	24226	22299	22471	25499	25496	25969	25158	80.4993	79.3842	78.2662	78.0565	78.1258	78.1743
695	689	Cytoskeletal protein	ACTB; ACTG1	ACTB; ACTG1		actin, cytoplasmic 1	P60709; P63261	http://www.phosphosite.org/proteinAction.do?id=4107&showAllSites=true	42; 42				YSVWIGGSILASLSTFQQM#WISKQEYDESGPSIVHR	3	1372.68							28782	24637	23618						22104	20906	23911	24054	23569	23547	24507	24226	22299	22471	25499	25496	25969	25158	80.4993	79.3842	78.2662	78.0565	78.1258	78.1743
696	690	Cytoskeletal protein	ACTB; ACTG1	ACTB; ACTG1		actin, cytoplasmic 1	P60709; P63261	http://www.phosphosite.org/proteinAction.do?id=4107&showAllSites=true	42; 42				YSVWIGGSILASLSTFQQM#WISKQEYDESGPSIVHR	3	1372.68								25550							22104	20906	23911	24054	23569	23547	24507	24226	22299	22471	25499	25496	25969	25158	80.4993	79.3842	78.2662	78.0565	78.1258	78.1743
697	691	Cytoskeletal protein	ACTB; ACTG1	ACTB; ACTG1		actin, cytoplasmic 1	P60709; P63261	http://www.phosphosite.org/proteinAction.do?id=4107&showAllSites=true	42; 42				YSVWIGGSILASLSTFQQM#WISKQEYDESGPSIVHR	3	1372.68								25411							22104	20906	23911	24054	23569	23547	24507	24226	22299	22471	25499	25496	25969	25158	80.4993	79.3842	78.2662	78.0565	78.1258	78.1743
698	692	Cytoskeletal protein	ACTB; ACTG1	ACTB; ACTG1		actin, cytoplasmic 1	P60709; P63261	http://www.phosphosite.org/proteinAction.do?id=4107&showAllSites=true	42; 42				YSVWIGGSILASLSTFQQM#WISKQEYDESGPSIVHR	3	1372.68								24404							22104	20906	23911	24054	23569	23547	24507	24226	22299	22471	25499	25496	25969	25158	80.4993	79.3842	78.2662	78.0565	78.1258	78.1743
699	693	Cytoskeletal protein	ACTB; ACTG1	ACTB; ACTG1		actin, cytoplasmic 1	P60709; P63261	http://www.phosphosite.org/proteinAction.do?id=4107&showAllSites=true	42; 42				YSVWIGGSILASLSTFQQM#WISKQEYDESGPSIVHR	3	1372.68								24419							22104	20906	23911	24054	23569	23547	24507	24226	22299	22471	25499	25496	25969	25158	80.4993	79.3842	78.2662	78.0565	78.1258	78.1743
700	694	Cytoskeletal protein	ACTB; ACTG1	ACTB; ACTG1		actin, cytoplasmic 1	P60709; P63261	http://www.phosphosite.org/proteinAction.do?id=4107&showAllSites=true	42; 42				YSVWIGGSILASLSTFQQM#WISKQEYDESGPSIVHR	3	1372.68								28283							22104	20906	23911	24054	23569	23547	24507	24226	22299	22471	25499	25496	25969	25158	80.4993	79.3842	78.2662	78.0565	78.1258	78.1743
701	695	Cytoskeletal protein	ACTB; ACTG1	ACTB; ACTG1		actin, cytoplasmic 1	P60709; P63261	http://www.phosphosite.org/proteinAction.do?id=4107&showAllSites=true	42; 42				YSVWIGGSILASLSTFQQM#WISKQEYDESGPSIVHR	4	1029.76	21668	20928		24569	23432	24232	25328	23762	21091	22556		25499		25163	21792	20906	24037	24201	23432	23652	24423	24199	22299	22471		25496	25969	25158	79.4665	79.3842	78.6277	78.4958	78.3683	78.4973
702	696	Cytoskeletal protein	ACTB; ACTG1	ACTB; ACTG1		actin, cytoplasmic 1	P60709; P63261	http://www.phosphosite.org/proteinAction.do?id=4107&showAllSites=true	42; 42				YSVWIGGSILASLSTFQQM#WISKQEYDESGPSIVHR	4	1029.76	22047	21049		24202	23908	23675	24277	24199	21365	22304					21792	20906	24037	24201	23432	23652	24423	24199	22299	22471		25496	25969	25158	79.4665	79.3842	78.6277	78.4958	78.3683	78.4973
703	697	Cytoskeletal protein	ACTB; ACTG1	ACTB; ACTG1		actin, cytoplasmic 1	P60709; P63261	http://www.phosphosite.org/proteinAction.do?id=4107&showAllSites=true	42; 42				YSVWIGGSILASLSTFQQM#WISKQEYDESGPSIVHR	4	1029.76	21964	20747			23708	23444	23041	23947	23100	21558					21792	20906	24037	24201	23432	23652	24423	24199	22299	22471		25496	25969	25158	79.4665	79.3842	78.6277	78.4958	78.3683	78.4973
704	698	Cytoskeletal protein	ACTB; ACTG1	ACTB; ACTG1		actin, cytoplasmic 1	P60709; P63261	http://www.phosphosite.org/proteinAction.do?id=4107&showAllSites=true	42; 42				YSVWIGGSILASLSTFQQM#WISKQEYDESGPSIVHR	4	1029.76	21921	21154					23572	23164	21598	23039					21792	20906	24037	24201	23432	23652	24423	24199	22299	22471		25496	25969	25158	79.4665	79.3842	78.6277	78.4958	78.3683	78.4973
705	699	Cytoskeletal protein	ACTB; ACTG1	ACTB; ACTG1		actin, cytoplasmic 1	P60709; P63261	http://www.phosphosite.org/proteinAction.do?id=4107&showAllSites=true	42; 42				YSVWIGGSILASLSTFQQM#WISKQEYDESGPSIVHR	4	1029.76		21093					24529	22612	22048	23271					21792	20906	24037	24201	23432	23652	24423	24199	22299	22471		25496	25969	25158	79.4665	79.3842	78.6277	78.4958	78.3683	78.4973
706	700	Cytoskeletal protein	ACTB; ACTG1	ACTB; ACTG1		actin, cytoplasmic 1	P60709; P63261	http://www.phosphosite.org/proteinAction.do?id=4107&showAllSites=true	42; 42				YSVWIGGSILASLSTFQQM#WISKQEYDESGPSIVHR	4	1029.76							28206	27039	26246	26589					21792	20906	24037	24201	23432	23652	24423	24199	22299	22471		25496	25969	25158	79.4665	79.3842	78.6277	78.4958	78.3683	78.4973
707	701	Cytoskeletal protein	ACTB; ACTG1	ACTB; ACTG1		actin, cytoplasmic 1	P60709; P63261	http://www.phosphosite.org/proteinAction.do?id=4107&showAllSites=true	42; 42				YSVWIGGSILASLSTFQQM#WISKQEYDESGPSIVHR	4	1029.76							29073	28708	25370	25371					21792	20906	24037	24201	23432	23652	24423	24199	22299	22471		25496	25969	25158	79.4665	79.3842	78.6277	78.4958	78.3683	78.4973
708	702	Cytoskeletal protein	ACTB; ACTG1	ACTB; ACTG1		actin, cytoplasmic 1	P60709; P63261	http://www.phosphosite.org/proteinAction.do?id=4107&showAllSites=true	42; 42				YSVWIGGSILASLSTFQQM#WISKQEYDESGPSIVHR	4	1029.76							27905	27920	25044	23973					21792	20906	24037	24201	23432	23652	24423	24199	22299	22471		25496	25969	25158	79.4665	79.3842	78.6277	78.4958	78.3683	78.4973
709	703	Cytoskeletal protein	ACTB; ACTG1	ACTB; ACTG1		actin, cytoplasmic 1	P60709; P63261	http://www.phosphosite.org/proteinAction.do?id=4107&showAllSites=true	42; 42				YSVWIGGSILASLSTFQQM#WISKQEYDESGPSIVHR	4	1029.76							25645	25355	22279	23461					21792	20906	24037	24201	23432	23652	24423	24199	22299	22471		25496	25969	25158	79.4665	79.3842	78.6277	78.4958	78.3683	78.4973
710	704	Cytoskeletal protein	ACTB; ACTG1	ACTB; ACTG1		actin, cytoplasmic 1	P60709; P63261	http://www.phosphosite.org/proteinAction.do?id=4107&showAllSites=true	42; 42				YSVWIGGSILASLSTFQQM#WISKQEYDESGPSIVHR	4	1029.76							28617	27632	26125	26437					21792	20906	24037	24201	23432	23652	24423	24199	22299	22471		25496	25969	25158	79.4665	79.3842	78.6277	78.4958	78.3683	78.4973
711	705	Cytoskeletal protein	ACTB; ACTG1	ACTB; ACTG1		actin, cytoplasmic 1	P60709; P63261	http://www.phosphosite.org/proteinAction.do?id=4107&showAllSites=true	42; 42				YSVWIGGSILASLSTFQQM#WISKQEYDESGPSIVHR	4	1029.76							27961	27304	24878	21805					21792	20906	24037	24201	23432	23652	24423	24199	22299	22471		25496	25969	25158	79.4665	79.3842	78.6277	78.4958	78.3683	78.4973
712	706	Cytoskeletal protein	ACTB; ACTG1	ACTB; ACTG1		actin, cytoplasmic 1	P60709; P63261	http://www.phosphosite.org/proteinAction.do?id=4107&showAllSites=true	42; 42				YSVWIGGSILASLSTFQQM#WISKQEYDESGPSIVHR	4	1029.76							23223	27104	23870	21107					21792	20906	24037	24201	23432	23652	24423	24199	22299	22471		25496	25969	25158	79.4665	79.3842	78.6277	78.4958	78.3683	78.4973
713	707	Cytoskeletal protein	ACTB; ACTG1	ACTB; ACTG1		actin, cytoplasmic 1	P60709; P63261	http://www.phosphosite.org/proteinAction.do?id=4107&showAllSites=true	42; 42				YSVWIGGSILASLSTFQQM#WISKQEYDESGPSIVHR	4	1029.76							23181	23219	21422	21622					21792	20906	24037	24201	23432	23652	24423	24199	22299	22471		25496	25969	25158	79.4665	79.3842	78.6277	78.4958	78.3683	78.4973
714	708	Cytoskeletal protein	ACTB; ACTG1	ACTB; ACTG1		actin, cytoplasmic 1	P60709; P63261	http://www.phosphosite.org/proteinAction.do?id=4107&showAllSites=true	42; 42				YSVWIGGSILASLSTFQQM#WISKQEYDESGPSIVHR	4	1029.76							27846	24936	25907	26186					21792	20906	24037	24201	23432	23652	24423	24199	22299	22471		25496	25969	25158	79.4665	79.3842	78.6277	78.4958	78.3683	78.4973
715	709	Cytoskeletal protein	ACTB; ACTG1	ACTB; ACTG1		actin, cytoplasmic 1	P60709; P63261	http://www.phosphosite.org/proteinAction.do?id=4107&showAllSites=true	42; 42				YSVWIGGSILASLSTFQQM#WISKQEYDESGPSIVHR	4	1029.76							29096	28084	20873	23996					21792	20906	24037	24201	23432	23652	24423	24199	22299	22471		25496	25969	25158	79.4665	79.3842	78.6277	78.4958	78.3683	78.4973
716	710	Cytoskeletal protein	ACTB; ACTG1	ACTB; ACTG1		actin, cytoplasmic 1	P60709; P63261	http://www.phosphosite.org/proteinAction.do?id=4107&showAllSites=true	42; 42				YSVWIGGSILASLSTFQQM#WISKQEYDESGPSIVHR	4	1029.76							24782	24515	22930	22787					21792	20906	24037	24201	23432	23652	24423	24199	22299	22471		25496	25969	25158	79.4665	79.3842	78.6277	78.4958	78.3683	78.4973
717	711	Cytoskeletal protein	ACTB; ACTG1	ACTB; ACTG1		actin, cytoplasmic 1	P60709; P63261	http://www.phosphosite.org/proteinAction.do?id=4107&showAllSites=true	42; 42				YSVWIGGSILASLSTFQQM#WISKQEYDESGPSIVHR	4	1029.76							28092	27486	25228	24958					21792	20906	24037	24201	23432	23652	24423	24199	22299	22471		25496	25969	25158	79.4665	79.3842	78.6277	78.4958	78.3683	78.4973
718	712	Cytoskeletal protein	ACTB; ACTG1	ACTB; ACTG1		actin, cytoplasmic 1	P60709; P63261	http://www.phosphosite.org/proteinAction.do?id=4107&showAllSites=true	42; 42				YSVWIGGSILASLSTFQQM#WISKQEYDESGPSIVHR	4	1029.76							26138	28593	25115	25493					21792	20906	24037	24201	23432	23652	24423	24199	22299	22471		25496	25969	25158	79.4665	79.3842	78.6277	78.4958	78.3683	78.4973
719	713	Cytoskeletal protein	ACTB; ACTG1	ACTB; ACTG1		actin, cytoplasmic 1	P60709; P63261	http://www.phosphosite.org/proteinAction.do?id=4107&showAllSites=true	42; 42				YSVWIGGSILASLSTFQQM#WISKQEYDESGPSIVHR	4	1029.76							25495	27269	22531	23734					21792	20906	24037	24201	23432	23652	24423	24199	22299	22471		25496	25969	25158	79.4665	79.3842	78.6277	78.4958	78.3683	78.4973
720	714	Cytoskeletal protein	ACTB; ACTG1	ACTB; ACTG1		actin, cytoplasmic 1	P60709; P63261	http://www.phosphosite.org/proteinAction.do?id=4107&showAllSites=true	42; 42				YSVWIGGSILASLSTFQQM#WISKQEYDESGPSIVHR	4	1029.76							28924	28608	25452	25956					21792	20906	24037	24201	23432	23652	24423	24199	22299	22471		25496	25969	25158	79.4665	79.3842	78.6277	78.4958	78.3683	78.4973
721	715	Cytoskeletal protein	ACTB; ACTG1	ACTB; ACTG1		actin, cytoplasmic 1	P60709; P63261	http://www.phosphosite.org/proteinAction.do?id=4107&showAllSites=true	42; 42				YSVWIGGSILASLSTFQQM#WISKQEYDESGPSIVHR	4	1029.76							25076	26779	22762	21300					21792	20906	24037	24201	23432	23652	24423	24199	22299	22471		25496	25969	25158	79.4665	79.3842	78.6277	78.4958	78.3683	78.4973
722	716	Cytoskeletal protein	ACTB; ACTG1	ACTB; ACTG1		actin, cytoplasmic 1	P60709; P63261	http://www.phosphosite.org/proteinAction.do?id=4107&showAllSites=true	42; 42				YSVWIGGSILASLSTFQQM#WISKQEYDESGPSIVHR	4	1029.76							28847	28384	25140	26357					21792	20906	24037	24201	23432	23652	24423	24199	22299	22471		25496	25969	25158	79.4665	79.3842	78.6277	78.4958	78.3683	78.4973
723	717	Cytoskeletal protein	ACTB; ACTG1	ACTB; ACTG1		actin, cytoplasmic 1	P60709; P63261	http://www.phosphosite.org/proteinAction.do?id=4107&showAllSites=true	42; 42				YSVWIGGSILASLSTFQQM#WISKQEYDESGPSIVHR	4	1029.76									21174	26472					21792	20906	24037	24201	23432	23652	24423	24199	22299	22471		25496	25969	25158	79.4665	79.3842	78.6277	78.4958	78.3683	78.4973
724	718	Cytoskeletal protein	ACTB; ACTG1	ACTB; ACTG1		actin, cytoplasmic 1	P60709; P63261	http://www.phosphosite.org/proteinAction.do?id=4107&showAllSites=true	42; 42				YSVWIGGSILASLSTFQQM#WISKQEYDESGPSIVHR	4	1029.76										21587					21792	20906	24037	24201	23432	23652	24423	24199	22299	22471		25496	25969	25158	79.4665	79.3842	78.6277	78.4958	78.3683	78.4973
725	719	Cytoskeletal protein	ACTB; ACTG1	ACTB; ACTG1		actin, cytoplasmic 1	P60709; P63261	http://www.phosphosite.org/proteinAction.do?id=4107&showAllSites=true	42; 42				YSVWIGGSILASLSTFQQM#WISKQEYDESGPSIVHR	4	1029.76										26171					21792	20906	24037	24201	23432	23652	24423	24199	22299	22471		25496	25969	25158	79.4665	79.3842	78.6277	78.4958	78.3683	78.4973
726	720	Cytoskeletal protein	ACTB; ACTG1	ACTB; ACTG1		actin, cytoplasmic 1	P60709; P63261	http://www.phosphosite.org/proteinAction.do?id=4107&showAllSites=true	42; 42				YSVWIGGSILASLSTFQQM#WISKQEYDESGPSIVHR	4	1029.76										26161					21792	20906	24037	24201	23432	23652	24423	24199	22299	22471		25496	25969	25158	79.4665	79.3842	78.6277	78.4958	78.3683	78.4973
727	721	Cytoskeletal protein	ACTB; ACTG1	ACTB; ACTG1		actin, cytoplasmic 1	P60709; P63261	http://www.phosphosite.org/proteinAction.do?id=4107&showAllSites=true	42; 42				YSVWIGGSILASLSTFQQM#WISKQEYDESGPSIVHR	5	824.009					23562			24224	22216	22724					21792	20906	24058	24201	23562	23631	24423	24051	22216	22471		25496			79.4665	79.3842	78.6875	78.4958	78.3092	78.4332
728	722	Cytoskeletal protein	ACTB; ACTG1	ACTB; ACTG1		actin, cytoplasmic 1	P60709; P63261	http://www.phosphosite.org/proteinAction.do?id=4107&showAllSites=true	42; 42				YSVWIGGSILASLSTFQQM#WISKQEYDESGPSIVHR	5	824.009										23790					21792	20906	24058	24201	23562	23631	24423	24051	22216	22471		25496			79.4665	79.3842	78.6875	78.4958	78.3092	78.4332
729	723	Cytoskeletal protein	ACTB; ACTG1	ACTB; ACTG1		actin, cytoplasmic 1	P60709; P63261	http://www.phosphosite.org/proteinAction.do?id=4107&showAllSites=true	42; 42				YSVWIGGSILASLSTFQQM#WISKQEYDESGPSIVHR	5	824.009										22834					21792	20906	24058	24201	23562	23631	24423	24051	22216	22471		25496			79.4665	79.3842	78.6875	78.4958	78.3092	78.4332
730	724	Cytoskeletal protein	ACTB; ACTG1	ACTB; ACTG1		actin, cytoplasmic 1	P60709; P63261	http://www.phosphosite.org/proteinAction.do?id=4107&showAllSites=true	42; 42				YSVWIGGSILASLSTFQQM#WISKQEYDESGPSIVHR	5	824.009										22472					21792	20906	24058	24201	23562	23631	24423	24051	22216	22471		25496			79.4665	79.3842	78.6875	78.4958	78.3092	78.4332
731	725	Cytoskeletal protein	ACTB; ACTG1	ACTB; ACTG1		actin, cytoplasmic 1	P60709; P63261	http://www.phosphosite.org/proteinAction.do?id=4107&showAllSites=true	42; 42				YSVWIGGSILASLSTFQQMWISKQEYDESGPSIVHR	3	1367.35				25310	24768		25732	28246	23440	23719					23327	21662	25192	25335	24768	24786	25746	25458	23440	23836	23811		25666	24272	84.1432	82.0855	81.9472	81.7737	81.7965	81.7695
732	726	Cytoskeletal protein	ACTB; ACTG1	ACTB; ACTG1		actin, cytoplasmic 1	P60709; P63261	http://www.phosphosite.org/proteinAction.do?id=4107&showAllSites=true	42; 42				YSVWIGGSILASLSTFQQMWISKQEYDESGPSIVHR	3	1367.35					24787		25657	28308	23498	23759					23327	21662	25192	25335	24768	24786	25746	25458	23440	23836	23811		25666	24272	84.1432	82.0855	81.9472	81.7737	81.7965	81.7695
733	727	Cytoskeletal protein	ACTB; ACTG1	ACTB; ACTG1		actin, cytoplasmic 1	P60709; P63261	http://www.phosphosite.org/proteinAction.do?id=4107&showAllSites=true	42; 42				YSVWIGGSILASLSTFQQMWISKQEYDESGPSIVHR	3	1367.35							28557	25333							23327	21662	25192	25335	24768	24786	25746	25458	23440	23836	23811		25666	24272	84.1432	82.0855	81.9472	81.7737	81.7965	81.7695
734	728	Cytoskeletal protein	ACTB; ACTG1	ACTB; ACTG1		actin, cytoplasmic 1	P60709; P63261	http://www.phosphosite.org/proteinAction.do?id=4107&showAllSites=true	42; 42				YSVWIGGSILASLSTFQQMWISKQEYDESGPSIVHR	3	1367.35							28611	25687							23327	21662	25192	25335	24768	24786	25746	25458	23440	23836	23811		25666	24272	84.1432	82.0855	81.9472	81.7737	81.7965	81.7695
735	729	Cytoskeletal protein	ACTB; ACTG1	ACTB; ACTG1		actin, cytoplasmic 1	P60709; P63261	http://www.phosphosite.org/proteinAction.do?id=4107&showAllSites=true	42; 42				YSVWIGGSILASLSTFQQMWISKQEYDESGPSIVHR	3	1367.35							26024	25596							23327	21662	25192	25335	24768	24786	25746	25458	23440	23836	23811		25666	24272	84.1432	82.0855	81.9472	81.7737	81.7965	81.7695
736	730	Cytoskeletal protein	ACTB; ACTG1	ACTB; ACTG1		actin, cytoplasmic 1	P60709; P63261	http://www.phosphosite.org/proteinAction.do?id=4107&showAllSites=true	42; 42				YSVWIGGSILASLSTFQQMWISKQEYDESGPSIVHR	3	1367.35							28697	27884							23327	21662	25192	25335	24768	24786	25746	25458	23440	23836	23811		25666	24272	84.1432	82.0855	81.9472	81.7737	81.7965	81.7695
737	731	Cytoskeletal protein	ACTB; ACTG1	ACTB; ACTG1		actin, cytoplasmic 1	P60709; P63261	http://www.phosphosite.org/proteinAction.do?id=4107&showAllSites=true	42; 42				YSVWIGGSILASLSTFQQMWISKQEYDESGPSIVHR	4	1025.76	22603	21623			24755	24787	27800	26140	25056	26595					22622	21662	25171	25335	24755	24786	25746	25084	23580	23836	24357		25558		82.132	82.0855	81.8895	81.7737	81.7965	81.7695
738	732	Cytoskeletal protein	ACTB; ACTG1	ACTB; ACTG1		actin, cytoplasmic 1	P60709; P63261	http://www.phosphosite.org/proteinAction.do?id=4107&showAllSites=true	42; 42				YSVWIGGSILASLSTFQQMWISKQEYDESGPSIVHR	4	1025.76	22690	21713				24953	28939	27281	23818	25409					22622	21662	25171	25335	24755	24786	25746	25084	23580	23836	24357		25558		82.132	82.0855	81.8895	81.7737	81.7965	81.7695
739	733	Cytoskeletal protein	ACTB; ACTG1	ACTB; ACTG1		actin, cytoplasmic 1	P60709; P63261	http://www.phosphosite.org/proteinAction.do?id=4107&showAllSites=true	42; 42				YSVWIGGSILASLSTFQQMWISKQEYDESGPSIVHR	4	1025.76							27689	25627	25198	25478					22622	21662	25171	25335	24755	24786	25746	25084	23580	23836	24357		25558		82.132	82.0855	81.8895	81.7737	81.7965	81.7695
740	734	Cytoskeletal protein	ACTB; ACTG1	ACTB; ACTG1		actin, cytoplasmic 1	P60709; P63261	http://www.phosphosite.org/proteinAction.do?id=4107&showAllSites=true	42; 42				YSVWIGGSILASLSTFQQMWISKQEYDESGPSIVHR	4	1025.76							28905	25084	23455	23984					22622	21662	25171	25335	24755	24786	25746	25084	23580	23836	24357		25558		82.132	82.0855	81.8895	81.7737	81.7965	81.7695
741	735	Cytoskeletal protein	ACTB; ACTG1	ACTB; ACTG1		actin, cytoplasmic 1	P60709; P63261	http://www.phosphosite.org/proteinAction.do?id=4107&showAllSites=true	42; 42				YSVWIGGSILASLSTFQQMWISKQEYDESGPSIVHR	4	1025.76							28681	28769	23708	23364					22622	21662	25171	25335	24755	24786	25746	25084	23580	23836	24357		25558		82.132	82.0855	81.8895	81.7737	81.7965	81.7695
742	736	Cytoskeletal protein	ACTB; ACTG1	ACTB; ACTG1		actin, cytoplasmic 1	P60709; P63261	http://www.phosphosite.org/proteinAction.do?id=4107&showAllSites=true	42; 42				YSVWIGGSILASLSTFQQMWISKQEYDESGPSIVHR	4	1025.76							26555	27560	23310	25666					22622	21662	25171	25335	24755	24786	25746	25084	23580	23836	24357		25558		82.132	82.0855	81.8895	81.7737	81.7965	81.7695
743	737	Cytoskeletal protein	ACTB; ACTG1	ACTB; ACTG1		actin, cytoplasmic 1	P60709; P63261	http://www.phosphosite.org/proteinAction.do?id=4107&showAllSites=true	42; 42				YSVWIGGSILASLSTFQQMWISKQEYDESGPSIVHR	4	1025.76							28952	25375	23844	23711					22622	21662	25171	25335	24755	24786	25746	25084	23580	23836	24357		25558		82.132	82.0855	81.8895	81.7737	81.7965	81.7695
744	738	Cytoskeletal protein	ACTB; ACTG1	ACTB; ACTG1		actin, cytoplasmic 1	P60709; P63261	http://www.phosphosite.org/proteinAction.do?id=4107&showAllSites=true	42; 42				YSVWIGGSILASLSTFQQMWISKQEYDESGPSIVHR	4	1025.76							26753	25922	23204	25498					22622	21662	25171	25335	24755	24786	25746	25084	23580	23836	24357		25558		82.132	82.0855	81.8895	81.7737	81.7965	81.7695
745	739	Cytoskeletal protein	ACTB; ACTG1	ACTB; ACTG1		actin, cytoplasmic 1	P60709; P63261	http://www.phosphosite.org/proteinAction.do?id=4107&showAllSites=true	42; 42				YSVWIGGSILASLSTFQQMWISKQEYDESGPSIVHR	4	1025.76							25831	27270	26011						22622	21662	25171	25335	24755	24786	25746	25084	23580	23836	24357		25558		82.132	82.0855	81.8895	81.7737	81.7965	81.7695
746	740	Cytoskeletal protein	ACTB; ACTG1	ACTB; ACTG1		actin, cytoplasmic 1	P60709; P63261	http://www.phosphosite.org/proteinAction.do?id=4107&showAllSites=true	42; 42				YSVWIGGSILASLSTFQQMWISKQEYDESGPSIVHR	4	1025.76							25580	26444	25450						22622	21662	25171	25335	24755	24786	25746	25084	23580	23836	24357		25558		82.132	82.0855	81.8895	81.7737	81.7965	81.7695
747	741	Cytoskeletal protein	ACTB; ACTG1	ACTB; ACTG1		actin, cytoplasmic 1	P60709; P63261	http://www.phosphosite.org/proteinAction.do?id=4107&showAllSites=true	42; 42				YSVWIGGSILASLSTFQQMWISKQEYDESGPSIVHR	4	1025.76							27204	28189	26209						22622	21662	25171	25335	24755	24786	25746	25084	23580	23836	24357		25558		82.132	82.0855	81.8895	81.7737	81.7965	81.7695
748	742	Cytoskeletal protein	ACTB; ACTG1	ACTB; ACTG1		actin, cytoplasmic 1	P60709; P63261	http://www.phosphosite.org/proteinAction.do?id=4107&showAllSites=true	42; 42				YSVWIGGSILASLSTFQQMWISKQEYDESGPSIVHR	4	1025.76							27718	27100							22622	21662	25171	25335	24755	24786	25746	25084	23580	23836	24357		25558		82.132	82.0855	81.8895	81.7737	81.7965	81.7695
749	743	Cytoskeletal protein	ACTB; ACTG1	ACTB; ACTG1		actin, cytoplasmic 1	P60709; P63261	http://www.phosphosite.org/proteinAction.do?id=4107&showAllSites=true	42; 42				YSVWIGGSILASLSTFQQMWISKQEYDESGPSIVHR	4	1025.76							27660	28145							22622	21662	25171	25335	24755	24786	25746	25084	23580	23836	24357		25558		82.132	82.0855	81.8895	81.7737	81.7965	81.7695
750	744	Cytoskeletal protein	ACTB; ACTG1	ACTB; ACTG1		actin, cytoplasmic 1	P60709; P63261	http://www.phosphosite.org/proteinAction.do?id=4107&showAllSites=true	42; 42				YSVWIGGSILASLSTFQQMWISKQEYDESGPSIVHR	4	1025.76							26083	27502							22622	21662	25171	25335	24755	24786	25746	25084	23580	23836	24357		25558		82.132	82.0855	81.8895	81.7737	81.7965	81.7695
751	745	Cytoskeletal protein	ACTB; ACTG1	ACTB; ACTG1		actin, cytoplasmic 1	P60709; P63261	http://www.phosphosite.org/proteinAction.do?id=4107&showAllSites=true	42; 42				YSVWIGGSILASLSTFQQMWISKQEYDESGPSIVHR	4	1025.76							29153	28051							22622	21662	25171	25335	24755	24786	25746	25084	23580	23836	24357		25558		82.132	82.0855	81.8895	81.7737	81.7965	81.7695
752	746	Cytoskeletal protein	ACTB; ACTG1	ACTB; ACTG1		actin, cytoplasmic 1	P60709; P63261	http://www.phosphosite.org/proteinAction.do?id=4107&showAllSites=true	42; 42				YSVWIGGSILASLSTFQQMWISKQEYDESGPSIVHR	4	1025.76							28373	27459							22622	21662	25171	25335	24755	24786	25746	25084	23580	23836	24357		25558		82.132	82.0855	81.8895	81.7737	81.7965	81.7695
753	747	Cytoskeletal protein	ACTB; ACTG1	ACTB; ACTG1		actin, cytoplasmic 1	P60709; P63261	http://www.phosphosite.org/proteinAction.do?id=4107&showAllSites=true	42; 42				YSVWIGGSILASLSTFQQMWISKQEYDESGPSIVHR	4	1025.76							25519	26200							22622	21662	25171	25335	24755	24786	25746	25084	23580	23836	24357		25558		82.132	82.0855	81.8895	81.7737	81.7965	81.7695
754	748	Cytoskeletal protein	ACTB; ACTG1	ACTB; ACTG1		actin, cytoplasmic 1	P60709; P63261	http://www.phosphosite.org/proteinAction.do?id=4107&showAllSites=true	42; 42				YSVWIGGSILASLSTFQQMWISKQEYDESGPSIVHR	4	1025.76							28217	27786							22622	21662	25171	25335	24755	24786	25746	25084	23580	23836	24357		25558		82.132	82.0855	81.8895	81.7737	81.7965	81.7695
755	749	Cytoskeletal protein	ACTB; ACTG1	ACTB; ACTG1		actin, cytoplasmic 1	P60709; P63261	http://www.phosphosite.org/proteinAction.do?id=4107&showAllSites=true	42; 42				YSVWIGGSILASLSTFQQMWISKQEYDESGPSIVHR	4	1025.76							28267	28825							22622	21662	25171	25335	24755	24786	25746	25084	23580	23836	24357		25558		82.132	82.0855	81.8895	81.7737	81.7965	81.7695
756	750	Cytoskeletal protein	ACTB; ACTG1	ACTB; ACTG1		actin, cytoplasmic 1	P60709; P63261	http://www.phosphosite.org/proteinAction.do?id=4107&showAllSites=true	42; 42				YSVWIGGSILASLSTFQQMWISKQEYDESGPSIVHR	4	1025.76							27444	27244							22622	21662	25171	25335	24755	24786	25746	25084	23580	23836	24357		25558		82.132	82.0855	81.8895	81.7737	81.7965	81.7695
757	751	Cytoskeletal protein	ACTB; ACTG1	ACTB; ACTG1		actin, cytoplasmic 1	P60709; P63261	http://www.phosphosite.org/proteinAction.do?id=4107&showAllSites=true	42; 42				YSVWIGGSILASLSTFQQMWISKQEYDESGPSIVHR	4	1025.76							28657	28404							22622	21662	25171	25335	24755	24786	25746	25084	23580	23836	24357		25558		82.132	82.0855	81.8895	81.7737	81.7965	81.7695
758	752	Cytoskeletal protein	ACTB; ACTG1	ACTB; ACTG1		actin, cytoplasmic 1	P60709; P63261	http://www.phosphosite.org/proteinAction.do?id=4107&showAllSites=true	42; 42				YSVWIGGSILASLSTFQQMWISKQEYDESGPSIVHR	4	1025.76							28434	26837							22622	21662	25171	25335	24755	24786	25746	25084	23580	23836	24357		25558		82.132	82.0855	81.8895	81.7737	81.7965	81.7695
759	753	Cytoskeletal protein	ACTB; ACTG1	ACTB; ACTG1		actin, cytoplasmic 1	P60709; P63261	http://www.phosphosite.org/proteinAction.do?id=4107&showAllSites=true	42; 42				YSVWIGGSILASLSTFQQMWISKQEYDESGPSIVHR	4	1025.76								28524							22622	21662	25171	25335	24755	24786	25746	25084	23580	23836	24357		25558		82.132	82.0855	81.8895	81.7737	81.7965	81.7695
760	754	Cytoskeletal protein	ACTB; ACTG1	ACTB; ACTG1		actin, cytoplasmic 1	P60709; P63261	http://www.phosphosite.org/proteinAction.do?id=4107&showAllSites=true	42; 42				YSVWIGGSILASLSTFQQMWISKQEYDESGPSIVHR	5	820.81						24794	25730	25334							22622	21641	25171	25314	24817	24794	25746	25334	23580	23857				24587	82.132	82.0227	81.8895	81.7162	81.8548	81.7695
761	755	Cytoskeletal protein	TUBA1A; TUBA1B; TUBA1C; TUBA3C; TUBA3D; TUBA3E; TUBA4A	TUBA1A; TUBA1B; TUBA1C; TUBA3C; TUBA3D; TUBA3E; TUBA4A		tubulin alpha-1A chain	Q71U36; P68363; Q9BQE3; Q13748; Q15670; Q6PEY2; P68366	http://www.phosphosite.org/proteinAction.do?id=6833805&showAllSites=true	50; 50; 50; 50; 50; 50; 50				ACWELYCLEHGIQPDGQM#PSDK	3	884.051				11825	11240	11440						14633	14794	14390	11535		11767	11863	11298	11477					14782	14630	14824	14390	46.6603		44.046	44.0123	44.242	44.5585
762	756	Cytoskeletal protein	TUBA1A; TUBA1B; TUBA1C; TUBA3C; TUBA3D; TUBA3E; TUBA4A	TUBA1A; TUBA1B; TUBA1C; TUBA3C; TUBA3D; TUBA3E; TUBA4A		tubulin alpha-1A chain	Q71U36; P68363; Q9BQE3; Q13748; Q15670; Q6PEY2; P68366	http://www.phosphosite.org/proteinAction.do?id=6833805&showAllSites=true	50; 50; 50; 50; 50; 50; 50				ACWELYCLEHGIQPDGQMPSDK	3	884.051											14760
763	757	Cytoskeletal protein	TUBA1A; TUBA1B; TUBA1C; TUBA3C; TUBA3D; TUBA3E; TUBA4A	TUBA1A; TUBA1B; TUBA1C; TUBA3C; TUBA3D; TUBA3E; TUBA4A		tubulin alpha-1A chain	Q71U36; P68363; Q9BQE3; Q13748; Q15670; Q6PEY2; P68366	http://www.phosphosite.org/proteinAction.do?id=6833805&showAllSites=true	50; 50; 50; 50; 50; 50; 50				ACWELYCLEHGIQPDGQMPSDK	3	884.051											14763
764	758	Cytoskeletal protein	TUBA1A; TUBA1B; TUBA1C; TUBA3C; TUBA3D; TUBA3E; TUBA4A; TUBA8	TUBA1A; TUBA1B; TUBA1C; TUBA3C; TUBA3D; TUBA3E; TUBA4A; TUBA8		tubulin alpha-1A chain	Q71U36; P68363; Q9BQE3; Q13748; Q15670; Q6PEY2; P68366; Q9NY65	http://www.phosphosite.org/proteinAction.do?id=6833805&showAllSites=true	50; 50; 50; 50; 50; 50; 50; 50				AFVHWYVGEGM#EEGEFSEAR	2	1173.51													13564		9904		10584	10638	10112	10300					13543	13353	13564	13135	41.2145		40.5282	40.493	40.8132	41.2032
765	759	Cytoskeletal protein	TUBA1A; TUBA1B; TUBA1C; TUBA3C; TUBA3D; TUBA3E; TUBA4A; TUBA8	TUBA1A; TUBA1B; TUBA1C; TUBA3C; TUBA3D; TUBA3E; TUBA4A; TUBA8		tubulin alpha-1A chain	Q71U36; P68363; Q9BQE3; Q13748; Q15670; Q6PEY2; P68366; Q9NY65	http://www.phosphosite.org/proteinAction.do?id=6833805&showAllSites=true	50; 50; 50; 50; 50; 50; 50; 50				AFVHWYVGEGM#EEGEFSEAR	3	782.676	9857	9697	10569	10584	10040	10236	10507	10446	9284	9529	13491	13316	13498	13097	9904	9710	10605	10617	10070	10300	10519	10571	9339	9559	13543	13353	13547	13522	41.2145	40.9558	40.5897	40.4285	40.6955	41.2032
766	760	Cytoskeletal protein	TUBA1A; TUBA1B; TUBA1C; TUBA3C; TUBA3D; TUBA3E; TUBA4A; TUBA8	TUBA1A; TUBA1B; TUBA1C; TUBA3C; TUBA3D; TUBA3E; TUBA4A; TUBA8		tubulin alpha-1A chain	Q71U36; P68363; Q9BQE3; Q13748; Q15670; Q6PEY2; P68366; Q9NY65	http://www.phosphosite.org/proteinAction.do?id=6833805&showAllSites=true	50; 50; 50; 50; 50; 50; 50; 50				AFVHWYVGEGM#EEGEFSEAR	3	782.676			10727					10571			13815	13728	13508	13522	9904	9710	10605	10617	10070	10300	10519	10571	9339	9559	13543	13353	13547	13522	41.2145	40.9558	40.5897	40.4285	40.6955	41.2032
767	761	Cytoskeletal protein	TUBA1A; TUBA1B; TUBA1C; TUBA3C; TUBA3D; TUBA3E; TUBA4A; TUBA8	TUBA1A; TUBA1B; TUBA1C; TUBA3C; TUBA3D; TUBA3E; TUBA4A; TUBA8		tubulin alpha-1A chain	Q71U36; P68363; Q9BQE3; Q13748; Q15670; Q6PEY2; P68366; Q9NY65	http://www.phosphosite.org/proteinAction.do?id=6833805&showAllSites=true	50; 50; 50; 50; 50; 50; 50; 50				AFVHWYVGEGM#EEGEFSEAR	3	782.676											13868	13706	13814	13337	9904	9710	10605	10617	10070	10300	10519	10571	9339	9559	13543	13353	13547	13522	41.2145	40.9558	40.5897	40.4285	40.6955	41.2032
768	762	Cytoskeletal protein	TUBA1A; TUBA1B; TUBA1C; TUBA3C; TUBA3D; TUBA3E; TUBA4A; TUBA8	TUBA1A; TUBA1B; TUBA1C; TUBA3C; TUBA3D; TUBA3E; TUBA4A; TUBA8		tubulin alpha-1A chain	Q71U36; P68363; Q9BQE3; Q13748; Q15670; Q6PEY2; P68366; Q9NY65	http://www.phosphosite.org/proteinAction.do?id=6833805&showAllSites=true	50; 50; 50; 50; 50; 50; 50; 50				AFVHWYVGEGM#EEGEFSEAR	3	782.676														13774	9904	9710	10605	10617	10070	10300	10519	10571	9339	9559	13543	13353	13547	13522	41.2145	40.9558	40.5897	40.4285	40.6955	41.2032
769	763	Cytoskeletal protein	TUBA1A; TUBA1B; TUBA1C; TUBA3C; TUBA3D; TUBA3E; TUBA4A; TUBA8	TUBA1A; TUBA1B; TUBA1C; TUBA3C; TUBA3D; TUBA3E; TUBA4A; TUBA8		tubulin alpha-1A chain	Q71U36; P68363; Q9BQE3; Q13748; Q15670; Q6PEY2; P68366; Q9NY65	http://www.phosphosite.org/proteinAction.do?id=6833805&showAllSites=true	50; 50; 50; 50; 50; 50; 50; 50				AFVHWYVGEGM#EEGEFSEAR	3	782.676														13940	9904	9710	10605	10617	10070	10300	10519	10571	9339	9559	13543	13353	13547	13522	41.2145	40.9558	40.5897	40.4285	40.6955	41.2032
770	764	Cytoskeletal protein	TUBA1A; TUBA1B; TUBA1C; TUBA3C; TUBA3D; TUBA3E; TUBA4A; TUBA8	TUBA1A; TUBA1B; TUBA1C; TUBA3C; TUBA3D; TUBA3E; TUBA4A; TUBA8		tubulin alpha-1A chain	Q71U36; P68363; Q9BQE3; Q13748; Q15670; Q6PEY2; P68366; Q9NY65	http://www.phosphosite.org/proteinAction.do?id=6833805&showAllSites=true	50; 50; 50; 50; 50; 50; 50; 50				AFVHWYVGEGMEEGEFSEAR	2	1165.51				12489	11881	12038	12514									11317	12355	12514	11865	12076	12514	12472	11081	11314	15328	15176	15370	14952		46.2885	45.7495	45.8298	45.8203	46.2242
771	765	Cytoskeletal protein	TUBA1A; TUBA1B; TUBA1C; TUBA3C; TUBA3D; TUBA3E; TUBA4A; TUBA8	TUBA1A; TUBA1B; TUBA1C; TUBA3C; TUBA3D; TUBA3E; TUBA4A; TUBA8		tubulin alpha-1A chain	Q71U36; P68363; Q9BQE3; Q13748; Q15670; Q6PEY2; P68366; Q9NY65	http://www.phosphosite.org/proteinAction.do?id=6833805&showAllSites=true	50; 50; 50; 50; 50; 50; 50; 50				AFVHWYVGEGMEEGEFSEAR	2	1165.51				12513	11903	12076										11317	12355	12514	11865	12076	12514	12472	11081	11314	15328	15176	15370	14952		46.2885	45.7495	45.8298	45.8203	46.2242
772	766	Cytoskeletal protein	TUBA1A; TUBA1B; TUBA1C; TUBA3C; TUBA3D; TUBA3E; TUBA4A; TUBA8	TUBA1A; TUBA1B; TUBA1C; TUBA3C; TUBA3D; TUBA3E; TUBA4A; TUBA8		tubulin alpha-1A chain	Q71U36; P68363; Q9BQE3; Q13748; Q15670; Q6PEY2; P68366; Q9NY65	http://www.phosphosite.org/proteinAction.do?id=6833805&showAllSites=true	50; 50; 50; 50; 50; 50; 50; 50				AFVHWYVGEGMEEGEFSEAR	3	777.344	11659			12455	11810	12003	12476	12433	11064	11339	15273	15138	15329	14955	11535	11359	12355	12514	11886	12262	12476	12451	11081	11356	15307	15176	15349	14973	46.6603	46.4233	45.7495	45.8298	45.8797	46.2242
773	767	Cytoskeletal protein	TUBA1A; TUBA1B; TUBA1C; TUBA3C; TUBA3D; TUBA3E; TUBA4A; TUBA8	TUBA1A; TUBA1B; TUBA1C; TUBA3C; TUBA3D; TUBA3E; TUBA4A; TUBA8		tubulin alpha-1A chain	Q71U36; P68363; Q9BQE3; Q13748; Q15670; Q6PEY2; P68366; Q9NY65	http://www.phosphosite.org/proteinAction.do?id=6833805&showAllSites=true	50; 50; 50; 50; 50; 50; 50; 50				AFVHWYVGEGMEEGEFSEAR	3	777.344				12800	12428	12262									11535	11359	12355	12514	11886	12262	12476	12451	11081	11356	15307	15176	15349	14973	46.6603	46.4233	45.7495	45.8298	45.8797	46.2242
774	768	Cytoskeletal protein	TUBA1A; TUBA1B; TUBA1C; TUBA3C; TUBA3D; TUBA3E; TUBA4A; TUBA8	TUBA1A; TUBA1B; TUBA1C; TUBA3C; TUBA3D; TUBA3E; TUBA4A; TUBA8		tubulin alpha-1A chain	Q71U36; P68363; Q9BQE3; Q13748; Q15670; Q6PEY2; P68366; Q9NY65	http://www.phosphosite.org/proteinAction.do?id=6833805&showAllSites=true	50; 50; 50; 50; 50; 50; 50; 50				AFVHWYVGEGMEEGEFSEAR	3	777.344				12764	12061	12565									11535	11359	12355	12514	11886	12262	12476	12451	11081	11356	15307	15176	15349	14973	46.6603	46.4233	45.7495	45.8298	45.8797	46.2242
775	769	Cytoskeletal protein	TUBA1A; TUBA1B; TUBA1C; TUBA3C; TUBA3D; TUBA3E; TUBA4A; TUBA8	TUBA1A; TUBA1B; TUBA1C; TUBA3C; TUBA3D; TUBA3E; TUBA4A; TUBA8		tubulin alpha-1A chain	Q71U36; P68363; Q9BQE3; Q13748; Q15670; Q6PEY2; P68366; Q9NY65	http://www.phosphosite.org/proteinAction.do?id=6833805&showAllSites=true	50; 50; 50; 50; 50; 50; 50; 50				AFVHWYVGEGMEEGEFSEAR	3	777.344				12823		12589									11535	11359	12355	12514	11886	12262	12476	12451	11081	11356	15307	15176	15349	14973	46.6603	46.4233	45.7495	45.8298	45.8797	46.2242
776	770	Cytoskeletal protein	TUBA1A; TUBA1B; TUBA1C; TUBA3C; TUBA3D; TUBA3E; TUBA4A; TUBA8	TUBA1A; TUBA1B; TUBA1C; TUBA3C; TUBA3D; TUBA3E; TUBA4A; TUBA8		tubulin alpha-1A chain	Q71U36; P68363; Q9BQE3; Q13748; Q15670; Q6PEY2; P68366; Q9NY65	http://www.phosphosite.org/proteinAction.do?id=6833805&showAllSites=true	50; 50; 50; 50; 50; 50; 50; 50				AFVHWYVGEGMEEGEFSEAR	3	777.344				12779											11535	11359	12355	12514	11886	12262	12476	12451	11081	11356	15307	15176	15349	14973	46.6603	46.4233	45.7495	45.8298	45.8797	46.2242
777	771	Cytoskeletal protein	TUBA1A; TUBA1B; TUBA1C; TUBA4A	TUBA1A; TUBA1B; TUBA1C; TUBA4A		tubulin alpha-1A chain	Q71U36; P68363; Q9BQE3; P68366	http://www.phosphosite.org/proteinAction.do?id=6833805&showAllSites=true	50; 50; 50; 50				AFVHWYVGEGMEEGEFSEAREDMAALEK	4	805.111					14762	14831									14097	13816	15188	15391	14801	14831					18142	17948	18247	17892	54.9092	54.5302	53.7222	53.629	53.8697	53.835
778	772	Cytoskeletal protein	TUBA1A; TUBA1B; TUBA3C; TUBA3D; TUBA3E; TUBA4A; TUBA8	TUBA1A; TUBA1B; TUBA3C; TUBA3D; TUBA3E; TUBA4A; TUBA8		tubulin alpha-1A chain	Q71U36; P68363; Q13748; Q15670; Q6PEY2; P68366; Q9NY65	http://www.phosphosite.org/proteinAction.do?id=6833805&showAllSites=true	50; 50; 50; 50; 50; 50; 50				AVCMLSNTTAIAEAWAR	2	932.956	14184	13968		15587	14977	15069	15660	15498	13953	14236					14223	13984	15356	15580	14990	15069	15660	15525	14025	14289	18751	18599	18898	18417	55.3013	55.0635	54.183	54.146	54.3717	54.3923
779	773	Cytoskeletal protein	TUBA1A; TUBA1B; TUBA3C; TUBA3D; TUBA3E; TUBA4A; TUBA8	TUBA1A; TUBA1B; TUBA3C; TUBA3D; TUBA3E; TUBA4A; TUBA8		tubulin alpha-1A chain	Q71U36; P68363; Q13748; Q15670; Q6PEY2; P68366; Q9NY65	http://www.phosphosite.org/proteinAction.do?id=6833805&showAllSites=true	50; 50; 50; 50; 50; 50; 50				AVCMLSNTTAIAEAWAR	2	932.956					15115			15922							14223	13984	15356	15580	14990	15069	15660	15525	14025	14289	18751	18599	18898	18417	55.3013	55.0635	54.183	54.146	54.3717	54.3923
780	774	Cytoskeletal protein	TUBA1A; TUBA1B; TUBA3C; TUBA3D; TUBA3E; TUBA4A; TUBA8	TUBA1A; TUBA1B; TUBA3C; TUBA3D; TUBA3E; TUBA4A; TUBA8		tubulin alpha-1A chain	Q71U36; P68363; Q13748; Q15670; Q6PEY2; P68366; Q9NY65	http://www.phosphosite.org/proteinAction.do?id=6833805&showAllSites=true	50; 50; 50; 50; 50; 50; 50				AVCMLSNTTAIAEAWAR	2	932.956								15860							14223	13984	15356	15580	14990	15069	15660	15525	14025	14289	18751	18599	18898	18417	55.3013	55.0635	54.183	54.146	54.3717	54.3923
781	775	Cytoskeletal protein	TUBA1A; TUBA1B; TUBA3C; TUBA3D; TUBA3E; TUBA4A; TUBA8	TUBA1A; TUBA1B; TUBA3C; TUBA3D; TUBA3E; TUBA4A; TUBA8		tubulin alpha-1A chain	Q71U36; P68363; Q13748; Q15670; Q6PEY2; P68366; Q9NY65	http://www.phosphosite.org/proteinAction.do?id=6833805&showAllSites=true	50; 50; 50; 50; 50; 50; 50				AVCMLSNTTAIAEAWAR	3	622.306	14185	13969			14955	15070	15692	15549	13984						14244	13984	16217	15580	14969	15070	15692	15525	14025	14289	19129	18977			55.3702	55.0635	56.5717	54.146	54.3153	54.3923
782	776	Cytoskeletal protein	TUBA1A; TUBA1B; TUBA1C	TUBA1A; TUBA1B; TUBA1C		tubulin alpha-1A chain	Q71U36; P68363; Q9BQE3	http://www.phosphosite.org/proteinAction.do?id=6833805&showAllSites=true	50; 50; 50				AVFVDLEPTVIDEVR	2	851.457							15661	15407	13807	14088	18214			17929	14076	13900	15293	15517	14906	15061	15690	15407	13836	14121	18214	18095	18352	17913	54.8468	54.7983	54.0112	53.9743	54.1475	54.3923
783	777	Cytoskeletal protein	TUBA1A; TUBA1B; TUBA1C	TUBA1A; TUBA1B; TUBA1C		tubulin alpha-1A chain	Q71U36; P68363; Q9BQE3	http://www.phosphosite.org/proteinAction.do?id=6833805&showAllSites=true	50; 50; 50				AVFVDLEPTVIDEVR	3	567.973									13847	14107											14913	14706	13836	14107
784	778	Cytoskeletal protein	TUBA1A; TUBA1B; TUBA3C; TUBA3D; TUBA3E; TUBA4A	TUBA1A; TUBA1B; TUBA3C; TUBA3D; TUBA3E; TUBA4A		tubulin alpha-1A chain	Q71U36; P68363; Q13748; Q15670; Q6PEY2; P68366	http://www.phosphosite.org/proteinAction.do?id=6833805&showAllSites=true	50; 50; 50; 50; 50; 50				AYHEQLSVAEITNACFEPANQM#VK	3	922.767	9932	9766			10129		10596	10553	9307	9528	13574	13432	13604	13211	9925	9794	10647	10659	10112	10321	10561	10529	9297	9580	13585	13437	13604	13219	41.2952	41.2258	40.7128	40.5547	40.8132	41.2665
785	779	Cytoskeletal protein	TUBA1A; TUBA1B; TUBA3C; TUBA3D; TUBA3E; TUBA4A	TUBA1A; TUBA1B; TUBA3C; TUBA3D; TUBA3E; TUBA4A		tubulin alpha-1A chain	Q71U36; P68363; Q13748; Q15670; Q6PEY2; P68366	http://www.phosphosite.org/proteinAction.do?id=6833805&showAllSites=true	50; 50; 50; 50; 50; 50				AYHEQLSVAEITNACFEPANQM#VK	3	922.767								10529			13637				9925	9794	10647	10659	10112	10321	10561	10529	9297	9580	13585	13437	13604	13219	41.2952	41.2258	40.7128	40.5547	40.8132	41.2665
786	780	Cytoskeletal protein	TUBA1A; TUBA1B; TUBA3C; TUBA3D; TUBA3E; TUBA4A	TUBA1A; TUBA1B; TUBA3C; TUBA3D; TUBA3E; TUBA4A		tubulin alpha-1A chain	Q71U36; P68363; Q13748; Q15670; Q6PEY2; P68366	http://www.phosphosite.org/proteinAction.do?id=6833805&showAllSites=true	50; 50; 50; 50; 50; 50				AYHEQLSVAEITNACFEPANQMVK	3	917.435	11226			12143	11537	11736	12162	12045	10695	10942			15092		11220	11065	12082	12157	11537	11792	12162	12100	10731	10989	15013	14882	15076	14679	45.5978	45.4388	44.95	44.8492	45.0163	45.4587
787	781	Cytoskeletal protein	TUBA1A; TUBA1B; TUBA3C; TUBA3D; TUBA3E; TUBA4A	TUBA1A; TUBA1B; TUBA3C; TUBA3D; TUBA3E; TUBA4A		tubulin alpha-1A chain	Q71U36; P68363; Q13748; Q15670; Q6PEY2; P68366	http://www.phosphosite.org/proteinAction.do?id=6833805&showAllSites=true	50; 50; 50; 50; 50; 50				AYHEQLSVAEITNACFEPANQMVK	3	917.435						11721			10681	10930					11220	11065	12082	12157	11537	11792	12162	12100	10731	10989	15013	14882	15076	14679	45.5978	45.4388	44.95	44.8492	45.0163	45.4587
788	782	Cytoskeletal protein	TUBA1A; TUBA1B; TUBA3C; TUBA3D; TUBA3E; TUBA4A	TUBA1A; TUBA1B; TUBA3C; TUBA3D; TUBA3E; TUBA4A		tubulin alpha-1A chain	Q71U36; P68363; Q13748; Q15670; Q6PEY2; P68366	http://www.phosphosite.org/proteinAction.do?id=6833805&showAllSites=true	50; 50; 50; 50; 50; 50				AYHEQLSVAEITNACFEPANQMVK	3	917.435										11189					11220	11065	12082	12157	11537	11792	12162	12100	10731	10989	15013	14882	15076	14679	45.5978	45.4388	44.95	44.8492	45.0163	45.4587
789	783	Cytoskeletal protein	TUBA1A; TUBA1B; TUBA1C; TUBA3C; TUBA3D; TUBA3E; TUBA4A	TUBA1A; TUBA1B; TUBA1C; TUBA3C; TUBA3D; TUBA3E; TUBA4A		tubulin alpha-1A chain	Q71U36; P68363; Q9BQE3; Q13748; Q15670; Q6PEY2; P68366	http://www.phosphosite.org/proteinAction.do?id=6833805&showAllSites=true	50; 50; 50; 50; 50; 50; 50				CLEHGIQPDGQM#PSDK	2	914.404	2568	2512	3101	3069	2659	3097						4421	4584	4373	2578		3091			3081	2668	2583	2346		4564	4438	4584	4389	15.2776		15.0892			17.1848
790	784	Cytoskeletal protein	TUBA1A; TUBA1B; TUBA1C; TUBA3C; TUBA3D; TUBA3E; TUBA4A	TUBA1A; TUBA1B; TUBA1C; TUBA3C; TUBA3D; TUBA3E; TUBA4A		tubulin alpha-1A chain	Q71U36; P68363; Q9BQE3; Q13748; Q15670; Q6PEY2; P68366	http://www.phosphosite.org/proteinAction.do?id=6833805&showAllSites=true	50; 50; 50; 50; 50; 50; 50				CLEHGIQPDGQM#PSDK	3	609.938	2546	2489	3093		2630	3103							4583	4369	2258	2185	3091	2408	2012	2280	2668	2583	2346	2187	4564	4438	4583	4389	14.1199	14.2172	15.0892	12.717	13.358	14.2883
791	785	Cytoskeletal protein	TUBA1A; TUBA1B; TUBA1C; TUBA3C; TUBA3D; TUBA3E	TUBA1A; TUBA1B; TUBA1C; TUBA3C; TUBA3D; TUBA3E		tubulin alpha-1A chain	Q71U36; P68363; Q9BQE3; Q13748; Q15670; Q6PEY2	http://www.phosphosite.org/proteinAction.do?id=6833805&showAllSites=true	50; 50; 50; 50; 50; 50				CLEHGIQPDGQM#PSDKTIGGGDDSFNTFFSETGAGK	3	1272.9				11056								13869	14045	13690	10282	10151	11004	11079	10527	10670					14026	13869	14009	13655	42.4828	42.3895	41.7622	41.7893	41.9972	42.259
792	786	Cytoskeletal protein	TUBA1A; TUBA1B; TUBA1C; TUBA3C; TUBA3D; TUBA3E	TUBA1A; TUBA1B; TUBA1C; TUBA3C; TUBA3D; TUBA3E		tubulin alpha-1A chain	Q71U36; P68363; Q9BQE3; Q13748; Q15670; Q6PEY2	http://www.phosphosite.org/proteinAction.do?id=6833805&showAllSites=true	50; 50; 50; 50; 50; 50				CLEHGIQPDGQM#PSDKTIGGGDDSFNTFFSETGAGK	4	954.924	10245	10077	10992	11027	10477	10672			9702	9944		13821	13990	13723	10282	10130	11004	11058	10527	10712	11019	11043	9666	9967	13983	13857	14009	13655	42.4828	42.3208	41.7622	41.7278	41.9972	42.3762
793	787	Cytoskeletal protein	TUBA1A; TUBA1B; TUBA1C; TUBA3C; TUBA3D; TUBA3E	TUBA1A; TUBA1B; TUBA1C; TUBA3C; TUBA3D; TUBA3E		tubulin alpha-1A chain	Q71U36; P68363; Q9BQE3; Q13748; Q15670; Q6PEY2	http://www.phosphosite.org/proteinAction.do?id=6833805&showAllSites=true	50; 50; 50; 50; 50; 50				CLEHGIQPDGQM#PSDKTIGGGDDSFNTFFSETGAGK	4	954.924				11110		10657			9683				13982	13607	10282	10130	11004	11058	10527	10712	11019	11043	9666	9967	13983	13857	14009	13655	42.4828	42.3208	41.7622	41.7278	41.9972	42.3762
794	788	Cytoskeletal protein	TUBA1A; TUBA1B; TUBA1C; TUBA3C; TUBA3D; TUBA3E; TUBA4A	TUBA1A; TUBA1B; TUBA1C; TUBA3C; TUBA3D; TUBA3E; TUBA4A		tubulin alpha-1A chain	Q71U36; P68363; Q9BQE3; Q13748; Q15670; Q6PEY2; P68366	http://www.phosphosite.org/proteinAction.do?id=6833805&showAllSites=true	50; 50; 50; 50; 50; 50; 50				CLEHGIQPDGQMPSDK	2	914.404											4539
795	789	Cytoskeletal protein	TUBA1A; TUBA1B; TUBA1C; TUBA3C; TUBA3D; TUBA3E; TUBA4A	TUBA1A; TUBA1B; TUBA1C; TUBA3C; TUBA3D; TUBA3E; TUBA4A		tubulin alpha-1A chain	Q71U36; P68363; Q9BQE3; Q13748; Q15670; Q6PEY2; P68366	http://www.phosphosite.org/proteinAction.do?id=6833805&showAllSites=true	50; 50; 50; 50; 50; 50; 50				CLEHGIQPDGQMPSDK	3	609.938											4524
796	790	Cytoskeletal protein	TUBA1A; TUBA1B; TUBA1C; TUBA3C; TUBA3D; TUBA3E	TUBA1A; TUBA1B; TUBA1C; TUBA3C; TUBA3D; TUBA3E		tubulin alpha-1A chain	Q71U36; P68363; Q9BQE3; Q13748; Q15670; Q6PEY2	http://www.phosphosite.org/proteinAction.do?id=6833805&showAllSites=true	50; 50; 50; 50; 50; 50				CLEHGIQPDGQMPSDKTIGGGDDSFNTFFSETGAGK	3	1272.9											14022
797	791	Cytoskeletal protein	TUBA1A; TUBA1B; TUBA1C; TUBA3C; TUBA3D; TUBA3E	TUBA1A; TUBA1B; TUBA1C; TUBA3C; TUBA3D; TUBA3E		tubulin alpha-1A chain	Q71U36; P68363; Q9BQE3; Q13748; Q15670; Q6PEY2	http://www.phosphosite.org/proteinAction.do?id=6833805&showAllSites=true	50; 50; 50; 50; 50; 50				CLEHGIQPDGQMPSDKTIGGGDDSFNTFFSETGAGK	4	954.924	11177										13983				11177	11002					12138	12061				14777			45.3823	45.224
798	792	Cytoskeletal protein	TUBA1A; TUBA1B; TUBA1C; TUBA3C; TUBA3D; TUBA3E; TUBA4A; TUBA4B; TUBA8	TUBA1A; TUBA1B; TUBA1C; TUBA3C; TUBA3D; TUBA3E; TUBA4A; TUBA4B; TUBA8		tubulin alpha-1A chain	Q71U36; P68363; Q9BQE3; Q13748; Q15670; Q6PEY2; P68366; Q9H853; Q9NY65	http://www.phosphosite.org/proteinAction.do?id=6833805&showAllSites=true	50; 50; 50; 50; 50; 50; 50; 28; 50				DIERPTYTNLNR	2	746.381								6602
799	793	Cytoskeletal protein	TUBA1A; TUBA1B; TUBA1C; TUBA4A	TUBA1A; TUBA1B; TUBA1C; TUBA4A		tubulin alpha-1A chain	Q71U36; P68363; Q9BQE3; P68366	http://www.phosphosite.org/proteinAction.do?id=6833805&showAllSites=true	50; 50; 50; 50				DQCTGLQGFLVFHSFGGGTGSGFTSLLM#ER	3	1074.84	18815														18865	18133		20841	20344	20376			19317	19363	22404	23214	22681	22907	69.6733	69.483		68.8365	69.1562	69.084
800	794	Cytoskeletal protein	TUBA1A; TUBA1B; TUBA1C; TUBA4A	TUBA1A; TUBA1B; TUBA1C; TUBA4A		tubulin alpha-1A chain	Q71U36; P68363; Q9BQE3; P68366	http://www.phosphosite.org/proteinAction.do?id=6833805&showAllSites=true	50; 50; 50; 50				DQCTGLQGFLVFHSFGGGTGSGFTSLLM#ER	3	1074.84	18865														18865	18133		20841	20344	20376			19317	19363	22404	23214	22681	22907	69.6733	69.483		68.8365	69.1562	69.084
801	795	Cytoskeletal protein	TUBA1A; TUBA1B; TUBA1C; TUBA4A	TUBA1A; TUBA1B; TUBA1C; TUBA4A		tubulin alpha-1A chain	Q71U36; P68363; Q9BQE3; P68366	http://www.phosphosite.org/proteinAction.do?id=6833805&showAllSites=true	50; 50; 50; 50				DQCTGLQGFLVFHSFGGGTGSGFTSLLMER	3	1069.51	19685	18917													19637	18910		21072	20449	20523	21525					24558	24256	23159	72.341	72.2845		69.4888	69.4517	69.4988
802	796	Cytoskeletal protein	TUBA1A; TUBA1B; TUBA1C; TUBA3C; TUBA3D; TUBA3E	TUBA1A; TUBA1B; TUBA1C; TUBA3C; TUBA3D; TUBA3E		tubulin alpha-1A chain	Q71U36; P68363; Q9BQE3; Q13748; Q15670; Q6PEY2	http://www.phosphosite.org/proteinAction.do?id=6833805&showAllSites=true	50; 50; 50; 50; 50; 50				DVNAAIATIK	2	508.293			6928	6924	6484	6942	6822	6562	5877	6061	9413	9242	9459	9155	6420	6292	6950	6926	6543		6803	6620	5943	6061	9437	9275	9459	9161	29.1062	29.3433	28.8962	28.9478	29.5925
803	797	Cytoskeletal protein	TUBA1A; TUBA1B; TUBA1C; TUBA3C; TUBA3D; TUBA3E	TUBA1A; TUBA1B; TUBA1C; TUBA3C; TUBA3D; TUBA3E		tubulin alpha-1A chain	Q71U36; P68363; Q9BQE3; Q13748; Q15670; Q6PEY2	http://www.phosphosite.org/proteinAction.do?id=6833805&showAllSites=true	50; 50; 50; 50; 50; 50				DVNAAIATIK	2	508.293				6879											6420	6292	6950	6926	6543		6803	6620	5943	6061	9437	9275	9459	9161	29.1062	29.3433	28.8962	28.9478	29.5925
804	798	Cytoskeletal protein	TUBA1A; TUBA1B; TUBA1C; TUBA3C; TUBA3D; TUBA3E; TUBA4A	TUBA1A; TUBA1B; TUBA1C; TUBA3C; TUBA3D; TUBA3E; TUBA4A		tubulin alpha-1A chain	Q71U36; P68363; Q9BQE3; Q13748; Q15670; Q6PEY2; P68366	http://www.phosphosite.org/proteinAction.do?id=6833805&showAllSites=true	50; 50; 50; 50; 50; 50; 50				ELYCLEHGIQPDGQM#PSDK	3	745.001												9367	9620				7013	7010	6598	6975					9519	9367	9559	9266			29.1288	29.2248	29.7675	30.9168
805	799	Cytoskeletal protein	TUBA1A; TUBA1B; TUBA1C; TUBA3C; TUBA3D; TUBA3E; TUBA4A; TUBA8	TUBA1A; TUBA1B; TUBA1C; TUBA3C; TUBA3D; TUBA3E; TUBA4A; TUBA8		tubulin alpha-1A chain	Q71U36; P68363; Q9BQE3; Q13748; Q15670; Q6PEY2; P68366; Q9NY65	http://www.phosphosite.org/proteinAction.do?id=6833805&showAllSites=true	50; 50; 50; 50; 50; 50; 50; 50				FDGALNVDLTEFQTNLVPYPR	2	1205.11							19395	19059	17418	17668	21641	21586	21957	21287		17694	18818	20547			19395	19095	17427	17683	21649	21600	21957	21300		67.8863	63.813	68.0042
806	800	Cytoskeletal protein	TUBA1A; TUBA1B; TUBA1C; TUBA3C; TUBA3D; TUBA3E; TUBA4A; TUBA8	TUBA1A; TUBA1B; TUBA1C; TUBA3C; TUBA3D; TUBA3E; TUBA4A; TUBA8		tubulin alpha-1A chain	Q71U36; P68363; Q9BQE3; Q13748; Q15670; Q6PEY2; P68366; Q9NY65	http://www.phosphosite.org/proteinAction.do?id=6833805&showAllSites=true	50; 50; 50; 50; 50; 50; 50; 50				FDGALNVDLTEFQTNLVPYPR	2	1205.11										17693						17694	18818	20547			19395	19095	17427	17683	21649	21600	21957	21300		67.8863	63.813	68.0042
807	801	Cytoskeletal protein	TUBA1A; TUBA1B; TUBA1C; TUBA3C; TUBA3D; TUBA3E; TUBA4A; TUBA8	TUBA1A; TUBA1B; TUBA1C; TUBA3C; TUBA3D; TUBA3E; TUBA4A; TUBA8		tubulin alpha-1A chain	Q71U36; P68363; Q9BQE3; Q13748; Q15670; Q6PEY2; P68366; Q9NY65	http://www.phosphosite.org/proteinAction.do?id=6833805&showAllSites=true	50; 50; 50; 50; 50; 50; 50; 50				FDGALNVDLTEFQTNLVPYPR	3	803.741									17450		21632	21583	21955	21283	18667		18797	20274			19404	19095	17450	17662	21649	21600	21955	21279	69.1858		63.7547	67.2457
808	802	Cytoskeletal protein	TUBA1A; TUBA1B; TUBA1C; TUBA3C; TUBA3D; TUBA3E; TUBA4A; TUBA8; TUBAL3	TUBA1A; TUBA1B; TUBA1C; TUBA3C; TUBA3D; TUBA3E; TUBA4A; TUBA8; TUBAL3		tubulin alpha-1A chain	Q71U36; P68363; Q9BQE3; Q13748; Q15670; Q6PEY2; P68366; Q9NY65; Q9H6Z0	http://www.phosphosite.org/proteinAction.do?id=6833805&showAllSites=true	50; 50; 50; 50; 50; 50; 50; 50; 50				FDLMYAK	2	444.22										7583											8410	8301	7359	7583
809	803	Cytoskeletal protein	TUBA1A; TUBA1B; TUBA1C; TUBA4A	TUBA1A; TUBA1B; TUBA1C; TUBA4A		tubulin alpha-1A chain	Q71U36; P68363; Q9BQE3; P68366	http://www.phosphosite.org/proteinAction.do?id=6833805&showAllSites=true	50; 50; 50; 50				GFLVFHSFGGGTGSGFTSLLM#ER	3	807.395		15633													16001	15633		17575	16984	17027	17787	17499	15894	16172	20095	20025	20332	19788	60.8305	60.6725		59.6947	59.8487	59.825
810	804	Cytoskeletal protein	TUBA1A; TUBA1B; TUBA1C; TUBA4A	TUBA1A; TUBA1B; TUBA1C; TUBA4A		tubulin alpha-1A chain	Q71U36; P68363; Q9BQE3; P68366	http://www.phosphosite.org/proteinAction.do?id=6833805&showAllSites=true	50; 50; 50; 50				GFLVFHSFGGGTGSGFTSLLMER	3	802.063	16956	16430			18010										16946	16423	18377	18583	18010	18077	18837	18486	17007	17221		20676	21466	20754	63.7318	63.538	62.589	62.4953	62.745	62.7203
811	805	Cytoskeletal protein	TUBA1A; TUBA1B; TUBA1C; TUBA4A	TUBA1A; TUBA1B; TUBA1C; TUBA4A		tubulin alpha-1A chain	Q71U36; P68363; Q9BQE3; P68366	http://www.phosphosite.org/proteinAction.do?id=6833805&showAllSites=true	50; 50; 50; 50				GFLVFHSFGGGTGSGFTSLLMER	3	802.063					18039										16946	16423	18377	18583	18010	18077	18837	18486	17007	17221		20676	21466	20754	63.7318	63.538	62.589	62.4953	62.745	62.7203
812	806	Cytoskeletal protein	TUBA1A; TUBA1B; TUBA1C; TUBA3C; TUBA3D; TUBA3E; TUBA4A; TUBA4B	TUBA1A; TUBA1B; TUBA1C; TUBA3C; TUBA3D; TUBA3E; TUBA4A; TUBA4B		tubulin alpha-1A chain	Q71U36; P68363; Q9BQE3; Q13748; Q15670; Q6PEY2; P68366; Q9H853	http://www.phosphosite.org/proteinAction.do?id=6833805&showAllSites=true	50; 50; 50; 50; 50; 50; 50; 28				GHYTIGK	2	388.209	1500	1359				1640					3071		3089		1478	965	1615	1021	1307	1663	1506	1462	1215	1440	3070	2966	3089	2920	11.2091	9.8038	9.7464	7.4043	10.9408	12.0461
813	807	Cytoskeletal protein	TUBA1A; TUBA1B; TUBA1C	TUBA1A; TUBA1B; TUBA1C		tubulin alpha-1A chain	Q71U36; P68363; Q9BQE3	http://www.phosphosite.org/proteinAction.do?id=6833805&showAllSites=true	50; 50; 50				GHYTIGKEIIDLVLDR	3	614.676	15104														15104	14758		16357	15872	15880	16551	16386	14865	15192	19129	18977	19255	18816	57.9978	57.6898		56.2837	56.7643	56.6388
814	808	Cytoskeletal protein	TUBA1A; TUBA1B; TUBA1C	TUBA1A; TUBA1B; TUBA1C		tubulin alpha-1A chain	Q71U36; P68363; Q9BQE3	http://www.phosphosite.org/proteinAction.do?id=6833805&showAllSites=true	50; 50; 50				GHYTIGKEIIDLVLDRIR	4	528.555	16822	16239													16822	16297		18268	17677	17657	18459	18150	16629	16864	20914	20823	21130	20565	63.4693	63.1162		61.6248	61.7498	61.5683
815	809	Cytoskeletal protein	TUBA1A; TUBA1B; TUBA1C	TUBA1A; TUBA1B; TUBA1C		tubulin alpha-1A chain	Q71U36; P68363; Q9BQE3	http://www.phosphosite.org/proteinAction.do?id=6833805&showAllSites=true	50; 50; 50				GHYTIGKEIIDLVLDRIR	5	423.045		16274													16841	16274		18289	17635	17699	18396	18108	16734	16990	20893	20823	21088	20607	63.4073	63.1162		61.6815	61.635	61.6837
816	810	Cytoskeletal protein	TUBA1A; TUBA1B; TUBA1C; TUBA3C; TUBA3D; TUBA3E; TUBA4A	TUBA1A; TUBA1B; TUBA1C; TUBA3C; TUBA3D; TUBA3E; TUBA4A		tubulin alpha-1A chain	Q71U36; P68363; Q9BQE3; Q13748; Q15670; Q6PEY2; P68366	http://www.phosphosite.org/proteinAction.do?id=6833805&showAllSites=true	50; 50; 50; 50; 50; 50; 50				GIQPDGQM#PSDK	2	644.795	1759	1668	2308	2241	1870	2070							3464	3307	1357	1666	2327			2066	1788	1730		1719	3448	3321	3341	3304	10.8198	12.3044	12.1987			13.4885
817	811	Cytoskeletal protein	TUBA1A; TUBA1B; TUBA1C; TUBA3C; TUBA3D; TUBA3E	TUBA1A; TUBA1B; TUBA1C; TUBA3C; TUBA3D; TUBA3E		tubulin alpha-1A chain	Q71U36; P68363; Q9BQE3; Q13748; Q15670; Q6PEY2	http://www.phosphosite.org/proteinAction.do?id=6833805&showAllSites=true	50; 50; 50; 50; 50; 50				GIQPDGQM#PSDKTIGGGDDSFNTFFSETGAGK	3	1093.16	11084	10916										14774	14965	14569	11094	10918	11893	11989	11403	11603	12020			10859	14929	14774	14971	14595	45.1853	44.9263	44.4125	44.3705	44.5412	44.9248
818	812	Cytoskeletal protein	TUBA1A; TUBA1B; TUBA1C; TUBA3C; TUBA3D; TUBA3E	TUBA1A; TUBA1B; TUBA1C; TUBA3C; TUBA3D; TUBA3E		tubulin alpha-1A chain	Q71U36; P68363; Q9BQE3; Q13748; Q15670; Q6PEY2	http://www.phosphosite.org/proteinAction.do?id=6833805&showAllSites=true	50; 50; 50; 50; 50; 50				GIQPDGQM#PSDKTIGGGDDSFNTFFSETGAGK	3	1093.16														14586	11094	10918	11893	11989	11403	11603	12020			10859	14929	14774	14971	14595	45.1853	44.9263	44.4125	44.3705	44.5412	44.9248
819	813	Cytoskeletal protein	TUBA1A; TUBA1B; TUBA1C; TUBA3C; TUBA3D; TUBA3E; TUBA4A	TUBA1A; TUBA1B; TUBA1C; TUBA3C; TUBA3D; TUBA3E; TUBA4A		tubulin alpha-1A chain	Q71U36; P68363; Q9BQE3; Q13748; Q15670; Q6PEY2; P68366	http://www.phosphosite.org/proteinAction.do?id=6833805&showAllSites=true	50; 50; 50; 50; 50; 50; 50				GIQPDGQMPSDK	2	644.795											3448
820	814	Cytoskeletal protein	TUBA1A; TUBA1B; TUBA1C; TUBA3C; TUBA3D; TUBA3E	TUBA1A; TUBA1B; TUBA1C; TUBA3C; TUBA3D; TUBA3E		tubulin alpha-1A chain	Q71U36; P68363; Q9BQE3; Q13748; Q15670; Q6PEY2	http://www.phosphosite.org/proteinAction.do?id=6833805&showAllSites=true	50; 50; 50; 50; 50; 50				GIQPDGQMPSDKTIGGGDDSFNTFFSETGAGK	3	1093.16											14907
821	815	Cytoskeletal protein	TUBA1A; TUBA1B; TUBA1C; TUBA3C; TUBA3D; TUBA3E	TUBA1A; TUBA1B; TUBA1C; TUBA3C; TUBA3D; TUBA3E		tubulin alpha-1A chain	Q71U36; P68363; Q9BQE3; Q13748; Q15670; Q6PEY2	http://www.phosphosite.org/proteinAction.do?id=6833805&showAllSites=true	50; 50; 50; 50; 50; 50				GQM#PSDKTIGGGDDSFNTFFSETGAGK	3	923.077	10402	10226	11092	11129	10582	10766	11058	11053	9872			13930	14115	13714	10408	10235	11130	11163	10611	10817	11165	11036	9853	10072	14131	13960	14115	13755	42.8845	42.6508	42.1325	42.0165	42.2407	42.6607
822	816	Cytoskeletal protein	TUBA1A; TUBA1B; TUBA1C; TUBA3C; TUBA3D; TUBA3E	TUBA1A; TUBA1B; TUBA1C; TUBA3C; TUBA3D; TUBA3E		tubulin alpha-1A chain	Q71U36; P68363; Q9BQE3; Q13748; Q15670; Q6PEY2	http://www.phosphosite.org/proteinAction.do?id=6833805&showAllSites=true	50; 50; 50; 50; 50; 50				GQM#PSDKTIGGGDDSFNTFFSETGAGK	3	923.077							11066	11036							10408	10235	11130	11163	10611	10817	11165	11036	9853	10072	14131	13960	14115	13755	42.8845	42.6508	42.1325	42.0165	42.2407	42.6607
823	817	Cytoskeletal protein	TUBA1A; TUBA1B; TUBA1C; TUBA3C; TUBA3D; TUBA3E	TUBA1A; TUBA1B; TUBA1C; TUBA3C; TUBA3D; TUBA3E		tubulin alpha-1A chain	Q71U36; P68363; Q9BQE3; Q13748; Q15670; Q6PEY2	http://www.phosphosite.org/proteinAction.do?id=6833805&showAllSites=true	50; 50; 50; 50; 50; 50				GQMPSDKTIGGGDDSFNTFFSETGAGK	3	923.077											14112
824	818	Cytoskeletal protein	TUBA1A; TUBA1B; TUBA1C; TUBA3C; TUBA3D; TUBA3E; TUBA4A	TUBA1A; TUBA1B; TUBA1C; TUBA3C; TUBA3D; TUBA3E; TUBA4A		tubulin alpha-1A chain	Q71U36; P68363; Q9BQE3; Q13748; Q15670; Q6PEY2; P68366	http://www.phosphosite.org/proteinAction.do?id=6833805&showAllSites=true	50; 50; 50; 50; 50; 50; 50				HGIQPDGQM#PSDK	2	713.325	1321	1210	1929		1513	1566						2790	2916	2765	1321	1259	1804	1864	1504	1579	1359	937			2881	2798	2920	2752	10.8198	10.8604	10.362	10.8777	11.6222	11.721
825	819	Cytoskeletal protein	TUBA1A; TUBA1B; TUBA1C; TUBA3C; TUBA3D; TUBA3E; TUBA4A	TUBA1A; TUBA1B; TUBA1C; TUBA3C; TUBA3D; TUBA3E; TUBA4A		tubulin alpha-1A chain	Q71U36; P68363; Q9BQE3; Q13748; Q15670; Q6PEY2; P68366	http://www.phosphosite.org/proteinAction.do?id=6833805&showAllSites=true	50; 50; 50; 50; 50; 50; 50				HGIQPDGQM#PSDK	3	475.886	1318	1209												2758	1318	1259	1930	1843	1504	1558	1359	1315	1624	1843	2881	2777	2920	2752	10.8198	10.8604	10.8024	10.8232	11.6222	11.6314
826	820	Cytoskeletal protein	TUBA1A; TUBA1B; TUBA1C; TUBA3C; TUBA3D; TUBA3E	TUBA1A; TUBA1B; TUBA1C; TUBA3C; TUBA3D; TUBA3E		tubulin alpha-1A chain	Q71U36; P68363; Q9BQE3; Q13748; Q15670; Q6PEY2	http://www.phosphosite.org/proteinAction.do?id=6833805&showAllSites=true	50; 50; 50; 50; 50; 50				HGIQPDGQM#PSDKTIGGGDDSFNTFFSETGAGK	3	1138.84	9743	9564													9799	9564	10500	10512	9945	10174					13438	13269	13463		40.8423	40.61	40.2763	40.103	40.3183	40.8417
827	821	Cytoskeletal protein	TUBA1A; TUBA1B; TUBA1C; TUBA3C; TUBA3D; TUBA3E	TUBA1A; TUBA1B; TUBA1C; TUBA3C; TUBA3D; TUBA3E		tubulin alpha-1A chain	Q71U36; P68363; Q9BQE3; Q13748; Q15670; Q6PEY2	http://www.phosphosite.org/proteinAction.do?id=6833805&showAllSites=true	50; 50; 50; 50; 50; 50				HGIQPDGQM#PSDKTIGGGDDSFNTFFSETGAGK	3	1138.84	9872														9799	9564	10500	10512	9945	10174					13438	13269	13463		40.8423	40.61	40.2763	40.103	40.3183	40.8417
828	822	Cytoskeletal protein	TUBA1A; TUBA1B; TUBA1C; TUBA3C; TUBA3D; TUBA3E	TUBA1A; TUBA1B; TUBA1C; TUBA3C; TUBA3D; TUBA3E		tubulin alpha-1A chain	Q71U36; P68363; Q9BQE3; Q13748; Q15670; Q6PEY2	http://www.phosphosite.org/proteinAction.do?id=6833805&showAllSites=true	50; 50; 50; 50; 50; 50				HGIQPDGQM#PSDKTIGGGDDSFNTFFSETGAGK	4	854.385	10039	9919		10520	9952										9799	9584	10521	10512	9966	10174	10435	10346	9171	9433	13425	13269	13421	13030	40.8423	40.5423	40.34	40.103	40.3865	40.8417
829	823	Cytoskeletal protein	TUBA1A; TUBA1B; TUBA1C; TUBA3C; TUBA3D; TUBA3E; TUBA4A	TUBA1A; TUBA1B; TUBA1C; TUBA3C; TUBA3D; TUBA3E; TUBA4A		tubulin alpha-1A chain	Q71U36; P68363; Q9BQE3; Q13748; Q15670; Q6PEY2; P68366	http://www.phosphosite.org/proteinAction.do?id=6833805&showAllSites=true	50; 50; 50; 50; 50; 50; 50				HGIQPDGQMPSDK	2	713.325											2899
830	824	Cytoskeletal protein	TUBA1A; TUBA1B; TUBA1C; TUBA3C; TUBA3D; TUBA3E; TUBA4A	TUBA1A; TUBA1B; TUBA1C; TUBA3C; TUBA3D; TUBA3E; TUBA4A		tubulin alpha-1A chain	Q71U36; P68363; Q9BQE3; Q13748; Q15670; Q6PEY2; P68366	http://www.phosphosite.org/proteinAction.do?id=6833805&showAllSites=true	50; 50; 50; 50; 50; 50; 50				HGIQPDGQMPSDK	3	475.886	2476										2893				2476	2412		3035	2298	3412			2060	2245					14.8609	15.0648		15.1473	14.2815	18.3862
831	825	Cytoskeletal protein	TUBA1A; TUBA1B; TUBA1C; TUBA3C; TUBA3D; TUBA3E	TUBA1A; TUBA1B; TUBA1C; TUBA3C; TUBA3D; TUBA3E		tubulin alpha-1A chain	Q71U36; P68363; Q9BQE3; Q13748; Q15670; Q6PEY2	http://www.phosphosite.org/proteinAction.do?id=6833805&showAllSites=true	50; 50; 50; 50; 50; 50				HGIQPDGQMPSDKTIGGGDDSFNTFFSETGAGK	3	1133.51	10667	10529													10674	10529													43.7737	43.4913
832	826	Cytoskeletal protein	TUBA1A; TUBA1B; TUBA1C; TUBA3C; TUBA3D; TUBA3E	TUBA1A; TUBA1B; TUBA1C; TUBA3C; TUBA3D; TUBA3E		tubulin alpha-1A chain	Q71U36; P68363; Q9BQE3; Q13748; Q15670; Q6PEY2	http://www.phosphosite.org/proteinAction.do?id=6833805&showAllSites=true	50; 50; 50; 50; 50; 50				HGIQPDGQMPSDKTIGGGDDSFNTFFSETGAGK	4	854.385	10638	10463									13425				10674	10463		11079	10506	10733	10935	10871	9687	9904	13921	13752	13904	13529	43.7737	43.4913		41.7893	41.9388	42.4332
833	827	Cytoskeletal protein	TUBA1A; TUBA1B; TUBA1C; TUBA3C; TUBA3D; TUBA3E; TUBA4A	TUBA1A; TUBA1B; TUBA1C; TUBA3C; TUBA3D; TUBA3E; TUBA4A		tubulin alpha-1A chain	Q71U36; P68363; Q9BQE3; Q13748; Q15670; Q6PEY2; P68366	http://www.phosphosite.org/proteinAction.do?id=6833805&showAllSites=true	50; 50; 50; 50; 50; 50; 50				IHFPLATYAPVISAEK	2	878.985							12802	12672	11055	11565											12808	12672	11270	11524
834	828	Cytoskeletal protein	TUBA1A; TUBA1B; TUBA1C; TUBA3C; TUBA3D; TUBA3E; TUBA4A	TUBA1A; TUBA1B; TUBA1C; TUBA3C; TUBA3D; TUBA3E; TUBA4A		tubulin alpha-1A chain	Q71U36; P68363; Q9BQE3; Q13748; Q15670; Q6PEY2; P68366	http://www.phosphosite.org/proteinAction.do?id=6833805&showAllSites=true	50; 50; 50; 50; 50; 50; 50				IHFPLATYAPVISAEK	2	878.985							12814														12808	12672	11270	11524
835	829	Cytoskeletal protein	TUBA1A; TUBA1B; TUBA1C; TUBA3C; TUBA3D; TUBA3E; TUBA4A	TUBA1A; TUBA1B; TUBA1C; TUBA3C; TUBA3D; TUBA3E; TUBA4A		tubulin alpha-1A chain	Q71U36; P68363; Q9BQE3; Q13748; Q15670; Q6PEY2; P68366	http://www.phosphosite.org/proteinAction.do?id=6833805&showAllSites=true	50; 50; 50; 50; 50; 50; 50				IHFPLATYAPVISAEK	3	586.326				12634	12062	12323			11130	11383					11661	11716	12628	12787	12243	12323	12819	12577	11312	11628	15580	15344	15643	15267	47.084	47.6047	46.536	46.5708	46.8763	47.3607
836	830	Cytoskeletal protein	TUBA1A; TUBA1B; TUBA1C; TUBA3C; TUBA3D; TUBA3E	TUBA1A; TUBA1B; TUBA1C; TUBA3C; TUBA3D; TUBA3E		tubulin alpha-1A chain	Q71U36; P68363; Q9BQE3; Q13748; Q15670; Q6PEY2	http://www.phosphosite.org/proteinAction.do?id=6833805&showAllSites=true	50; 50; 50; 50; 50; 50				ISIHVGQAGVQIGNACWELYCLEHGIQPDGQM#PSDK	4	1006.73				15852	15412	15349						18497	18815	18315		14716	15713	15916	15412	15418					18709	18536	18814	18333		57.5408	55.1785	55.074	55.511	55.3657
837	831	Cytoskeletal protein	TUBA1A; TUBA1B; TUBA1C; TUBA3C; TUBA3D; TUBA3E	TUBA1A; TUBA1B; TUBA1C; TUBA3C; TUBA3D; TUBA3E		tubulin alpha-1A chain	Q71U36; P68363; Q9BQE3; Q13748; Q15670; Q6PEY2	http://www.phosphosite.org/proteinAction.do?id=6833805&showAllSites=true	50; 50; 50; 50; 50; 50				ISIHVGQAGVQIGNACWELYCLEHGIQPDGQM#PSDK	4	1006.73				15880		15362						18609	18760			14716	15713	15916	15412	15418					18709	18536	18814	18333		57.5408	55.1785	55.074	55.511	55.3657
838	832	Cytoskeletal protein	TUBA1A; TUBA1B; TUBA1C; TUBA3C; TUBA3D; TUBA3E	TUBA1A; TUBA1B; TUBA1C; TUBA3C; TUBA3D; TUBA3E		tubulin alpha-1A chain	Q71U36; P68363; Q9BQE3; Q13748; Q15670; Q6PEY2	http://www.phosphosite.org/proteinAction.do?id=6833805&showAllSites=true	50; 50; 50; 50; 50; 50				ISIHVGQAGVQIGNACWELYCLEHGIQPDGQMPSDK	4	1006.73					15803						18658				14769		16154	16315	15803	15796					19024	18494			57.015		56.3958	56.167	56.5398	56.4028
839	833	Cytoskeletal protein	TUBA1A; TUBA1B; TUBA1C; TUBA3C; TUBA3D; TUBA3E; TUBA4A	TUBA1A; TUBA1B; TUBA1C; TUBA3C; TUBA3D; TUBA3E; TUBA4A		tubulin alpha-1A chain	Q71U36; P68363; Q9BQE3; Q13748; Q15670; Q6PEY2; P68366	http://www.phosphosite.org/proteinAction.do?id=6833805&showAllSites=true	50; 50; 50; 50; 50; 50; 50				ITNACFEPANQMVK	2	811.887	6685	6557													6685	6523								7050					30.0577	30.175
840	834	Cytoskeletal protein	TUBA1A; TUBA1B; TUBA1C; TUBA4B	TUBA1A; TUBA1B; TUBA1C; TUBA4B		tubulin alpha-1A chain	Q71U36; P68363; Q9BQE3; Q9H853	http://www.phosphosite.org/proteinAction.do?id=6833805&showAllSites=true	50; 50; 50; 28				KLADQCTGLQ	2	567.285							2918	2804	2539	2760											2917	2804	2535	2739
841	835	Cytoskeletal protein	TUBA1A; TUBA1B; TUBA1C	TUBA1A; TUBA1B; TUBA1C		tubulin alpha-1A chain	Q71U36; P68363; Q9BQE3	http://www.phosphosite.org/proteinAction.do?id=6833805&showAllSites=true	50; 50; 50				KLADQCTGLQGFLVFHSF	2	1034.52								17223													17472	17178	15621	15920
842	836	Cytoskeletal protein	TUBA1A; TUBA1B; TUBA1C	TUBA1A; TUBA1B; TUBA1C		tubulin alpha-1A chain	Q71U36; P68363; Q9BQE3	http://www.phosphosite.org/proteinAction.do?id=6833805&showAllSites=true	50; 50; 50				KLADQCTGLQGFLVFHSF	3	690.015	15806	15410							15624	15881		19766	20033		15791	15398	17075	17344	16732	16754	17451	17205	15621	15881	19843	19752	20033	19536	60.1488	59.8792	58.9607	59.0492	59.1537	59.0678
843	837	Cytoskeletal protein	TUBA1A; TUBA1B; TUBA1C	TUBA1A; TUBA1B; TUBA1C		tubulin alpha-1A chain	Q71U36; P68363; Q9BQE3	http://www.phosphosite.org/proteinAction.do?id=6833805&showAllSites=true	50; 50; 50				KLADQCTGLQGFLVFHSFGGGTGSGFT	3	930.45								17259													17577	17259	15684	15899
844	838	Cytoskeletal protein	TUBA1A; TUBA1B; TUBA1C	TUBA1A; TUBA1B; TUBA1C		tubulin alpha-1A chain	Q71U36; P68363; Q9BQE3	http://www.phosphosite.org/proteinAction.do?id=6833805&showAllSites=true	50; 50; 50				KLADQCTGLQGFLVFHSFGGGTGSGFTSL	3	997.155		16867						19052							17408	16867		19087	18538	18560	19404	19052	17511	17767	21628	21558	21949		65.1897	65.7593		63.8958	64.14	64.0463
845	839	Cytoskeletal protein	TUBA1A; TUBA1B; TUBA1C	TUBA1A; TUBA1B; TUBA1C		tubulin alpha-1A chain	Q71U36; P68363; Q9BQE3	http://www.phosphosite.org/proteinAction.do?id=6833805&showAllSites=true	50; 50; 50				KLADQCTGLQGFLVFHSFGGGTGSGFTSLL	3	1034.85	19392														19392	18721		21429	20911	20943	21840	21405	19758	19951		24390	24550	22907	71.6718	71.5992		70.4957	70.7433	70.6765
846	840	Cytoskeletal protein	TUBA1A; TUBA1B; TUBA1C	TUBA1A; TUBA1B; TUBA1C		tubulin alpha-1A chain	Q71U36; P68363; Q9BQE3	http://www.phosphosite.org/proteinAction.do?id=6833805&showAllSites=true	50; 50; 50				KLADQCTGLQGFLVFHSFGGGTGSGFTSLLM#E	3	1126.88		18135												22717	18793	18171			20764	20838	20370	21258	19590	19909	22656	22752	22996	22613	69.6062	69.483			70.3377	70.3815
847	841	Cytoskeletal protein	TUBA1A; TUBA1B; TUBA1C	TUBA1A; TUBA1B; TUBA1C		tubulin alpha-1A chain	Q71U36; P68363; Q9BQE3	http://www.phosphosite.org/proteinAction.do?id=6833805&showAllSites=true	50; 50; 50				KLADQCTGLQGFLVFHSFGGGTGSGFTSLLM#ER	3	1178.91	16992	16487		18650	18029	18091	18798	18873	17176	17150		21118	21449	20800	17848	16549	18440	20799	20239	20334	19247	18507	17070	17263	21166	21118	21487	20838	66.573	63.9588	62.7638	68.7157	68.863	68.9698
848	842	Cytoskeletal protein	TUBA1A; TUBA1B; TUBA1C	TUBA1A; TUBA1B; TUBA1C		tubulin alpha-1A chain	Q71U36; P68363; Q9BQE3	http://www.phosphosite.org/proteinAction.do?id=6833805&showAllSites=true	50; 50; 50				KLADQCTGLQGFLVFHSFGGGTGSGFTSLLM#ER	3	1178.91	17106			18609	18044		19381	19249	16910	17201			21582	20931	17848	16549	18440	20799	20239	20334	19247	18507	17070	17263	21166	21118	21487	20838	66.573	63.9588	62.7638	68.7157	68.863	68.9698
849	843	Cytoskeletal protein	TUBA1A; TUBA1B; TUBA1C	TUBA1A; TUBA1B; TUBA1C		tubulin alpha-1A chain	Q71U36; P68363; Q9BQE3	http://www.phosphosite.org/proteinAction.do?id=6833805&showAllSites=true	50; 50; 50				KLADQCTGLQGFLVFHSFGGGTGSGFTSLLM#ER	3	1178.91				18728	18082		20024	19497	16928	17453			21603		17848	16549	18440	20799	20239	20334	19247	18507	17070	17263	21166	21118	21487	20838	66.573	63.9588	62.7638	68.7157	68.863	68.9698
850	844	Cytoskeletal protein	TUBA1A; TUBA1B; TUBA1C	TUBA1A; TUBA1B; TUBA1C		tubulin alpha-1A chain	Q71U36; P68363; Q9BQE3	http://www.phosphosite.org/proteinAction.do?id=6833805&showAllSites=true	50; 50; 50				KLADQCTGLQGFLVFHSFGGGTGSGFTSLLM#ER	3	1178.91							20271	19626	17831	18285					17848	16549	18440	20799	20239	20334	19247	18507	17070	17263	21166	21118	21487	20838	66.573	63.9588	62.7638	68.7157	68.863	68.9698
851	845	Cytoskeletal protein	TUBA1A; TUBA1B; TUBA1C	TUBA1A; TUBA1B; TUBA1C		tubulin alpha-1A chain	Q71U36; P68363; Q9BQE3	http://www.phosphosite.org/proteinAction.do?id=6833805&showAllSites=true	50; 50; 50				KLADQCTGLQGFLVFHSFGGGTGSGFTSLLM#ER	3	1178.91							19726	19889	17326	17626					17848	16549	18440	20799	20239	20334	19247	18507	17070	17263	21166	21118	21487	20838	66.573	63.9588	62.7638	68.7157	68.863	68.9698
852	846	Cytoskeletal protein	TUBA1A; TUBA1B; TUBA1C	TUBA1A; TUBA1B; TUBA1C		tubulin alpha-1A chain	Q71U36; P68363; Q9BQE3	http://www.phosphosite.org/proteinAction.do?id=6833805&showAllSites=true	50; 50; 50				KLADQCTGLQGFLVFHSFGGGTGSGFTSLLM#ER	3	1178.91							19709	19729	17505	18025					17848	16549	18440	20799	20239	20334	19247	18507	17070	17263	21166	21118	21487	20838	66.573	63.9588	62.7638	68.7157	68.863	68.9698
853	847	Cytoskeletal protein	TUBA1A; TUBA1B; TUBA1C	TUBA1A; TUBA1B; TUBA1C		tubulin alpha-1A chain	Q71U36; P68363; Q9BQE3	http://www.phosphosite.org/proteinAction.do?id=6833805&showAllSites=true	50; 50; 50				KLADQCTGLQGFLVFHSFGGGTGSGFTSLLM#ER	3	1178.91							19247	18721	17439	18578					17848	16549	18440	20799	20239	20334	19247	18507	17070	17263	21166	21118	21487	20838	66.573	63.9588	62.7638	68.7157	68.863	68.9698
854	848	Cytoskeletal protein	TUBA1A; TUBA1B; TUBA1C	TUBA1A; TUBA1B; TUBA1C		tubulin alpha-1A chain	Q71U36; P68363; Q9BQE3	http://www.phosphosite.org/proteinAction.do?id=6833805&showAllSites=true	50; 50; 50				KLADQCTGLQGFLVFHSFGGGTGSGFTSLLM#ER	3	1178.91							19095	18467	18096	18264					17848	16549	18440	20799	20239	20334	19247	18507	17070	17263	21166	21118	21487	20838	66.573	63.9588	62.7638	68.7157	68.863	68.9698
855	849	Cytoskeletal protein	TUBA1A; TUBA1B; TUBA1C	TUBA1A; TUBA1B; TUBA1C		tubulin alpha-1A chain	Q71U36; P68363; Q9BQE3	http://www.phosphosite.org/proteinAction.do?id=6833805&showAllSites=true	50; 50; 50				KLADQCTGLQGFLVFHSFGGGTGSGFTSLLM#ER	3	1178.91							20086	18977	18071	18514					17848	16549	18440	20799	20239	20334	19247	18507	17070	17263	21166	21118	21487	20838	66.573	63.9588	62.7638	68.7157	68.863	68.9698
856	850	Cytoskeletal protein	TUBA1A; TUBA1B; TUBA1C	TUBA1A; TUBA1B; TUBA1C		tubulin alpha-1A chain	Q71U36; P68363; Q9BQE3	http://www.phosphosite.org/proteinAction.do?id=6833805&showAllSites=true	50; 50; 50				KLADQCTGLQGFLVFHSFGGGTGSGFTSLLM#ER	3	1178.91							19421	20078	19249	19228					17848	16549	18440	20799	20239	20334	19247	18507	17070	17263	21166	21118	21487	20838	66.573	63.9588	62.7638	68.7157	68.863	68.9698
857	851	Cytoskeletal protein	TUBA1A; TUBA1B; TUBA1C	TUBA1A; TUBA1B; TUBA1C		tubulin alpha-1A chain	Q71U36; P68363; Q9BQE3	http://www.phosphosite.org/proteinAction.do?id=6833805&showAllSites=true	50; 50; 50				KLADQCTGLQGFLVFHSFGGGTGSGFTSLLM#ER	3	1178.91							19667	20196	25830	19194					17848	16549	18440	20799	20239	20334	19247	18507	17070	17263	21166	21118	21487	20838	66.573	63.9588	62.7638	68.7157	68.863	68.9698
858	852	Cytoskeletal protein	TUBA1A; TUBA1B; TUBA1C	TUBA1A; TUBA1B; TUBA1C		tubulin alpha-1A chain	Q71U36; P68363; Q9BQE3	http://www.phosphosite.org/proteinAction.do?id=6833805&showAllSites=true	50; 50; 50				KLADQCTGLQGFLVFHSFGGGTGSGFTSLLM#ER	3	1178.91							19953	20638	17954	17797					17848	16549	18440	20799	20239	20334	19247	18507	17070	17263	21166	21118	21487	20838	66.573	63.9588	62.7638	68.7157	68.863	68.9698
859	853	Cytoskeletal protein	TUBA1A; TUBA1B; TUBA1C	TUBA1A; TUBA1B; TUBA1C		tubulin alpha-1A chain	Q71U36; P68363; Q9BQE3	http://www.phosphosite.org/proteinAction.do?id=6833805&showAllSites=true	50; 50; 50				KLADQCTGLQGFLVFHSFGGGTGSGFTSLLM#ER	3	1178.91							19744	19206	17682	17939					17848	16549	18440	20799	20239	20334	19247	18507	17070	17263	21166	21118	21487	20838	66.573	63.9588	62.7638	68.7157	68.863	68.9698
860	854	Cytoskeletal protein	TUBA1A; TUBA1B; TUBA1C	TUBA1A; TUBA1B; TUBA1C		tubulin alpha-1A chain	Q71U36; P68363; Q9BQE3	http://www.phosphosite.org/proteinAction.do?id=6833805&showAllSites=true	50; 50; 50				KLADQCTGLQGFLVFHSFGGGTGSGFTSLLM#ER	3	1178.91							20464	27915							17848	16549	18440	20799	20239	20334	19247	18507	17070	17263	21166	21118	21487	20838	66.573	63.9588	62.7638	68.7157	68.863	68.9698
861	855	Cytoskeletal protein	TUBA1A; TUBA1B; TUBA1C	TUBA1A; TUBA1B; TUBA1C		tubulin alpha-1A chain	Q71U36; P68363; Q9BQE3	http://www.phosphosite.org/proteinAction.do?id=6833805&showAllSites=true	50; 50; 50				KLADQCTGLQGFLVFHSFGGGTGSGFTSLLM#ER	3	1178.91							20262	20244		26174					17848	16549	18440	20799	20239	20334	19247	18507	17070	17263	21166	21118	21487	20838	66.573	63.9588	62.7638	68.7157	68.863	68.9698
862	856	Cytoskeletal protein	TUBA1A; TUBA1B; TUBA1C	TUBA1A; TUBA1B; TUBA1C		tubulin alpha-1A chain	Q71U36; P68363; Q9BQE3	http://www.phosphosite.org/proteinAction.do?id=6833805&showAllSites=true	50; 50; 50				KLADQCTGLQGFLVFHSFGGGTGSGFTSLLM#ER	3	1178.91							28573	28254							17848	16549	18440	20799	20239	20334	19247	18507	17070	17263	21166	21118	21487	20838	66.573	63.9588	62.7638	68.7157	68.863	68.9698
863	857	Cytoskeletal protein	TUBA1A; TUBA1B; TUBA1C	TUBA1A; TUBA1B; TUBA1C		tubulin alpha-1A chain	Q71U36; P68363; Q9BQE3	http://www.phosphosite.org/proteinAction.do?id=6833805&showAllSites=true	50; 50; 50				KLADQCTGLQGFLVFHSFGGGTGSGFTSLLM#ER	3	1178.91							20388	28154							17848	16549	18440	20799	20239	20334	19247	18507	17070	17263	21166	21118	21487	20838	66.573	63.9588	62.7638	68.7157	68.863	68.9698
864	858	Cytoskeletal protein	TUBA1A; TUBA1B; TUBA1C	TUBA1A; TUBA1B; TUBA1C		tubulin alpha-1A chain	Q71U36; P68363; Q9BQE3	http://www.phosphosite.org/proteinAction.do?id=6833805&showAllSites=true	50; 50; 50				KLADQCTGLQGFLVFHSFGGGTGSGFTSLLM#ER	3	1178.91							28532	22889							17848	16549	18440	20799	20239	20334	19247	18507	17070	17263	21166	21118	21487	20838	66.573	63.9588	62.7638	68.7157	68.863	68.9698
865	859	Cytoskeletal protein	TUBA1A; TUBA1B; TUBA1C	TUBA1A; TUBA1B; TUBA1C		tubulin alpha-1A chain	Q71U36; P68363; Q9BQE3	http://www.phosphosite.org/proteinAction.do?id=6833805&showAllSites=true	50; 50; 50				KLADQCTGLQGFLVFHSFGGGTGSGFTSLLM#ER	3	1178.91							21398	27572							17848	16549	18440	20799	20239	20334	19247	18507	17070	17263	21166	21118	21487	20838	66.573	63.9588	62.7638	68.7157	68.863	68.9698
866	860	Cytoskeletal protein	TUBA1A; TUBA1B; TUBA1C	TUBA1A; TUBA1B; TUBA1C		tubulin alpha-1A chain	Q71U36; P68363; Q9BQE3	http://www.phosphosite.org/proteinAction.do?id=6833805&showAllSites=true	50; 50; 50				KLADQCTGLQGFLVFHSFGGGTGSGFTSLLM#ER	3	1178.91							28764	27696							17848	16549	18440	20799	20239	20334	19247	18507	17070	17263	21166	21118	21487	20838	66.573	63.9588	62.7638	68.7157	68.863	68.9698
867	861	Cytoskeletal protein	TUBA1A; TUBA1B; TUBA1C	TUBA1A; TUBA1B; TUBA1C		tubulin alpha-1A chain	Q71U36; P68363; Q9BQE3	http://www.phosphosite.org/proteinAction.do?id=6833805&showAllSites=true	50; 50; 50				KLADQCTGLQGFLVFHSFGGGTGSGFTSLLM#ER	3	1178.91							20641	28223							17848	16549	18440	20799	20239	20334	19247	18507	17070	17263	21166	21118	21487	20838	66.573	63.9588	62.7638	68.7157	68.863	68.9698
868	862	Cytoskeletal protein	TUBA1A; TUBA1B; TUBA1C	TUBA1A; TUBA1B; TUBA1C		tubulin alpha-1A chain	Q71U36; P68363; Q9BQE3	http://www.phosphosite.org/proteinAction.do?id=6833805&showAllSites=true	50; 50; 50				KLADQCTGLQGFLVFHSFGGGTGSGFTSLLM#ER	3	1178.91							27996	22349							17848	16549	18440	20799	20239	20334	19247	18507	17070	17263	21166	21118	21487	20838	66.573	63.9588	62.7638	68.7157	68.863	68.9698
869	863	Cytoskeletal protein	TUBA1A; TUBA1B; TUBA1C	TUBA1A; TUBA1B; TUBA1C		tubulin alpha-1A chain	Q71U36; P68363; Q9BQE3	http://www.phosphosite.org/proteinAction.do?id=6833805&showAllSites=true	50; 50; 50				KLADQCTGLQGFLVFHSFGGGTGSGFTSLLM#ER	3	1178.91							23408	20660							17848	16549	18440	20799	20239	20334	19247	18507	17070	17263	21166	21118	21487	20838	66.573	63.9588	62.7638	68.7157	68.863	68.9698
870	864	Cytoskeletal protein	TUBA1A; TUBA1B; TUBA1C	TUBA1A; TUBA1B; TUBA1C		tubulin alpha-1A chain	Q71U36; P68363; Q9BQE3	http://www.phosphosite.org/proteinAction.do?id=6833805&showAllSites=true	50; 50; 50				KLADQCTGLQGFLVFHSFGGGTGSGFTSLLM#ER	3	1178.91							19450	20959							17848	16549	18440	20799	20239	20334	19247	18507	17070	17263	21166	21118	21487	20838	66.573	63.9588	62.7638	68.7157	68.863	68.9698
871	865	Cytoskeletal protein	TUBA1A; TUBA1B; TUBA1C	TUBA1A; TUBA1B; TUBA1C		tubulin alpha-1A chain	Q71U36; P68363; Q9BQE3	http://www.phosphosite.org/proteinAction.do?id=6833805&showAllSites=true	50; 50; 50				KLADQCTGLQGFLVFHSFGGGTGSGFTSLLM#ER	4	884.434	17521	16763		18587	17998	18047	18838	19600	17260	17264		21097	21426	20778	17828	17218	18419	19630	19046	20334	18838	18549	17091	17263	21125	21159	21487	20838	66.5037	66.2137	62.7048	65.4178	65.537	68.9698
872	866	Cytoskeletal protein	TUBA1A; TUBA1B; TUBA1C	TUBA1A; TUBA1B; TUBA1C		tubulin alpha-1A chain	Q71U36; P68363; Q9BQE3	http://www.phosphosite.org/proteinAction.do?id=6833805&showAllSites=true	50; 50; 50				KLADQCTGLQGFLVFHSFGGGTGSGFTSLLM#ER	4	884.434	17502	16434		18577			20164	18592	18018	17768					17828	17218	18419	19630	19046	20334	18838	18549	17091	17263	21125	21159	21487	20838	66.5037	66.2137	62.7048	65.4178	65.537	68.9698
873	867	Cytoskeletal protein	TUBA1A; TUBA1B; TUBA1C	TUBA1A; TUBA1B; TUBA1C		tubulin alpha-1A chain	Q71U36; P68363; Q9BQE3	http://www.phosphosite.org/proteinAction.do?id=6833805&showAllSites=true	50; 50; 50				KLADQCTGLQGFLVFHSFGGGTGSGFTSLLM#ER	4	884.434							19660	19350	17512	17516					17828	17218	18419	19630	19046	20334	18838	18549	17091	17263	21125	21159	21487	20838	66.5037	66.2137	62.7048	65.4178	65.537	68.9698
874	868	Cytoskeletal protein	TUBA1A; TUBA1B; TUBA1C	TUBA1A; TUBA1B; TUBA1C		tubulin alpha-1A chain	Q71U36; P68363; Q9BQE3	http://www.phosphosite.org/proteinAction.do?id=6833805&showAllSites=true	50; 50; 50				KLADQCTGLQGFLVFHSFGGGTGSGFTSLLM#ER	4	884.434							27518	21558	19615	25461					17828	17218	18419	19630	19046	20334	18838	18549	17091	17263	21125	21159	21487	20838	66.5037	66.2137	62.7048	65.4178	65.537	68.9698
875	869	Cytoskeletal protein	TUBA1A; TUBA1B; TUBA1C	TUBA1A; TUBA1B; TUBA1C		tubulin alpha-1A chain	Q71U36; P68363; Q9BQE3	http://www.phosphosite.org/proteinAction.do?id=6833805&showAllSites=true	50; 50; 50				KLADQCTGLQGFLVFHSFGGGTGSGFTSLLM#ER	4	884.434							28430	22669	24550	25233					17828	17218	18419	19630	19046	20334	18838	18549	17091	17263	21125	21159	21487	20838	66.5037	66.2137	62.7048	65.4178	65.537	68.9698
876	870	Cytoskeletal protein	TUBA1A; TUBA1B; TUBA1C	TUBA1A; TUBA1B; TUBA1C		tubulin alpha-1A chain	Q71U36; P68363; Q9BQE3	http://www.phosphosite.org/proteinAction.do?id=6833805&showAllSites=true	50; 50; 50				KLADQCTGLQGFLVFHSFGGGTGSGFTSLLM#ER	4	884.434							19385	18844	17008	18273					17828	17218	18419	19630	19046	20334	18838	18549	17091	17263	21125	21159	21487	20838	66.5037	66.2137	62.7048	65.4178	65.537	68.9698
877	871	Cytoskeletal protein	TUBA1A; TUBA1B; TUBA1C	TUBA1A; TUBA1B; TUBA1C		tubulin alpha-1A chain	Q71U36; P68363; Q9BQE3	http://www.phosphosite.org/proteinAction.do?id=6833805&showAllSites=true	50; 50; 50				KLADQCTGLQGFLVFHSFGGGTGSGFTSLLM#ER	4	884.434							20833	20105	18500	19070					17828	17218	18419	19630	19046	20334	18838	18549	17091	17263	21125	21159	21487	20838	66.5037	66.2137	62.7048	65.4178	65.537	68.9698
878	872	Cytoskeletal protein	TUBA1A; TUBA1B; TUBA1C	TUBA1A; TUBA1B; TUBA1C		tubulin alpha-1A chain	Q71U36; P68363; Q9BQE3	http://www.phosphosite.org/proteinAction.do?id=6833805&showAllSites=true	50; 50; 50				KLADQCTGLQGFLVFHSFGGGTGSGFTSLLM#ER	4	884.434							28953	28812	25810	20835					17828	17218	18419	19630	19046	20334	18838	18549	17091	17263	21125	21159	21487	20838	66.5037	66.2137	62.7048	65.4178	65.537	68.9698
879	873	Cytoskeletal protein	TUBA1A; TUBA1B; TUBA1C	TUBA1A; TUBA1B; TUBA1C		tubulin alpha-1A chain	Q71U36; P68363; Q9BQE3	http://www.phosphosite.org/proteinAction.do?id=6833805&showAllSites=true	50; 50; 50				KLADQCTGLQGFLVFHSFGGGTGSGFTSLLM#ER	4	884.434							24198	28265	26483	24973					17828	17218	18419	19630	19046	20334	18838	18549	17091	17263	21125	21159	21487	20838	66.5037	66.2137	62.7048	65.4178	65.537	68.9698
880	874	Cytoskeletal protein	TUBA1A; TUBA1B; TUBA1C	TUBA1A; TUBA1B; TUBA1C		tubulin alpha-1A chain	Q71U36; P68363; Q9BQE3	http://www.phosphosite.org/proteinAction.do?id=6833805&showAllSites=true	50; 50; 50				KLADQCTGLQGFLVFHSFGGGTGSGFTSLLM#ER	4	884.434							28464	25379	24572	25794					17828	17218	18419	19630	19046	20334	18838	18549	17091	17263	21125	21159	21487	20838	66.5037	66.2137	62.7048	65.4178	65.537	68.9698
881	875	Cytoskeletal protein	TUBA1A; TUBA1B; TUBA1C	TUBA1A; TUBA1B; TUBA1C		tubulin alpha-1A chain	Q71U36; P68363; Q9BQE3	http://www.phosphosite.org/proteinAction.do?id=6833805&showAllSites=true	50; 50; 50				KLADQCTGLQGFLVFHSFGGGTGSGFTSLLM#ER	4	884.434							23596	28139	26414	20818					17828	17218	18419	19630	19046	20334	18838	18549	17091	17263	21125	21159	21487	20838	66.5037	66.2137	62.7048	65.4178	65.537	68.9698
882	876	Cytoskeletal protein	TUBA1A; TUBA1B; TUBA1C	TUBA1A; TUBA1B; TUBA1C		tubulin alpha-1A chain	Q71U36; P68363; Q9BQE3	http://www.phosphosite.org/proteinAction.do?id=6833805&showAllSites=true	50; 50; 50				KLADQCTGLQGFLVFHSFGGGTGSGFTSLLM#ER	4	884.434							20418	19852	18271	18779					17828	17218	18419	19630	19046	20334	18838	18549	17091	17263	21125	21159	21487	20838	66.5037	66.2137	62.7048	65.4178	65.537	68.9698
883	877	Cytoskeletal protein	TUBA1A; TUBA1B; TUBA1C	TUBA1A; TUBA1B; TUBA1C		tubulin alpha-1A chain	Q71U36; P68363; Q9BQE3	http://www.phosphosite.org/proteinAction.do?id=6833805&showAllSites=true	50; 50; 50				KLADQCTGLQGFLVFHSFGGGTGSGFTSLLM#ER	4	884.434							27722	27774	25196	25550					17828	17218	18419	19630	19046	20334	18838	18549	17091	17263	21125	21159	21487	20838	66.5037	66.2137	62.7048	65.4178	65.537	68.9698
884	878	Cytoskeletal protein	TUBA1A; TUBA1B; TUBA1C	TUBA1A; TUBA1B; TUBA1C		tubulin alpha-1A chain	Q71U36; P68363; Q9BQE3	http://www.phosphosite.org/proteinAction.do?id=6833805&showAllSites=true	50; 50; 50				KLADQCTGLQGFLVFHSFGGGTGSGFTSLLM#ER	4	884.434							28059	22820	25496	26230					17828	17218	18419	19630	19046	20334	18838	18549	17091	17263	21125	21159	21487	20838	66.5037	66.2137	62.7048	65.4178	65.537	68.9698
885	879	Cytoskeletal protein	TUBA1A; TUBA1B; TUBA1C	TUBA1A; TUBA1B; TUBA1C		tubulin alpha-1A chain	Q71U36; P68363; Q9BQE3	http://www.phosphosite.org/proteinAction.do?id=6833805&showAllSites=true	50; 50; 50				KLADQCTGLQGFLVFHSFGGGTGSGFTSLLM#ER	4	884.434							27862	20357	19846	26100					17828	17218	18419	19630	19046	20334	18838	18549	17091	17263	21125	21159	21487	20838	66.5037	66.2137	62.7048	65.4178	65.537	68.9698
886	880	Cytoskeletal protein	TUBA1A; TUBA1B; TUBA1C	TUBA1A; TUBA1B; TUBA1C		tubulin alpha-1A chain	Q71U36; P68363; Q9BQE3	http://www.phosphosite.org/proteinAction.do?id=6833805&showAllSites=true	50; 50; 50				KLADQCTGLQGFLVFHSFGGGTGSGFTSLLM#ER	4	884.434							25382	28050	25943	21066					17828	17218	18419	19630	19046	20334	18838	18549	17091	17263	21125	21159	21487	20838	66.5037	66.2137	62.7048	65.4178	65.537	68.9698
887	881	Cytoskeletal protein	TUBA1A; TUBA1B; TUBA1C	TUBA1A; TUBA1B; TUBA1C		tubulin alpha-1A chain	Q71U36; P68363; Q9BQE3	http://www.phosphosite.org/proteinAction.do?id=6833805&showAllSites=true	50; 50; 50				KLADQCTGLQGFLVFHSFGGGTGSGFTSLLM#ER	4	884.434							25947	21392	20079	26588					17828	17218	18419	19630	19046	20334	18838	18549	17091	17263	21125	21159	21487	20838	66.5037	66.2137	62.7048	65.4178	65.537	68.9698
888	882	Cytoskeletal protein	TUBA1A; TUBA1B; TUBA1C	TUBA1A; TUBA1B; TUBA1C		tubulin alpha-1A chain	Q71U36; P68363; Q9BQE3	http://www.phosphosite.org/proteinAction.do?id=6833805&showAllSites=true	50; 50; 50				KLADQCTGLQGFLVFHSFGGGTGSGFTSLLM#ER	4	884.434							28813	27308	23291	26280					17828	17218	18419	19630	19046	20334	18838	18549	17091	17263	21125	21159	21487	20838	66.5037	66.2137	62.7048	65.4178	65.537	68.9698
889	883	Cytoskeletal protein	TUBA1A; TUBA1B; TUBA1C	TUBA1A; TUBA1B; TUBA1C		tubulin alpha-1A chain	Q71U36; P68363; Q9BQE3	http://www.phosphosite.org/proteinAction.do?id=6833805&showAllSites=true	50; 50; 50				KLADQCTGLQGFLVFHSFGGGTGSGFTSLLM#ER	4	884.434							28780	28335	26093	24870					17828	17218	18419	19630	19046	20334	18838	18549	17091	17263	21125	21159	21487	20838	66.5037	66.2137	62.7048	65.4178	65.537	68.9698
890	884	Cytoskeletal protein	TUBA1A; TUBA1B; TUBA1C	TUBA1A; TUBA1B; TUBA1C		tubulin alpha-1A chain	Q71U36; P68363; Q9BQE3	http://www.phosphosite.org/proteinAction.do?id=6833805&showAllSites=true	50; 50; 50				KLADQCTGLQGFLVFHSFGGGTGSGFTSLLM#ER	4	884.434							21955	21180	17764	20143					17828	17218	18419	19630	19046	20334	18838	18549	17091	17263	21125	21159	21487	20838	66.5037	66.2137	62.7048	65.4178	65.537	68.9698
891	885	Cytoskeletal protein	TUBA1A; TUBA1B; TUBA1C	TUBA1A; TUBA1B; TUBA1C		tubulin alpha-1A chain	Q71U36; P68363; Q9BQE3	http://www.phosphosite.org/proteinAction.do?id=6833805&showAllSites=true	50; 50; 50				KLADQCTGLQGFLVFHSFGGGTGSGFTSLLM#ER	4	884.434							25926	28582	25861	21594					17828	17218	18419	19630	19046	20334	18838	18549	17091	17263	21125	21159	21487	20838	66.5037	66.2137	62.7048	65.4178	65.537	68.9698
892	886	Cytoskeletal protein	TUBA1A; TUBA1B; TUBA1C	TUBA1A; TUBA1B; TUBA1C		tubulin alpha-1A chain	Q71U36; P68363; Q9BQE3	http://www.phosphosite.org/proteinAction.do?id=6833805&showAllSites=true	50; 50; 50				KLADQCTGLQGFLVFHSFGGGTGSGFTSLLM#ER	4	884.434							28518	26584	25047	25701					17828	17218	18419	19630	19046	20334	18838	18549	17091	17263	21125	21159	21487	20838	66.5037	66.2137	62.7048	65.4178	65.537	68.9698
893	887	Cytoskeletal protein	TUBA1A; TUBA1B; TUBA1C	TUBA1A; TUBA1B; TUBA1C		tubulin alpha-1A chain	Q71U36; P68363; Q9BQE3	http://www.phosphosite.org/proteinAction.do?id=6833805&showAllSites=true	50; 50; 50				KLADQCTGLQGFLVFHSFGGGTGSGFTSLLM#ER	4	884.434							28688	28311	26181	23525					17828	17218	18419	19630	19046	20334	18838	18549	17091	17263	21125	21159	21487	20838	66.5037	66.2137	62.7048	65.4178	65.537	68.9698
894	888	Cytoskeletal protein	TUBA1A; TUBA1B; TUBA1C	TUBA1A; TUBA1B; TUBA1C		tubulin alpha-1A chain	Q71U36; P68363; Q9BQE3	http://www.phosphosite.org/proteinAction.do?id=6833805&showAllSites=true	50; 50; 50				KLADQCTGLQGFLVFHSFGGGTGSGFTSLLM#ER	4	884.434							29157	27103	24301	26739					17828	17218	18419	19630	19046	20334	18838	18549	17091	17263	21125	21159	21487	20838	66.5037	66.2137	62.7048	65.4178	65.537	68.9698
895	889	Cytoskeletal protein	TUBA1A; TUBA1B; TUBA1C	TUBA1A; TUBA1B; TUBA1C		tubulin alpha-1A chain	Q71U36; P68363; Q9BQE3	http://www.phosphosite.org/proteinAction.do?id=6833805&showAllSites=true	50; 50; 50				KLADQCTGLQGFLVFHSFGGGTGSGFTSLLM#ER	4	884.434							28923	27615	24750	26717					17828	17218	18419	19630	19046	20334	18838	18549	17091	17263	21125	21159	21487	20838	66.5037	66.2137	62.7048	65.4178	65.537	68.9698
896	890	Cytoskeletal protein	TUBA1A; TUBA1B; TUBA1C	TUBA1A; TUBA1B; TUBA1C		tubulin alpha-1A chain	Q71U36; P68363; Q9BQE3	http://www.phosphosite.org/proteinAction.do?id=6833805&showAllSites=true	50; 50; 50				KLADQCTGLQGFLVFHSFGGGTGSGFTSLLM#ER	4	884.434								24082	21696	22016					17828	17218	18419	19630	19046	20334	18838	18549	17091	17263	21125	21159	21487	20838	66.5037	66.2137	62.7048	65.4178	65.537	68.9698
897	891	Cytoskeletal protein	TUBA1A; TUBA1B; TUBA1C	TUBA1A; TUBA1B; TUBA1C		tubulin alpha-1A chain	Q71U36; P68363; Q9BQE3	http://www.phosphosite.org/proteinAction.do?id=6833805&showAllSites=true	50; 50; 50				KLADQCTGLQGFLVFHSFGGGTGSGFTSLLM#ER	4	884.434								23180	21401	22248					17828	17218	18419	19630	19046	20334	18838	18549	17091	17263	21125	21159	21487	20838	66.5037	66.2137	62.7048	65.4178	65.537	68.9698
898	892	Cytoskeletal protein	TUBA1A; TUBA1B; TUBA1C	TUBA1A; TUBA1B; TUBA1C		tubulin alpha-1A chain	Q71U36; P68363; Q9BQE3	http://www.phosphosite.org/proteinAction.do?id=6833805&showAllSites=true	50; 50; 50				KLADQCTGLQGFLVFHSFGGGTGSGFTSLLM#ER	4	884.434								23728	22282	22101					17828	17218	18419	19630	19046	20334	18838	18549	17091	17263	21125	21159	21487	20838	66.5037	66.2137	62.7048	65.4178	65.537	68.9698
899	893	Cytoskeletal protein	TUBA1A; TUBA1B; TUBA1C	TUBA1A; TUBA1B; TUBA1C		tubulin alpha-1A chain	Q71U36; P68363; Q9BQE3	http://www.phosphosite.org/proteinAction.do?id=6833805&showAllSites=true	50; 50; 50				KLADQCTGLQGFLVFHSFGGGTGSGFTSLLM#ER	4	884.434								28525	20966	22376					17828	17218	18419	19630	19046	20334	18838	18549	17091	17263	21125	21159	21487	20838	66.5037	66.2137	62.7048	65.4178	65.537	68.9698
900	894	Cytoskeletal protein	TUBA1A; TUBA1B; TUBA1C	TUBA1A; TUBA1B; TUBA1C		tubulin alpha-1A chain	Q71U36; P68363; Q9BQE3	http://www.phosphosite.org/proteinAction.do?id=6833805&showAllSites=true	50; 50; 50				KLADQCTGLQGFLVFHSFGGGTGSGFTSLLM#ER	4	884.434								28198	26158	22328					17828	17218	18419	19630	19046	20334	18838	18549	17091	17263	21125	21159	21487	20838	66.5037	66.2137	62.7048	65.4178	65.537	68.9698
901	895	Cytoskeletal protein	TUBA1A; TUBA1B; TUBA1C	TUBA1A; TUBA1B; TUBA1C		tubulin alpha-1A chain	Q71U36; P68363; Q9BQE3	http://www.phosphosite.org/proteinAction.do?id=6833805&showAllSites=true	50; 50; 50				KLADQCTGLQGFLVFHSFGGGTGSGFTSLLM#ER	4	884.434								24874	22241						17828	17218	18419	19630	19046	20334	18838	18549	17091	17263	21125	21159	21487	20838	66.5037	66.2137	62.7048	65.4178	65.537	68.9698
902	896	Cytoskeletal protein	TUBA1A; TUBA1B; TUBA1C	TUBA1A; TUBA1B; TUBA1C		tubulin alpha-1A chain	Q71U36; P68363; Q9BQE3	http://www.phosphosite.org/proteinAction.do?id=6833805&showAllSites=true	50; 50; 50				KLADQCTGLQGFLVFHSFGGGTGSGFTSLLM#ER	4	884.434								27849							17828	17218	18419	19630	19046	20334	18838	18549	17091	17263	21125	21159	21487	20838	66.5037	66.2137	62.7048	65.4178	65.537	68.9698
903	897	Cytoskeletal protein	TUBA1A; TUBA1B; TUBA1C	TUBA1A; TUBA1B; TUBA1C		tubulin alpha-1A chain	Q71U36; P68363; Q9BQE3	http://www.phosphosite.org/proteinAction.do?id=6833805&showAllSites=true	50; 50; 50				KLADQCTGLQGFLVFHSFGGGTGSGFTSLLM#ER	4	884.434								20924							17828	17218	18419	19630	19046	20334	18838	18549	17091	17263	21125	21159	21487	20838	66.5037	66.2137	62.7048	65.4178	65.537	68.9698
904	898	Cytoskeletal protein	TUBA1A; TUBA1B; TUBA1C	TUBA1A; TUBA1B; TUBA1C		tubulin alpha-1A chain	Q71U36; P68363; Q9BQE3	http://www.phosphosite.org/proteinAction.do?id=6833805&showAllSites=true	50; 50; 50				KLADQCTGLQGFLVFHSFGGGTGSGFTSLLM#ER	4	884.434								27328							17828	17218	18419	19630	19046	20334	18838	18549	17091	17263	21125	21159	21487	20838	66.5037	66.2137	62.7048	65.4178	65.537	68.9698
905	899	Cytoskeletal protein	TUBA1A; TUBA1B; TUBA1C	TUBA1A; TUBA1B; TUBA1C		tubulin alpha-1A chain	Q71U36; P68363; Q9BQE3	http://www.phosphosite.org/proteinAction.do?id=6833805&showAllSites=true	50; 50; 50				KLADQCTGLQGFLVFHSFGGGTGSGFTSLLM#ER	4	884.434								25028							17828	17218	18419	19630	19046	20334	18838	18549	17091	17263	21125	21159	21487	20838	66.5037	66.2137	62.7048	65.4178	65.537	68.9698
906	900	Cytoskeletal protein	TUBA1A; TUBA1B; TUBA1C	TUBA1A; TUBA1B; TUBA1C		tubulin alpha-1A chain	Q71U36; P68363; Q9BQE3	http://www.phosphosite.org/proteinAction.do?id=6833805&showAllSites=true	50; 50; 50				KLADQCTGLQGFLVFHSFGGGTGSGFTSLLM#ER	4	884.434								24752							17828	17218	18419	19630	19046	20334	18838	18549	17091	17263	21125	21159	21487	20838	66.5037	66.2137	62.7048	65.4178	65.537	68.9698
907	901	Cytoskeletal protein	TUBA1A; TUBA1B; TUBA1C	TUBA1A; TUBA1B; TUBA1C		tubulin alpha-1A chain	Q71U36; P68363; Q9BQE3	http://www.phosphosite.org/proteinAction.do?id=6833805&showAllSites=true	50; 50; 50				KLADQCTGLQGFLVFHSFGGGTGSGFTSLLMER	3	1178.91	17771	17225		19487	18991	19256	21052	19684	18299	18463	21234				17807	17218	19280	19588	19084	19182	19824	19130	17826	18082	22740	21936	22306	21636	66.4425	66.2137	65.0948	65.2973	65.6422	65.5262
908	902	Cytoskeletal protein	TUBA1A; TUBA1B; TUBA1C	TUBA1A; TUBA1B; TUBA1C		tubulin alpha-1A chain	Q71U36; P68363; Q9BQE3	http://www.phosphosite.org/proteinAction.do?id=6833805&showAllSites=true	50; 50; 50				KLADQCTGLQGFLVFHSFGGGTGSGFTSLLMER	3	1178.91				19432	18860	18930	21275	19187	17688	17919	21146				17807	17218	19280	19588	19084	19182	19824	19130	17826	18082	22740	21936	22306	21636	66.4425	66.2137	65.0948	65.2973	65.6422	65.5262
909	903	Cytoskeletal protein	TUBA1A; TUBA1B; TUBA1C	TUBA1A; TUBA1B; TUBA1C		tubulin alpha-1A chain	Q71U36; P68363; Q9BQE3	http://www.phosphosite.org/proteinAction.do?id=6833805&showAllSites=true	50; 50; 50				KLADQCTGLQGFLVFHSFGGGTGSGFTSLLMER	3	1178.91				19715	18741	18896	19636	19432	18444	18594					17807	17218	19280	19588	19084	19182	19824	19130	17826	18082	22740	21936	22306	21636	66.4425	66.2137	65.0948	65.2973	65.6422	65.5262
910	904	Cytoskeletal protein	TUBA1A; TUBA1B; TUBA1C	TUBA1A; TUBA1B; TUBA1C		tubulin alpha-1A chain	Q71U36; P68363; Q9BQE3	http://www.phosphosite.org/proteinAction.do?id=6833805&showAllSites=true	50; 50; 50				KLADQCTGLQGFLVFHSFGGGTGSGFTSLLMER	3	1178.91				19789	19175	19182	20417	19936	18207	18189					17807	17218	19280	19588	19084	19182	19824	19130	17826	18082	22740	21936	22306	21636	66.4425	66.2137	65.0948	65.2973	65.6422	65.5262
911	905	Cytoskeletal protein	TUBA1A; TUBA1B; TUBA1C	TUBA1A; TUBA1B; TUBA1C		tubulin alpha-1A chain	Q71U36; P68363; Q9BQE3	http://www.phosphosite.org/proteinAction.do?id=6833805&showAllSites=true	50; 50; 50				KLADQCTGLQGFLVFHSFGGGTGSGFTSLLMER	3	1178.91					18768	19231	20163	20485	17932	19109					17807	17218	19280	19588	19084	19182	19824	19130	17826	18082	22740	21936	22306	21636	66.4425	66.2137	65.0948	65.2973	65.6422	65.5262
912	906	Cytoskeletal protein	TUBA1A; TUBA1B; TUBA1C	TUBA1A; TUBA1B; TUBA1C		tubulin alpha-1A chain	Q71U36; P68363; Q9BQE3	http://www.phosphosite.org/proteinAction.do?id=6833805&showAllSites=true	50; 50; 50				KLADQCTGLQGFLVFHSFGGGTGSGFTSLLMER	3	1178.91						18740	19909	20748	19080	17937					17807	17218	19280	19588	19084	19182	19824	19130	17826	18082	22740	21936	22306	21636	66.4425	66.2137	65.0948	65.2973	65.6422	65.5262
913	907	Cytoskeletal protein	TUBA1A; TUBA1B; TUBA1C	TUBA1A; TUBA1B; TUBA1C		tubulin alpha-1A chain	Q71U36; P68363; Q9BQE3	http://www.phosphosite.org/proteinAction.do?id=6833805&showAllSites=true	50; 50; 50				KLADQCTGLQGFLVFHSFGGGTGSGFTSLLMER	3	1178.91						18766	19560	20231	18956	18636					17807	17218	19280	19588	19084	19182	19824	19130	17826	18082	22740	21936	22306	21636	66.4425	66.2137	65.0948	65.2973	65.6422	65.5262
914	908	Cytoskeletal protein	TUBA1A; TUBA1B; TUBA1C	TUBA1A; TUBA1B; TUBA1C		tubulin alpha-1A chain	Q71U36; P68363; Q9BQE3	http://www.phosphosite.org/proteinAction.do?id=6833805&showAllSites=true	50; 50; 50				KLADQCTGLQGFLVFHSFGGGTGSGFTSLLMER	3	1178.91							21489	21011	19331	19584					17807	17218	19280	19588	19084	19182	19824	19130	17826	18082	22740	21936	22306	21636	66.4425	66.2137	65.0948	65.2973	65.6422	65.5262
915	909	Cytoskeletal protein	TUBA1A; TUBA1B; TUBA1C	TUBA1A; TUBA1B; TUBA1C		tubulin alpha-1A chain	Q71U36; P68363; Q9BQE3	http://www.phosphosite.org/proteinAction.do?id=6833805&showAllSites=true	50; 50; 50				KLADQCTGLQGFLVFHSFGGGTGSGFTSLLMER	3	1178.91							20772	21263	17657	19356					17807	17218	19280	19588	19084	19182	19824	19130	17826	18082	22740	21936	22306	21636	66.4425	66.2137	65.0948	65.2973	65.6422	65.5262
916	910	Cytoskeletal protein	TUBA1A; TUBA1B; TUBA1C	TUBA1A; TUBA1B; TUBA1C		tubulin alpha-1A chain	Q71U36; P68363; Q9BQE3	http://www.phosphosite.org/proteinAction.do?id=6833805&showAllSites=true	50; 50; 50				KLADQCTGLQGFLVFHSFGGGTGSGFTSLLMER	3	1178.91							21446	21635	19385	19336					17807	17218	19280	19588	19084	19182	19824	19130	17826	18082	22740	21936	22306	21636	66.4425	66.2137	65.0948	65.2973	65.6422	65.5262
917	911	Cytoskeletal protein	TUBA1A; TUBA1B; TUBA1C	TUBA1A; TUBA1B; TUBA1C		tubulin alpha-1A chain	Q71U36; P68363; Q9BQE3	http://www.phosphosite.org/proteinAction.do?id=6833805&showAllSites=true	50; 50; 50				KLADQCTGLQGFLVFHSFGGGTGSGFTSLLMER	3	1178.91							21194	19130	19017	18720					17807	17218	19280	19588	19084	19182	19824	19130	17826	18082	22740	21936	22306	21636	66.4425	66.2137	65.0948	65.2973	65.6422	65.5262
918	912	Cytoskeletal protein	TUBA1A; TUBA1B; TUBA1C	TUBA1A; TUBA1B; TUBA1C		tubulin alpha-1A chain	Q71U36; P68363; Q9BQE3	http://www.phosphosite.org/proteinAction.do?id=6833805&showAllSites=true	50; 50; 50				KLADQCTGLQGFLVFHSFGGGTGSGFTSLLMER	3	1178.91							19508	21641	17543	19236					17807	17218	19280	19588	19084	19182	19824	19130	17826	18082	22740	21936	22306	21636	66.4425	66.2137	65.0948	65.2973	65.6422	65.5262
919	913	Cytoskeletal protein	TUBA1A; TUBA1B; TUBA1C	TUBA1A; TUBA1B; TUBA1C		tubulin alpha-1A chain	Q71U36; P68363; Q9BQE3	http://www.phosphosite.org/proteinAction.do?id=6833805&showAllSites=true	50; 50; 50				KLADQCTGLQGFLVFHSFGGGTGSGFTSLLMER	3	1178.91							23012	22575	25265						17807	17218	19280	19588	19084	19182	19824	19130	17826	18082	22740	21936	22306	21636	66.4425	66.2137	65.0948	65.2973	65.6422	65.5262
920	914	Cytoskeletal protein	TUBA1A; TUBA1B; TUBA1C	TUBA1A; TUBA1B; TUBA1C		tubulin alpha-1A chain	Q71U36; P68363; Q9BQE3	http://www.phosphosite.org/proteinAction.do?id=6833805&showAllSites=true	50; 50; 50				KLADQCTGLQGFLVFHSFGGGTGSGFTSLLMER	3	1178.91							21817	22380	25374						17807	17218	19280	19588	19084	19182	19824	19130	17826	18082	22740	21936	22306	21636	66.4425	66.2137	65.0948	65.2973	65.6422	65.5262
921	915	Cytoskeletal protein	TUBA1A; TUBA1B; TUBA1C	TUBA1A; TUBA1B; TUBA1C		tubulin alpha-1A chain	Q71U36; P68363; Q9BQE3	http://www.phosphosite.org/proteinAction.do?id=6833805&showAllSites=true	50; 50; 50				KLADQCTGLQGFLVFHSFGGGTGSGFTSLLMER	3	1178.91							21843	21666	20591						17807	17218	19280	19588	19084	19182	19824	19130	17826	18082	22740	21936	22306	21636	66.4425	66.2137	65.0948	65.2973	65.6422	65.5262
922	916	Cytoskeletal protein	TUBA1A; TUBA1B; TUBA1C	TUBA1A; TUBA1B; TUBA1C		tubulin alpha-1A chain	Q71U36; P68363; Q9BQE3	http://www.phosphosite.org/proteinAction.do?id=6833805&showAllSites=true	50; 50; 50				KLADQCTGLQGFLVFHSFGGGTGSGFTSLLMER	3	1178.91							22257	22305	25354						17807	17218	19280	19588	19084	19182	19824	19130	17826	18082	22740	21936	22306	21636	66.4425	66.2137	65.0948	65.2973	65.6422	65.5262
923	917	Cytoskeletal protein	TUBA1A; TUBA1B; TUBA1C	TUBA1A; TUBA1B; TUBA1C		tubulin alpha-1A chain	Q71U36; P68363; Q9BQE3	http://www.phosphosite.org/proteinAction.do?id=6833805&showAllSites=true	50; 50; 50				KLADQCTGLQGFLVFHSFGGGTGSGFTSLLMER	3	1178.91							21532	21072	19712						17807	17218	19280	19588	19084	19182	19824	19130	17826	18082	22740	21936	22306	21636	66.4425	66.2137	65.0948	65.2973	65.6422	65.5262
924	918	Cytoskeletal protein	TUBA1A; TUBA1B; TUBA1C	TUBA1A; TUBA1B; TUBA1C		tubulin alpha-1A chain	Q71U36; P68363; Q9BQE3	http://www.phosphosite.org/proteinAction.do?id=6833805&showAllSites=true	50; 50; 50				KLADQCTGLQGFLVFHSFGGGTGSGFTSLLMER	3	1178.91							21871	21193	19766						17807	17218	19280	19588	19084	19182	19824	19130	17826	18082	22740	21936	22306	21636	66.4425	66.2137	65.0948	65.2973	65.6422	65.5262
925	919	Cytoskeletal protein	TUBA1A; TUBA1B; TUBA1C	TUBA1A; TUBA1B; TUBA1C		tubulin alpha-1A chain	Q71U36; P68363; Q9BQE3	http://www.phosphosite.org/proteinAction.do?id=6833805&showAllSites=true	50; 50; 50				KLADQCTGLQGFLVFHSFGGGTGSGFTSLLMER	3	1178.91							27927	27115							17807	17218	19280	19588	19084	19182	19824	19130	17826	18082	22740	21936	22306	21636	66.4425	66.2137	65.0948	65.2973	65.6422	65.5262
926	920	Cytoskeletal protein	TUBA1A; TUBA1B; TUBA1C	TUBA1A; TUBA1B; TUBA1C		tubulin alpha-1A chain	Q71U36; P68363; Q9BQE3	http://www.phosphosite.org/proteinAction.do?id=6833805&showAllSites=true	50; 50; 50				KLADQCTGLQGFLVFHSFGGGTGSGFTSLLMER	3	1178.91							28678	26714							17807	17218	19280	19588	19084	19182	19824	19130	17826	18082	22740	21936	22306	21636	66.4425	66.2137	65.0948	65.2973	65.6422	65.5262
927	921	Cytoskeletal protein	TUBA1A; TUBA1B; TUBA1C	TUBA1A; TUBA1B; TUBA1C		tubulin alpha-1A chain	Q71U36; P68363; Q9BQE3	http://www.phosphosite.org/proteinAction.do?id=6833805&showAllSites=true	50; 50; 50				KLADQCTGLQGFLVFHSFGGGTGSGFTSLLMER	3	1178.91							22183	21868	20112						17807	17218	19280	19588	19084	19182	19824	19130	17826	18082	22740	21936	22306	21636	66.4425	66.2137	65.0948	65.2973	65.6422	65.5262
928	922	Cytoskeletal protein	TUBA1A; TUBA1B; TUBA1C	TUBA1A; TUBA1B; TUBA1C		tubulin alpha-1A chain	Q71U36; P68363; Q9BQE3	http://www.phosphosite.org/proteinAction.do?id=6833805&showAllSites=true	50; 50; 50				KLADQCTGLQGFLVFHSFGGGTGSGFTSLLMER	3	1178.91							28022	27150							17807	17218	19280	19588	19084	19182	19824	19130	17826	18082	22740	21936	22306	21636	66.4425	66.2137	65.0948	65.2973	65.6422	65.5262
929	923	Cytoskeletal protein	TUBA1A; TUBA1B; TUBA1C	TUBA1A; TUBA1B; TUBA1C		tubulin alpha-1A chain	Q71U36; P68363; Q9BQE3	http://www.phosphosite.org/proteinAction.do?id=6833805&showAllSites=true	50; 50; 50				KLADQCTGLQGFLVFHSFGGGTGSGFTSLLMER	3	1178.91							27853	26689							17807	17218	19280	19588	19084	19182	19824	19130	17826	18082	22740	21936	22306	21636	66.4425	66.2137	65.0948	65.2973	65.6422	65.5262
930	924	Cytoskeletal protein	TUBA1A; TUBA1B; TUBA1C	TUBA1A; TUBA1B; TUBA1C		tubulin alpha-1A chain	Q71U36; P68363; Q9BQE3	http://www.phosphosite.org/proteinAction.do?id=6833805&showAllSites=true	50; 50; 50				KLADQCTGLQGFLVFHSFGGGTGSGFTSLLMER	3	1178.91							28817	27521							17807	17218	19280	19588	19084	19182	19824	19130	17826	18082	22740	21936	22306	21636	66.4425	66.2137	65.0948	65.2973	65.6422	65.5262
931	925	Cytoskeletal protein	TUBA1A; TUBA1B; TUBA1C	TUBA1A; TUBA1B; TUBA1C		tubulin alpha-1A chain	Q71U36; P68363; Q9BQE3	http://www.phosphosite.org/proteinAction.do?id=6833805&showAllSites=true	50; 50; 50				KLADQCTGLQGFLVFHSFGGGTGSGFTSLLMER	3	1178.91							22820	27617							17807	17218	19280	19588	19084	19182	19824	19130	17826	18082	22740	21936	22306	21636	66.4425	66.2137	65.0948	65.2973	65.6422	65.5262
932	926	Cytoskeletal protein	TUBA1A; TUBA1B; TUBA1C	TUBA1A; TUBA1B; TUBA1C		tubulin alpha-1A chain	Q71U36; P68363; Q9BQE3	http://www.phosphosite.org/proteinAction.do?id=6833805&showAllSites=true	50; 50; 50				KLADQCTGLQGFLVFHSFGGGTGSGFTSLLMER	3	1178.91							29117	27249							17807	17218	19280	19588	19084	19182	19824	19130	17826	18082	22740	21936	22306	21636	66.4425	66.2137	65.0948	65.2973	65.6422	65.5262
933	927	Cytoskeletal protein	TUBA1A; TUBA1B; TUBA1C	TUBA1A; TUBA1B; TUBA1C		tubulin alpha-1A chain	Q71U36; P68363; Q9BQE3	http://www.phosphosite.org/proteinAction.do?id=6833805&showAllSites=true	50; 50; 50				KLADQCTGLQGFLVFHSFGGGTGSGFTSLLMER	3	1178.91							28973	27731							17807	17218	19280	19588	19084	19182	19824	19130	17826	18082	22740	21936	22306	21636	66.4425	66.2137	65.0948	65.2973	65.6422	65.5262
934	928	Cytoskeletal protein	TUBA1A; TUBA1B; TUBA1C	TUBA1A; TUBA1B; TUBA1C		tubulin alpha-1A chain	Q71U36; P68363; Q9BQE3	http://www.phosphosite.org/proteinAction.do?id=6833805&showAllSites=true	50; 50; 50				KLADQCTGLQGFLVFHSFGGGTGSGFTSLLMER	3	1178.91							27664	27087							17807	17218	19280	19588	19084	19182	19824	19130	17826	18082	22740	21936	22306	21636	66.4425	66.2137	65.0948	65.2973	65.6422	65.5262
935	929	Cytoskeletal protein	TUBA1A; TUBA1B; TUBA1C	TUBA1A; TUBA1B; TUBA1C		tubulin alpha-1A chain	Q71U36; P68363; Q9BQE3	http://www.phosphosite.org/proteinAction.do?id=6833805&showAllSites=true	50; 50; 50				KLADQCTGLQGFLVFHSFGGGTGSGFTSLLMER	3	1178.91							28380	27169							17807	17218	19280	19588	19084	19182	19824	19130	17826	18082	22740	21936	22306	21636	66.4425	66.2137	65.0948	65.2973	65.6422	65.5262
936	930	Cytoskeletal protein	TUBA1A; TUBA1B; TUBA1C	TUBA1A; TUBA1B; TUBA1C		tubulin alpha-1A chain	Q71U36; P68363; Q9BQE3	http://www.phosphosite.org/proteinAction.do?id=6833805&showAllSites=true	50; 50; 50				KLADQCTGLQGFLVFHSFGGGTGSGFTSLLMER	3	1178.91							28730	28251							17807	17218	19280	19588	19084	19182	19824	19130	17826	18082	22740	21936	22306	21636	66.4425	66.2137	65.0948	65.2973	65.6422	65.5262
937	931	Cytoskeletal protein	TUBA1A; TUBA1B; TUBA1C	TUBA1A; TUBA1B; TUBA1C		tubulin alpha-1A chain	Q71U36; P68363; Q9BQE3	http://www.phosphosite.org/proteinAction.do?id=6833805&showAllSites=true	50; 50; 50				KLADQCTGLQGFLVFHSFGGGTGSGFTSLLMER	3	1178.91							28992	28085							17807	17218	19280	19588	19084	19182	19824	19130	17826	18082	22740	21936	22306	21636	66.4425	66.2137	65.0948	65.2973	65.6422	65.5262
938	932	Cytoskeletal protein	TUBA1A; TUBA1B; TUBA1C	TUBA1A; TUBA1B; TUBA1C		tubulin alpha-1A chain	Q71U36; P68363; Q9BQE3	http://www.phosphosite.org/proteinAction.do?id=6833805&showAllSites=true	50; 50; 50				KLADQCTGLQGFLVFHSFGGGTGSGFTSLLMER	3	1178.91							28811	27567							17807	17218	19280	19588	19084	19182	19824	19130	17826	18082	22740	21936	22306	21636	66.4425	66.2137	65.0948	65.2973	65.6422	65.5262
939	933	Cytoskeletal protein	TUBA1A; TUBA1B; TUBA1C	TUBA1A; TUBA1B; TUBA1C		tubulin alpha-1A chain	Q71U36; P68363; Q9BQE3	http://www.phosphosite.org/proteinAction.do?id=6833805&showAllSites=true	50; 50; 50				KLADQCTGLQGFLVFHSFGGGTGSGFTSLLMER	3	1178.91							23559	23461							17807	17218	19280	19588	19084	19182	19824	19130	17826	18082	22740	21936	22306	21636	66.4425	66.2137	65.0948	65.2973	65.6422	65.5262
940	934	Cytoskeletal protein	TUBA1A; TUBA1B; TUBA1C	TUBA1A; TUBA1B; TUBA1C		tubulin alpha-1A chain	Q71U36; P68363; Q9BQE3	http://www.phosphosite.org/proteinAction.do?id=6833805&showAllSites=true	50; 50; 50				KLADQCTGLQGFLVFHSFGGGTGSGFTSLLMER	3	1178.91							28586	25477							17807	17218	19280	19588	19084	19182	19824	19130	17826	18082	22740	21936	22306	21636	66.4425	66.2137	65.0948	65.2973	65.6422	65.5262
941	935	Cytoskeletal protein	TUBA1A; TUBA1B; TUBA1C	TUBA1A; TUBA1B; TUBA1C		tubulin alpha-1A chain	Q71U36; P68363; Q9BQE3	http://www.phosphosite.org/proteinAction.do?id=6833805&showAllSites=true	50; 50; 50				KLADQCTGLQGFLVFHSFGGGTGSGFTSLLMER	3	1178.91							23659	28653							17807	17218	19280	19588	19084	19182	19824	19130	17826	18082	22740	21936	22306	21636	66.4425	66.2137	65.0948	65.2973	65.6422	65.5262
942	936	Cytoskeletal protein	TUBA1A; TUBA1B; TUBA1C	TUBA1A; TUBA1B; TUBA1C		tubulin alpha-1A chain	Q71U36; P68363; Q9BQE3	http://www.phosphosite.org/proteinAction.do?id=6833805&showAllSites=true	50; 50; 50				KLADQCTGLQGFLVFHSFGGGTGSGFTSLLMER	3	1178.91							22780	22721							17807	17218	19280	19588	19084	19182	19824	19130	17826	18082	22740	21936	22306	21636	66.4425	66.2137	65.0948	65.2973	65.6422	65.5262
943	937	Cytoskeletal protein	TUBA1A; TUBA1B; TUBA1C	TUBA1A; TUBA1B; TUBA1C		tubulin alpha-1A chain	Q71U36; P68363; Q9BQE3	http://www.phosphosite.org/proteinAction.do?id=6833805&showAllSites=true	50; 50; 50				KLADQCTGLQGFLVFHSFGGGTGSGFTSLLMER	3	1178.91							28258	27360							17807	17218	19280	19588	19084	19182	19824	19130	17826	18082	22740	21936	22306	21636	66.4425	66.2137	65.0948	65.2973	65.6422	65.5262
944	938	Cytoskeletal protein	TUBA1A; TUBA1B; TUBA1C	TUBA1A; TUBA1B; TUBA1C		tubulin alpha-1A chain	Q71U36; P68363; Q9BQE3	http://www.phosphosite.org/proteinAction.do?id=6833805&showAllSites=true	50; 50; 50				KLADQCTGLQGFLVFHSFGGGTGSGFTSLLMER	3	1178.91							28374	25386							17807	17218	19280	19588	19084	19182	19824	19130	17826	18082	22740	21936	22306	21636	66.4425	66.2137	65.0948	65.2973	65.6422	65.5262
945	939	Cytoskeletal protein	TUBA1A; TUBA1B; TUBA1C	TUBA1A; TUBA1B; TUBA1C		tubulin alpha-1A chain	Q71U36; P68363; Q9BQE3	http://www.phosphosite.org/proteinAction.do?id=6833805&showAllSites=true	50; 50; 50				KLADQCTGLQGFLVFHSFGGGTGSGFTSLLMER	3	1178.91							28539	27706							17807	17218	19280	19588	19084	19182	19824	19130	17826	18082	22740	21936	22306	21636	66.4425	66.2137	65.0948	65.2973	65.6422	65.5262
946	940	Cytoskeletal protein	TUBA1A; TUBA1B; TUBA1C	TUBA1A; TUBA1B; TUBA1C		tubulin alpha-1A chain	Q71U36; P68363; Q9BQE3	http://www.phosphosite.org/proteinAction.do?id=6833805&showAllSites=true	50; 50; 50				KLADQCTGLQGFLVFHSFGGGTGSGFTSLLMER	3	1178.91							28517	28097							17807	17218	19280	19588	19084	19182	19824	19130	17826	18082	22740	21936	22306	21636	66.4425	66.2137	65.0948	65.2973	65.6422	65.5262
947	941	Cytoskeletal protein	TUBA1A; TUBA1B; TUBA1C	TUBA1A; TUBA1B; TUBA1C		tubulin alpha-1A chain	Q71U36; P68363; Q9BQE3	http://www.phosphosite.org/proteinAction.do?id=6833805&showAllSites=true	50; 50; 50				KLADQCTGLQGFLVFHSFGGGTGSGFTSLLMER	3	1178.91							24418	23268							17807	17218	19280	19588	19084	19182	19824	19130	17826	18082	22740	21936	22306	21636	66.4425	66.2137	65.0948	65.2973	65.6422	65.5262
948	942	Cytoskeletal protein	TUBA1A; TUBA1B; TUBA1C	TUBA1A; TUBA1B; TUBA1C		tubulin alpha-1A chain	Q71U36; P68363; Q9BQE3	http://www.phosphosite.org/proteinAction.do?id=6833805&showAllSites=true	50; 50; 50				KLADQCTGLQGFLVFHSFGGGTGSGFTSLLMER	3	1178.91							23725	28671							17807	17218	19280	19588	19084	19182	19824	19130	17826	18082	22740	21936	22306	21636	66.4425	66.2137	65.0948	65.2973	65.6422	65.5262
949	943	Cytoskeletal protein	TUBA1A; TUBA1B; TUBA1C	TUBA1A; TUBA1B; TUBA1C		tubulin alpha-1A chain	Q71U36; P68363; Q9BQE3	http://www.phosphosite.org/proteinAction.do?id=6833805&showAllSites=true	50; 50; 50				KLADQCTGLQGFLVFHSFGGGTGSGFTSLLMER	3	1178.91							29174	28021							17807	17218	19280	19588	19084	19182	19824	19130	17826	18082	22740	21936	22306	21636	66.4425	66.2137	65.0948	65.2973	65.6422	65.5262
950	944	Cytoskeletal protein	TUBA1A; TUBA1B; TUBA1C	TUBA1A; TUBA1B; TUBA1C		tubulin alpha-1A chain	Q71U36; P68363; Q9BQE3	http://www.phosphosite.org/proteinAction.do?id=6833805&showAllSites=true	50; 50; 50				KLADQCTGLQGFLVFHSFGGGTGSGFTSLLMER	3	1178.91							24103	23102							17807	17218	19280	19588	19084	19182	19824	19130	17826	18082	22740	21936	22306	21636	66.4425	66.2137	65.0948	65.2973	65.6422	65.5262
951	945	Cytoskeletal protein	TUBA1A; TUBA1B; TUBA1C	TUBA1A; TUBA1B; TUBA1C		tubulin alpha-1A chain	Q71U36; P68363; Q9BQE3	http://www.phosphosite.org/proteinAction.do?id=6833805&showAllSites=true	50; 50; 50				KLADQCTGLQGFLVFHSFGGGTGSGFTSLLMER	3	1178.91							29022	27787							17807	17218	19280	19588	19084	19182	19824	19130	17826	18082	22740	21936	22306	21636	66.4425	66.2137	65.0948	65.2973	65.6422	65.5262
952	946	Cytoskeletal protein	TUBA1A; TUBA1B; TUBA1C	TUBA1A; TUBA1B; TUBA1C		tubulin alpha-1A chain	Q71U36; P68363; Q9BQE3	http://www.phosphosite.org/proteinAction.do?id=6833805&showAllSites=true	50; 50; 50				KLADQCTGLQGFLVFHSFGGGTGSGFTSLLMER	3	1178.91							24036	22912							17807	17218	19280	19588	19084	19182	19824	19130	17826	18082	22740	21936	22306	21636	66.4425	66.2137	65.0948	65.2973	65.6422	65.5262
953	947	Cytoskeletal protein	TUBA1A; TUBA1B; TUBA1C	TUBA1A; TUBA1B; TUBA1C		tubulin alpha-1A chain	Q71U36; P68363; Q9BQE3	http://www.phosphosite.org/proteinAction.do?id=6833805&showAllSites=true	50; 50; 50				KLADQCTGLQGFLVFHSFGGGTGSGFTSLLMER	3	1178.91							23453	28798							17807	17218	19280	19588	19084	19182	19824	19130	17826	18082	22740	21936	22306	21636	66.4425	66.2137	65.0948	65.2973	65.6422	65.5262
954	948	Cytoskeletal protein	TUBA1A; TUBA1B; TUBA1C	TUBA1A; TUBA1B; TUBA1C		tubulin alpha-1A chain	Q71U36; P68363; Q9BQE3	http://www.phosphosite.org/proteinAction.do?id=6833805&showAllSites=true	50; 50; 50				KLADQCTGLQGFLVFHSFGGGTGSGFTSLLMER	3	1178.91							23411	28146							17807	17218	19280	19588	19084	19182	19824	19130	17826	18082	22740	21936	22306	21636	66.4425	66.2137	65.0948	65.2973	65.6422	65.5262
955	949	Cytoskeletal protein	TUBA1A; TUBA1B; TUBA1C	TUBA1A; TUBA1B; TUBA1C		tubulin alpha-1A chain	Q71U36; P68363; Q9BQE3	http://www.phosphosite.org/proteinAction.do?id=6833805&showAllSites=true	50; 50; 50				KLADQCTGLQGFLVFHSFGGGTGSGFTSLLMER	3	1178.91							28129	28292							17807	17218	19280	19588	19084	19182	19824	19130	17826	18082	22740	21936	22306	21636	66.4425	66.2137	65.0948	65.2973	65.6422	65.5262
956	950	Cytoskeletal protein	TUBA1A; TUBA1B; TUBA1C	TUBA1A; TUBA1B; TUBA1C		tubulin alpha-1A chain	Q71U36; P68363; Q9BQE3	http://www.phosphosite.org/proteinAction.do?id=6833805&showAllSites=true	50; 50; 50				KLADQCTGLQGFLVFHSFGGGTGSGFTSLLMER	3	1178.91							23785	22796							17807	17218	19280	19588	19084	19182	19824	19130	17826	18082	22740	21936	22306	21636	66.4425	66.2137	65.0948	65.2973	65.6422	65.5262
957	951	Cytoskeletal protein	TUBA1A; TUBA1B; TUBA1C	TUBA1A; TUBA1B; TUBA1C		tubulin alpha-1A chain	Q71U36; P68363; Q9BQE3	http://www.phosphosite.org/proteinAction.do?id=6833805&showAllSites=true	50; 50; 50				KLADQCTGLQGFLVFHSFGGGTGSGFTSLLMER	3	1178.91							22758	22592							17807	17218	19280	19588	19084	19182	19824	19130	17826	18082	22740	21936	22306	21636	66.4425	66.2137	65.0948	65.2973	65.6422	65.5262
958	952	Cytoskeletal protein	TUBA1A; TUBA1B; TUBA1C	TUBA1A; TUBA1B; TUBA1C		tubulin alpha-1A chain	Q71U36; P68363; Q9BQE3	http://www.phosphosite.org/proteinAction.do?id=6833805&showAllSites=true	50; 50; 50				KLADQCTGLQGFLVFHSFGGGTGSGFTSLLMER	3	1178.91							24673	23228							17807	17218	19280	19588	19084	19182	19824	19130	17826	18082	22740	21936	22306	21636	66.4425	66.2137	65.0948	65.2973	65.6422	65.5262
959	953	Cytoskeletal protein	TUBA1A; TUBA1B; TUBA1C	TUBA1A; TUBA1B; TUBA1C		tubulin alpha-1A chain	Q71U36; P68363; Q9BQE3	http://www.phosphosite.org/proteinAction.do?id=6833805&showAllSites=true	50; 50; 50				KLADQCTGLQGFLVFHSFGGGTGSGFTSLLMER	3	1178.91							28181	27801							17807	17218	19280	19588	19084	19182	19824	19130	17826	18082	22740	21936	22306	21636	66.4425	66.2137	65.0948	65.2973	65.6422	65.5262
960	954	Cytoskeletal protein	TUBA1A; TUBA1B; TUBA1C	TUBA1A; TUBA1B; TUBA1C		tubulin alpha-1A chain	Q71U36; P68363; Q9BQE3	http://www.phosphosite.org/proteinAction.do?id=6833805&showAllSites=true	50; 50; 50				KLADQCTGLQGFLVFHSFGGGTGSGFTSLLMER	3	1178.91							23389	28371							17807	17218	19280	19588	19084	19182	19824	19130	17826	18082	22740	21936	22306	21636	66.4425	66.2137	65.0948	65.2973	65.6422	65.5262
961	955	Cytoskeletal protein	TUBA1A; TUBA1B; TUBA1C	TUBA1A; TUBA1B; TUBA1C		tubulin alpha-1A chain	Q71U36; P68363; Q9BQE3	http://www.phosphosite.org/proteinAction.do?id=6833805&showAllSites=true	50; 50; 50				KLADQCTGLQGFLVFHSFGGGTGSGFTSLLMER	3	1178.91							23343	28276							17807	17218	19280	19588	19084	19182	19824	19130	17826	18082	22740	21936	22306	21636	66.4425	66.2137	65.0948	65.2973	65.6422	65.5262
962	956	Cytoskeletal protein	TUBA1A; TUBA1B; TUBA1C	TUBA1A; TUBA1B; TUBA1C		tubulin alpha-1A chain	Q71U36; P68363; Q9BQE3	http://www.phosphosite.org/proteinAction.do?id=6833805&showAllSites=true	50; 50; 50				KLADQCTGLQGFLVFHSFGGGTGSGFTSLLMER	3	1178.91							23032	22238							17807	17218	19280	19588	19084	19182	19824	19130	17826	18082	22740	21936	22306	21636	66.4425	66.2137	65.0948	65.2973	65.6422	65.5262
963	957	Cytoskeletal protein	TUBA1A; TUBA1B; TUBA1C	TUBA1A; TUBA1B; TUBA1C		tubulin alpha-1A chain	Q71U36; P68363; Q9BQE3	http://www.phosphosite.org/proteinAction.do?id=6833805&showAllSites=true	50; 50; 50				KLADQCTGLQGFLVFHSFGGGTGSGFTSLLMER	3	1178.91								24422							17807	17218	19280	19588	19084	19182	19824	19130	17826	18082	22740	21936	22306	21636	66.4425	66.2137	65.0948	65.2973	65.6422	65.5262
964	958	Cytoskeletal protein	TUBA1A; TUBA1B; TUBA1C	TUBA1A; TUBA1B; TUBA1C		tubulin alpha-1A chain	Q71U36; P68363; Q9BQE3	http://www.phosphosite.org/proteinAction.do?id=6833805&showAllSites=true	50; 50; 50				KLADQCTGLQGFLVFHSFGGGTGSGFTSLLMER	3	1178.91								24128							17807	17218	19280	19588	19084	19182	19824	19130	17826	18082	22740	21936	22306	21636	66.4425	66.2137	65.0948	65.2973	65.6422	65.5262
965	959	Cytoskeletal protein	TUBA1A; TUBA1B; TUBA1C	TUBA1A; TUBA1B; TUBA1C		tubulin alpha-1A chain	Q71U36; P68363; Q9BQE3	http://www.phosphosite.org/proteinAction.do?id=6833805&showAllSites=true	50; 50; 50				KLADQCTGLQGFLVFHSFGGGTGSGFTSLLMER	3	1178.91								23987							17807	17218	19280	19588	19084	19182	19824	19130	17826	18082	22740	21936	22306	21636	66.4425	66.2137	65.0948	65.2973	65.6422	65.5262
966	960	Cytoskeletal protein	TUBA1A; TUBA1B; TUBA1C	TUBA1A; TUBA1B; TUBA1C		tubulin alpha-1A chain	Q71U36; P68363; Q9BQE3	http://www.phosphosite.org/proteinAction.do?id=6833805&showAllSites=true	50; 50; 50				KLADQCTGLQGFLVFHSFGGGTGSGFTSLLMER	3	1178.91								23945							17807	17218	19280	19588	19084	19182	19824	19130	17826	18082	22740	21936	22306	21636	66.4425	66.2137	65.0948	65.2973	65.6422	65.5262
967	961	Cytoskeletal protein	TUBA1A; TUBA1B; TUBA1C	TUBA1A; TUBA1B; TUBA1C		tubulin alpha-1A chain	Q71U36; P68363; Q9BQE3	http://www.phosphosite.org/proteinAction.do?id=6833805&showAllSites=true	50; 50; 50				KLADQCTGLQGFLVFHSFGGGTGSGFTSLLMER	3	1178.91								22871							17807	17218	19280	19588	19084	19182	19824	19130	17826	18082	22740	21936	22306	21636	66.4425	66.2137	65.0948	65.2973	65.6422	65.5262
968	962	Cytoskeletal protein	TUBA1A; TUBA1B; TUBA1C	TUBA1A; TUBA1B; TUBA1C		tubulin alpha-1A chain	Q71U36; P68363; Q9BQE3	http://www.phosphosite.org/proteinAction.do?id=6833805&showAllSites=true	50; 50; 50				KLADQCTGLQGFLVFHSFGGGTGSGFTSLLMER	3	1178.91								22830							17807	17218	19280	19588	19084	19182	19824	19130	17826	18082	22740	21936	22306	21636	66.4425	66.2137	65.0948	65.2973	65.6422	65.5262
969	963	Cytoskeletal protein	TUBA1A; TUBA1B; TUBA1C	TUBA1A; TUBA1B; TUBA1C		tubulin alpha-1A chain	Q71U36; P68363; Q9BQE3	http://www.phosphosite.org/proteinAction.do?id=6833805&showAllSites=true	50; 50; 50				KLADQCTGLQGFLVFHSFGGGTGSGFTSLLMER	3	1178.91								23116							17807	17218	19280	19588	19084	19182	19824	19130	17826	18082	22740	21936	22306	21636	66.4425	66.2137	65.0948	65.2973	65.6422	65.5262
970	964	Cytoskeletal protein	TUBA1A; TUBA1B; TUBA1C	TUBA1A; TUBA1B; TUBA1C		tubulin alpha-1A chain	Q71U36; P68363; Q9BQE3	http://www.phosphosite.org/proteinAction.do?id=6833805&showAllSites=true	50; 50; 50				KLADQCTGLQGFLVFHSFGGGTGSGFTSLLMER	3	1178.91								24279							17807	17218	19280	19588	19084	19182	19824	19130	17826	18082	22740	21936	22306	21636	66.4425	66.2137	65.0948	65.2973	65.6422	65.5262
971	965	Cytoskeletal protein	TUBA1A; TUBA1B; TUBA1C	TUBA1A; TUBA1B; TUBA1C		tubulin alpha-1A chain	Q71U36; P68363; Q9BQE3	http://www.phosphosite.org/proteinAction.do?id=6833805&showAllSites=true	50; 50; 50				KLADQCTGLQGFLVFHSFGGGTGSGFTSLLMER	3	1178.91								24008							17807	17218	19280	19588	19084	19182	19824	19130	17826	18082	22740	21936	22306	21636	66.4425	66.2137	65.0948	65.2973	65.6422	65.5262
972	966	Cytoskeletal protein	TUBA1A; TUBA1B; TUBA1C	TUBA1A; TUBA1B; TUBA1C		tubulin alpha-1A chain	Q71U36; P68363; Q9BQE3	http://www.phosphosite.org/proteinAction.do?id=6833805&showAllSites=true	50; 50; 50				KLADQCTGLQGFLVFHSFGGGTGSGFTSLLMER	3	1178.91								23855							17807	17218	19280	19588	19084	19182	19824	19130	17826	18082	22740	21936	22306	21636	66.4425	66.2137	65.0948	65.2973	65.6422	65.5262
973	967	Cytoskeletal protein	TUBA1A; TUBA1B; TUBA1C	TUBA1A; TUBA1B; TUBA1C		tubulin alpha-1A chain	Q71U36; P68363; Q9BQE3	http://www.phosphosite.org/proteinAction.do?id=6833805&showAllSites=true	50; 50; 50				KLADQCTGLQGFLVFHSFGGGTGSGFTSLLMER	3	1178.91								24405							17807	17218	19280	19588	19084	19182	19824	19130	17826	18082	22740	21936	22306	21636	66.4425	66.2137	65.0948	65.2973	65.6422	65.5262
974	968	Cytoskeletal protein	TUBA1A; TUBA1B; TUBA1C	TUBA1A; TUBA1B; TUBA1C		tubulin alpha-1A chain	Q71U36; P68363; Q9BQE3	http://www.phosphosite.org/proteinAction.do?id=6833805&showAllSites=true	50; 50; 50				KLADQCTGLQGFLVFHSFGGGTGSGFTSLLMER	4	880.435	17731	17159		19631	19277	19140	19762	19579	17806	18041	21125	21881	22224	21665	17786	17218	19299	19568	19026	19060	20035	19347	17826	18040	22027	21936	22264	21636	66.3817	66.2137	65.1503	65.2395	65.4802	65.4237
975	969	Cytoskeletal protein	TUBA1A; TUBA1B; TUBA1C	TUBA1A; TUBA1B; TUBA1C		tubulin alpha-1A chain	Q71U36; P68363; Q9BQE3	http://www.phosphosite.org/proteinAction.do?id=6833805&showAllSites=true	50; 50; 50				KLADQCTGLQGFLVFHSFGGGTGSGFTSLLMER	4	880.435	17997			20033	18783	18902	20539	19327	18541	18293	22031			21579	17786	17218	19299	19568	19026	19060	20035	19347	17826	18040	22027	21936	22264	21636	66.3817	66.2137	65.1503	65.2395	65.4802	65.4237
976	970	Cytoskeletal protein	TUBA1A; TUBA1B; TUBA1C	TUBA1A; TUBA1B; TUBA1C		tubulin alpha-1A chain	Q71U36; P68363; Q9BQE3	http://www.phosphosite.org/proteinAction.do?id=6833805&showAllSites=true	50; 50; 50				KLADQCTGLQGFLVFHSFGGGTGSGFTSLLMER	4	880.435	18111			19384	18795	19400	21085	20083	18058	19301	22051				17786	17218	19299	19568	19026	19060	20035	19347	17826	18040	22027	21936	22264	21636	66.3817	66.2137	65.1503	65.2395	65.4802	65.4237
977	971	Cytoskeletal protein	TUBA1A; TUBA1B; TUBA1C	TUBA1A; TUBA1B; TUBA1C		tubulin alpha-1A chain	Q71U36; P68363; Q9BQE3	http://www.phosphosite.org/proteinAction.do?id=6833805&showAllSites=true	50; 50; 50				KLADQCTGLQGFLVFHSFGGGTGSGFTSLLMER	4	880.435					19026	18798	20812	20587	18310	18798	21952				17786	17218	19299	19568	19026	19060	20035	19347	17826	18040	22027	21936	22264	21636	66.3817	66.2137	65.1503	65.2395	65.4802	65.4237
978	972	Cytoskeletal protein	TUBA1A; TUBA1B; TUBA1C	TUBA1A; TUBA1B; TUBA1C		tubulin alpha-1A chain	Q71U36; P68363; Q9BQE3	http://www.phosphosite.org/proteinAction.do?id=6833805&showAllSites=true	50; 50; 50				KLADQCTGLQGFLVFHSFGGGTGSGFTSLLMER	4	880.435					19474	19443	20035	19831	18795	19049					17786	17218	19299	19568	19026	19060	20035	19347	17826	18040	22027	21936	22264	21636	66.3817	66.2137	65.1503	65.2395	65.4802	65.4237
979	973	Cytoskeletal protein	TUBA1A; TUBA1B; TUBA1C	TUBA1A; TUBA1B; TUBA1C		tubulin alpha-1A chain	Q71U36; P68363; Q9BQE3	http://www.phosphosite.org/proteinAction.do?id=6833805&showAllSites=true	50; 50; 50				KLADQCTGLQGFLVFHSFGGGTGSGFTSLLMER	4	880.435							24532	20861	19554	20941					17786	17218	19299	19568	19026	19060	20035	19347	17826	18040	22027	21936	22264	21636	66.3817	66.2137	65.1503	65.2395	65.4802	65.4237
980	974	Cytoskeletal protein	TUBA1A; TUBA1B; TUBA1C	TUBA1A; TUBA1B; TUBA1C		tubulin alpha-1A chain	Q71U36; P68363; Q9BQE3	http://www.phosphosite.org/proteinAction.do?id=6833805&showAllSites=true	50; 50; 50				KLADQCTGLQGFLVFHSFGGGTGSGFTSLLMER	4	880.435							28938	22647	25481	25530					17786	17218	19299	19568	19026	19060	20035	19347	17826	18040	22027	21936	22264	21636	66.3817	66.2137	65.1503	65.2395	65.4802	65.4237
981	975	Cytoskeletal protein	TUBA1A; TUBA1B; TUBA1C	TUBA1A; TUBA1B; TUBA1C		tubulin alpha-1A chain	Q71U36; P68363; Q9BQE3	http://www.phosphosite.org/proteinAction.do?id=6833805&showAllSites=true	50; 50; 50				KLADQCTGLQGFLVFHSFGGGTGSGFTSLLMER	4	880.435							24008	21112	20518	19555					17786	17218	19299	19568	19026	19060	20035	19347	17826	18040	22027	21936	22264	21636	66.3817	66.2137	65.1503	65.2395	65.4802	65.4237
982	976	Cytoskeletal protein	TUBA1A; TUBA1B; TUBA1C	TUBA1A; TUBA1B; TUBA1C		tubulin alpha-1A chain	Q71U36; P68363; Q9BQE3	http://www.phosphosite.org/proteinAction.do?id=6833805&showAllSites=true	50; 50; 50				KLADQCTGLQGFLVFHSFGGGTGSGFTSLLMER	4	880.435							28018	23256	26018	26185					17786	17218	19299	19568	19026	19060	20035	19347	17826	18040	22027	21936	22264	21636	66.3817	66.2137	65.1503	65.2395	65.4802	65.4237
983	977	Cytoskeletal protein	TUBA1A; TUBA1B; TUBA1C	TUBA1A; TUBA1B; TUBA1C		tubulin alpha-1A chain	Q71U36; P68363; Q9BQE3	http://www.phosphosite.org/proteinAction.do?id=6833805&showAllSites=true	50; 50; 50				KLADQCTGLQGFLVFHSFGGGTGSGFTSLLMER	4	880.435							28308	26677	25238	26132					17786	17218	19299	19568	19026	19060	20035	19347	17826	18040	22027	21936	22264	21636	66.3817	66.2137	65.1503	65.2395	65.4802	65.4237
984	978	Cytoskeletal protein	TUBA1A; TUBA1B; TUBA1C	TUBA1A; TUBA1B; TUBA1C		tubulin alpha-1A chain	Q71U36; P68363; Q9BQE3	http://www.phosphosite.org/proteinAction.do?id=6833805&showAllSites=true	50; 50; 50				KLADQCTGLQGFLVFHSFGGGTGSGFTSLLMER	4	880.435							23711	22141	20810	19843					17786	17218	19299	19568	19026	19060	20035	19347	17826	18040	22027	21936	22264	21636	66.3817	66.2137	65.1503	65.2395	65.4802	65.4237
985	979	Cytoskeletal protein	TUBA1A; TUBA1B; TUBA1C	TUBA1A; TUBA1B; TUBA1C		tubulin alpha-1A chain	Q71U36; P68363; Q9BQE3	http://www.phosphosite.org/proteinAction.do?id=6833805&showAllSites=true	50; 50; 50				KLADQCTGLQGFLVFHSFGGGTGSGFTSLLMER	4	880.435							22702	21638	26195	26229					17786	17218	19299	19568	19026	19060	20035	19347	17826	18040	22027	21936	22264	21636	66.3817	66.2137	65.1503	65.2395	65.4802	65.4237
986	980	Cytoskeletal protein	TUBA1A; TUBA1B; TUBA1C	TUBA1A; TUBA1B; TUBA1C		tubulin alpha-1A chain	Q71U36; P68363; Q9BQE3	http://www.phosphosite.org/proteinAction.do?id=6833805&showAllSites=true	50; 50; 50				KLADQCTGLQGFLVFHSFGGGTGSGFTSLLMER	4	880.435							21339	26037	25690	22536					17786	17218	19299	19568	19026	19060	20035	19347	17826	18040	22027	21936	22264	21636	66.3817	66.2137	65.1503	65.2395	65.4802	65.4237
987	981	Cytoskeletal protein	TUBA1A; TUBA1B; TUBA1C	TUBA1A; TUBA1B; TUBA1C		tubulin alpha-1A chain	Q71U36; P68363; Q9BQE3	http://www.phosphosite.org/proteinAction.do?id=6833805&showAllSites=true	50; 50; 50				KLADQCTGLQGFLVFHSFGGGTGSGFTSLLMER	4	880.435							29156	24036	25995	25689					17786	17218	19299	19568	19026	19060	20035	19347	17826	18040	22027	21936	22264	21636	66.3817	66.2137	65.1503	65.2395	65.4802	65.4237
988	982	Cytoskeletal protein	TUBA1A; TUBA1B; TUBA1C	TUBA1A; TUBA1B; TUBA1C		tubulin alpha-1A chain	Q71U36; P68363; Q9BQE3	http://www.phosphosite.org/proteinAction.do?id=6833805&showAllSites=true	50; 50; 50				KLADQCTGLQGFLVFHSFGGGTGSGFTSLLMER	4	880.435							28687	27960	25516	26346					17786	17218	19299	19568	19026	19060	20035	19347	17826	18040	22027	21936	22264	21636	66.3817	66.2137	65.1503	65.2395	65.4802	65.4237
989	983	Cytoskeletal protein	TUBA1A; TUBA1B; TUBA1C	TUBA1A; TUBA1B; TUBA1C		tubulin alpha-1A chain	Q71U36; P68363; Q9BQE3	http://www.phosphosite.org/proteinAction.do?id=6833805&showAllSites=true	50; 50; 50				KLADQCTGLQGFLVFHSFGGGTGSGFTSLLMER	4	880.435							22954	21889	19303	20458					17786	17218	19299	19568	19026	19060	20035	19347	17826	18040	22027	21936	22264	21636	66.3817	66.2137	65.1503	65.2395	65.4802	65.4237
990	984	Cytoskeletal protein	TUBA1A; TUBA1B; TUBA1C	TUBA1A; TUBA1B; TUBA1C		tubulin alpha-1A chain	Q71U36; P68363; Q9BQE3	http://www.phosphosite.org/proteinAction.do?id=6833805&showAllSites=true	50; 50; 50				KLADQCTGLQGFLVFHSFGGGTGSGFTSLLMER	4	880.435							27758	27265	25156	25293					17786	17218	19299	19568	19026	19060	20035	19347	17826	18040	22027	21936	22264	21636	66.3817	66.2137	65.1503	65.2395	65.4802	65.4237
991	985	Cytoskeletal protein	TUBA1A; TUBA1B; TUBA1C	TUBA1A; TUBA1B; TUBA1C		tubulin alpha-1A chain	Q71U36; P68363; Q9BQE3	http://www.phosphosite.org/proteinAction.do?id=6833805&showAllSites=true	50; 50; 50				KLADQCTGLQGFLVFHSFGGGTGSGFTSLLMER	4	880.435							24888	28137	22471	23633					17786	17218	19299	19568	19026	19060	20035	19347	17826	18040	22027	21936	22264	21636	66.3817	66.2137	65.1503	65.2395	65.4802	65.4237
992	986	Cytoskeletal protein	TUBA1A; TUBA1B; TUBA1C	TUBA1A; TUBA1B; TUBA1C		tubulin alpha-1A chain	Q71U36; P68363; Q9BQE3	http://www.phosphosite.org/proteinAction.do?id=6833805&showAllSites=true	50; 50; 50				KLADQCTGLQGFLVFHSFGGGTGSGFTSLLMER	4	880.435							28254	27740	26144	25441					17786	17218	19299	19568	19026	19060	20035	19347	17826	18040	22027	21936	22264	21636	66.3817	66.2137	65.1503	65.2395	65.4802	65.4237
993	987	Cytoskeletal protein	TUBA1A; TUBA1B; TUBA1C	TUBA1A; TUBA1B; TUBA1C		tubulin alpha-1A chain	Q71U36; P68363; Q9BQE3	http://www.phosphosite.org/proteinAction.do?id=6833805&showAllSites=true	50; 50; 50				KLADQCTGLQGFLVFHSFGGGTGSGFTSLLMER	4	880.435							20287	20335	19046	18547					17786	17218	19299	19568	19026	19060	20035	19347	17826	18040	22027	21936	22264	21636	66.3817	66.2137	65.1503	65.2395	65.4802	65.4237
994	988	Cytoskeletal protein	TUBA1A; TUBA1B; TUBA1C	TUBA1A; TUBA1B; TUBA1C		tubulin alpha-1A chain	Q71U36; P68363; Q9BQE3	http://www.phosphosite.org/proteinAction.do?id=6833805&showAllSites=true	50; 50; 50				KLADQCTGLQGFLVFHSFGGGTGSGFTSLLMER	4	880.435							27097	27861	25431	21968					17786	17218	19299	19568	19026	19060	20035	19347	17826	18040	22027	21936	22264	21636	66.3817	66.2137	65.1503	65.2395	65.4802	65.4237
995	989	Cytoskeletal protein	TUBA1A; TUBA1B; TUBA1C	TUBA1A; TUBA1B; TUBA1C		tubulin alpha-1A chain	Q71U36; P68363; Q9BQE3	http://www.phosphosite.org/proteinAction.do?id=6833805&showAllSites=true	50; 50; 50				KLADQCTGLQGFLVFHSFGGGTGSGFTSLLMER	4	880.435							28677	26054	26394	26356					17786	17218	19299	19568	19026	19060	20035	19347	17826	18040	22027	21936	22264	21636	66.3817	66.2137	65.1503	65.2395	65.4802	65.4237
996	990	Cytoskeletal protein	TUBA1A; TUBA1B; TUBA1C	TUBA1A; TUBA1B; TUBA1C		tubulin alpha-1A chain	Q71U36; P68363; Q9BQE3	http://www.phosphosite.org/proteinAction.do?id=6833805&showAllSites=true	50; 50; 50				KLADQCTGLQGFLVFHSFGGGTGSGFTSLLMER	4	880.435							24258	22395	20287	21194					17786	17218	19299	19568	19026	19060	20035	19347	17826	18040	22027	21936	22264	21636	66.3817	66.2137	65.1503	65.2395	65.4802	65.4237
997	991	Cytoskeletal protein	TUBA1A; TUBA1B; TUBA1C	TUBA1A; TUBA1B; TUBA1C		tubulin alpha-1A chain	Q71U36; P68363; Q9BQE3	http://www.phosphosite.org/proteinAction.do?id=6833805&showAllSites=true	50; 50; 50				KLADQCTGLQGFLVFHSFGGGTGSGFTSLLMER	4	880.435							26790	28059	25833	24609					17786	17218	19299	19568	19026	19060	20035	19347	17826	18040	22027	21936	22264	21636	66.3817	66.2137	65.1503	65.2395	65.4802	65.4237
998	992	Cytoskeletal protein	TUBA1A; TUBA1B; TUBA1C	TUBA1A; TUBA1B; TUBA1C		tubulin alpha-1A chain	Q71U36; P68363; Q9BQE3	http://www.phosphosite.org/proteinAction.do?id=6833805&showAllSites=true	50; 50; 50				KLADQCTGLQGFLVFHSFGGGTGSGFTSLLMER	4	880.435							28452	25275	25779	26568					17786	17218	19299	19568	19026	19060	20035	19347	17826	18040	22027	21936	22264	21636	66.3817	66.2137	65.1503	65.2395	65.4802	65.4237
999	993	Cytoskeletal protein	TUBA1A; TUBA1B; TUBA1C	TUBA1A; TUBA1B; TUBA1C		tubulin alpha-1A chain	Q71U36; P68363; Q9BQE3	http://www.phosphosite.org/proteinAction.do?id=6833805&showAllSites=true	50; 50; 50				KLADQCTGLQGFLVFHSFGGGTGSGFTSLLMER	4	880.435							25941	27480	26108	24997					17786	17218	19299	19568	19026	19060	20035	19347	17826	18040	22027	21936	22264	21636	66.3817	66.2137	65.1503	65.2395	65.4802	65.4237
1000	994	Cytoskeletal protein	TUBA1A; TUBA1B; TUBA1C	TUBA1A; TUBA1B; TUBA1C		tubulin alpha-1A chain	Q71U36; P68363; Q9BQE3	http://www.phosphosite.org/proteinAction.do?id=6833805&showAllSites=true	50; 50; 50				KLADQCTGLQGFLVFHSFGGGTGSGFTSLLMER	4	880.435							27682	27223	25535	26379					17786	17218	19299	19568	19026	19060	20035	19347	17826	18040	22027	21936	22264	21636	66.3817	66.2137	65.1503	65.2395	65.4802	65.4237
1001	995	Cytoskeletal protein	TUBA1A; TUBA1B; TUBA1C	TUBA1A; TUBA1B; TUBA1C		tubulin alpha-1A chain	Q71U36; P68363; Q9BQE3	http://www.phosphosite.org/proteinAction.do?id=6833805&showAllSites=true	50; 50; 50				KLADQCTGLQGFLVFHSFGGGTGSGFTSLLMER	4	880.435							25693	27950	25214	22200					17786	17218	19299	19568	19026	19060	20035	19347	17826	18040	22027	21936	22264	21636	66.3817	66.2137	65.1503	65.2395	65.4802	65.4237
1002	996	Cytoskeletal protein	TUBA1A; TUBA1B; TUBA1C	TUBA1A; TUBA1B; TUBA1C		tubulin alpha-1A chain	Q71U36; P68363; Q9BQE3	http://www.phosphosite.org/proteinAction.do?id=6833805&showAllSites=true	50; 50; 50				KLADQCTGLQGFLVFHSFGGGTGSGFTSLLMER	4	880.435								28334	24102	23213					17786	17218	19299	19568	19026	19060	20035	19347	17826	18040	22027	21936	22264	21636	66.3817	66.2137	65.1503	65.2395	65.4802	65.4237
1003	997	Cytoskeletal protein	TUBA1A; TUBA1B; TUBA1C	TUBA1A; TUBA1B; TUBA1C		tubulin alpha-1A chain	Q71U36; P68363; Q9BQE3	http://www.phosphosite.org/proteinAction.do?id=6833805&showAllSites=true	50; 50; 50				KLADQCTGLQGFLVFHSFGGGTGSGFTSLLMER	4	880.435								28580	24293	22939					17786	17218	19299	19568	19026	19060	20035	19347	17826	18040	22027	21936	22264	21636	66.3817	66.2137	65.1503	65.2395	65.4802	65.4237
1004	998	Cytoskeletal protein	TUBA1A; TUBA1B; TUBA1C	TUBA1A; TUBA1B; TUBA1C		tubulin alpha-1A chain	Q71U36; P68363; Q9BQE3	http://www.phosphosite.org/proteinAction.do?id=6833805&showAllSites=true	50; 50; 50				KLADQCTGLQGFLVFHSFGGGTGSGFTSLLMER	4	880.435								24642	24521	23167					17786	17218	19299	19568	19026	19060	20035	19347	17826	18040	22027	21936	22264	21636	66.3817	66.2137	65.1503	65.2395	65.4802	65.4237
1005	999	Cytoskeletal protein	TUBA1A; TUBA1B; TUBA1C	TUBA1A; TUBA1B; TUBA1C		tubulin alpha-1A chain	Q71U36; P68363; Q9BQE3	http://www.phosphosite.org/proteinAction.do?id=6833805&showAllSites=true	50; 50; 50				KLADQCTGLQGFLVFHSFGGGTGSGFTSLLMER	4	880.435								28811	23250						17786	17218	19299	19568	19026	19060	20035	19347	17826	18040	22027	21936	22264	21636	66.3817	66.2137	65.1503	65.2395	65.4802	65.4237
1006	1000	Cytoskeletal protein	TUBA1A; TUBA1B; TUBA1C	TUBA1A; TUBA1B; TUBA1C		tubulin alpha-1A chain	Q71U36; P68363; Q9BQE3	http://www.phosphosite.org/proteinAction.do?id=6833805&showAllSites=true	50; 50; 50				KLADQCTGLQGFLVFHSFGGGTGSGFTSLLMER	4	880.435								23528	22978						17786	17218	19299	19568	19026	19060	20035	19347	17826	18040	22027	21936	22264	21636	66.3817	66.2137	65.1503	65.2395	65.4802	65.4237
1007	1001	Cytoskeletal protein	TUBA1A; TUBA1B; TUBA1C	TUBA1A; TUBA1B; TUBA1C		tubulin alpha-1A chain	Q71U36; P68363; Q9BQE3	http://www.phosphosite.org/proteinAction.do?id=6833805&showAllSites=true	50; 50; 50				KLADQCTGLQGFLVFHSFGGGTGSGFTSLLMER	4	880.435									22578						17786	17218	19299	19568	19026	19060	20035	19347	17826	18040	22027	21936	22264	21636	66.3817	66.2137	65.1503	65.2395	65.4802	65.4237
1008	1002	Cytoskeletal protein	TUBA1A; TUBA1B; TUBA1C	TUBA1A; TUBA1B; TUBA1C		tubulin alpha-1A chain	Q71U36; P68363; Q9BQE3	http://www.phosphosite.org/proteinAction.do?id=6833805&showAllSites=true	50; 50; 50				KLADQCTGLQGFLVFHSFGGGTGSGFTSLLMER	4	880.435									22746						17786	17218	19299	19568	19026	19060	20035	19347	17826	18040	22027	21936	22264	21636	66.3817	66.2137	65.1503	65.2395	65.4802	65.4237
1009	1003	Cytoskeletal protein	TUBA1A; TUBA1B; TUBA1C	TUBA1A; TUBA1B; TUBA1C		tubulin alpha-1A chain	Q71U36; P68363; Q9BQE3	http://www.phosphosite.org/proteinAction.do?id=6833805&showAllSites=true	50; 50; 50				KLADQCTGLQGFLVFHSFGGGTGSGFTSLLMER	5	704.55									17767	18347											19740	19347	17805	18347
1010	1004	Cytoskeletal protein	TUBA1A; TUBA1B; TUBA1C	TUBA1A; TUBA1B; TUBA1C		tubulin alpha-1A chain	Q71U36; P68363; Q9BQE3	http://www.phosphosite.org/proteinAction.do?id=6833805&showAllSites=true	50; 50; 50				KLADQCTGLQGFLVFHSFGGGTGSGFTSLLMER	5	704.55									18109	18021											19740	19347	17805	18347
1011	1005	Cytoskeletal protein	TUBA1A; TUBA1B; TUBA1C; TUBA4B	TUBA1A; TUBA1B; TUBA1C; TUBA4B		tubulin alpha-1A chain	Q71U36; P68363; Q9BQE3; Q9H853	http://www.phosphosite.org/proteinAction.do?id=6833805&showAllSites=true	50; 50; 50; 28				LADQCTGLQ	2	503.237					3791			3723							3719	3711	4204	4165	3791	4183	3823	3723	3327	3523	5929	5771	5961	5711	19.5573	20.0683	19.2788	19.3742	19.8157	21.312
1012	1006	Cytoskeletal protein	TUBA1A; TUBA1B; TUBA1C	TUBA1A; TUBA1B; TUBA1C		tubulin alpha-1A chain	Q71U36; P68363; Q9BQE3	http://www.phosphosite.org/proteinAction.do?id=6833805&showAllSites=true	50; 50; 50				LADQCTGLQGFLVFHSF	2	970.472				19849						18535		22324				19015	19606	23865	23053	23862	20282	19914	18246	18523	22404	22324	22702	22004		72.6495	66.021	77.4937	76.802	79.101
1013	1007	Cytoskeletal protein	TUBA1A; TUBA1B; TUBA1C	TUBA1A; TUBA1B; TUBA1C		tubulin alpha-1A chain	Q71U36; P68363; Q9BQE3	http://www.phosphosite.org/proteinAction.do?id=6833805&showAllSites=true	50; 50; 50				LADQCTGLQGFLVFHSFGGGTGSGFTSLLM#ER	3	1136.21	19555	18664		20368	19800	20125	21778	21280	18793	19028		22963	23291	22393	21834		20257	27459	23263	21678	21001	20397	18708	18985	23224	22815	23143	22466	79.6042		67.8667	88.8847	77.4118	72.7747
1014	1008	Cytoskeletal protein	TUBA1A; TUBA1B; TUBA1C	TUBA1A; TUBA1B; TUBA1C		tubulin alpha-1A chain	Q71U36; P68363; Q9BQE3	http://www.phosphosite.org/proteinAction.do?id=6833805&showAllSites=true	50; 50; 50				LADQCTGLQGFLVFHSFGGGTGSGFTSLLM#ER	3	1136.21	18668	18197		20611	20305	19874	20728	20777	19781	20334		22717	23543	23668	21834		20257	27459	23263	21678	21001	20397	18708	18985	23224	22815	23143	22466	79.6042		67.8667	88.8847	77.4118	72.7747
1015	1009	Cytoskeletal protein	TUBA1A; TUBA1B; TUBA1C	TUBA1A; TUBA1B; TUBA1C		tubulin alpha-1A chain	Q71U36; P68363; Q9BQE3	http://www.phosphosite.org/proteinAction.do?id=6833805&showAllSites=true	50; 50; 50				LADQCTGLQGFLVFHSFGGGTGSGFTSLLM#ER	3	1136.21	19518	18732		20865	19734	20379	21001	20524	19550	19532		23216	24304	22614	21834		20257	27459	23263	21678	21001	20397	18708	18985	23224	22815	23143	22466	79.6042		67.8667	88.8847	77.4118	72.7747
1016	1010	Cytoskeletal protein	TUBA1A; TUBA1B; TUBA1C	TUBA1A; TUBA1B; TUBA1C		tubulin alpha-1A chain	Q71U36; P68363; Q9BQE3	http://www.phosphosite.org/proteinAction.do?id=6833805&showAllSites=true	50; 50; 50				LADQCTGLQGFLVFHSFGGGTGSGFTSLLM#ER	3	1136.21	24354	23375		26596	22787	21954	22325	22358	20288	26223		24949	26486	24016	21834		20257	27459	23263	21678	21001	20397	18708	18985	23224	22815	23143	22466	79.6042		67.8667	88.8847	77.4118	72.7747
1017	1011	Cytoskeletal protein	TUBA1A; TUBA1B; TUBA1C	TUBA1A; TUBA1B; TUBA1C		tubulin alpha-1A chain	Q71U36; P68363; Q9BQE3	http://www.phosphosite.org/proteinAction.do?id=6833805&showAllSites=true	50; 50; 50				LADQCTGLQGFLVFHSFGGGTGSGFTSLLM#ER	3	1136.21	24417	23406		27528	21839	22571	22706	21912	21567	25440		24969	25806	25432	21834		20257	27459	23263	21678	21001	20397	18708	18985	23224	22815	23143	22466	79.6042		67.8667	88.8847	77.4118	72.7747
1018	1012	Cytoskeletal protein	TUBA1A; TUBA1B; TUBA1C	TUBA1A; TUBA1B; TUBA1C		tubulin alpha-1A chain	Q71U36; P68363; Q9BQE3	http://www.phosphosite.org/proteinAction.do?id=6833805&showAllSites=true	50; 50; 50				LADQCTGLQGFLVFHSFGGGTGSGFTSLLM#ER	3	1136.21	18468	18855		21875	20051	21409	21274	21554	20034	20037		23936	23039	22845	21834		20257	27459	23263	21678	21001	20397	18708	18985	23224	22815	23143	22466	79.6042		67.8667	88.8847	77.4118	72.7747
1019	1013	Cytoskeletal protein	TUBA1A; TUBA1B; TUBA1C	TUBA1A; TUBA1B; TUBA1C		tubulin alpha-1A chain	Q71U36; P68363; Q9BQE3	http://www.phosphosite.org/proteinAction.do?id=6833805&showAllSites=true	50; 50; 50				LADQCTGLQGFLVFHSFGGGTGSGFTSLLM#ER	3	1136.21	24046	23397		27961	23065	26258	23644	22104	21149	26515		24262	24924	25836	21834		20257	27459	23263	21678	21001	20397	18708	18985	23224	22815	23143	22466	79.6042		67.8667	88.8847	77.4118	72.7747
1020	1014	Cytoskeletal protein	TUBA1A; TUBA1B; TUBA1C	TUBA1A; TUBA1B; TUBA1C		tubulin alpha-1A chain	Q71U36; P68363; Q9BQE3	http://www.phosphosite.org/proteinAction.do?id=6833805&showAllSites=true	50; 50; 50				LADQCTGLQGFLVFHSFGGGTGSGFTSLLM#ER	3	1136.21	23819	23339		26835	22825	22904	23904	23217	20584	25549		24424	26138	23868	21834		20257	27459	23263	21678	21001	20397	18708	18985	23224	22815	23143	22466	79.6042		67.8667	88.8847	77.4118	72.7747
1021	1015	Cytoskeletal protein	TUBA1A; TUBA1B; TUBA1C	TUBA1A; TUBA1B; TUBA1C		tubulin alpha-1A chain	Q71U36; P68363; Q9BQE3	http://www.phosphosite.org/proteinAction.do?id=6833805&showAllSites=true	50; 50; 50				LADQCTGLQGFLVFHSFGGGTGSGFTSLLM#ER	3	1136.21	19536	19001		27502	22534	19658	22059	21828	19045	19280		24178	24557	23571	21834		20257	27459	23263	21678	21001	20397	18708	18985	23224	22815	23143	22466	79.6042		67.8667	88.8847	77.4118	72.7747
1022	1016	Cytoskeletal protein	TUBA1A; TUBA1B; TUBA1C	TUBA1A; TUBA1B; TUBA1C		tubulin alpha-1A chain	Q71U36; P68363; Q9BQE3	http://www.phosphosite.org/proteinAction.do?id=6833805&showAllSites=true	50; 50; 50				LADQCTGLQGFLVFHSFGGGTGSGFTSLLM#ER	3	1136.21	19725	23098		27338	23352	22275	22611	20278	18554	18766		24680	26617	25256	21834		20257	27459	23263	21678	21001	20397	18708	18985	23224	22815	23143	22466	79.6042		67.8667	88.8847	77.4118	72.7747
1023	1017	Cytoskeletal protein	TUBA1A; TUBA1B; TUBA1C	TUBA1A; TUBA1B; TUBA1C		tubulin alpha-1A chain	Q71U36; P68363; Q9BQE3	http://www.phosphosite.org/proteinAction.do?id=6833805&showAllSites=true	50; 50; 50				LADQCTGLQGFLVFHSFGGGTGSGFTSLLM#ER	3	1136.21	19474	19107		26686	23105	22548	21526	20225	18355	18786		24508	26230	23076	21834		20257	27459	23263	21678	21001	20397	18708	18985	23224	22815	23143	22466	79.6042		67.8667	88.8847	77.4118	72.7747
1024	1018	Cytoskeletal protein	TUBA1A; TUBA1B; TUBA1C	TUBA1A; TUBA1B; TUBA1C		tubulin alpha-1A chain	Q71U36; P68363; Q9BQE3	http://www.phosphosite.org/proteinAction.do?id=6833805&showAllSites=true	50; 50; 50				LADQCTGLQGFLVFHSFGGGTGSGFTSLLM#ER	3	1136.21	21401			27814	26905	26864	23442	23516	22049	26471		26110	25199	24983	21834		20257	27459	23263	21678	21001	20397	18708	18985	23224	22815	23143	22466	79.6042		67.8667	88.8847	77.4118	72.7747
1025	1019	Cytoskeletal protein	TUBA1A; TUBA1B; TUBA1C	TUBA1A; TUBA1B; TUBA1C		tubulin alpha-1A chain	Q71U36; P68363; Q9BQE3	http://www.phosphosite.org/proteinAction.do?id=6833805&showAllSites=true	50; 50; 50				LADQCTGLQGFLVFHSFGGGTGSGFTSLLM#ER	3	1136.21	18992	18432		27263	22417	23013	20682	21031	19301	19785		23446	24366	23542	21834		20257	27459	23263	21678	21001	20397	18708	18985	23224	22815	23143	22466	79.6042		67.8667	88.8847	77.4118	72.7747
1026	1020	Cytoskeletal protein	TUBA1A; TUBA1B; TUBA1C	TUBA1A; TUBA1B; TUBA1C		tubulin alpha-1A chain	Q71U36; P68363; Q9BQE3	http://www.phosphosite.org/proteinAction.do?id=6833805&showAllSites=true	50; 50; 50				LADQCTGLQGFLVFHSFGGGTGSGFTSLLM#ER	3	1136.21				27281	25870	26996	28143	23495	25506	26113		25683	24933	25687	21834		20257	27459	23263	21678	21001	20397	18708	18985	23224	22815	23143	22466	79.6042		67.8667	88.8847	77.4118	72.7747
1027	1021	Cytoskeletal protein	TUBA1A; TUBA1B; TUBA1C	TUBA1A; TUBA1B; TUBA1C		tubulin alpha-1A chain	Q71U36; P68363; Q9BQE3	http://www.phosphosite.org/proteinAction.do?id=6833805&showAllSites=true	50; 50; 50				LADQCTGLQGFLVFHSFGGGTGSGFTSLLM#ER	3	1136.21	21707			26701	25372	27452	22630	23785	21820	25333		24802	26633	24619	21834		20257	27459	23263	21678	21001	20397	18708	18985	23224	22815	23143	22466	79.6042		67.8667	88.8847	77.4118	72.7747
1028	1022	Cytoskeletal protein	TUBA1A; TUBA1B; TUBA1C	TUBA1A; TUBA1B; TUBA1C		tubulin alpha-1A chain	Q71U36; P68363; Q9BQE3	http://www.phosphosite.org/proteinAction.do?id=6833805&showAllSites=true	50; 50; 50				LADQCTGLQGFLVFHSFGGGTGSGFTSLLM#ER	3	1136.21				26920	26411	26355	28295	24041	26372	25565		25991	26287	25701	21834		20257	27459	23263	21678	21001	20397	18708	18985	23224	22815	23143	22466	79.6042		67.8667	88.8847	77.4118	72.7747
1029	1023	Cytoskeletal protein	TUBA1A; TUBA1B; TUBA1C	TUBA1A; TUBA1B; TUBA1C		tubulin alpha-1A chain	Q71U36; P68363; Q9BQE3	http://www.phosphosite.org/proteinAction.do?id=6833805&showAllSites=true	50; 50; 50				LADQCTGLQGFLVFHSFGGGTGSGFTSLLM#ER	3	1136.21				27162	26049	26479	27662	27986	25081	26309		26159	24882	25466	21834		20257	27459	23263	21678	21001	20397	18708	18985	23224	22815	23143	22466	79.6042		67.8667	88.8847	77.4118	72.7747
1030	1024	Cytoskeletal protein	TUBA1A; TUBA1B; TUBA1C	TUBA1A; TUBA1B; TUBA1C		tubulin alpha-1A chain	Q71U36; P68363; Q9BQE3	http://www.phosphosite.org/proteinAction.do?id=6833805&showAllSites=true	50; 50; 50				LADQCTGLQGFLVFHSFGGGTGSGFTSLLM#ER	3	1136.21				27125	26878	26434	28343	24017	26442	25608		25761	25886	25897	21834		20257	27459	23263	21678	21001	20397	18708	18985	23224	22815	23143	22466	79.6042		67.8667	88.8847	77.4118	72.7747
1031	1025	Cytoskeletal protein	TUBA1A; TUBA1B; TUBA1C	TUBA1A; TUBA1B; TUBA1C		tubulin alpha-1A chain	Q71U36; P68363; Q9BQE3	http://www.phosphosite.org/proteinAction.do?id=6833805&showAllSites=true	50; 50; 50				LADQCTGLQGFLVFHSFGGGTGSGFTSLLM#ER	3	1136.21				27462	25568	27181	27525	28015	26208	26126		25461	24629	25477	21834		20257	27459	23263	21678	21001	20397	18708	18985	23224	22815	23143	22466	79.6042		67.8667	88.8847	77.4118	72.7747
1032	1026	Cytoskeletal protein	TUBA1A; TUBA1B; TUBA1C	TUBA1A; TUBA1B; TUBA1C		tubulin alpha-1A chain	Q71U36; P68363; Q9BQE3	http://www.phosphosite.org/proteinAction.do?id=6833805&showAllSites=true	50; 50; 50				LADQCTGLQGFLVFHSFGGGTGSGFTSLLM#ER	3	1136.21	23952			27364	23009	26976	23715	22280	21256	26084		24913	24819	24164	21834		20257	27459	23263	21678	21001	20397	18708	18985	23224	22815	23143	22466	79.6042		67.8667	88.8847	77.4118	72.7747
1033	1027	Cytoskeletal protein	TUBA1A; TUBA1B; TUBA1C	TUBA1A; TUBA1B; TUBA1C		tubulin alpha-1A chain	Q71U36; P68363; Q9BQE3	http://www.phosphosite.org/proteinAction.do?id=6833805&showAllSites=true	50; 50; 50				LADQCTGLQGFLVFHSFGGGTGSGFTSLLM#ER	3	1136.21				26537	26650	26732	28537	27344	25607	25803		25796	26459	25232	21834		20257	27459	23263	21678	21001	20397	18708	18985	23224	22815	23143	22466	79.6042		67.8667	88.8847	77.4118	72.7747
1034	1028	Cytoskeletal protein	TUBA1A; TUBA1B; TUBA1C	TUBA1A; TUBA1B; TUBA1C		tubulin alpha-1A chain	Q71U36; P68363; Q9BQE3	http://www.phosphosite.org/proteinAction.do?id=6833805&showAllSites=true	50; 50; 50				LADQCTGLQGFLVFHSFGGGTGSGFTSLLM#ER	3	1136.21				26952	25828	26097	28495	27969	26061	25944		26011	25958	24307	21834		20257	27459	23263	21678	21001	20397	18708	18985	23224	22815	23143	22466	79.6042		67.8667	88.8847	77.4118	72.7747
1035	1029	Cytoskeletal protein	TUBA1A; TUBA1B; TUBA1C	TUBA1A; TUBA1B; TUBA1C		tubulin alpha-1A chain	Q71U36; P68363; Q9BQE3	http://www.phosphosite.org/proteinAction.do?id=6833805&showAllSites=true	50; 50; 50				LADQCTGLQGFLVFHSFGGGTGSGFTSLLM#ER	3	1136.21				27677	27198	26276	28803	27045	25724	26702		26026			21834		20257	27459	23263	21678	21001	20397	18708	18985	23224	22815	23143	22466	79.6042		67.8667	88.8847	77.4118	72.7747
1036	1030	Cytoskeletal protein	TUBA1A; TUBA1B; TUBA1C	TUBA1A; TUBA1B; TUBA1C		tubulin alpha-1A chain	Q71U36; P68363; Q9BQE3	http://www.phosphosite.org/proteinAction.do?id=6833805&showAllSites=true	50; 50; 50				LADQCTGLQGFLVFHSFGGGTGSGFTSLLM#ER	3	1136.21				27770	25666	26674	28615	26633	26395	25799		25490			21834		20257	27459	23263	21678	21001	20397	18708	18985	23224	22815	23143	22466	79.6042		67.8667	88.8847	77.4118	72.7747
1037	1031	Cytoskeletal protein	TUBA1A; TUBA1B; TUBA1C	TUBA1A; TUBA1B; TUBA1C		tubulin alpha-1A chain	Q71U36; P68363; Q9BQE3	http://www.phosphosite.org/proteinAction.do?id=6833805&showAllSites=true	50; 50; 50				LADQCTGLQGFLVFHSFGGGTGSGFTSLLM#ER	3	1136.21				26179	24235	25615	25297	24335	22789	25065					21834		20257	27459	23263	21678	21001	20397	18708	18985	23224	22815	23143	22466	79.6042		67.8667	88.8847	77.4118	72.7747
1038	1032	Cytoskeletal protein	TUBA1A; TUBA1B; TUBA1C	TUBA1A; TUBA1B; TUBA1C		tubulin alpha-1A chain	Q71U36; P68363; Q9BQE3	http://www.phosphosite.org/proteinAction.do?id=6833805&showAllSites=true	50; 50; 50				LADQCTGLQGFLVFHSFGGGTGSGFTSLLM#ER	3	1136.21				26360	26295	27507	28306	27938	25412	20882					21834		20257	27459	23263	21678	21001	20397	18708	18985	23224	22815	23143	22466	79.6042		67.8667	88.8847	77.4118	72.7747
1039	1033	Cytoskeletal protein	TUBA1A; TUBA1B; TUBA1C	TUBA1A; TUBA1B; TUBA1C		tubulin alpha-1A chain	Q71U36; P68363; Q9BQE3	http://www.phosphosite.org/proteinAction.do?id=6833805&showAllSites=true	50; 50; 50				LADQCTGLQGFLVFHSFGGGTGSGFTSLLM#ER	3	1136.21				27287	26957	26841	29051	27312	25023	26106					21834		20257	27459	23263	21678	21001	20397	18708	18985	23224	22815	23143	22466	79.6042		67.8667	88.8847	77.4118	72.7747
1040	1034	Cytoskeletal protein	TUBA1A; TUBA1B; TUBA1C	TUBA1A; TUBA1B; TUBA1C		tubulin alpha-1A chain	Q71U36; P68363; Q9BQE3	http://www.phosphosite.org/proteinAction.do?id=6833805&showAllSites=true	50; 50; 50				LADQCTGLQGFLVFHSFGGGTGSGFTSLLM#ER	3	1136.21				25582	27342	25779	24775	28415	24353	24817					21834		20257	27459	23263	21678	21001	20397	18708	18985	23224	22815	23143	22466	79.6042		67.8667	88.8847	77.4118	72.7747
1041	1035	Cytoskeletal protein	TUBA1A; TUBA1B; TUBA1C	TUBA1A; TUBA1B; TUBA1C		tubulin alpha-1A chain	Q71U36; P68363; Q9BQE3	http://www.phosphosite.org/proteinAction.do?id=6833805&showAllSites=true	50; 50; 50				LADQCTGLQGFLVFHSFGGGTGSGFTSLLM#ER	3	1136.21				27103	27261	27269	28870	25551	25366	26338					21834		20257	27459	23263	21678	21001	20397	18708	18985	23224	22815	23143	22466	79.6042		67.8667	88.8847	77.4118	72.7747
1042	1036	Cytoskeletal protein	TUBA1A; TUBA1B; TUBA1C	TUBA1A; TUBA1B; TUBA1C		tubulin alpha-1A chain	Q71U36; P68363; Q9BQE3	http://www.phosphosite.org/proteinAction.do?id=6833805&showAllSites=true	50; 50; 50				LADQCTGLQGFLVFHSFGGGTGSGFTSLLM#ER	3	1136.21				22866	27019	26970	29180	27815	26280	25276					21834		20257	27459	23263	21678	21001	20397	18708	18985	23224	22815	23143	22466	79.6042		67.8667	88.8847	77.4118	72.7747
1043	1037	Cytoskeletal protein	TUBA1A; TUBA1B; TUBA1C	TUBA1A; TUBA1B; TUBA1C		tubulin alpha-1A chain	Q71U36; P68363; Q9BQE3	http://www.phosphosite.org/proteinAction.do?id=6833805&showAllSites=true	50; 50; 50				LADQCTGLQGFLVFHSFGGGTGSGFTSLLM#ER	3	1136.21				27145	27037	26932	27942	25488	26070	25789					21834		20257	27459	23263	21678	21001	20397	18708	18985	23224	22815	23143	22466	79.6042		67.8667	88.8847	77.4118	72.7747
1044	1038	Cytoskeletal protein	TUBA1A; TUBA1B; TUBA1C	TUBA1A; TUBA1B; TUBA1C		tubulin alpha-1A chain	Q71U36; P68363; Q9BQE3	http://www.phosphosite.org/proteinAction.do?id=6833805&showAllSites=true	50; 50; 50				LADQCTGLQGFLVFHSFGGGTGSGFTSLLM#ER	3	1136.21				23519	24276	24384	25379	25168	22998	23810					21834		20257	27459	23263	21678	21001	20397	18708	18985	23224	22815	23143	22466	79.6042		67.8667	88.8847	77.4118	72.7747
1045	1039	Cytoskeletal protein	TUBA1A; TUBA1B; TUBA1C	TUBA1A; TUBA1B; TUBA1C		tubulin alpha-1A chain	Q71U36; P68363; Q9BQE3	http://www.phosphosite.org/proteinAction.do?id=6833805&showAllSites=true	50; 50; 50				LADQCTGLQGFLVFHSFGGGTGSGFTSLLM#ER	3	1136.21				24542	26397	25659	24753	28197	24768	22206					21834		20257	27459	23263	21678	21001	20397	18708	18985	23224	22815	23143	22466	79.6042		67.8667	88.8847	77.4118	72.7747
1046	1040	Cytoskeletal protein	TUBA1A; TUBA1B; TUBA1C	TUBA1A; TUBA1B; TUBA1C		tubulin alpha-1A chain	Q71U36; P68363; Q9BQE3	http://www.phosphosite.org/proteinAction.do?id=6833805&showAllSites=true	50; 50; 50				LADQCTGLQGFLVFHSFGGGTGSGFTSLLM#ER	3	1136.21				23287	24046	23865	25499	24373	23059	23568					21834		20257	27459	23263	21678	21001	20397	18708	18985	23224	22815	23143	22466	79.6042		67.8667	88.8847	77.4118	72.7747
1047	1041	Cytoskeletal protein	TUBA1A; TUBA1B; TUBA1C	TUBA1A; TUBA1B; TUBA1C		tubulin alpha-1A chain	Q71U36; P68363; Q9BQE3	http://www.phosphosite.org/proteinAction.do?id=6833805&showAllSites=true	50; 50; 50				LADQCTGLQGFLVFHSFGGGTGSGFTSLLM#ER	3	1136.21				23181	26580	26195	28046	26120	25273	25964					21834		20257	27459	23263	21678	21001	20397	18708	18985	23224	22815	23143	22466	79.6042		67.8667	88.8847	77.4118	72.7747
1048	1042	Cytoskeletal protein	TUBA1A; TUBA1B; TUBA1C	TUBA1A; TUBA1B; TUBA1C		tubulin alpha-1A chain	Q71U36; P68363; Q9BQE3	http://www.phosphosite.org/proteinAction.do?id=6833805&showAllSites=true	50; 50; 50				LADQCTGLQGFLVFHSFGGGTGSGFTSLLM#ER	3	1136.21				27334	26922	27100	28680	27268	25041	25836					21834		20257	27459	23263	21678	21001	20397	18708	18985	23224	22815	23143	22466	79.6042		67.8667	88.8847	77.4118	72.7747
1049	1043	Cytoskeletal protein	TUBA1A; TUBA1B; TUBA1C	TUBA1A; TUBA1B; TUBA1C		tubulin alpha-1A chain	Q71U36; P68363; Q9BQE3	http://www.phosphosite.org/proteinAction.do?id=6833805&showAllSites=true	50; 50; 50				LADQCTGLQGFLVFHSFGGGTGSGFTSLLM#ER	3	1136.21				25225	27079	27008	24268	26670	25842	21582					21834		20257	27459	23263	21678	21001	20397	18708	18985	23224	22815	23143	22466	79.6042		67.8667	88.8847	77.4118	72.7747
1050	1044	Cytoskeletal protein	TUBA1A; TUBA1B; TUBA1C	TUBA1A; TUBA1B; TUBA1C		tubulin alpha-1A chain	Q71U36; P68363; Q9BQE3	http://www.phosphosite.org/proteinAction.do?id=6833805&showAllSites=true	50; 50; 50				LADQCTGLQGFLVFHSFGGGTGSGFTSLLM#ER	3	1136.21				25816	27457	25762	24450	28249	24615	24894					21834		20257	27459	23263	21678	21001	20397	18708	18985	23224	22815	23143	22466	79.6042		67.8667	88.8847	77.4118	72.7747
1051	1045	Cytoskeletal protein	TUBA1A; TUBA1B; TUBA1C	TUBA1A; TUBA1B; TUBA1C		tubulin alpha-1A chain	Q71U36; P68363; Q9BQE3	http://www.phosphosite.org/proteinAction.do?id=6833805&showAllSites=true	50; 50; 50				LADQCTGLQGFLVFHSFGGGTGSGFTSLLM#ER	3	1136.21				22886	26767	27306	28791	27562	26122	25885					21834		20257	27459	23263	21678	21001	20397	18708	18985	23224	22815	23143	22466	79.6042		67.8667	88.8847	77.4118	72.7747
1052	1046	Cytoskeletal protein	TUBA1A; TUBA1B; TUBA1C	TUBA1A; TUBA1B; TUBA1C		tubulin alpha-1A chain	Q71U36; P68363; Q9BQE3	http://www.phosphosite.org/proteinAction.do?id=6833805&showAllSites=true	50; 50; 50				LADQCTGLQGFLVFHSFGGGTGSGFTSLLM#ER	3	1136.21				24817	25339	25987	24438	28177	24083	22243					21834		20257	27459	23263	21678	21001	20397	18708	18985	23224	22815	23143	22466	79.6042		67.8667	88.8847	77.4118	72.7747
1053	1047	Cytoskeletal protein	TUBA1A; TUBA1B; TUBA1C	TUBA1A; TUBA1B; TUBA1C		tubulin alpha-1A chain	Q71U36; P68363; Q9BQE3	http://www.phosphosite.org/proteinAction.do?id=6833805&showAllSites=true	50; 50; 50				LADQCTGLQGFLVFHSFGGGTGSGFTSLLM#ER	3	1136.21				24945	24197	24782	25023	24946	23508	24440					21834		20257	27459	23263	21678	21001	20397	18708	18985	23224	22815	23143	22466	79.6042		67.8667	88.8847	77.4118	72.7747
1054	1048	Cytoskeletal protein	TUBA1A; TUBA1B; TUBA1C	TUBA1A; TUBA1B; TUBA1C		tubulin alpha-1A chain	Q71U36; P68363; Q9BQE3	http://www.phosphosite.org/proteinAction.do?id=6833805&showAllSites=true	50; 50; 50				LADQCTGLQGFLVFHSFGGGTGSGFTSLLM#ER	3	1136.21				25990	26902	26896	24011	27742	25953	20803					21834		20257	27459	23263	21678	21001	20397	18708	18985	23224	22815	23143	22466	79.6042		67.8667	88.8847	77.4118	72.7747
1055	1049	Cytoskeletal protein	TUBA1A; TUBA1B; TUBA1C	TUBA1A; TUBA1B; TUBA1C		tubulin alpha-1A chain	Q71U36; P68363; Q9BQE3	http://www.phosphosite.org/proteinAction.do?id=6833805&showAllSites=true	50; 50; 50				LADQCTGLQGFLVFHSFGGGTGSGFTSLLM#ER	3	1136.21				25623	26124	26775	27775	26375	25733	20585					21834		20257	27459	23263	21678	21001	20397	18708	18985	23224	22815	23143	22466	79.6042		67.8667	88.8847	77.4118	72.7747
1056	1050	Cytoskeletal protein	TUBA1A; TUBA1B; TUBA1C	TUBA1A; TUBA1B; TUBA1C		tubulin alpha-1A chain	Q71U36; P68363; Q9BQE3	http://www.phosphosite.org/proteinAction.do?id=6833805&showAllSites=true	50; 50; 50				LADQCTGLQGFLVFHSFGGGTGSGFTSLLM#ER	3	1136.21				25916	26446	26031	25822	28166	24642	21514					21834		20257	27459	23263	21678	21001	20397	18708	18985	23224	22815	23143	22466	79.6042		67.8667	88.8847	77.4118	72.7747
1057	1051	Cytoskeletal protein	TUBA1A; TUBA1B; TUBA1C	TUBA1A; TUBA1B; TUBA1C		tubulin alpha-1A chain	Q71U36; P68363; Q9BQE3	http://www.phosphosite.org/proteinAction.do?id=6833805&showAllSites=true	50; 50; 50				LADQCTGLQGFLVFHSFGGGTGSGFTSLLM#ER	3	1136.21				25641	26963	25674	26077	27483	24310	21218					21834		20257	27459	23263	21678	21001	20397	18708	18985	23224	22815	23143	22466	79.6042		67.8667	88.8847	77.4118	72.7747
1058	1052	Cytoskeletal protein	TUBA1A; TUBA1B; TUBA1C	TUBA1A; TUBA1B; TUBA1C		tubulin alpha-1A chain	Q71U36; P68363; Q9BQE3	http://www.phosphosite.org/proteinAction.do?id=6833805&showAllSites=true	50; 50; 50				LADQCTGLQGFLVFHSFGGGTGSGFTSLLM#ER	3	1136.21				24587	23775	24636	25062	24708	23101	24023					21834		20257	27459	23263	21678	21001	20397	18708	18985	23224	22815	23143	22466	79.6042		67.8667	88.8847	77.4118	72.7747
1059	1053	Cytoskeletal protein	TUBA1A; TUBA1B; TUBA1C	TUBA1A; TUBA1B; TUBA1C		tubulin alpha-1A chain	Q71U36; P68363; Q9BQE3	http://www.phosphosite.org/proteinAction.do?id=6833805&showAllSites=true	50; 50; 50				LADQCTGLQGFLVFHSFGGGTGSGFTSLLM#ER	3	1136.21				26444	27528	25953	25573	28363	24251	24735					21834		20257	27459	23263	21678	21001	20397	18708	18985	23224	22815	23143	22466	79.6042		67.8667	88.8847	77.4118	72.7747
1060	1054	Cytoskeletal protein	TUBA1A; TUBA1B; TUBA1C	TUBA1A; TUBA1B; TUBA1C		tubulin alpha-1A chain	Q71U36; P68363; Q9BQE3	http://www.phosphosite.org/proteinAction.do?id=6833805&showAllSites=true	50; 50; 50				LADQCTGLQGFLVFHSFGGGTGSGFTSLLM#ER	3	1136.21				23165	26359	27249	27798	26562	25621	25704					21834		20257	27459	23263	21678	21001	20397	18708	18985	23224	22815	23143	22466	79.6042		67.8667	88.8847	77.4118	72.7747
1061	1055	Cytoskeletal protein	TUBA1A; TUBA1B; TUBA1C	TUBA1A; TUBA1B; TUBA1C		tubulin alpha-1A chain	Q71U36; P68363; Q9BQE3	http://www.phosphosite.org/proteinAction.do?id=6833805&showAllSites=true	50; 50; 50				LADQCTGLQGFLVFHSFGGGTGSGFTSLLM#ER	3	1136.21				25898	26793	26568	24191	27069	25872	21848					21834		20257	27459	23263	21678	21001	20397	18708	18985	23224	22815	23143	22466	79.6042		67.8667	88.8847	77.4118	72.7747
1062	1056	Cytoskeletal protein	TUBA1A; TUBA1B; TUBA1C	TUBA1A; TUBA1B; TUBA1C		tubulin alpha-1A chain	Q71U36; P68363; Q9BQE3	http://www.phosphosite.org/proteinAction.do?id=6833805&showAllSites=true	50; 50; 50				LADQCTGLQGFLVFHSFGGGTGSGFTSLLM#ER	3	1136.21				25070	26834	26728	25934	28048	25227	20868					21834		20257	27459	23263	21678	21001	20397	18708	18985	23224	22815	23143	22466	79.6042		67.8667	88.8847	77.4118	72.7747
1063	1057	Cytoskeletal protein	TUBA1A; TUBA1B; TUBA1C	TUBA1A; TUBA1B; TUBA1C		tubulin alpha-1A chain	Q71U36; P68363; Q9BQE3	http://www.phosphosite.org/proteinAction.do?id=6833805&showAllSites=true	50; 50; 50				LADQCTGLQGFLVFHSFGGGTGSGFTSLLM#ER	3	1136.21				23542	27639	24021		24649	23522	23696					21834		20257	27459	23263	21678	21001	20397	18708	18985	23224	22815	23143	22466	79.6042		67.8667	88.8847	77.4118	72.7747
1064	1058	Cytoskeletal protein	TUBA1A; TUBA1B; TUBA1C	TUBA1A; TUBA1B; TUBA1C		tubulin alpha-1A chain	Q71U36; P68363; Q9BQE3	http://www.phosphosite.org/proteinAction.do?id=6833805&showAllSites=true	50; 50; 50				LADQCTGLQGFLVFHSFGGGTGSGFTSLLM#ER	3	1136.21				23450	24512	24079		24837	23335	23444					21834		20257	27459	23263	21678	21001	20397	18708	18985	23224	22815	23143	22466	79.6042		67.8667	88.8847	77.4118	72.7747
1065	1059	Cytoskeletal protein	TUBA1A; TUBA1B; TUBA1C	TUBA1A; TUBA1B; TUBA1C		tubulin alpha-1A chain	Q71U36; P68363; Q9BQE3	http://www.phosphosite.org/proteinAction.do?id=6833805&showAllSites=true	50; 50; 50				LADQCTGLQGFLVFHSFGGGTGSGFTSLLM#ER	3	1136.21				24309	24492	24311		25281	22751	23318					21834		20257	27459	23263	21678	21001	20397	18708	18985	23224	22815	23143	22466	79.6042		67.8667	88.8847	77.4118	72.7747
1066	1060	Cytoskeletal protein	TUBA1A; TUBA1B; TUBA1C	TUBA1A; TUBA1B; TUBA1C		tubulin alpha-1A chain	Q71U36; P68363; Q9BQE3	http://www.phosphosite.org/proteinAction.do?id=6833805&showAllSites=true	50; 50; 50				LADQCTGLQGFLVFHSFGGGTGSGFTSLLM#ER	3	1136.21				23745		23399		28565	22535	22709					21834		20257	27459	23263	21678	21001	20397	18708	18985	23224	22815	23143	22466	79.6042		67.8667	88.8847	77.4118	72.7747
1067	1061	Cytoskeletal protein	TUBA1A; TUBA1B; TUBA1C	TUBA1A; TUBA1B; TUBA1C		tubulin alpha-1A chain	Q71U36; P68363; Q9BQE3	http://www.phosphosite.org/proteinAction.do?id=6833805&showAllSites=true	50; 50; 50				LADQCTGLQGFLVFHSFGGGTGSGFTSLLM#ER	3	1136.21				24162		24302		25154	22281	22943					21834		20257	27459	23263	21678	21001	20397	18708	18985	23224	22815	23143	22466	79.6042		67.8667	88.8847	77.4118	72.7747
1068	1062	Cytoskeletal protein	TUBA1A; TUBA1B; TUBA1C	TUBA1A; TUBA1B; TUBA1C		tubulin alpha-1A chain	Q71U36; P68363; Q9BQE3	http://www.phosphosite.org/proteinAction.do?id=6833805&showAllSites=true	50; 50; 50				LADQCTGLQGFLVFHSFGGGTGSGFTSLLM#ER	3	1136.21				23858		23808		24455	22495	22796					21834		20257	27459	23263	21678	21001	20397	18708	18985	23224	22815	23143	22466	79.6042		67.8667	88.8847	77.4118	72.7747
1069	1063	Cytoskeletal protein	TUBA1A; TUBA1B; TUBA1C	TUBA1A; TUBA1B; TUBA1C		tubulin alpha-1A chain	Q71U36; P68363; Q9BQE3	http://www.phosphosite.org/proteinAction.do?id=6833805&showAllSites=true	50; 50; 50				LADQCTGLQGFLVFHSFGGGTGSGFTSLLM#ER	3	1136.21						23466		28791		23049					21834		20257	27459	23263	21678	21001	20397	18708	18985	23224	22815	23143	22466	79.6042		67.8667	88.8847	77.4118	72.7747
1070	1064	Cytoskeletal protein	TUBA1A; TUBA1B; TUBA1C	TUBA1A; TUBA1B; TUBA1C		tubulin alpha-1A chain	Q71U36; P68363; Q9BQE3	http://www.phosphosite.org/proteinAction.do?id=6833805&showAllSites=true	50; 50; 50				LADQCTGLQGFLVFHSFGGGTGSGFTSLLM#ER	3	1136.21						23180		28547		22462					21834		20257	27459	23263	21678	21001	20397	18708	18985	23224	22815	23143	22466	79.6042		67.8667	88.8847	77.4118	72.7747
1071	1065	Cytoskeletal protein	TUBA1A; TUBA1B; TUBA1C	TUBA1A; TUBA1B; TUBA1C		tubulin alpha-1A chain	Q71U36; P68363; Q9BQE3	http://www.phosphosite.org/proteinAction.do?id=6833805&showAllSites=true	50; 50; 50				LADQCTGLQGFLVFHSFGGGTGSGFTSLLM#ER	3	1136.21						23118				23170					21834		20257	27459	23263	21678	21001	20397	18708	18985	23224	22815	23143	22466	79.6042		67.8667	88.8847	77.4118	72.7747
1072	1066	Cytoskeletal protein	TUBA1A; TUBA1B; TUBA1C	TUBA1A; TUBA1B; TUBA1C		tubulin alpha-1A chain	Q71U36; P68363; Q9BQE3	http://www.phosphosite.org/proteinAction.do?id=6833805&showAllSites=true	50; 50; 50				LADQCTGLQGFLVFHSFGGGTGSGFTSLLM#ER	3	1136.21						23574									21834		20257	27459	23263	21678	21001	20397	18708	18985	23224	22815	23143	22466	79.6042		67.8667	88.8847	77.4118	72.7747
1073	1067	Cytoskeletal protein	TUBA1A; TUBA1B; TUBA1C	TUBA1A; TUBA1B; TUBA1C		tubulin alpha-1A chain	Q71U36; P68363; Q9BQE3	http://www.phosphosite.org/proteinAction.do?id=6833805&showAllSites=true	50; 50; 50				LADQCTGLQGFLVFHSFGGGTGSGFTSLLM#ER	4	852.41	18669	18136		20653	19862	19957	21043	20356	18898	19175		23030	23250	22703	20955		20236	27083	23347	22266	21043	20418	18729	18985	23015	22815	23122	22466	76.6248		67.8078	86.8572	77.6515	74.4657
1074	1068	Cytoskeletal protein	TUBA1A; TUBA1B; TUBA1C	TUBA1A; TUBA1B; TUBA1C		tubulin alpha-1A chain	Q71U36; P68363; Q9BQE3	http://www.phosphosite.org/proteinAction.do?id=6833805&showAllSites=true	50; 50; 50				LADQCTGLQGFLVFHSFGGGTGSGFTSLLM#ER	4	852.41	18481			21773	20115	20576	20770	20608	19890	25355		22774	23103	22446	20955		20236	27083	23347	22266	21043	20418	18729	18985	23015	22815	23122	22466	76.6248		67.8078	86.8572	77.6515	74.4657
1075	1069	Cytoskeletal protein	TUBA1A; TUBA1B; TUBA1C	TUBA1A; TUBA1B; TUBA1C		tubulin alpha-1A chain	Q71U36; P68363; Q9BQE3	http://www.phosphosite.org/proteinAction.do?id=6833805&showAllSites=true	50; 50; 50				LADQCTGLQGFLVFHSFGGGTGSGFTSLLM#ER	4	852.41				20401	26228	20210	21517	21519	19236	25628			23509	22764	20955		20236	27083	23347	22266	21043	20418	18729	18985	23015	22815	23122	22466	76.6248		67.8078	86.8572	77.6515	74.4657
[truncated: 1,104 more rows]
[truncated: 79 more columns]

## Sheet: Protein_Site_List
Protein Name (Site)
a-tubulin
Akt1
Akt1 (Ser473)
Akt1 (Ser477)
Akt1 (Thr305)
Akt1 (Thr308)
Akt1 (Thr312)
Akt1 (Thr479)
Akt1 (Tyr315)
Akt1 (Tyr474)
Akt2 (Ser302)
Akt2 (Thr306)
Akt2 (Thr309)
Akt2 (Thr313)
Akt2 (Tyr316)
Akt3 (Ser472)
Akt3 (Ser474)
Akt3 (Ser476)
Akt3 (Thr302)
Akt3 (Thr305)
Akt3 (Thr309)
Akt3 (Tyr473)
ANXA5
API5
ARC
ATG12
[truncated: 149 more rows]
