# Supplementary material for: Quantitative Profiling of DNA Damage and Apoptotic Pathways in UV Damaged Cells Using PTMScan Direct
Source: Int J Mol Sci. 2012 Dec 21;14(1):286–307. doi: 10.3390/ijms14010286 (PMC3565264; doi:10.3390/ijms14010286)
Supplement: Supplementary File 1 — Supplementary Materials (ZIP, 5751 KB) [file ijms-14-00286-s001.zip › ijms-14-00286-manuscript-supplementary/ijms-25758-TableS3_DNA_Damage_Cell_Cycle_HeLa_UV.xlsx]

## Sheet: Column Definitions
Column Name	Definition	In Qualitative	In Quantitative
Accession	is the UniProt accession number for the assigned protein	Y	Y
Calculated m/z	is the calculated, accurate mass-to-charge ratio of the identified peptide from the primary amino acid sequence and associated modifications	Y	Y
Charge	is the observed charge state for the identified peptide	Y	Y
Count in Details	is the number of times the designated protein - modification site is represented from all peptide assignments in the Details tab. These redundant assignments can be as a result of multiple charge states, presence of oxidized methionine and overlapping sequence.		Y
Delta Cn	is the delta Xcorr value. In general, a Delta Cn of 0.1 or greater is good	Y
Description	is the FASTA database description of the protein entry	Y	Y
Fold Change	is the relative fold-change between the integrated peak area of the control (denominator) and experimental (numerator) conditions. A negative value indicates the peptide is more abundant in the control condition		Y
Gene Name	is the gene name for the assigned protein. In some cases, the Gene Name is hyperlinked (when in blue text) when there are protein-specific antibodies available at CST	Y	Y
kD	is the translated molecular weight of the assigned protein	Y
Mass Accuracy (ppm)	is the mass measurement error obtained between the observed and theoretical mass of the assigned peptide	Y
MS2 Spectrum Number	is the spectrum number of the MS2 channel of the raw LC-MS/MS data file	Y
Peak Apex MS Spectrum Number	is the spectrum number that is referenced for the corresponding apex peak intensity measurement of the parent ion from the MS channel of the raw LC-MS/MS data file	Y
Peptide	is the amino acid sequence for the peptide assignment	Y	Y
Raw Intensity	is the parent ion intensity observed during the MS at its chromatographic apex. A blank intensity value indicates that the peptide was not analyzed by MS/MS for that particular sample and does not suggest that the peptide was absent from the sample		Y
Retention Time	is the corresponding apex retention time of the parent ion from the MS channel of the raw LC-MS/MS data file		Y
Site	is the site of modification for the peptide assignment. In some cases, the site is hyperlinked (when in blue text) when there are site-specific antibodies available at CST	Y	Y
Species	indicates the origin(s) of the identified peptide	Y	Y
URL	is the URL address for the PhosphoSitePlus web site for the protein assignment	Y	Y
Xcorr	is the primary SEQUEST score for the identified peptide, which is based on the correlation of the experimental MS/MS spectrum and a theoretical MS/MS spectrum derived from the assigned sequence	Y
PP Probability	is the peptide prophet probability score. The closer to 1, the higher confidence in the assignment of the peptide sequence to the MS/MS spectrum	Y

## Sheet: Qualitative
PTMSCAN DIRECT: DNA DAMAGE / CELL CYCLE RESULTS
Table #S3: HeLa Cells, CST Cell Line Control; Trypsin Digest; PTMScan Direct: DNA Damage / Cell Cycle Reagent
Samples: CST Cell Line = CS 13044, 13045; Control = CS 13046, 13047, 15405, 15406; UV = CS 13048, 13049, 15407, 15408
Legend: * - phosphorylation, # - oxidized methionine, § - published site, Blue Text - CST siRNA/antibody available, – - no Fold Change determined, Bold Intensity = manually reviewed values. Red intensity = multiple identifications for one m/z.
														MS2 Spectrum Number										Peak Apex MS Spectrum Number										Retention Time										Xcorr
Index	Row Index	Protein Type	Gene Name	Protein Name	Site	Description	Accession	URL	kD	-7/+7 peptide	Peptide	Charge	Calc. m/z	CST Cell Line (CS13044)	CST Cell Line (CS13045)	Control (CS13046)	Control (CS13047)	UV (CS13048)	UV (CS13049)	Control (CS15404)	Control (CS15405)	UV (CS15406)	UV (CS15407)	CST Cell Line (CS13044)	CST Cell Line (CS13045)	Control (CS13046)	Control (CS13047)	UV (CS13048)	UV (CS13049)	Control (CS15404)	Control (CS15405)	UV (CS15406)	UV (CS15407)	CST Cell Line (CS13044)	CST Cell Line (CS13045)	Control (CS13046)	Control (CS13047)	UV (CS13048)	UV (CS13049)	Control (CS15404)	Control (CS15405)	UV (CS15406)	UV (CS15407)	CST Cell Line (CS13044)	CST Cell Line (CS13045)	Control (CS13046)	Control (CS13047)	UV (CS13048)	UV (CS13049)
1	Adhesion or extracellular matrix protein
2	1	Adhesion or extracellular matrix protein	TOP2B; TOP2B	TOP2B; TOP2B iso2		DNA topoisomerase 2-beta	Q02880; Q02880-2	http://www.phosphosite.org/proteinAction.do?id=5866&showAllSites=true	183; 183		GLLINFIHHNWPSLLK	3	634.697	24592	23723			22466		18779	18383	18569	17955	24592	23821	23521	23364	22569	22757	18936	18273	18321	17889	74.1218	72.5943	71.6825	71.9382	71.4783	72.1095	74.7425	74.7918	74.5338	74.8658	2.264	2.91			1.923
3	2	Adhesion or extracellular matrix protein	TOP2B; TOP2B	TOP2B; TOP2B iso2		DNA topoisomerase 2-beta	Q02880; Q02880-2	http://www.phosphosite.org/proteinAction.do?id=5866&showAllSites=true	183; 183		GLLINFIHHNWPSLLK	3	634.697									18321		24592	23821	23521	23364	22569	22757	18936	18273	18321	17889	74.1218	72.5943	71.6825	71.9382	71.4783	72.1095	74.7425	74.7918	74.5338	74.8658
4	3	Adhesion or extracellular matrix protein	TOP2B; TOP2B	TOP2B; TOP2B iso2		DNA topoisomerase 2-beta	Q02880; Q02880-2	http://www.phosphosite.org/proteinAction.do?id=5866&showAllSites=true	183; 183		GLLINFIHHNWPSLLK	4	476.274	24783	23551									24590	23701	23294	23154	22548	22547					74.1218	72.2743	71.1027	71.3857	71.4273	71.575					2.023	2.166
5	4	Adhesion or extracellular matrix protein	TOP2B; TOP2B	TOP2B; TOP2B iso2		DNA topoisomerase 2-beta	Q02880; Q02880-2	http://www.phosphosite.org/proteinAction.do?id=5866&showAllSites=true	183; 183		GLLINFIHHNWPSLLK	4	476.274		23747									24590	23701	23294	23154	22548	22547					74.1218	72.2743	71.1027	71.3857	71.4273	71.575						2.148
6	Cell cycle regulation
7	5	Cell cycle regulation	BUB3	Bub3		mitotic checkpoint protein BUB3 isoform b	O43684	http://www.phosphosite.org/proteinAction.do?id=5756&showAllSites=true	37		FSPNTSQFLLVSSWDTSVR	2	1086.04	23796		23464	23270	22613	22558	19382	18683	18932	18252	23756		23479	24843	22606	22568	19382	18714	18945	18267	71.9607		71.577	75.7465	71.5743	71.6278	76.04	76.0887	76.0357	75.9985	4.309		3.89	3.623	4.421	4.931
8	6	Cell cycle regulation	BUB3	Bub3		mitotic checkpoint protein BUB3 isoform b	O43684	http://www.phosphosite.org/proteinAction.do?id=5756&showAllSites=true	37		FSPNTSQFLLVSSWDTSVR	2	1086.04						22542					23756		23479	24843	22606	22568	19382	18714	18945	18267	71.9607		71.577	75.7465	71.5743	71.6278	76.04	76.0887	76.0357	75.9985						4.668
9	7	Cell cycle regulation	BUB3	Bub3		mitotic checkpoint protein BUB3 isoform b	O43684	http://www.phosphosite.org/proteinAction.do?id=5756&showAllSites=true	37		FSPNTSQFLLVSSWDTSVR	3	724.364		23521	23463	23220	22608	22592			18950		23798	23512	23460	23238	22606	22568	19377	18693	18950	18267	72.0652	71.7813	71.524	71.6022	71.5743	71.6278	75.9815	76.028	76.0357	75.9985		3.755	4.525	4.275	4.805	4.827
10	8	Cell cycle regulation	BUB3	Bub3		mitotic checkpoint protein BUB3 isoform b	O43684	http://www.phosphosite.org/proteinAction.do?id=5756&showAllSites=true	37		TPCNAGTFSQPEK	2	718.827			7563	7466	7178	7103			4692				7567	7466	7146	7105	4763	4650	4692	4648			29.2567	29.2807	29.3132	29.2773	30.1482	30.1498	30.116	30.2985			3.433	2.848	2.643	2.873
11	9	Cell cycle regulation	BUB3	Bub3		mitotic checkpoint protein BUB3 isoform b	O43684	http://www.phosphosite.org/proteinAction.do?id=5756&showAllSites=true	37		TPCNAGTFSQPEK	2	718.827					7157								7567	7466	7146	7105	4763	4650	4692	4648			29.2567	29.2807	29.3132	29.2773	30.1482	30.1498	30.116	30.2985					2.445
12	10	Cell cycle regulation	BUB3	Bub3		mitotic checkpoint protein BUB3 isoform b	O43684	http://www.phosphosite.org/proteinAction.do?id=5756&showAllSites=true	37		VYTLSVSGDR	2	548.785				10776	10406	10327			7377		11199	11111	10917	10789	10422	10339	7502	7335	7377	7226	38.8225	38.7135	38.5267	38.5498	38.7515	38.6422	40.068	40.1422	40.0798	40.0367				2.566	2.608	2.332
13	11	Cell cycle regulation	BUB3	Bub3	133	mitotic checkpoint protein BUB3 isoform b	O43684	http://www.phosphosite.org/proteinAction.do?id=5756&showAllSites=true	37	RTPCNAGT*FSQPEKV	TPCNAGT*FSQPEK	2	758.811					7976																														1.872
14	12	Cell cycle regulation	BUB3	Bub3	135	mitotic checkpoint protein BUB3 isoform b	O43684	http://www.phosphosite.org/proteinAction.do?id=5756&showAllSites=true	37	PCNAGTFS*QPEKVYT	TPCNAGTFS*QPEK	2	758.811						7929					8621		8446	8300	7985	7929	5490	5340	5378	5320	31.8657		31.7303	31.6362	31.7567	31.729	32.7785	32.77	32.7478	32.8542						2.296
15	13	Cell cycle regulation	CDC123	CDC123		cell division cycle protein 123 homolog	O75794	http://www.phosphosite.org/proteinAction.do?id=2612254&showAllSites=true	39		TLSDIFLLFK	2	598.85							23030	22179	22513	21627	27878	27585	27695	27257	26706	26711	23026	22176	22513	21647	82.6642	82.557	82.4477	82.2155	82.4332	82.4042	86.3498	86.3828	86.394	86.3398
16	14	Cell cycle regulation	CDC27; CDC27	Cdc27; Cdc27 iso1		cell division cycle protein 27 homolog isoform 1	P30260; NP_001107563	http://www.phosphosite.org/proteinAction.do?id=7597&showAllSites=true	92; 93		HYNAWYGLGM#IYYK	3	598.948			17921	17748	17196						18376	18140	17921	17721	17172	17114	13959	13614	13653	13290	57.8965	57.6187	57.363	57.3938	57.4597	57.4785	60.6703	60.8845	60.7412	60.8087			3.35	3.077	2.966
17	15	Cell cycle regulation	CDC27; CDC27	Cdc27; Cdc27 iso1		cell division cycle protein 27 homolog isoform 1	P30260; NP_001107563	http://www.phosphosite.org/proteinAction.do?id=7597&showAllSites=true	92; 93		HYNAWYGLGMIYYK	3	593.617			20105	19900	19348						20581	20302	20105	19890	19316	19271					63.6945	63.3458	63.0927	63.0102	63.0883	63.1423							3.357	2.744	3.07
18	16	Cell cycle regulation	CDC45	CDC45L		cell division control protein 45 homolog isoform 1	O75419	http://www.phosphosite.org/proteinAction.do?id=12909&showAllSites=true	66		VQTFSIHFGFK	3	437.568				17289			13570	13197	13282	12906	17914	17701	17518	17306	16753	16695	13581	13197	13317	12933	56.7048	56.4435	56.3902	56.2833	56.3248	56.3378	59.5675	59.7295	59.7623	59.697				1.737
19	17	Cell cycle regulation	CDKN1A	p21Cip1		cyclin-dependent kinase inhibitor 1	P38936	http://www.phosphosite.org/proteinAction.do?id=1020&showAllSites=true	18		AEGSPGGPGDSQGR	2	636.284		3538									3537	3531									17.1633	17.2445										2.457
20	18	Cell cycle regulation	CDKN1A	p21Cip1		cyclin-dependent kinase inhibitor 1	P38936	http://www.phosphosite.org/proteinAction.do?id=1020&showAllSites=true	18		AEGSPGGPGDSQGR	2	636.284		3531									3537	3531									17.1633	17.2445										2.262
21	19	Cell cycle regulation	CDKN1A	p21Cip1		cyclin-dependent kinase inhibitor 1	P38936	http://www.phosphosite.org/proteinAction.do?id=1020&showAllSites=true	18		EGSPGGPGDSQGR	2	600.766	3272										3272	3268	3227	3184							16.354	16.2725	16.0316	16.1398							1.788
22	20	Cell cycle regulation	CDKN1A	p21Cip1		cyclin-dependent kinase inhibitor 1	P38936	http://www.phosphosite.org/proteinAction.do?id=1020&showAllSites=true	18		PGGPGDSQGR	2	464.218	4494	4466	4412	4299							4508	4461	4412	4331	4112	4096					20.1795	20.1193	19.9918	19.9212	20.0393	20.0285					2.618	2.595	2.73	2.531
23	21	Cell cycle regulation	CDKN1A	p21Cip1		cyclin-dependent kinase inhibitor 1	P38936	http://www.phosphosite.org/proteinAction.do?id=1020&showAllSites=true	18		QAEGSPGGPGDSQGR	2	700.313	3747	3713									3747	3743									17.917	17.9195									2.565	2.611
24	22	Cell cycle regulation	CDKN1A	p21Cip1		cyclin-dependent kinase inhibitor 1	P38936	http://www.phosphosite.org/proteinAction.do?id=1020&showAllSites=true	18		SGEQAEGSPGGPGDSQGR	2	836.861	4449	4400	4372	4272	4113	4078	2679	2644	2611	2656	4508	4461	4372	4331	4144	4107	2679	2690	2647	2690	20.1795	20.1193	19.9918	19.9212	20.1465	20.0632	23.075	23.1338	23.0997	23.2048	4.889	4.493	4.022	4.408	4.093	4.669
25	23	Cell cycle regulation	CDKN1A	p21Cip1		cyclin-dependent kinase inhibitor 1	P38936	http://www.phosphosite.org/proteinAction.do?id=1020&showAllSites=true	18		SGEQAEGSPGGPGDSQGR	2	836.861							2912				4508	4461	4372	4331	4144	4107	2679	2690	2647	2690	20.1795	20.1193	19.9918	19.9212	20.1465	20.0632	23.075	23.1338	23.0997	23.2048
26	24	Cell cycle regulation	CDKN1A	p21Cip1		cyclin-dependent kinase inhibitor 1	P38936	http://www.phosphosite.org/proteinAction.do?id=1020&showAllSites=true	18		SGEQAEGSPGGPGDSQGR	3	558.243	4451	4404	4374	4274	4094	4057	2708	2675	2646	2687	4508	4404	4431	4331	4144	4096	2706	2675	2647	2690	20.1795	20.1193	19.9918	19.9212	20.1465	20.0285	23.075	23.1338	23.0997	23.2048	3.498	3.862	3.684	2.994	3.316	3.008
27	25	Cell cycle regulation	CDKN1A	p21Cip1		cyclin-dependent kinase inhibitor 1	P38936	http://www.phosphosite.org/proteinAction.do?id=1020&showAllSites=true	18		SGEQAEGSPGGPGDSQGRK	2	900.909	3415	3412	3378	3292		3093	2311	2282		2308	3386	3389	3359	3292	3098	3086	2311	2291	2248	2291	16.6682	16.724	16.5511	16.5662	16.5521	16.5621	21.8935	21.9153	21.877	21.9623	4.2	3.39	3.566	4.697		2.266
28	26	Cell cycle regulation	CDKN1A	p21Cip1		cyclin-dependent kinase inhibitor 1	P38936	http://www.phosphosite.org/proteinAction.do?id=1020&showAllSites=true	18		SGEQAEGSPGGPGDSQGRK	3	600.942	3366	3336	3309	3258	3108		2304	2271	2229	2295	3427	3389	3366	3258	3121	3086	2304	2291	2248	2291	16.8028	16.724	16.5748	16.5662	16.642	16.5621	21.8935	21.9153	21.877	21.9623	2.6	2.706	3.299	3.598	2.861
29	27	Cell cycle regulation	CDKN1A	p21Cip1	§130	cyclin-dependent kinase inhibitor 1	P38936	http://www.phosphosite.org/proteinAction.do?id=1020&showAllSites=true	18	SGEQAEGS*PGGPGDS	SGEQAEGS*PGGPGDSQGR	2	876.845	4814	4755	4720	4649	4430	4417	2846	2814	2775	2817	4841	4755	4750	4669	4410	4391	2846	2837	2773	2812	21.1393	21.0852	20.9518	20.9437	20.9472	20.9577	23.5705	23.5883	23.46	23.5768	4.561	4.001	4.693	4.054	3.825	4.096
30	28	Cell cycle regulation	CDKN1A	p21Cip1	§130	cyclin-dependent kinase inhibitor 1	P38936	http://www.phosphosite.org/proteinAction.do?id=1020&showAllSites=true	18	SGEQAEGS*PGGPGDS	SGEQAEGS*PGGPGDSQGR	3	584.899	4816	4748	4712	4635		4398					4841	4792	4738	4635	4429	4391					21.1393	21.0852	20.9152	20.9178	21.0008	20.9577					2.584	1.897	1.976	2.745		2.194
31	29	Cell cycle regulation	CDKN1A	p21Cip1	§130	cyclin-dependent kinase inhibitor 1	P38936	http://www.phosphosite.org/proteinAction.do?id=1020&showAllSites=true	18	SGEQAEGS*PGGPGDS	SGEQAEGS*PGGPGDSQGRK	2	940.892							2406	2374									2406	2354	2311	2375							22.1518	22.1035	22.0738	22.2258
32	30	Cell cycle regulation	CDKN1A	p21Cip1	§130	cyclin-dependent kinase inhibitor 1	P38936	http://www.phosphosite.org/proteinAction.do?id=1020&showAllSites=true	18	SGEQAEGS*PGGPGDS	SGEQAEGS*PGGPGDSQGRK	3	627.597	3654	3609	3576	3508	3334	3322	2400	2360			3680	3655	3621	3508	3346	3335	2400	2354	2311	2375	17.62	17.6132	17.4502	17.4263	17.4732	17.4772	22.1518	22.1035	22.0738	22.2258	2.376	2.736	3.02	2.823	1.803	2.461
33	31	Cell cycle regulation	CDKN1B	p27Kip1		cyclin-dependent kinase inhibitor 1B	P46527	http://www.phosphosite.org/proteinAction.do?id=1021&showAllSites=true	22		ANRTEENVSDGSPNAGSVEQTPK	2	1194.06							4496	4380	4426	4400							4532	4398	4426	4438							29.2832	29.177	29.3313	29.487
34	32	Cell cycle regulation	CDKN1B	p27Kip1		cyclin-dependent kinase inhibitor 1B	P46527	http://www.phosphosite.org/proteinAction.do?id=1021&showAllSites=true	22		ANRTEENVSDGSPNAGSVEQTPK	3	796.374	7412	7145	7075	7145	6802	6648	4474	4357	4401	4376	7318	7234	7139	7035	6733	6688	4532	4398	4574	4438	28.2898	28.135	28.0582	28.06	28.0788	28.054	29.2832	29.177	29.3313	29.487	4.953	5.334	5.363	5.388	5.44	5.263
35	33	Cell cycle regulation	CDKN1B	p27Kip1		cyclin-dependent kinase inhibitor 1B	P46527	http://www.phosphosite.org/proteinAction.do?id=1021&showAllSites=true	22		ANRTEENVSDGSPNAGSVEQTPK	3	796.374	7233	7333	7244	6960	6624	6644	4640		4574	4546	7318	7234	7139	7035	6733	6688	4532	4398	4574	4438	28.2898	28.135	28.0582	28.06	28.0788	28.054	29.2832	29.177	29.3313	29.487	4.86	4.994	4.685	5.169	4.485	4.541
36	34	Cell cycle regulation	CDKN1B	p27Kip1		cyclin-dependent kinase inhibitor 1B	P46527	http://www.phosphosite.org/proteinAction.do?id=1021&showAllSites=true	22		ANRTEENVSDGSPNAGSVEQTPK	3	796.374	7441		7305	7207	6877	6820					7318	7234	7139	7035	6733	6688	4532	4398	4574	4438	28.2898	28.135	28.0582	28.06	28.0788	28.054	29.2832	29.177	29.3313	29.487	4.346		3.683	4.472	4.108	4.518
37	35	Cell cycle regulation	CDKN1B	p27Kip1		cyclin-dependent kinase inhibitor 1B	P46527	http://www.phosphosite.org/proteinAction.do?id=1021&showAllSites=true	22		ANRTEENVSDGSPNAGSVEQTPK	3	796.374				6939							7318	7234	7139	7035	6733	6688	4532	4398	4574	4438	28.2898	28.135	28.0582	28.06	28.0788	28.054	29.2832	29.177	29.3313	29.487				3.741
38	36	Cell cycle regulation	CDKN1B	p27Kip1		cyclin-dependent kinase inhibitor 1B	P46527	http://www.phosphosite.org/proteinAction.do?id=1021&showAllSites=true	22		ANRTEENVSDGSPNAGSVEQTPK	4	597.532	7285	7218	7102	6994	6666	6672		4409		4431	7339	7234	7139	7035	6733	6688	4532	4409	4442	4417	28.3468	28.135	28.0582	28.06	28.0788	28.054	29.2832	29.177	29.2552	29.4043	3.477	3.952	3.739	3.35	3.269	3.659
39	37	Cell cycle regulation	CDKN1B	p27Kip1		cyclin-dependent kinase inhibitor 1B	P46527	http://www.phosphosite.org/proteinAction.do?id=1021&showAllSites=true	22		ANRTEENVSDGSPNAGSVEQTPKKPGL	4	696.346	8670										8670	8562		8014							32.0295	31.8322		30.8225							3.362
40	38	Cell cycle regulation	CDKN1B	p27Kip1		cyclin-dependent kinase inhibitor 1B	P46527	http://www.phosphosite.org/proteinAction.do?id=1021&showAllSites=true	22		NRTEENVSDGSPNAGSVEQTPK	3	772.695	7234	7132									7216	7132									28.0088	27.807									3.648	3.3
41	39	Cell cycle regulation	CDKN1B	p27Kip1		cyclin-dependent kinase inhibitor 1B	P46527	http://www.phosphosite.org/proteinAction.do?id=1021&showAllSites=true	22		RANRTEENVSDGSPNAGSVEQTPK	3	848.408		6469									6532	6459									26.0413	25.933										4.083
42	40	Cell cycle regulation	CDKN1B	p27Kip1		cyclin-dependent kinase inhibitor 1B	P46527	http://www.phosphosite.org/proteinAction.do?id=1021&showAllSites=true	22		RANRTEENVSDGSPNAGSVEQTPK	4	636.558	6558	6489									6530	6487									26.0313	26.0223									3.33	3.443
43	41	Cell cycle regulation	CDKN1B	p27Kip1		cyclin-dependent kinase inhibitor 1B	P46527	http://www.phosphosite.org/proteinAction.do?id=1021&showAllSites=true	22		RTEENVSDGSPNAGSVEQTPK	3	734.681	7038	7020	6937	6802	6511		4336	4208		4225	7070	7020	6940	6803	6531	6556	4322	4208	4253	4228	27.601	27.5222	27.4917	27.3767	27.482	27.675	28.5718	28.5075	28.5933	28.7062	4.086	4.7	3.692	3.637	3.644
44	42	Cell cycle regulation	CDKN1B	p27Kip1		cyclin-dependent kinase inhibitor 1B	P46527	http://www.phosphosite.org/proteinAction.do?id=1021&showAllSites=true	22		RTEENVSDGSPNAGSVEQTPK	3	734.681		7002									7070	7020	6940	6803	6531	6556	4322	4208	4253	4228	27.601	27.5222	27.4917	27.3767	27.482	27.675	28.5718	28.5075	28.5933	28.7062		3.165
45	43	Cell cycle regulation	CDKN1B	p27Kip1		cyclin-dependent kinase inhibitor 1B	P46527	http://www.phosphosite.org/proteinAction.do?id=1021&showAllSites=true	22		TEENVSDGSPNAGSVEQTPK	2	1023.47							5127	4991	5033	4986							5127	5046	5071	5026							31.6567	31.6653	31.6185	31.751
46	44	Cell cycle regulation	CDKN1B	p27Kip1		cyclin-dependent kinase inhibitor 1B	P46527	http://www.phosphosite.org/proteinAction.do?id=1021&showAllSites=true	22		TEENVSDGSPNAGSVEQTPK	3	682.647	8046	7953	7827	7719	7402	7368	5140	4994	5038	4989	8332	7991	7873	7776	7470	7422	5140	5046	5071	5026	30.4435	30.2695	30.122	30.141	30.258	30.2015	31.6567	31.6653	31.6185	31.751	6.484	5.33	5.308	5.839	4.574	5.65
47	45	Cell cycle regulation	CDKN1B	p27Kip1		cyclin-dependent kinase inhibitor 1B	P46527	http://www.phosphosite.org/proteinAction.do?id=1021&showAllSites=true	22		TEENVSDGSPNAGSVEQTPK	3	682.647	8332										8332	7991	7873	7776	7470	7422	5140	5046	5071	5026	30.4435	30.2695	30.122	30.141	30.258	30.2015	31.6567	31.6653	31.6185	31.751	2.03
48	46	Cell cycle regulation	CDKN1B	p27Kip1	175	cyclin-dependent kinase inhibitor 1B	P46527	http://www.phosphosite.org/proteinAction.do?id=1021&showAllSites=true	22	NRTEENVS*DGSPNAG	TEENVS*DGSPNAGSVEQTPK	3	709.302			8236																														4.153
49	47	Cell cycle regulation	CDKN1B	p27Kip1	§178	cyclin-dependent kinase inhibitor 1B	P46527	http://www.phosphosite.org/proteinAction.do?id=1021&showAllSites=true	22	EENVSDGS*PNAGSVE	ANRTEENVSDGS*PNAGSVEQTPK	3	823.029	7743	7495	7420	7309	7162	7159					7609	7545	7442	7393	7062	7045	4964	4713	4736	4690	29.088	29.0067	28.9082	29.0697	29.0587	29.0985	30.3763	30.3783	30.3583	30.4515	3.707	4.103	4.261	4.551	4.306	4.603
50	48	Cell cycle regulation	CDKN1B	p27Kip1	§178	cyclin-dependent kinase inhibitor 1B	P46527	http://www.phosphosite.org/proteinAction.do?id=1021&showAllSites=true	22	EENVSDGS*PNAGSVE	ANRTEENVSDGS*PNAGSVEQTPK	3	823.029	7552	7706	7613		7262	6973					7609	7545	7442	7393	7062	7045	4964	4713	4736	4690	29.088	29.0067	28.9082	29.0697	29.0587	29.0985	30.3763	30.3783	30.3583	30.4515	3.537	3.664	3.425		3.67	4.382
51	49	Cell cycle regulation	CDKN1B	p27Kip1	§178	cyclin-dependent kinase inhibitor 1B	P46527	http://www.phosphosite.org/proteinAction.do?id=1021&showAllSites=true	22	EENVSDGS*PNAGSVE	ANRTEENVSDGS*PNAGSVEQTPK	3	823.029					7286						7609	7545	7442	7393	7062	7045	4964	4713	4736	4690	29.088	29.0067	28.9082	29.0697	29.0587	29.0985	30.3763	30.3783	30.3583	30.4515					2.806
52	50	Cell cycle regulation	CDKN1B	p27Kip1	§178	cyclin-dependent kinase inhibitor 1B	P46527	http://www.phosphosite.org/proteinAction.do?id=1021&showAllSites=true	22	EENVSDGS*PNAGSVE	TEENVSDGS*PNAGSVEQTPK	3	709.302	8386	8375	8429	8117	7804	7924					8481	8422	8310	8184	7887	7806	5574	5424	5434	5383	31.486	31.4572	31.3525	31.3107	31.4722	31.3587	33.0898	33.0827	33.0657	33.0992	3.864	4.075	2.343	4.175	3.846	4.571
53	51	Cell cycle regulation	CDKN1B	p27Kip1	§178	cyclin-dependent kinase inhibitor 1B	P46527	http://www.phosphosite.org/proteinAction.do?id=1021&showAllSites=true	22	EENVSDGS*PNAGSVE	TEENVSDGS*PNAGSVEQTPK	3	709.302	8572				7994	7742					8481	8422	8310	8184	7887	7806	5574	5424	5434	5383	31.486	31.4572	31.3525	31.3107	31.4722	31.3587	33.0898	33.0827	33.0657	33.0992	3.724				3.241	2.929
54	52	Cell cycle regulation	CDKN1B	p27Kip1	§178	cyclin-dependent kinase inhibitor 1B	P46527	http://www.phosphosite.org/proteinAction.do?id=1021&showAllSites=true	22	EENVSDGS*PNAGSVE	TEENVSDGS*PNAGSVEQTPK	3	709.302	8616				7773						8481	8422	8310	8184	7887	7806	5574	5424	5434	5383	31.486	31.4572	31.3525	31.3107	31.4722	31.3587	33.0898	33.0827	33.0657	33.0992	2.755				3.091
55	53	Cell cycle regulation	CDKN1B	p27Kip1	183	cyclin-dependent kinase inhibitor 1B	P46527	http://www.phosphosite.org/proteinAction.do?id=1021&showAllSites=true	22	DGSPNAGS*VEQTPKK	ANRTEENVSDGSPNAGS*VEQTPK	3	823.029					6987																														4.505
56	54	Cell cycle regulation	CDKN1B	p27Kip1	183	cyclin-dependent kinase inhibitor 1B	P46527	http://www.phosphosite.org/proteinAction.do?id=1021&showAllSites=true	22	DGSPNAGS*VEQTPKK	ANRTEENVSDGSPNAGS*VEQTPKKPGLR	4	755.362	7456	7371															4784	4669									30.2217	30.1498			3.587	3.667
57	55	Cell cycle regulation	CDKN1B	p27Kip1	§187	cyclin-dependent kinase inhibitor 1B	P46527	http://www.phosphosite.org/proteinAction.do?id=1021&showAllSites=true	22	NAGSVEQT*PKKPGLR	ANRTEENVSDGSPNAGSVEQT*PK	3	823.029		7321																														3.545
58	56	Cell cycle regulation	CDKN1B	p27Kip1	§187	cyclin-dependent kinase inhibitor 1B	P46527	http://www.phosphosite.org/proteinAction.do?id=1021&showAllSites=true	22	NAGSVEQT*PKKPGLR	ANRTEENVSDGSPNAGSVEQT*PKKPGL	4	716.337		8860									8995	8860									32.874	32.647										3.639
59	57	Cell cycle regulation	CDKN1B	p27Kip1	§187	cyclin-dependent kinase inhibitor 1B	P46527	http://www.phosphosite.org/proteinAction.do?id=1021&showAllSites=true	22	NAGSVEQT*PKKPGLR	ANRTEENVSDGSPNAGSVEQT*PKKPGLR	4	755.362		7355									7486	7397	7259	7204	6950						28.7583	28.5943	28.3923	28.5337	28.736							3.156
60	58	Cell cycle regulation	FANCI	FANCI		Fanconi anemia group I protein isoform 1	Q9NVI1	http://www.phosphosite.org/proteinAction.do?id=9721&showAllSites=true	149		FVSSLLTALFR	2	627.366		27339					22587	21775	22090	21272	27710	27338	27434	27038	26486	26455	22587	21798	22133	21290	82.2773	81.9473	81.7798	81.6015	81.8627	81.7248	85.1842	85.244	85.2768	85.2372		3.542
61	59	Cell cycle regulation	FANCI	FANCI		Fanconi anemia group I protein isoform 1	Q9NVI1	http://www.phosphosite.org/proteinAction.do?id=9721&showAllSites=true	149		KSAVAGFLLLLK	3	420.608	22420	22075	21894	21703	21080	21034	17591	17052	17176	16625	22443	22106	21938	21713	21129	21035	17592	17013	17176	16629	68.5188	68.0608	67.667	67.665	67.7047	67.6678	70.98	71.1008	71.0172	71.072	4.816	4.825	4.826	4.571	4.655	4.515
62	60	Cell cycle regulation	FANCI	FANCI		Fanconi anemia group I protein isoform 1	Q9NVI1	http://www.phosphosite.org/proteinAction.do?id=9721&showAllSites=true	149		LSGSHLTPLCYSFISYVQNK	3	772.056							16581	16059			20938	20638	20474	20238	19673	19603	16563	16059	16215	15663	64.6245	64.2155	63.984	63.9002	63.9865	64.0163	68.1097	68.2683	68.2593	68.16
63	61	Cell cycle regulation	FANCI	FANCI		Fanconi anemia group I protein isoform 1	Q9NVI1	http://www.phosphosite.org/proteinAction.do?id=9721&showAllSites=true	149		NRFEDILSLFM#CYK	3	617.964	26007			25355	24780						26012	25668	25694	25355	24785	24759	21336	20604	20856	20094	77.8503	77.4718	77.2062	77.1047	77.2558	77.253	81.4842	81.6743	81.5123	81.5517	2.87			3.38	2.892
64	62	Cell cycle regulation	FANCI	FANCI		Fanconi anemia group I protein isoform 1	Q9NVI1	http://www.phosphosite.org/proteinAction.do?id=9721&showAllSites=true	149		SAVAGFLLLLK	2	566.36								20286			25970	25647	25694	25365	24785	24780	21078	20286	20583	19842	77.7408	77.4198	77.2062	77.1047	77.2558	77.3103	80.7825	80.7343	80.7303	80.7908
65	63	Cell cycle regulation	FANCI	FANCI		Fanconi anemia group I protein isoform 1	Q9NVI1	http://www.phosphosite.org/proteinAction.do?id=9721&showAllSites=true	149		SLM#NLLFSLHVSYK	3	556.632			22174								21337	22274	21980	21755	21359	21245	17884	17454	17622	16860	65.6545	68.5007	67.7703	67.7735	68.3133	68.2027	72.1982	72.398	72.2675	71.772			2.647
66	64	Cell cycle regulation	FANCI	FANCI		Fanconi anemia group I protein isoform 1	Q9NVI1	http://www.phosphosite.org/proteinAction.do?id=9721&showAllSites=true	149		SLM#NLLFSLHVSYK	3	556.632			21978								21337	22274	21980	21755	21359	21245	17884	17454	17622	16860	65.6545	68.5007	67.7703	67.7735	68.3133	68.2027	72.1982	72.398	72.2675	71.772			2.486
67	65	Cell cycle regulation	FANCI	FANCI		Fanconi anemia group I protein isoform 1	Q9NVI1	http://www.phosphosite.org/proteinAction.do?id=9721&showAllSites=true	149		VGQQGDSNNNLSPFSIALLLSVTR	3	844.114			28276	27884	27246	27274	24540					28110	28262	27878	27231	27257	24540	23520	24002	22991		83.7747	83.7863	83.7185	83.667	83.7048	90.7672	90.539	90.8445	90.6072			2.856	3.793	4.452	3.603
68	66	Cell cycle regulation	MCM5	MCM5		DNA replication licensing factor MCM5	P33992	http://www.phosphosite.org/proteinAction.do?id=14184&showAllSites=true	82		KCNTDQAGRPK	2	637.817		1404	1436					1500		1521	1460	1404	1433	1431		1357	1535	1500	1501	1515	9.5872	9.4287	9.485	9.4887		9.6332	18.4875	18.4338	18.4472	18.3402		2.336	1.815
69	67	Cell cycle regulation	MCM5	MCM5		DNA replication licensing factor MCM5	P33992	http://www.phosphosite.org/proteinAction.do?id=14184&showAllSites=true	82		KCNTDQAGRPK	3	425.547				1405			1534	1494	1498	1519	1460	1409	1429	1431	1393	1385	1534	1498	1495	1522	9.5872	9.4553	9.4627	9.4887	9.6852	9.7883	18.4948	18.4148	18.4043	18.3992				2.292
70	68	Cell cycle regulation	MCM5	MCM5		DNA replication licensing factor MCM5	P33992	http://www.phosphosite.org/proteinAction.do?id=14184&showAllSites=true	82		VTIMGIYSIK	2	562.823	19285	19068									19279	19085	18902	18680	18111	18044					60.2668	60.1218	59.9785	59.9128	59.9445	59.9453					2.303	1.952
71	69	Cell cycle regulation	MCM6	MCM6		DNA replication licensing factor MCM6	Q14566	http://www.phosphosite.org/proteinAction.do?id=8758&showAllSites=true	93		GVLLM#LFGGVPK	2	623.865	23526	23076	23171	22781	22301	22279					23567	23156	23077	22842	22216	22202	18642	18000	18432	17574	71.4862	70.8398	70.5622	70.5765	70.5783	70.6967	73.8972	73.994	74.0035	73.8943	3.753	3.239	3.733	3.699	3.876	3.665
72	70	Cell cycle regulation	MCM6	MCM6		DNA replication licensing factor MCM6	Q14566	http://www.phosphosite.org/proteinAction.do?id=8758&showAllSites=true	93		GVLLM#LFGGVPK	2	623.865		23291	22966	22987	22104	22081					23567	23156	23077	22842	22216	22202	18642	18000	18432	17574	71.4862	70.8398	70.5622	70.5765	70.5783	70.6967	73.8972	73.994	74.0035	73.8943		2.661	2.794	3.176	2.942	3.007
73	71	Cell cycle regulation	MCM6	MCM6		DNA replication licensing factor MCM6	Q14566	http://www.phosphosite.org/proteinAction.do?id=8758&showAllSites=true	93		GVLLMLFGGVPK	2	615.868	26120	25693	25659	25347	24769	24760	20956	20155		19741	26159	25731	25715	25407	24848	24801	20956	20205	20478	19758	78.2327	77.6382	77.2577	77.2078	77.4197	77.3605	80.4895	80.4842	80.4223	80.5363	3.401	3.35	3.796	3.766	3.73	4.001
74	72	Cell cycle regulation	MCM6	MCM6		DNA replication licensing factor MCM6	Q14566	http://www.phosphosite.org/proteinAction.do?id=8758&showAllSites=true	93		ISNLIVLHLR	2	589.374	16501	16297					12296				16532	16296	16059	15864	15352	15298	12296	11952	12018	11715	53.0607	52.6948	52.5085	52.431	52.5472	52.5657	55.7748	55.7832	55.7583	55.7815	3.785	3.737
75	73	Cell cycle regulation	MCM6	MCM6		DNA replication licensing factor MCM6	Q14566	http://www.phosphosite.org/proteinAction.do?id=8758&showAllSites=true	93		ISNLIVLHLR	3	393.252	16471	16219	16001	15815	15301	15232	12264	11914	12003	11679	16471	16275	16059	15864	15373	15298	12264	11952	12018	11715	53.0607	52.6372	52.5085	52.431	52.6043	52.5657	55.7748	55.7832	55.7583	55.7815	3.261	2.411	3.379	3.109	3.198	2.537
76	74	Cell cycle regulation	MCM6	MCM6		DNA replication licensing factor MCM6	Q14566	http://www.phosphosite.org/proteinAction.do?id=8758&showAllSites=true	93		LVFLACCVAPTNPR	2	809.416							13196				17225	17064	16837		16105	16049	13196	12792	12879	12492	54.8743	54.755	54.5885		54.5987	54.6	58.3972	58.4155	58.418	58.2662
77	75	Cell cycle regulation	MRE11A; MRE11A	MRE11A; MRE11A iso2		double-strand break repair protein MRE11A isoform 2	P49959; P49959-2	http://www.phosphosite.org/proteinAction.do?id=2944&showAllSites=true	81; 78		EDENSWFNLFVIHQNR	3	683.326			23432			22571	19249	18598	18808	18167	23798	23533	23460	23217	22585	22571	19249	18630	18840	18183	72.0652	71.8315	71.524	71.5475	71.5223	71.6278	75.7433	75.8425	75.738	75.751			2.191			2.52
78	76	Cell cycle regulation	MRE11A; MRE11A	MRE11A; MRE11A iso2		double-strand break repair protein MRE11A isoform 2	P49959; P49959-2	http://www.phosphosite.org/proteinAction.do?id=2944&showAllSites=true	81; 78		KTLHTCLELLR	3	461.931								7574		7464							7895	7574	7727	7593							41.4202	41.499	41.356	41.3725
79	77	Cell cycle regulation	MRE11A; MRE11A	MRE11A; MRE11A iso2		double-strand break repair protein MRE11A isoform 2	P49959; P49959-2	http://www.phosphosite.org/proteinAction.do?id=2944&showAllSites=true	81; 78		TLHTCLELLR	3	419.232	14275	14070					10131		9941	9730	14275	14084	13878	13715	13237	13201	10131	9922	9960	9748	47.1045	46.7167	46.645	46.6242	46.6862	46.762	49.0333	49.1162	49.1295	49.1467	3.101	2.871
80	78	Cell cycle regulation	MRE11A; MRE11A	MRE11A; MRE11A iso2		double-strand break repair protein MRE11A isoform 2	P49959; P49959-2	http://www.phosphosite.org/proteinAction.do?id=2944&showAllSites=true	81; 78		TLHTCLELLRK	3	461.931										7590
81	79	Cell cycle regulation	MRE11A; MRE11A	MRE11A; MRE11A iso2		double-strand break repair protein MRE11A isoform 2	P49959; P49959-2	http://www.phosphosite.org/proteinAction.do?id=2944&showAllSites=true	81; 78		TLHTCLELLRK	4	346.7			11248								11697	11406	11248	11084	10781	10678					40.1002	39.5018	39.5448	39.3552	39.7602	39.5992							1.947
82	80	Cell cycle regulation	NUMA1	NuMA-1		nuclear mitotic apparatus protein 1	Q14980	http://www.phosphosite.org/proteinAction.do?id=3498&showAllSites=true	238		HQVEQLSSSLK	2	628.336			7622										7622	7510	7216	7155							29.422	29.3937	29.512	29.4207							2.186
83	81	Cell cycle regulation	NUMA1	NuMA-1		nuclear mitotic apparatus protein 1	Q14980	http://www.phosphosite.org/proteinAction.do?id=3498&showAllSites=true	238		KQQNQELQEQLR	2	771.405					6841	6828	4481	4372	4393				7280	7140	6857	6815	4481	4377	4379	4375			28.4462	28.3473	28.4412	28.4147	29.0767	29.1065	29.0298	29.2527					3.222	3.219
84	82	Cell cycle regulation	NUMA1	NuMA-1		nuclear mitotic apparatus protein 1	Q14980	http://www.phosphosite.org/proteinAction.do?id=3498&showAllSites=true	238		KQQNQELQEQLR	2	771.405					6869								7280	7140	6857	6815	4481	4377	4379	4375			28.4462	28.3473	28.4412	28.4147	29.0767	29.1065	29.0298	29.2527					2.428
85	83	Cell cycle regulation	NUMA1	NuMA-1		nuclear mitotic apparatus protein 1	Q14980	http://www.phosphosite.org/proteinAction.do?id=3498&showAllSites=true	238		KQQNQELQEQLR	3	514.606				7127	6821	6799		4358			7486	7359	7259	7140	6844	6815	4490	4358	4379	4396	28.7583	28.4913	28.3923	28.3473	28.4018	28.4147	29.1468	29.1065	29.0298	29.325				3.956	3.782	3.946
86	84	Cell cycle regulation	NUMA1	NuMA-1		nuclear mitotic apparatus protein 1	Q14980	http://www.phosphosite.org/proteinAction.do?id=3498&showAllSites=true	238		LLQAETASNSAR	2	630.831			7015	6895	6611						8600		7008	6910	6595	6599					31.8077		27.6905	27.6987	27.6822	27.808							3.179	3.344	2.493
87	85	Cell cycle regulation	NUMA1	NuMA-1		nuclear mitotic apparatus protein 1	Q14980	http://www.phosphosite.org/proteinAction.do?id=3498&showAllSites=true	238		M#TM#LLLYHSTMSSK	2	837.899						11425									11590	11425									42.0485	41.922										2.11
88	86	Cell cycle regulation	NUMA1	NuMA-1		nuclear mitotic apparatus protein 1	Q14980	http://www.phosphosite.org/proteinAction.do?id=3498&showAllSites=true	238		MTM#LLLYHSTM#SSK	2	837.899						12482																														2.192
89	87	Cell cycle regulation	NUMA1	NuMA-1		nuclear mitotic apparatus protein 1	Q14980	http://www.phosphosite.org/proteinAction.do?id=3498&showAllSites=true	238		MTM#LLLYHSTM#SSK	3	558.935				12048							12459	12402	13122	12063	11629	11479					42.1287	42.1505	44.5582	42.1013	42.1635	41.8777								1.946
90	88	Cell cycle regulation	NUMA1	NuMA-1	§1772, §1776	nuclear mitotic apparatus protein 1	Q14980	http://www.phosphosite.org/proteinAction.do?id=3498&showAllSites=true	238	PKVESLES*LYFTPIP, SLESLYFT*PIPARSQ	LPPKVESLES*LYFT*PIPAR	3	773.048		22892									23256	22892									70.6683	70.455										2.772
91	89	Cell cycle regulation	NUMA1	NuMA-1	§1776	nuclear mitotic apparatus protein 1	Q14980	http://www.phosphosite.org/proteinAction.do?id=3498&showAllSites=true	238	SLESLYFT*PIPARSQ	LPPKVESLESLYFT*PIPAR	3	746.392	20912	20691									21862	20899	21146	20968	20363	20306					67.0065	65.6935	65.6585	65.7405	65.7277	65.8082					3.682	4.023
92	90	Cell cycle regulation	NUMA1	NuMA-1	§1776	nuclear mitotic apparatus protein 1	Q14980	http://www.phosphosite.org/proteinAction.do?id=3498&showAllSites=true	238	SLESLYFT*PIPARSQ	LPPKVESLESLYFT*PIPAR	3	746.392	21116	20968									21862	20899	21146	20968	20363	20306					67.0065	65.6935	65.6585	65.7405	65.7277	65.8082					2.947	3.488
93	91	Cell cycle regulation	NUMA1	NuMA-1	§1776	nuclear mitotic apparatus protein 1	Q14980	http://www.phosphosite.org/proteinAction.do?id=3498&showAllSites=true	238	SLESLYFT*PIPARSQ	LPPKVESLESLYFT*PIPAR	3	746.392		20899									21862	20899	21146	20968	20363	20306					67.0065	65.6935	65.6585	65.7405	65.7277	65.8082						3.057
94	92	Cell cycle regulation	NUMA1	NuMA-1	§395	nuclear mitotic apparatus protein 1	Q14980	http://www.phosphosite.org/proteinAction.do?id=3498&showAllSites=true	238	SQLEEHLS*QLQDNPP	LSQLEEHLS*QLQDNPPQEK	3	771.697					13212	13166							13654		13212	13181	10628	10363	10413	10210			46.0343		46.6407	46.7062	50.642	50.6492	50.7157	50.7785					3.243	3.929
95	93	Cell cycle regulation	NUMA1	NuMA-1	§395	nuclear mitotic apparatus protein 1	Q14980	http://www.phosphosite.org/proteinAction.do?id=3498&showAllSites=true	238	SQLEEHLS*QLQDNPP	LSQLEEHLS*QLQDNPPQEK	3	771.697						13192							13654		13212	13181	10628	10363	10413	10210			46.0343		46.6407	46.7062	50.642	50.6492	50.7157	50.7785						3.832
96	94	Cell cycle regulation	PCNA	PCNA		proliferating cell nuclear antigen	P12004	http://www.phosphosite.org/proteinAction.do?id=7830&showAllSites=true	29		CAGNEDIITLR	2	631.314			13136										13136	12974		12647							44.6155	44.5672		45.1723							2.203
97	95	Cell cycle regulation	PCNA	PCNA		proliferating cell nuclear antigen	P12004	http://www.phosphosite.org/proteinAction.do?id=7830&showAllSites=true	29		FSASGELGNGNIK	2	647.325			10685	10551	10176	10099	7440	7276	7312	7168	10969	10863	10715	10581	10193	10122	7440	7293	7328	7184	38.2023	38.0387	37.9757	37.9822	38.0805	38.0197	39.9197	39.9735	39.9255	39.8653			3.671	3.743	3.672	3.09
98	96	Cell cycle regulation	PCNA	PCNA		proliferating cell nuclear antigen	P12004	http://www.phosphosite.org/proteinAction.do?id=7830&showAllSites=true	29		LVQGSILKK	2	493.324							4557	4426	4477	4424	7525	7439	7318	7204	6933	6922	4557	4440	4484	4438	28.8648	28.7095	28.5498	28.5337	28.6803	28.7403	29.442	29.3347	29.4005	29.487
99	97	Cell cycle regulation	PCNA	PCNA		proliferating cell nuclear antigen	P12004	http://www.phosphosite.org/proteinAction.do?id=7830&showAllSites=true	29		LVQGSILKK	3	329.218			7282			6878	4578		4488	4443	7546	7418	7301	7204	6933	6897					28.9227	28.651	28.5037	28.5337	28.6803	28.6648							1.64			2.012
100	98	Cell cycle regulation	PCNA	PCNA		proliferating cell nuclear antigen	P12004	http://www.phosphosite.org/proteinAction.do?id=7830&showAllSites=true	29		NLAM#GVNLTSM#SK	2	699.342			10543	10440	10043	9972					11989	11804	11600	11451	11068	11033	7355	7167	7212	7079	40.8762	40.5455	40.3808	40.359	40.5542	40.5842	39.5555	39.5367	39.6273	39.4705			3.428	3.9	3.698	4.18
101	99	Cell cycle regulation	PCNA	PCNA		proliferating cell nuclear antigen	P12004	http://www.phosphosite.org/proteinAction.do?id=7830&showAllSites=true	29		NLAM#GVNLTSMSK	2	691.344			13350		12732	12655											9605	9657	9414	9223							47.226	47.163	47.2583	47.2637			3.128		2.904	3.125
102	100	Cell cycle regulation	PCNA	PCNA		proliferating cell nuclear antigen	P12004	http://www.phosphosite.org/proteinAction.do?id=7830&showAllSites=true	29		NLAMGVNLTSM#SK	2	691.344			13046	12894	12460	12381					13421	13639	13081	12925	12474	12413					44.6962	45.4978	44.4445	44.4332	44.5483	44.509							3.917	3.365	3.705	3.915
103	101	Cell cycle regulation	PCNA	PCNA		proliferating cell nuclear antigen	P12004	http://www.phosphosite.org/proteinAction.do?id=7830&showAllSites=true	29		NLAMGVNLTSM#SK	2	691.344				13172							13421	13639	13081	12925	12474	12413					44.6962	45.4978	44.4445	44.4332	44.5483	44.509								2.478
104	102	Cell cycle regulation	PCNA	PCNA		proliferating cell nuclear antigen	P12004	http://www.phosphosite.org/proteinAction.do?id=7830&showAllSites=true	29		VSDYEM#KLM#DLDVEQLGIPEQEYSCVVK	3	1117.19	20907	20705									20917	20680			19778		17172	16551	16751	16167	64.5722	64.3192			64.2435		69.8043	69.724	69.8145	69.6583	4.279	4.347
105	103	Cell cycle regulation	PCNA	PCNA		proliferating cell nuclear antigen	P12004	http://www.phosphosite.org/proteinAction.do?id=7830&showAllSites=true	29		YLNFFTK	2	466.748	17687		17247								17662	17477	17264	17057	16535	16467					56.0398	55.8545	55.7315	55.6298	55.7433	55.7167					1.747		1.65
106	104	Cell cycle regulation	PMS2	PMS2	425	mismatch repair endonuclease PMS2 isoform a	P54278	http://www.phosphosite.org/proteinAction.do?id=12062&showAllSites=true	96	SRLREAFS*LRHTTEN	LREAFS*LR	3	357.85	12770	12609									12767	12609									42.9718	42.7705									2.355	2.12
107	105	Cell cycle regulation	PRC1; PRC1; PRC1	PRC1; PRC1 iso2; PRC1 iso3	500; 470; 459	protein regulator of cytokinesis 1 isoform 1	O43663; O43663-2; O43663-3	http://www.phosphosite.org/proteinAction.do?id=13469&showAllSites=true	72; 67; 61	MSNATANS*SIRPIFG; MSNATANS*SIRPIFG; MSNATANS*SIRPIFG	LNTTTM#SNATANS*SIRPIFGGTVYHSPVSR	4	819.643	14762						10908										10908	10650	10716	10441							51.6248	51.6083	51.6877	51.557	3.393
108	106	Cell cycle regulation	PRC1; PRC1; PRC1	PRC1; PRC1 iso2; PRC1 iso3	500; 470; 459	protein regulator of cytokinesis 1 isoform 1	O43663; O43663-2; O43663-3	http://www.phosphosite.org/proteinAction.do?id=13469&showAllSites=true	72; 67; 61	MSNATANS*SIRPIFG; MSNATANS*SIRPIFG; MSNATANS*SIRPIFG	LNTTTM#SNATANS*SIRPIFGGTVYHSPVSR	4	819.643	14518																10908	10650	10716	10441							51.6248	51.6083	51.6877	51.557	3.21
109	107	Cell cycle regulation	PRC1; PRC1; PRC1	PRC1; PRC1 iso2; PRC1 iso3	500, 511; 470, 481; 459, 470	protein regulator of cytokinesis 1 isoform 1	O43663; O43663-2; O43663-3	http://www.phosphosite.org/proteinAction.do?id=13469&showAllSites=true	72; 67; 61	MSNATANS*SIRPIFG, PIFGGTVY*HSPVSRL; MSNATANS*SIRPIFG, PIFGGTVY*HSPVSRL; MSNATANS*SIRPIFG, PIFGGTVY*HSPVSRL	KLNTTTMSNATANS*SIRPIFGGTVY*HSPVSR	4	867.66	15080																														3.844
110	108	Cell cycle regulation	PRC1; PRC1; PRC1	PRC1; PRC1 iso2; PRC1 iso3	501; 471; 460	protein regulator of cytokinesis 1 isoform 1	O43663; O43663-2; O43663-3	http://www.phosphosite.org/proteinAction.do?id=13469&showAllSites=true	72; 67; 61	SNATANSS*IRPIFGG; SNATANSS*IRPIFGG; SNATANSS*IRPIFGG	KLNTTTMSNATANSS*IRPIFGGTVYHSPVSR	5	678.336	14602										14602	14396	14161	13995	13494	13463					47.9358	47.564	47.4177	47.3828	47.4065	47.5083					3.212
111	109	Cell cycle regulation	PRC1; PRC1; PRC1	PRC1; PRC1 iso2; PRC1 iso3	501, §513; 471, §483; 460, §472	protein regulator of cytokinesis 1 isoform 1	O43663; O43663-2; O43663-3	http://www.phosphosite.org/proteinAction.do?id=13469&showAllSites=true	72; 67; 61	SNATANSS*IRPIFGG, FGGTVYHS*PVSRLPP; SNATANSS*IRPIFGG, FGGTVYHS*PVSRLPP; SNATANSS*IRPIFGG, FGGTVYHS*PVSRLPP	KLNTTTMSNATANSS*IRPIFGGTVYHS*PVSR	4	867.66		14930																														4.28
112	110	Cell cycle regulation	PRC1; PRC1; PRC1	PRC1; PRC1 iso2; PRC1 iso3	501, §513; 471, §483; 460, §472	protein regulator of cytokinesis 1 isoform 1	O43663; O43663-2; O43663-3	http://www.phosphosite.org/proteinAction.do?id=13469&showAllSites=true	72; 67; 61	SNATANSS*IRPIFGG, FGGTVYHS*PVSRLPP; SNATANSS*IRPIFGG, FGGTVYHS*PVSRLPP; SNATANSS*IRPIFGG, FGGTVYHS*PVSRLPP	KLNTTTMSNATANSS*IRPIFGGTVYHS*PVSR	4	867.66		14987																														3.772
113	111	Cell cycle regulation	PRC1; PRC1; PRC1	PRC1; PRC1 iso2; PRC1 iso3	501, §513; 471, §483; 460, §472	protein regulator of cytokinesis 1 isoform 1	O43663; O43663-2; O43663-3	http://www.phosphosite.org/proteinAction.do?id=13469&showAllSites=true	72; 67; 61	SNATANSS*IRPIFGG, FGGTVYHS*PVSRLPP; SNATANSS*IRPIFGG, FGGTVYHS*PVSRLPP; SNATANSS*IRPIFGG, FGGTVYHS*PVSRLPP	KLNTTTM#SNATANSS*IRPIFGGTVYHS*PVSR	4	871.659		13693									14312	13693									47.1045	45.7288										4.374
114	112	Cell cycle regulation	PRC1; PRC1; PRC1	PRC1; PRC1 iso2; PRC1 iso3	509; 479; 468	protein regulator of cytokinesis 1 isoform 1	O43663; O43663-2; O43663-3	http://www.phosphosite.org/proteinAction.do?id=13469&showAllSites=true	72; 67; 61	IRPIFGGT*VYHSPVS; IRPIFGGT*VYHSPVS; IRPIFGGT*VYHSPVS	LNTTTMSNATANSSIRPIFGGT*VYHSPVSR	4	815.645				15469																														3.559
115	113	Cell cycle regulation	PRC1; PRC1; PRC1	PRC1; PRC1 iso2; PRC1 iso3	509, §513; 479, §483; 468, §472	protein regulator of cytokinesis 1 isoform 1	O43663; O43663-2; O43663-3	http://www.phosphosite.org/proteinAction.do?id=13469&showAllSites=true	72; 67; 61	IRPIFGGT*VYHSPVS, FGGTVYHS*PVSRLPP; IRPIFGGT*VYHSPVS, FGGTVYHS*PVSRLPP; IRPIFGGT*VYHSPVS, FGGTVYHS*PVSRLPP	KLNTTTMSNATANSSIRPIFGGT*VYHS*PVSR	4	867.66		15384									15797	15384									51.0833	50.8252										3.588
116	114	Cell cycle regulation	PRC1; PRC1; PRC1	PRC1; PRC1 iso2; PRC1 iso3	511; 481; 470	protein regulator of cytokinesis 1 isoform 1	O43663; O43663-2; O43663-3	http://www.phosphosite.org/proteinAction.do?id=13469&showAllSites=true	72; 67; 61	PIFGGTVY*HSPVSRL; PIFGGTVY*HSPVSRL; PIFGGTVY*HSPVSRL	LNTTTMSNATANSSIRPIFGGTVY*HSPVSR	4	815.645			15659																														3.511
117	115	Cell cycle regulation	PRC1; PRC1; PRC1	PRC1; PRC1 iso2; PRC1 iso3	511; 481; 470	protein regulator of cytokinesis 1 isoform 1	O43663; O43663-2; O43663-3	http://www.phosphosite.org/proteinAction.do?id=13469&showAllSites=true	72; 67; 61	PIFGGTVY*HSPVSRL; PIFGGTVY*HSPVSRL; PIFGGTVY*HSPVSRL	SNATANSSIRPIFGGTVY*HSPVSR	3	866.754		13782									13902	13782									45.9873	45.8392										3.634
118	116	Cell cycle regulation	PRC1; PRC1; PRC1	PRC1; PRC1 iso2; PRC1 iso3	§513; §483; §472	protein regulator of cytokinesis 1 isoform 1	O43663; O43663-2; O43663-3	http://www.phosphosite.org/proteinAction.do?id=13469&showAllSites=true	72; 67; 61	FGGTVYHS*PVSRLPP; FGGTVYHS*PVSRLPP; FGGTVYHS*PVSRLPP	ATANSSIRPIFGGTVYHS*PVSR	3	799.729		13652									13776	13652									45.6437	45.6097										3.658
119	117	Cell cycle regulation	PRC1; PRC1; PRC1	PRC1; PRC1 iso2; PRC1 iso3	§513; §483; §472	protein regulator of cytokinesis 1 isoform 1	O43663; O43663-2; O43663-3	http://www.phosphosite.org/proteinAction.do?id=13469&showAllSites=true	72; 67; 61	FGGTVYHS*PVSRLPP; FGGTVYHS*PVSRLPP; FGGTVYHS*PVSRLPP	KLNTTTMSNATANSSIRPIFGGTVYHS*PVSR	4	847.668	14806	14334	14122	13940	13421	13374					14621	14334	14161	13995	13512	13496	10924	10713	10758	10504	47.9358	47.564	47.4177	47.3828	47.4577	47.601	51.7507	51.8187	51.8213	51.7823	4.153	3.915	5.036	5.251	4.894	5.677
120	118	Cell cycle regulation	PRC1; PRC1; PRC1	PRC1; PRC1 iso2; PRC1 iso3	§513; §483; §472	protein regulator of cytokinesis 1 isoform 1	O43663; O43663-2; O43663-3	http://www.phosphosite.org/proteinAction.do?id=13469&showAllSites=true	72; 67; 61	FGGTVYHS*PVSRLPP; FGGTVYHS*PVSRLPP; FGGTVYHS*PVSRLPP	KLNTTTMSNATANSSIRPIFGGTVYHS*PVSR	4	847.668	14822	14619		14140	13732	13409					14621	14334	14161	13995	13512	13496	10924	10713	10758	10504	47.9358	47.564	47.4177	47.3828	47.4577	47.601	51.7507	51.8187	51.8213	51.7823	3.466	3.328		3.991	3.894	4.375
121	119	Cell cycle regulation	PRC1; PRC1; PRC1	PRC1; PRC1 iso2; PRC1 iso3	§513; §483; §472	protein regulator of cytokinesis 1 isoform 1	O43663; O43663-2; O43663-3	http://www.phosphosite.org/proteinAction.do?id=13469&showAllSites=true	72; 67; 61	FGGTVYHS*PVSRLPP; FGGTVYHS*PVSRLPP; FGGTVYHS*PVSRLPP	KLNTTTMSNATANSSIRPIFGGTVYHS*PVSR	4	847.668						13612					14621	14334	14161	13995	13512	13496	10924	10713	10758	10504	47.9358	47.564	47.4177	47.3828	47.4577	47.601	51.7507	51.8187	51.8213	51.7823						4.237
122	120	Cell cycle regulation	PRC1; PRC1; PRC1	PRC1; PRC1 iso2; PRC1 iso3	§513; §483; §472	protein regulator of cytokinesis 1 isoform 1	O43663; O43663-2; O43663-3	http://www.phosphosite.org/proteinAction.do?id=13469&showAllSites=true	72; 67; 61	FGGTVYHS*PVSRLPP; FGGTVYHS*PVSRLPP; FGGTVYHS*PVSRLPP	KLNTTTMSNATANSSIRPIFGGTVYHS*PVSR	4	847.668						13731					14621	14334	14161	13995	13512	13496	10924	10713	10758	10504	47.9358	47.564	47.4177	47.3828	47.4577	47.601	51.7507	51.8187	51.8213	51.7823						3.733
123	121	Cell cycle regulation	PRC1; PRC1; PRC1	PRC1; PRC1 iso2; PRC1 iso3	§513; §483; §472	protein regulator of cytokinesis 1 isoform 1	O43663; O43663-2; O43663-3	http://www.phosphosite.org/proteinAction.do?id=13469&showAllSites=true	72; 67; 61	FGGTVYHS*PVSRLPP; FGGTVYHS*PVSRLPP; FGGTVYHS*PVSRLPP	KLNTTTM#SNATANSSIRPIFGGTVYHS*PVSR	4	851.667	14234	13620	12706	13276	12107	12030					13450	12969	12761	12616	12210	12049	9611	9419	9477	9265	43.9897	43.6967	43.5767	43.6053	43.8072	43.4905	47.3648	47.3635	47.473	47.4002	4.527	5.271	4.377	4.526	4.366	5.332
124	122	Cell cycle regulation	PRC1; PRC1; PRC1	PRC1; PRC1 iso2; PRC1 iso3	§513; §483; §472	protein regulator of cytokinesis 1 isoform 1	O43663; O43663-2; O43663-3	http://www.phosphosite.org/proteinAction.do?id=13469&showAllSites=true	72; 67; 61	FGGTVYHS*PVSRLPP; FGGTVYHS*PVSRLPP; FGGTVYHS*PVSRLPP	KLNTTTM#SNATANSSIRPIFGGTVYHS*PVSR	4	851.667	13613	13012	13190	13334	12543	12220					13450	12969	12761	12616	12210	12049	9611	9419	9477	9265	43.9897	43.6967	43.5767	43.6053	43.8072	43.4905	47.3648	47.3635	47.473	47.4002	4.09	4.872	4.212	4.146	3.634	4.101
125	123	Cell cycle regulation	PRC1; PRC1; PRC1	PRC1; PRC1 iso2; PRC1 iso3	§513; §483; §472	protein regulator of cytokinesis 1 isoform 1	O43663; O43663-2; O43663-3	http://www.phosphosite.org/proteinAction.do?id=13469&showAllSites=true	72; 67; 61	FGGTVYHS*PVSRLPP; FGGTVYHS*PVSRLPP; FGGTVYHS*PVSRLPP	KLNTTTM#SNATANSSIRPIFGGTVYHS*PVSR	4	851.667	13194	13390	13148	13750	12637	12451					13450	12969	12761	12616	12210	12049	9611	9419	9477	9265	43.9897	43.6967	43.5767	43.6053	43.8072	43.4905	47.3648	47.3635	47.473	47.4002	3.311	3.781	4.066	4.053	3.6	3.925
126	124	Cell cycle regulation	PRC1; PRC1; PRC1	PRC1; PRC1 iso2; PRC1 iso3	§513; §483; §472	protein regulator of cytokinesis 1 isoform 1	O43663; O43663-2; O43663-3	http://www.phosphosite.org/proteinAction.do?id=13469&showAllSites=true	72; 67; 61	FGGTVYHS*PVSRLPP; FGGTVYHS*PVSRLPP; FGGTVYHS*PVSRLPP	KLNTTTM#SNATANSSIRPIFGGTVYHS*PVSR	4	851.667	14440	14215	13792	13031	12316	12496					13450	12969	12761	12616	12210	12049	9611	9419	9477	9265	43.9897	43.6967	43.5767	43.6053	43.8072	43.4905	47.3648	47.3635	47.473	47.4002	3.255	3.728	3.696	3.854	3.548	3.31
127	125	Cell cycle regulation	PRC1; PRC1; PRC1	PRC1; PRC1 iso2; PRC1 iso3	§513; §483; §472	protein regulator of cytokinesis 1 isoform 1	O43663; O43663-2; O43663-3	http://www.phosphosite.org/proteinAction.do?id=13469&showAllSites=true	72; 67; 61	FGGTVYHS*PVSRLPP; FGGTVYHS*PVSRLPP; FGGTVYHS*PVSRLPP	KLNTTTM#SNATANSSIRPIFGGTVYHS*PVSR	4	851.667	13450	13567	12966	12539	12467	13446					13450	12969	12761	12616	12210	12049	9611	9419	9477	9265	43.9897	43.6967	43.5767	43.6053	43.8072	43.4905	47.3648	47.3635	47.473	47.4002	3.249	3.701	3.483	3.757	3.322	3.216
128	126	Cell cycle regulation	PRC1; PRC1; PRC1	PRC1; PRC1 iso2; PRC1 iso3	§513; §483; §472	protein regulator of cytokinesis 1 isoform 1	O43663; O43663-2; O43663-3	http://www.phosphosite.org/proteinAction.do?id=13469&showAllSites=true	72; 67; 61	FGGTVYHS*PVSRLPP; FGGTVYHS*PVSRLPP; FGGTVYHS*PVSRLPP	KLNTTTM#SNATANSSIRPIFGGTVYHS*PVSR	4	851.667	13404	13203	12907	13130	12448						13450	12969	12761	12616	12210	12049	9611	9419	9477	9265	43.9897	43.6967	43.5767	43.6053	43.8072	43.4905	47.3648	47.3635	47.473	47.4002	3.214	3.697	3.129	3.628	2.991
129	127	Cell cycle regulation	PRC1; PRC1; PRC1	PRC1; PRC1 iso2; PRC1 iso3	§513; §483; §472	protein regulator of cytokinesis 1 isoform 1	O43663; O43663-2; O43663-3	http://www.phosphosite.org/proteinAction.do?id=13469&showAllSites=true	72; 67; 61	FGGTVYHS*PVSRLPP; FGGTVYHS*PVSRLPP; FGGTVYHS*PVSRLPP	KLNTTTM#SNATANSSIRPIFGGTVYHS*PVSR	4	851.667	13832	14008	13513	12920							13450	12969	12761	12616	12210	12049	9611	9419	9477	9265	43.9897	43.6967	43.5767	43.6053	43.8072	43.4905	47.3648	47.3635	47.473	47.4002	3.104	3.295	3.081	3.194
130	128	Cell cycle regulation	PRC1; PRC1; PRC1	PRC1; PRC1 iso2; PRC1 iso3	§513; §483; §472	protein regulator of cytokinesis 1 isoform 1	O43663; O43663-2; O43663-3	http://www.phosphosite.org/proteinAction.do?id=13469&showAllSites=true	72; 67; 61	FGGTVYHS*PVSRLPP; FGGTVYHS*PVSRLPP; FGGTVYHS*PVSRLPP	KLNTTTM#SNATANSSIRPIFGGTVYHS*PVSR	4	851.667			13932								13450	12969	12761	12616	12210	12049	9611	9419	9477	9265	43.9897	43.6967	43.5767	43.6053	43.8072	43.4905	47.3648	47.3635	47.473	47.4002			3.019
131	129	Cell cycle regulation	PRC1; PRC1; PRC1	PRC1; PRC1 iso2; PRC1 iso3	§513; §483; §472	protein regulator of cytokinesis 1 isoform 1	O43663; O43663-2; O43663-3	http://www.phosphosite.org/proteinAction.do?id=13469&showAllSites=true	72; 67; 61	FGGTVYHS*PVSRLPP; FGGTVYHS*PVSRLPP; FGGTVYHS*PVSRLPP	LNTTTMSNATANSSIRPIFGGTVYHS*PVSR	3	1087.19			15744								16049	15876	15744	15511	14968	14917	12417	12078	12144	11820	51.752	51.566	51.6	51.4942	51.4962	51.5192	56.1478	56.1832	56.14	56.1025			3.136
132	130	Cell cycle regulation	PRC1; PRC1; PRC1	PRC1; PRC1 iso2; PRC1 iso3	§513; §483; §472	protein regulator of cytokinesis 1 isoform 1	O43663; O43663-2; O43663-3	http://www.phosphosite.org/proteinAction.do?id=13469&showAllSites=true	72; 67; 61	FGGTVYHS*PVSRLPP; FGGTVYHS*PVSRLPP; FGGTVYHS*PVSRLPP	LNTTTMSNATANSSIRPIFGGTVYHS*PVSR	4	815.645	16009	15837			14933						16009	15876	15694	15511	14947	14896	12415	12078	12144	11820	51.752	51.566	51.5485	51.4942	51.4368	51.4607	56.1478	56.1832	56.14	56.1025	2.81	3.254			3.595
133	131	Cell cycle regulation	PRC1; PRC1; PRC1	PRC1; PRC1 iso2; PRC1 iso3	§513; §483; §472	protein regulator of cytokinesis 1 isoform 1	O43663; O43663-2; O43663-3	http://www.phosphosite.org/proteinAction.do?id=13469&showAllSites=true	72; 67; 61	FGGTVYHS*PVSRLPP; FGGTVYHS*PVSRLPP; FGGTVYHS*PVSRLPP	LNTTTM#SNATANSSIRPIFGGTVYHS*PVSR	3	1092.52		14361									14579	14361	14161	14016	13512	13463	10943	10650	10795	10462	47.8308	47.564	47.4177	47.4407	47.4577	47.5083	51.6248	51.6083	51.6877	51.6247		4.383
134	132	Cell cycle regulation	PRC1; PRC1; PRC1	PRC1; PRC1 iso2; PRC1 iso3	§513; §483; §472	protein regulator of cytokinesis 1 isoform 1	O43663; O43663-2; O43663-3	http://www.phosphosite.org/proteinAction.do?id=13469&showAllSites=true	72; 67; 61	FGGTVYHS*PVSRLPP; FGGTVYHS*PVSRLPP; FGGTVYHS*PVSRLPP	LNTTTM#SNATANSSIRPIFGGTVYHS*PVSR	4	819.643	14736	14703	14163								14579	14336	14182	14016	13512	13483					47.8308	47.5077	47.4733	47.4407	47.4577	47.5625					3.364	3.166	3.388
135	133	Cell cycle regulation	PRC1; PRC1; PRC1	PRC1; PRC1 iso2; PRC1 iso3	§513; §483; §472	protein regulator of cytokinesis 1 isoform 1	O43663; O43663-2; O43663-3	http://www.phosphosite.org/proteinAction.do?id=13469&showAllSites=true	72; 67; 61	FGGTVYHS*PVSRLPP; FGGTVYHS*PVSRLPP; FGGTVYHS*PVSRLPP	LNTTTM#SNATANSSIRPIFGGTVYHS*PVSR	4	819.643		14336									14579	14336	14182	14016	13512	13483					47.8308	47.5077	47.4733	47.4407	47.4577	47.5625						3.087
136	134	Cell cycle regulation	PRC1; PRC1; PRC1	PRC1; PRC1 iso2; PRC1 iso3	§513; §483; §472	protein regulator of cytokinesis 1 isoform 1	O43663; O43663-2; O43663-3	http://www.phosphosite.org/proteinAction.do?id=13469&showAllSites=true	72; 67; 61	FGGTVYHS*PVSRLPP; FGGTVYHS*PVSRLPP; FGGTVYHS*PVSRLPP	PIFGGTVYHS*PVSR	2	798.882	13157	13016	12816	12669	12234	12145					13157	13073	12840	12699	12257	12187	9424	9230	9267	9076	44.0957	43.9723	43.7895	43.828	43.9497	43.8787	46.6492	46.7568	46.7498	46.7233	4.204	3.913	3.595	3.957	3.646	3.552
137	135	Cell cycle regulation	PRC1; PRC1; PRC1	PRC1; PRC1 iso2; PRC1 iso3	§513; §483; §472	protein regulator of cytokinesis 1 isoform 1	O43663; O43663-2; O43663-3	http://www.phosphosite.org/proteinAction.do?id=13469&showAllSites=true	72; 67; 61	FGGTVYHS*PVSRLPP; FGGTVYHS*PVSRLPP; FGGTVYHS*PVSRLPP	PIFGGTVYHS*PVSR	3	532.924	13153	13014	12804	12659	12229	12138					13153	13052	12840	12699	12257	12187	9438	9230	9267	9076	44.0957	43.917	43.7895	43.828	43.9497	43.8787	46.7192	46.7568	46.7498	46.7233	2.903	2.232	2.369	2.843	2.965	2.021
138	136	Cell cycle regulation	PRC1; PRC1; PRC1	PRC1; PRC1 iso2; PRC1 iso3	§513; §483; §472	protein regulator of cytokinesis 1 isoform 1	O43663; O43663-2; O43663-3	http://www.phosphosite.org/proteinAction.do?id=13469&showAllSites=true	72; 67; 61	FGGTVYHS*PVSRLPP; FGGTVYHS*PVSRLPP; FGGTVYHS*PVSRLPP	SIRPIFGGTVYHS*PVSR	3	651.663	13530	13350									13530	13346									44.9178	44.7155									3.808	3.85
139	137	Cell cycle regulation	PRC1; PRC1; PRC1	PRC1; PRC1 iso2; PRC1 iso3	§513; §483; §472	protein regulator of cytokinesis 1 isoform 1	O43663; O43663-2; O43663-3	http://www.phosphosite.org/proteinAction.do?id=13469&showAllSites=true	72; 67; 61	FGGTVYHS*PVSRLPP; FGGTVYHS*PVSRLPP; FGGTVYHS*PVSRLPP	SNATANSSIRPIFGGTVYHS*PVSR	3	866.754	13894																														2.972
140	138	Cell cycle regulation	PRC1; PRC1; PRC1	PRC1; PRC1 iso2; PRC1 iso3	§513; §483; §472	protein regulator of cytokinesis 1 isoform 1	O43663; O43663-2; O43663-3	http://www.phosphosite.org/proteinAction.do?id=13469&showAllSites=true	72; 67; 61	FGGTVYHS*PVSRLPP; FGGTVYHS*PVSRLPP; FGGTVYHS*PVSRLPP	SSIRPIFGGTVYHS*PVSR	3	680.674	13448	13307	13085	12929	12478	12415					13503	13307	13101	12974	12533	12464	9735	9544	9582	9391	44.9178	44.772	44.4993	44.5672	44.7122	44.6572	47.7192	47.8302	47.8358	47.8758	3.354	2.889	3.525	3.611	3.485	3.264
141	139	Cell cycle regulation	PRC1; PRC1; PRC1	PRC1; PRC1 iso2; PRC1 iso3	516; 486; 475	protein regulator of cytokinesis 1 isoform 1	O43663; O43663-2; O43663-3	http://www.phosphosite.org/proteinAction.do?id=13469&showAllSites=true	72; 67; 61	TVYHSPVS*RLPPSGS; TVYHSPVS*RLPPSGS; TVYHSPVS*RLPPSGS	KLNTTTMSNATANSSIRPIFGGTVYHSPVS*R	4	847.668	14601																														4.212
142	140	Cell cycle regulation	TUBGCP4	TUBGCP4		gamma-tubulin complex component 4	Q9UGJ1	http://www.phosphosite.org/proteinAction.do?id=15244741&showAllSites=true	76		M#IHELLLALSGYPGSIFTWNK	3	802.756	27191	26846									27191	26859	26916	26543	25882	25882	22483	21735	21988	21185	80.9847	80.67	80.3798	80.2267	80.1788	80.1818	84.8805	85.0527	84.8487	84.918	3.186	2.655
143	141	Cell cycle regulation	TUBGCP4	TUBGCP4		gamma-tubulin complex component 4	Q9UGJ1	http://www.phosphosite.org/proteinAction.do?id=15244741&showAllSites=true	76		M#IHELLLALSGYPGSIFTWNKR	4	641.344	25254										25262	24850	24819								75.8798	75.3148	74.9712								2.78
144	142	Cell cycle regulation	TUBGCP4	TUBGCP4		gamma-tubulin complex component 4	Q9UGJ1	http://www.phosphosite.org/proteinAction.do?id=15244741&showAllSites=true	76		MIHELLLALSGYPGSIFTWNK	3	797.424										22350							23824	22911	23288	22350							88.6762	88.6492	88.6873	88.5345
145	143	Cell cycle regulation	TUBGCP4	TUBGCP4		gamma-tubulin complex component 4	Q9UGJ1	http://www.phosphosite.org/proteinAction.do?id=15244741&showAllSites=true	76		VLLDDDNLLPLLHLTIEYHGK	4	608.586					24104			20230	20536		25346	25060	25069	24781	24104	24171	21057	20230	20562	19800	76.1035	75.876	75.5947	75.5885	75.6705	75.7523	80.7222	80.6092	80.6717	80.6572					2.951
146	Chromatin, DNA-binding, DNA repair or DNA replication protein
147	144	Chromatin, DNA-binding, DNA repair or DNA replication protein	BLM	BLM		Bloom syndrome protein	P54132	http://www.phosphosite.org/proteinAction.do?id=4649&showAllSites=true	159		VFGVHYFNIFNTVTLK	3	633.677							19197	18512	18764	18110	23840	23470	23378	23154	22506	22463	19197	18525	18777	18099	72.1673	71.6738	71.3085	71.3857	71.3265	71.3687	75.5143	75.5393	75.5635	75.5068
148	145	Chromatin, DNA-binding, DNA repair or DNA replication protein	BLM	BLM	74	Bloom syndrome protein	P54132	http://www.phosphosite.org/proteinAction.do?id=4649&showAllSites=true	159	VTEDFSFS*EPLPNTT	NKDVNVTEDFSFS*EPLPNTTNQQR	3	954.098	17449	17326			16358	16293					17456	17315	17147	16910	16389	16293	13707	13296	13422	13078	55.4877	55.4233	55.4188	55.2415	55.3677	55.338	59.9327	59.9785	60.0568	59.9458	5.165	3.98			4.729	5.065
149	146	Chromatin, DNA-binding, DNA repair or DNA replication protein	DDB1	DDB1		DNA damage-binding protein 1	Q16531	http://www.phosphosite.org/proteinAction.do?id=6910&showAllSites=true	127		ALYYLQIHPQEL	2	744.398	20520	20289	20136	19914	19336	19258	16126	15652	15785	15291	20539	20289	20180	19946	19379	19313	16164	15669	15785	15306	63.5835	63.397	63.261	63.1587	63.244	63.2502	66.9942	67.1593	67.105	67.0668	3.551	3.647	3.413	3.01	3.008	3.231
150	147	Chromatin, DNA-binding, DNA repair or DNA replication protein	DDB1	DDB1		DNA damage-binding protein 1	Q16531	http://www.phosphosite.org/proteinAction.do?id=6910&showAllSites=true	127		ALYYLQIHPQELR	2	822.449	16849	16597	16362	16156	15662	15572	12724	12373	12418		16868	16668	16428	16220	15715	15611	12724	12393	12459	12135	53.9278	53.6957	53.4802	53.3823	53.547	53.404	57.1457	57.1762	57.108	57.114	4.725	4.601	4.583	3.958	4.434	4.356
151	148	Chromatin, DNA-binding, DNA repair or DNA replication protein	DDB1	DDB1		DNA damage-binding protein 1	Q16531	http://www.phosphosite.org/proteinAction.do?id=6910&showAllSites=true	127		ALYYLQIHPQELR	3	548.635	16768	16553		16137		15712	12682	12333	12398	12053	16868	16647	16428	16220	15715	15611	12743	12333	12459	12135	53.9278	53.6358	53.4802	53.3823	53.547	53.404	57.0798	57.1762	57.108	57.114	1.823	1.951		2.25		2.283
152	149	Chromatin, DNA-binding, DNA repair or DNA replication protein	DDB1	DDB1		DNA damage-binding protein 1	Q16531	http://www.phosphosite.org/proteinAction.do?id=6910&showAllSites=true	127		ALYYLQIHPQELR	3	548.635						15511					16868	16647	16428	16220	15715	15611	12743	12333	12459	12135	53.9278	53.6358	53.4802	53.3823	53.547	53.404	57.0798	57.1762	57.108	57.114						1.912
153	150	Chromatin, DNA-binding, DNA repair or DNA replication protein	DDB1	DDB1		DNA damage-binding protein 1	Q16531	http://www.phosphosite.org/proteinAction.do?id=6910&showAllSites=true	127		DLLFILTAK	2	517.318	24781	24511	24527	24248	23627	23599	20044	19307	19582	18887	24821	24535	24588	24302	23677	23599	20044	19344	19617	18918	74.7283	74.4862	74.383	74.3587	74.368	74.4122	78.0033	77.9442	77.9623	77.9763	2.699	2.728	2.748	2.916	2.842	2.614
154	151	Chromatin, DNA-binding, DNA repair or DNA replication protein	DDB1	DDB1		DNA damage-binding protein 1	Q16531	http://www.phosphosite.org/proteinAction.do?id=6910&showAllSites=true	127		DSAATTDEER	2	547.734			3088	3004									3088	3007									15.4963	15.4254									2.142	1.59
155	152	Chromatin, DNA-binding, DNA repair or DNA replication protein	DDB1	DDB1		DNA damage-binding protein 1	Q16531	http://www.phosphosite.org/proteinAction.do?id=6910&showAllSites=true	127		FLYGCQAPTICFVYQDPQGR	3	807.377						19551					20770		20411	20217	19673	19582					64.1965		63.8302	63.851	63.9865	63.9615										2.846
156	153	Chromatin, DNA-binding, DNA repair or DNA replication protein	DDB1	DDB1		DNA damage-binding protein 1	Q16531	http://www.phosphosite.org/proteinAction.do?id=6910&showAllSites=true	127		ILKLPSFELLHK	3	479.966		17908	17721			16864					18166	17889	17721	17476	16906	16846					57.365	56.9493	56.6598	56.7363	56.7428	56.7518						1.693	2.45			2.424
157	154	Chromatin, DNA-binding, DNA repair or DNA replication protein	DDB1	DDB1		DNA damage-binding protein 1	Q16531	http://www.phosphosite.org/proteinAction.do?id=6910&showAllSites=true	127		ILKLPSFELLHK	4	360.226						16865					18208	17868	17644	17437	16868	16865					57.475	56.8902	56.7145	56.6282	56.6372	56.8697										2.313
158	155	Chromatin, DNA-binding, DNA repair or DNA replication protein	DDB1	DDB1		DNA damage-binding protein 1	Q16531	http://www.phosphosite.org/proteinAction.do?id=6910&showAllSites=true	127		IVVFQYSDGK	2	578.306							9883	9676	9716		13923	13805	13594	13414	12951	12904	9883	9670	9729	9496	46.045	45.9505	45.8662	45.7897	45.885	45.9195	48.2157	48.2623	48.342	48.2415
159	156	Chromatin, DNA-binding, DNA repair or DNA replication protein	DDB1	DDB1		DNA damage-binding protein 1	Q16531	http://www.phosphosite.org/proteinAction.do?id=6910&showAllSites=true	127		LGKDPNTYFIVGTAM#VYPEEAEPK	3	895.775	17537	17347	17136	16942	16387						17519	17315	17126	16784	16431	16341	13770	13317	13498	13038	55.659	55.4233	55.3627	54.909	55.4808	55.3962	60.1145	60.0403	60.182	60.0083	5.486	3.925	4.86	3.971	4.476
160	157	Chromatin, DNA-binding, DNA repair or DNA replication protein	DDB1	DDB1		DNA damage-binding protein 1	Q16531	http://www.phosphosite.org/proteinAction.do?id=6910&showAllSites=true	127		LGKDPNTYFIVGTAM#VYPEEAEPK	3	895.775			17123		16426						17519	17315	17126	16784	16431	16341	13770	13317	13498	13038	55.659	55.4233	55.3627	54.909	55.4808	55.3962	60.1145	60.0403	60.182	60.0083			4.011		4.107
161	158	Chromatin, DNA-binding, DNA repair or DNA replication protein	DDB1	DDB1		DNA damage-binding protein 1	Q16531	http://www.phosphosite.org/proteinAction.do?id=6910&showAllSites=true	127		LGKDPNTYFIVGTAMVYPEEAEPK	3	890.444		19858									20056	19858	19635	19429	18821						62.3402	62.1257	61.8535	61.8512	61.7995							1.968
162	159	Chromatin, DNA-binding, DNA repair or DNA replication protein	DDB1	DDB1		DNA damage-binding protein 1	Q16531	http://www.phosphosite.org/proteinAction.do?id=6910&showAllSites=true	127		NTRLEIYVVTAEGLRPVK	3	686.728					16178						17414		16899	16729	16189	16028					55.3723		54.752	54.7557	54.8252	54.5435									3.231
163	160	Chromatin, DNA-binding, DNA repair or DNA replication protein	DDB1	DDB1		DNA damage-binding protein 1	Q16531	http://www.phosphosite.org/proteinAction.do?id=6910&showAllSites=true	127		NTRLEIYVVTAEGLRPVK	4	515.298							13280		13000		16028		16920	16749	16126	16112	13280	12897	12984	12618	51.6947		54.8042	54.811	54.6533	54.772	58.6468	58.7487	58.7362	58.6777
164	161	Chromatin, DNA-binding, DNA repair or DNA replication protein	DDB1	DDB1		DNA damage-binding protein 1	Q16531	http://www.phosphosite.org/proteinAction.do?id=6910&showAllSites=true	127		QGQGQLVTCSGAFK	2	740.864				10742		10299							10876	10742	10379	10282							38.415	38.3827	38.6227	38.482								3.197		2.446
165	162	Chromatin, DNA-binding, DNA repair or DNA replication protein	DDB1	DDB1		DNA damage-binding protein 1	Q16531	http://www.phosphosite.org/proteinAction.do?id=6910&showAllSites=true	127		SVLLLAYKPM#EGNFEEIAR	3	732.717			18371		17639						18838	18602	18379	17243	17671	17569					59.1185	58.8647	58.6217	56.1132	58.802	58.6825							2.496		2.394
166	163	Chromatin, DNA-binding, DNA repair or DNA replication protein	ERCC5	XPG	697	DNA repair protein complementing XP-G cells	P28715	http://www.phosphosite.org/proteinAction.do?id=5820&showAllSites=true	133	EGEAPAES*ESLLRDN	EGEAPAES*ESLLR	2	734.322					11730																														1.806
167	164	Chromatin, DNA-binding, DNA repair or DNA replication protein	ERCC5	XPG	699	DNA repair protein complementing XP-G cells	P28715	http://www.phosphosite.org/proteinAction.do?id=5820&showAllSites=true	133	EAPAESES*LLRDNSE	EGEAPAESES*LLR	2	734.322	12562			12182							12562	12489		12162	11715						42.4662	42.4018		42.368	42.414						3.001			2.259
168	165	Chromatin, DNA-binding, DNA repair or DNA replication protein	ERCC5	XPG	699	DNA repair protein complementing XP-G cells	P28715	http://www.phosphosite.org/proteinAction.do?id=5820&showAllSites=true	133	EAPAESES*LLRDNSE	EGEAPAESES*LLR	2	734.322	12577										12562	12489		12162	11715						42.4662	42.4018		42.368	42.414						2.636
169	166	Chromatin, DNA-binding, DNA repair or DNA replication protein	FANCB	FANCB		Fanconi anemia group B protein	Q8NB91	http://www.phosphosite.org/proteinAction.do?id=2232221&showAllSites=true	98		KKPIEHMEDLFALLAAFHK	5	448.448					22054						23588	23051	22982	22599	22054	22001					71.5427	70.5682	70.3155	69.9457	69.6937	70.1523									2.709
170	167	Chromatin, DNA-binding, DNA repair or DNA replication protein	FANCD2; FANCD2	FANCD2; FANCD2 iso2		Fanconi anemia group D2 protein isoform b	Q9BXW9; Q9BXW9-2	http://www.phosphosite.org/proteinAction.do?id=898&showAllSites=true	166; 164		HTFVVFFR	2	526.787	16726	16437	16212	16056			12116	11789	11876	11573	16763	16483	16206	16053	15554	15485	12116	11847	11892	11568	53.6478	53.1952	52.882	52.9422	53.1068	53.0742	55.3348	55.46	55.3542	55.3033	1.863	1.784	1.802	2.008
171	168	Chromatin, DNA-binding, DNA repair or DNA replication protein	FANCD2; FANCD2	FANCD2; FANCD2 iso2		Fanconi anemia group D2 protein isoform b	Q9BXW9; Q9BXW9-2	http://www.phosphosite.org/proteinAction.do?id=898&showAllSites=true	166; 164		KLFYVLSTLAFSK	3	506.297		21622	21382	21165	20562	20484		16607	16757	16223	22030	21624	21417	21191	20604	20551	17151	16607	16761	16209	67.4202	66.8005	66.3555	66.3097	66.3487	66.4357	69.7483	69.8408	69.8145	69.7863		2.241	2.857	2.878	3.278	2.79
172	169	Chromatin, DNA-binding, DNA repair or DNA replication protein	FANCD2; FANCD2	FANCD2; FANCD2 iso2		Fanconi anemia group D2 protein isoform b	Q9BXW9; Q9BXW9-2	http://www.phosphosite.org/proteinAction.do?id=898&showAllSites=true	166; 164		LLQIFHGLFAWSGFSQPENQNLLYSALHVLSSR	4	943.995					27544						28634		28513		27544						84.4083		84.3757		84.3595										3.242
173	170	Chromatin, DNA-binding, DNA repair or DNA replication protein	H2AFJ; H2AFV; H2AFVP1; H2AFX; H2AFZ; HIST1H2AA; HIST1H2AC; HIST1H2AE; HIST1H2AH; HIST1H2AI; HIST1H2AK; HIST2H2AA3; HIST2H2AB; HIST2H2AC; HIST3H2A	H2AFJ; H2AFV; H2AFVP1; H2AX; H2AZ; H2A.4; H2AL; HIST1H2AE; HIST1H2AH; H2A.1; H2AE; H2AO; HIST2H2AB; HIST2H2AC; HIST3H2A		histone H2A.J	Q9BTM1; Q71UI9; XP_944049; P16104; P0C0S5; Q96QV6; Q93077; P04908; Q96KK5; P0C0S8; Q99878; Q6FI13; Q8IUE6; Q16777; Q7L7L0	http://www.phosphosite.org/proteinAction.do?id=9429&showAllSites=true	14; 14; 18; 15; 14; 14; 14; 14; 14; 14; 14; 14; 14; 14; 14		AGLQFPVGR	2	472.769	14125	13990	13775	13620	13140	13106	10090	9860	9898	9665	14208	14084	13857	13679	13200	13146	10090	9880	9918	9685	46.8193	46.7167	46.5932	46.5223	46.5843	46.6077	48.9038	48.9728	48.9757	48.9065	2.904	3.018	2.765	3.042	2.933	2.645
174	171	Chromatin, DNA-binding, DNA repair or DNA replication protein	H2AFX; HIST1H2AA	H2AX; H2A.4		histone H2A.x	P16104; Q96QV6	http://www.phosphosite.org/proteinAction.do?id=2540&showAllSites=true	15; 14		HLQLAIRNDEELNKLLGGVTIAQGGVLPNIQAVLLPK	4	987.072	26491	26078									26495	26078	25945	25733							79.1088	78.5267	77.8427	78.085							3.152	2.987
175	172	Chromatin, DNA-binding, DNA repair or DNA replication protein	H2AFX; HIST1H2AA	H2AX; H2A.4		histone H2A.x	P16104; Q96QV6	http://www.phosphosite.org/proteinAction.do?id=2540&showAllSites=true	15; 14		HLQLAIRNDEELNKLLGGVTIAQGGVLPNIQAVLLPK	5	789.859	26506										26479	26065									79.2158	78.5267									4.273
176	173	Chromatin, DNA-binding, DNA repair or DNA replication protein	H2AFX; HIST1H2AA	H2AX; H2A.4		histone H2A.x	P16104; Q96QV6	http://www.phosphosite.org/proteinAction.do?id=2540&showAllSites=true	15; 14		HLQLAIRNDEELNKLLGGVTIAQGGVLPNIQAVLLPK	5	789.859	26479										26479	26065									79.2158	78.5267									3.304
177	174	Chromatin, DNA-binding, DNA repair or DNA replication protein	H2AFX; HIST1H2AA; HIST2H2AB	H2AX; H2A.4; HIST2H2AB		histone H2A.x	P16104; Q96QV6; Q8IUE6	http://www.phosphosite.org/proteinAction.do?id=2540&showAllSites=true	15; 14; 14		LLGGVTIAQGGVLPNIQAVLLPK	2	1136.19	27068	26741									27068	26775	26936	26466	25966	25921					80.6607	80.4433	80.435	80.0103	80.4098	80.2865					4.828	5.039
178	175	Chromatin, DNA-binding, DNA repair or DNA replication protein	H2AFX; HIST1H2AA; HIST2H2AB	H2AX; H2A.4; HIST2H2AB		histone H2A.x	P16104; Q96QV6; Q8IUE6	http://www.phosphosite.org/proteinAction.do?id=2540&showAllSites=true	15; 14; 14		LLGGVTIAQGGVLPNIQAVLLPK	3	757.798	26988	26861	26857	26448	25863	25865	22776	21844	22260	21324	27082	26796	26916	26508	25945	25934	22796	21924	22260	21395	80.6607	80.4995	80.3798	80.1252	80.353	80.3235	85.6647	85.621	85.758	85.5597	3.568	4.924	4.07	3.366	3.102	3.095
179	176	Chromatin, DNA-binding, DNA repair or DNA replication protein	H2AFX; HIST1H2AA; HIST2H2AB	H2AX; H2A.4; HIST2H2AB		histone H2A.x	P16104; Q96QV6; Q8IUE6	http://www.phosphosite.org/proteinAction.do?id=2540&showAllSites=true	15; 14; 14		LLGGVTIAQGGVLPNIQAVLLPK	3	757.798		26675									27082	26796	26916	26508	25945	25934	22796	21924	22260	21395	80.6607	80.4995	80.3798	80.1252	80.353	80.3235	85.6647	85.621	85.758	85.5597		2.762
180	177	Chromatin, DNA-binding, DNA repair or DNA replication protein	H2AFX; HIST1H2AA; HIST2H2AB	H2AX; H2A.4; HIST2H2AB		histone H2A.x	P16104; Q96QV6; Q8IUE6	http://www.phosphosite.org/proteinAction.do?id=2540&showAllSites=true	15; 14; 14		LNKLLGGVTIAQGGVLPNIQAVLLPK	3	876.206	25139	24803									25199	24871									75.7188	75.3703									4.762	3.801
181	178	Chromatin, DNA-binding, DNA repair or DNA replication protein	H2AFX	H2AX	§137, §140	histone H2A.x	P16104	http://www.phosphosite.org/proteinAction.do?id=2540&showAllSites=true	15	PSGGKKAT*QASQEY-, GKKATQAS*QEY----	KAT*QAS*QEY	2	593.215			6442	6328	6045	6014						6566	6473	6379	6045	6070	3749	3698	3651	3616		26.264	26.1115	26.1098	26.1553	26.1715	26.5018	26.5282	26.4065	26.5712			2.221	2.149	2.096	2.228
182	179	Chromatin, DNA-binding, DNA repair or DNA replication protein	H2AFX	H2AX	§137, §140	histone H2A.x	P16104	http://www.phosphosite.org/proteinAction.do?id=2540&showAllSites=true	15	PSGGKKAT*QASQEY-, GKKATQAS*QEY----	KAT*QAS*QEY	2	593.215						6190						6566	6473	6379	6045	6070	3749	3698	3651	3616		26.264	26.1115	26.1098	26.1553	26.1715	26.5018	26.5282	26.4065	26.5712						1.662
183	180	Chromatin, DNA-binding, DNA repair or DNA replication protein	H2AFX	H2AX	§140	histone H2A.x	P16104	http://www.phosphosite.org/proteinAction.do?id=2540&showAllSites=true	15	GKKATQAS*QEY----	ATQAS*QEY	2	489.184	7589	7529			7161	7138					7630	7587	7505	7393	7075	7138	4385	4293	4234	4291	29.1442	29.1183	29.0778	29.0697	29.0965	29.1547	28.7857	28.7947	28.7252	28.9315	1.973	1.956			1.74	1.784
184	181	Chromatin, DNA-binding, DNA repair or DNA replication protein	H2AFX	H2AX	§140	histone H2A.x	P16104	http://www.phosphosite.org/proteinAction.do?id=2540&showAllSites=true	15	GKKATQAS*QEY----	GPKAPSGGKKATQAS*QEY	3	628.967	5005	4922									5025	4922	4880	4764	4540	4550					21.6962	21.5272	21.3443	21.2338	21.33	21.44					3.047	2.746
185	182	Chromatin, DNA-binding, DNA repair or DNA replication protein	H2AFX	H2AX	§140	histone H2A.x	P16104	http://www.phosphosite.org/proteinAction.do?id=2540&showAllSites=true	15	GKKATQAS*QEY----	KATQAS*QEY	2	553.232	5594	5536	5469	5364	5093	5318					5648	5566	5511	5408	5306	5147	3318	3279	3212	3254	23.465	23.3243	23.2897	23.23	23.23	23.345	25.002	25.035	24.9417	25.0403	1.913	2.205	2.308	1.958	2.219	2.32
186	183	Chromatin, DNA-binding, DNA repair or DNA replication protein	H2AFX	H2AX	§140	histone H2A.x	P16104	http://www.phosphosite.org/proteinAction.do?id=2540&showAllSites=true	15	GKKATQAS*QEY----	KATQAS*QEY	2	553.232					5480	5076					5648	5566	5511	5408	5306	5147	3318	3279	3212	3254	23.465	23.3243	23.2897	23.23	23.23	23.345	25.002	25.035	24.9417	25.0403					2.175	2.129
187	184	Chromatin, DNA-binding, DNA repair or DNA replication protein	H2AFX	H2AX	§140	histone H2A.x	P16104	http://www.phosphosite.org/proteinAction.do?id=2540&showAllSites=true	15	GKKATQAS*QEY----	KATQAS*QEY	2	553.232					5306						5648	5566	5511	5408	5306	5147	3318	3279	3212	3254	23.465	23.3243	23.2897	23.23	23.23	23.345	25.002	25.035	24.9417	25.0403					1.906
188	185	Chromatin, DNA-binding, DNA repair or DNA replication protein	H3F3A; hCG1639761; HIST1H3A; HIST2H3A; HIST3H3	H3F3A; hCG1639761; H3; HIST2H3A; HIST3H3		histone H3.3	P84243; EAW79707; P68431; Q71DI3; Q16695	http://www.phosphosite.org/proteinAction.do?id=982&showAllSites=true	15; 14; 15; 15; 16		YRPGTVAL	2	438.75	11489	11347					7567	7399	7435		11508	11347	11176	11042	10676	10576	7586	7419	7435	7310	39.6262	39.3975	39.2335	39.246	39.4865	39.3205	40.3653	40.4525	40.3868	40.3478	1.984	2.171
189	186	Chromatin, DNA-binding, DNA repair or DNA replication protein	H3F3A; hCG1639761; HIST1H3A; HIST2H3A; HIST3H3	H3F3A; hCG1639761; H3; HIST2H3A; HIST3H3		histone H3.3	P84243; EAW79707; P68431; Q71DI3; Q16695	http://www.phosphosite.org/proteinAction.do?id=982&showAllSites=true	15; 14; 15; 15; 16		YRPGTVALR	2	516.801	7930								4742		7966	7819	7707	7603	7339	7298	4826	4713	4742	4690	30.1003	29.7692	29.642	29.6483	29.8647	29.8342	30.3763	30.3783	30.3583	30.4515	1.951
190	187	Chromatin, DNA-binding, DNA repair or DNA replication protein	HIST1H3A	H3		histone H3.1	P68431	http://www.phosphosite.org/proteinAction.do?id=7541&showAllSites=true	15		FQSSAVM#ALQEACEAYLVGLFEDTNLCAIHAK	3	1201.57	28368	28092	28267	27894	27279	27277					28382	28110	28283	27899	27273	27278	24649	23962	24262	23401	83.8243	83.7747	83.8353	83.7677	83.7675	83.7533	91.1357	92.0675	91.6935	92.0578	6.747	6.257	6.302	6.549	6.861	6.779
191	188	Chromatin, DNA-binding, DNA repair or DNA replication protein	HIST1H3A	H3		histone H3.1	P68431	http://www.phosphosite.org/proteinAction.do?id=7541&showAllSites=true	15		FQSSAVM#ALQEACEAYLVGLFEDTNLCAIHAK	3	1201.57						27281					28382	28110	28283	27899	27273	27278	24649	23962	24262	23401	83.8243	83.7747	83.8353	83.7677	83.7675	83.7533	91.1357	92.0675	91.6935	92.0578						5.1
192	189	Chromatin, DNA-binding, DNA repair or DNA replication protein	HIST1H3A	H3		histone H3.1	P68431	http://www.phosphosite.org/proteinAction.do?id=7541&showAllSites=true	15		FQSSAVM#ALQEACEAYLVGLFEDTNLCAIHAK	4	901.43	28366	28090	28265	27891	27276	27280					28382	28110	28262	27899	27294	27278					83.8243	83.7747	83.7863	83.7677	83.816	83.7533					5.98	5.356	4.539	6.483	5.373	5.259
193	190	Chromatin, DNA-binding, DNA repair or DNA replication protein	HIST1H3A	H3		histone H3.1	P68431	http://www.phosphosite.org/proteinAction.do?id=7541&showAllSites=true	15		FQSSAVMALQEACEAYLVGLFEDTNLCAIHAK	3	1196.24	28496	28239									28508	28236	28367	27380	27420	27425					84.1223	84.076	84.032	82.524	84.1128	84.1062					6.011	4.659
194	191	Chromatin, DNA-binding, DNA repair or DNA replication protein	HIST1H3A	H3		histone H3.1	P68431	http://www.phosphosite.org/proteinAction.do?id=7541&showAllSites=true	15		FQSSAVMALQEACEAYLVGLFEDTNLCAIHAK	4	897.431	28490	28238									28508	28236	28367	27500	27294	27425					84.1223	84.076	84.032	82.82	83.816	84.1062					4.276	4.629
195	192	Chromatin, DNA-binding, DNA repair or DNA replication protein	MCM2	MCM2		DNA replication licensing factor MCM2	P49736	http://www.phosphosite.org/proteinAction.do?id=2996&showAllSites=true	102		AGIVTSLQAR	2	508.298	11248	11165									10304	11132		10827	10489	10418					36.3952	38.7717		38.6595	38.9462	38.8615					2.787	2.162
196	193	Chromatin, DNA-binding, DNA repair or DNA replication protein	MCM2	MCM2		DNA replication licensing factor MCM2	P49736	http://www.phosphosite.org/proteinAction.do?id=2996&showAllSites=true	102		CTVIAAANPIGGR	2	650.346				11461									11585	11461									40.338	40.359										3.034
197	194	Chromatin, DNA-binding, DNA repair or DNA replication protein	MCM2	MCM2		DNA replication licensing factor MCM2	P49736	http://www.phosphosite.org/proteinAction.do?id=2996&showAllSites=true	102		GLALALFGGEPK	2	586.837							16037	15582	15689	15176							16037	15543	15690	15180							66.6422	66.7855	66.7352	66.6755
198	195	Chromatin, DNA-binding, DNA repair or DNA replication protein	MCM2	MCM2		DNA replication licensing factor MCM2	P49736	http://www.phosphosite.org/proteinAction.do?id=2996&showAllSites=true	102		QINIHNLSAFYDSELFR	3	689.681	22417	22155									21211	22169	22064	21818	21276	21140					65.3263	68.2255	67.9815	67.9393	68.093	67.9303					3.514	3.254
199	196	Chromatin, DNA-binding, DNA repair or DNA replication protein	MCM2	MCM2		DNA replication licensing factor MCM2	P49736	http://www.phosphosite.org/proteinAction.do?id=2996&showAllSites=true	102		VAVGELTDEDVK	2	637.827				11348									11100	11348									39.0355	40.0408										2.046
200	197	Chromatin, DNA-binding, DNA repair or DNA replication protein	MCM3	MCM3		DNA replication licensing factor MCM3	P25205	http://www.phosphosite.org/proteinAction.do?id=2936&showAllSites=true	91		AILCLLLGGVER	2	657.384		24015	23983	23738	23136	23074					24384	24031	24000	23756	23155	23092					73.5967	73.1378	72.8878	72.9477	72.9922	72.9578						3.152	3.441	3.769	3.623	3.652
201	198	Chromatin, DNA-binding, DNA repair or DNA replication protein	MCM3	MCM3		DNA replication licensing factor MCM3	P25205	http://www.phosphosite.org/proteinAction.do?id=2936&showAllSites=true	91		AILCLLLGGVER	3	438.592			24012		23154				19193		24342	24052	24000	23735	23155	23092	19608	18903	19193	18456	73.4878	73.1923	72.8878	72.891	72.9922	72.9578	76.6345	76.6458	76.6443	76.574			4.329		4.003
202	199	Chromatin, DNA-binding, DNA repair or DNA replication protein	MCM3	MCM3		DNA replication licensing factor MCM3	P25205	http://www.phosphosite.org/proteinAction.do?id=2936&showAllSites=true	91		FDLLFIM#LDQM#DPEQDREISDHVLR	4	777.626	23085		22735	22647	21823	21790					23130	22862	22793	22557	21851	21798	18978	18273	18500	17910	70.3245	70.0657	69.828	69.8388	69.5848	69.6265	74.861	74.7918	74.9683	74.9328	3.271		3.546	3.392	3.363	3.255
203	200	Chromatin, DNA-binding, DNA repair or DNA replication protein	MCM3	MCM3		DNA replication licensing factor MCM3	P25205	http://www.phosphosite.org/proteinAction.do?id=2936&showAllSites=true	91		FDLLFIM#LDQM#DPEQDREISDHVLR	4	777.626			22707	22486	21838						23130	22862	22793	22557	21851	21798	18978	18273	18500	17910	70.3245	70.0657	69.828	69.8388	69.5848	69.6265	74.861	74.7918	74.9683	74.9328			3.179	3.14	3.12
204	201	Chromatin, DNA-binding, DNA repair or DNA replication protein	MCM3	MCM3		DNA replication licensing factor MCM3	P25205	http://www.phosphosite.org/proteinAction.do?id=2936&showAllSites=true	91		FDLLFIMLDQM#DPEQDREISDHVLR	4	773.627		25385	25383		24496	24472					25718	25396	25380	25116	24492	24486	21313	20520	20835	20052	77.0683	76.759	76.3998	76.4545	76.4967	76.5345	81.4275	81.4103	81.4515	81.4233		4.088	3.931		4.063	3.618
205	202	Chromatin, DNA-binding, DNA repair or DNA replication protein	MCM3	MCM3		DNA replication licensing factor MCM3	P25205	http://www.phosphosite.org/proteinAction.do?id=2936&showAllSites=true	91		FDLLFIMLDQMDPEQDREISDHVLR	4	769.628				27570								27816	28804	27563	26958	26984						83.0892	85.101	82.9708	83.0288	83.0685								4.038
206	203	Chromatin, DNA-binding, DNA repair or DNA replication protein	MCM3	MCM3		DNA replication licensing factor MCM3	P25205	http://www.phosphosite.org/proteinAction.do?id=2936&showAllSites=true	91		KAILCLLLGGVER	3	481.29							17196	16627	16834	16258	21946	21582	21438	21232	20625	20572	17196	16656	16845	16251	67.2127	66.6897	66.4052	66.4135	66.4012	66.4905	69.8612	70.0235	70.059	69.9077
207	204	Chromatin, DNA-binding, DNA repair or DNA replication protein	MCM3	MCM3		DNA replication licensing factor MCM3	P25205	http://www.phosphosite.org/proteinAction.do?id=2936&showAllSites=true	91		LAAANPVYGR	3	344.526					6315						6893	7113	6692	6604	6315	6293					27.0987	27.807	26.7453	26.7833	26.8768	26.8435									1.951
208	205	Chromatin, DNA-binding, DNA repair or DNA replication protein	MCM3	MCM3		DNA replication licensing factor MCM3	P25205	http://www.phosphosite.org/proteinAction.do?id=2936&showAllSites=true	91		TVLIACNVK	2	509.292					9876						10637	10528	10355	10233	9876	9807					37.3003	37.1405	36.9795	37.0145	37.1663	37.1297									1.622
209	206	Chromatin, DNA-binding, DNA repair or DNA replication protein	MCM4	MCM4		DNA replication licensing factor MCM4	P33991	http://www.phosphosite.org/proteinAction.do?id=1871&showAllSites=true	97		AGIICQLNAR	2	558.303		12264									12375	12264	12065	11908							41.9068	41.7673	41.6955	41.654								2.133
210	207	Chromatin, DNA-binding, DNA repair or DNA replication protein	MCM4	MCM4		DNA replication licensing factor MCM4	P33991	http://www.phosphosite.org/proteinAction.do?id=1871&showAllSites=true	97		CHTTHSMALIHNR	3	526.586		5295									5495	5297				5116					23.0167	22.5675				23.2545						3.174
211	208	Chromatin, DNA-binding, DNA repair or DNA replication protein	MCM4	MCM4		DNA replication licensing factor MCM4	P33991	http://www.phosphosite.org/proteinAction.do?id=1871&showAllSites=true	97		CHTTHSMALIHNR	3	526.586		5312									5495	5297				5116					23.0167	22.5675				23.2545						2.787
212	209	Chromatin, DNA-binding, DNA repair or DNA replication protein	MCM4	MCM4		DNA replication licensing factor MCM4	P33991	http://www.phosphosite.org/proteinAction.do?id=1871&showAllSites=true	97		CHTTHSMALIHNR	4	395.191	5487										5487	5315	5695	5479		4773					23.0712	22.6152	23.8095	23.4377		22.1488					2.827
213	210	Chromatin, DNA-binding, DNA repair or DNA replication protein	MCM4	MCM4		DNA replication licensing factor MCM4	P33991	http://www.phosphosite.org/proteinAction.do?id=1871&showAllSites=true	97		FRAEINILLCGDPGTSK	3	630.996					16669	16939	13824	13430	13520	13139	19279		17497	17306	16737	16679	13824	13464	13548	13164	60.2668		56.3353	56.2833	56.2808	56.293	60.2418	60.494	60.433	60.4013					2.91	2.301
214	211	Chromatin, DNA-binding, DNA repair or DNA replication protein	MCM4	MCM4		DNA replication licensing factor MCM4	P33991	http://www.phosphosite.org/proteinAction.do?id=1871&showAllSites=true	97		FRAEINILLCGDPGTSK	3	630.996					16689						19279		17497	17306	16737	16679	13824	13464	13548	13164	60.2668		56.3353	56.2833	56.2808	56.293	60.2418	60.494	60.433	60.4013					2.571
215	212	Chromatin, DNA-binding, DNA repair or DNA replication protein	MCM4	MCM4		DNA replication licensing factor MCM4	P33991	http://www.phosphosite.org/proteinAction.do?id=1871&showAllSites=true	97		GILLQLFGGTR	2	587.851	23863	23535	23379	23155	22528	22527	18770	18128	18341	17723	23882	23491	23399	23175	22548	22547	18770	18168	18378	17763	72.2695	71.7267	71.3607	71.4377	71.4273	71.575	74.4385	74.485	74.4153	74.4752	3.775	3.358	4.35	4.171	4.162	3.963
216	213	Chromatin, DNA-binding, DNA repair or DNA replication protein	MCM4	MCM4		DNA replication licensing factor MCM4	P33991	http://www.phosphosite.org/proteinAction.do?id=1871&showAllSites=true	97		GILLQLFGGTRK	3	434.935	20312	19845	19627		18854						20329	19882	19635	19471	18902	18875					63.041	62.2368	61.8535	61.9545	62.0072	62.1203					1.592	1.825	1.802		1.57
217	214	Chromatin, DNA-binding, DNA repair or DNA replication protein	MCM4	MCM4		DNA replication licensing factor MCM4	P33991	http://www.phosphosite.org/proteinAction.do?id=1871&showAllSites=true	97		KGILLQLFGGTR	3	434.935			19832	19652	19050	19031	15483	15031	15139	14709							15240	14808	15139	14466							64.3842	64.5898	64.487	64.4943			3.096	2.819	2.567	2.742
218	215	Chromatin, DNA-binding, DNA repair or DNA replication protein	MCM4	MCM4		DNA replication licensing factor MCM4	P33991	http://www.phosphosite.org/proteinAction.do?id=1871&showAllSites=true	97		LAHHLVALYYQSEEQAEEELLDM#AVLK	4	790.398	22892	22332	22145	21968		21276					22962	22463	22243	21997	21374	21276	18296	17727	17895	17238	69.8963	68.9965	68.4447	68.4093	68.3583	68.3087	73.1987	73.2037	73.0595	72.8927	4.144	3.692	4.76	4.382		4.246
219	216	Chromatin, DNA-binding, DNA repair or DNA replication protein	MCM4	MCM4		DNA replication licensing factor MCM4	P33991	http://www.phosphosite.org/proteinAction.do?id=1871&showAllSites=true	97		LAHHLVALYYQSEEQAEEELLDM#AVLK	4	790.398		22410	22164	21913							22962	22463	22243	21997	21374	21276	18296	17727	17895	17238	69.8963	68.9965	68.4447	68.4093	68.3583	68.3087	73.1987	73.2037	73.0595	72.8927		3.284	3.944	4.157
220	217	Chromatin, DNA-binding, DNA repair or DNA replication protein	MCM4	MCM4		DNA replication licensing factor MCM4	P33991	http://www.phosphosite.org/proteinAction.do?id=1871&showAllSites=true	97		LAHHLVALYYQSEEQAEEELLDM#AVLK	4	790.398				21994							22962	22463	22243	21997	21374	21276	18296	17727	17895	17238	69.8963	68.9965	68.4447	68.4093	68.3583	68.3087	73.1987	73.2037	73.0595	72.8927				3.852
221	218	Chromatin, DNA-binding, DNA repair or DNA replication protein	MCM4	MCM4		DNA replication licensing factor MCM4	P33991	http://www.phosphosite.org/proteinAction.do?id=1871&showAllSites=true	97		THIDVIHYR	3	385.209			8608	8508	8207	8174	5581	5431	5476	5410	7300	8742	8633	8521	8220	8192	5581	5445	5468	5383	28.239	32.3097	32.2545	32.2595	32.4342	32.4907	33.0898	33.1595	33.0657	33.0992			2.223	2.589	2.499	2.498
222	219	Chromatin, DNA-binding, DNA repair or DNA replication protein	MCM7	MCM7		DNA replication licensing factor MCM7 isoform 1	P33993	http://www.phosphosite.org/proteinAction.do?id=13146&showAllSites=true	81		ALLLLLVGGVDQSPR	2	775.967	24892	24578	24593	24325	23670	23661	20197	19451	19746	19024	24947	24619	24651	24373	23719	23741	20458	19491	19806	19065	75.0545	74.7083	74.5373	74.549	74.4808	74.6265	78.4788	78.3755	78.5098	78.4207	4.613	4.131	3.945	3.829	3.954	4.237
223	220	Chromatin, DNA-binding, DNA repair or DNA replication protein	MCM7	MCM7		DNA replication licensing factor MCM7 isoform 1	P33993	http://www.phosphosite.org/proteinAction.do?id=13146&showAllSites=true	81		ALLLLLVGGVDQSPR	2	775.967					23873	23870	20458	19753	20031		24947	24619	24651	24373	23719	23741	20458	19491	19806	19065	75.0545	74.7083	74.5373	74.549	74.4808	74.6265	78.4788	78.3755	78.5098	78.4207					2.885	3.112
224	221	Chromatin, DNA-binding, DNA repair or DNA replication protein	MCM7	MCM7		DNA replication licensing factor MCM7 isoform 1	P33993	http://www.phosphosite.org/proteinAction.do?id=13146&showAllSites=true	81		ALLLLLVGGVDQSPR	3	517.647	24927	24621	24652	24374	23720	23721	20206	19454	19766	19027	24926	24640	24651	24373	23719	23720	20259	19699	19806	19044	75.0012	74.7617	74.5373	74.549	74.4808	74.5723	78.4788	78.3755	78.5098	78.3573	4.688	4.226	4.545	3.991	4.333	4.699
225	222	Chromatin, DNA-binding, DNA repair or DNA replication protein	MCM7	MCM7		DNA replication licensing factor MCM7 isoform 1	P33993	http://www.phosphosite.org/proteinAction.do?id=13146&showAllSites=true	81		ALLLLLVGGVDQSPR	3	517.647			24897	24662	23938	23937		19699			24926	24640	24651	24373	23719	23720	20259	19699	19806	19044	75.0012	74.7617	74.5373	74.549	74.4808	74.5723	78.4788	78.3755	78.5098	78.3573			2.869	3.805	3.779	3.665
226	223	Chromatin, DNA-binding, DNA repair or DNA replication protein	MCM7	MCM7		DNA replication licensing factor MCM7 isoform 1	P33993	http://www.phosphosite.org/proteinAction.do?id=13146&showAllSites=true	81		FDLLWLIQDRPDR	3	562.97						24151	20795	20023		19585	25367	25081	25082	24781	24199	24154	20784	20023	20289	19569	76.1593	75.933	75.5947	75.5885	75.726	75.7073	79.959	79.9285	79.8892	79.971						1.764
227	224	Chromatin, DNA-binding, DNA repair or DNA replication protein	MCM7	MCM7		DNA replication licensing factor MCM7 isoform 1	P33993	http://www.phosphosite.org/proteinAction.do?id=13146&showAllSites=true	81		GSSGVGLTAAVLR	2	594.341							10537		10332		14537	14396	14161	13995	13524	13483	10537	10237	10296	10042	47.7175	47.564	47.4177	47.3828	47.4947	47.5625	50.2857	50.2043	50.2832	50.18
228	225	Chromatin, DNA-binding, DNA repair or DNA replication protein	MCM7	MCM7		DNA replication licensing factor MCM7 isoform 1	P33993	http://www.phosphosite.org/proteinAction.do?id=13146&showAllSites=true	81		LAQHITYVHQHSR	3	530.615		4975	4874	4788			2968				5120	4953	4864	4764	4558	4622	2968	2921	2878	2896	21.9567	21.5823	21.2997	21.2338	21.3817	21.6732	23.8432	23.8773	23.785	23.8552		3.454	3.408	3.356
229	226	Chromatin, DNA-binding, DNA repair or DNA replication protein	MCM7	MCM7		DNA replication licensing factor MCM7 isoform 1	P33993	http://www.phosphosite.org/proteinAction.do?id=13146&showAllSites=true	81		LAQHITYVHQHSR	4	398.213	5102	4955									5102	4953	4880	4777	4579	4576	2965	2921	2878	2917	21.9567	21.5823	21.3443	21.2713	21.4373	21.5222	23.8432	23.8773	23.785	23.9172	3.025	2.678
230	227	Chromatin, DNA-binding, DNA repair or DNA replication protein	MCM7	MCM7		DNA replication licensing factor MCM7 isoform 1	P33993	http://www.phosphosite.org/proteinAction.do?id=13146&showAllSites=true	81		RFELYFQGPSSNKPR	3	609.316		12961									13193	12969	12002	12534	12105	12028					44.0957	43.6967	41.5248	43.3897	43.5227	43.4335						3.351
231	228	Chromatin, DNA-binding, DNA repair or DNA replication protein	MCM7	MCM7		DNA replication licensing factor MCM7 isoform 1	P33993	http://www.phosphosite.org/proteinAction.do?id=13146&showAllSites=true	81		RFELYFQGPSSNKPR	4	457.239		12956									13193	12969	12583	12453	12047	11924					44.0957	43.6967	43.0965	43.1722	43.3597	43.1527						2.812
232	229	Chromatin, DNA-binding, DNA repair or DNA replication protein	MLH1	MLH1		DNA mismatch repair protein Mlh1 isoform 1	P40692	http://www.phosphosite.org/proteinAction.do?id=14709&showAllSites=true	85		CIFLLFINH	2	588.815					24526						25304		25422	25137	24526	24528					75.9907		76.5153	76.5088	76.6672	76.6338									2.317
233	230	Chromatin, DNA-binding, DNA repair or DNA replication protein	MLH1	MLH1		DNA mismatch repair protein Mlh1 isoform 1	P40692	http://www.phosphosite.org/proteinAction.do?id=14709&showAllSites=true	85		CIFLLFINHR	3	444.913								16685									17256	16685	16866	16314							70.0433	70.145	70.1173	70.0985
234	231	Chromatin, DNA-binding, DNA repair or DNA replication protein	MLH1	MLH1		DNA mismatch repair protein Mlh1 isoform 1	P40692	http://www.phosphosite.org/proteinAction.do?id=14709&showAllSites=true	85		KCIFLLFINHR	3	487.611				17957			14120			13429	18754	18455	18190	17957	17400	17380	14120	13695	13779	13416	58.8993	58.4777	58.1475	57.9973	58.0807	58.1868	61.0958	61.198	61.1085	61.1938				3.346
235	232	Chromatin, DNA-binding, DNA repair or DNA replication protein	MSH2	MSH2	717	DNA mismatch repair protein Msh2	P43246	http://www.phosphosite.org/proteinAction.do?id=9561&showAllSites=true	105	ARVGAGDS*QLKGVST	VGAGDS*QLK	2	477.718			6377	6292	6011	5990								6292	6014	6005								25.8373	25.8802	25.9743							2.644	2.013	1.893	2.285
236	233	Chromatin, DNA-binding, DNA repair or DNA replication protein	MSH6	MSH6	§309	DNA mismatch repair protein Msh6	P52701	http://www.phosphosite.org/proteinAction.do?id=5852&showAllSites=true	153	RMVTGNGS*LKRKSSR	MVTGNGS*LK	2	493.723	7210					6628					7195	7134	7035	6941	6627	6628	4322	4209	4261	4207	27.953	27.8617	27.7697	27.7945	27.7733	27.887	28.5718	28.5075	28.5933	28.6262	1.673					1.673
237	234	Chromatin, DNA-binding, DNA repair or DNA replication protein	NUCKS1	NUCKS		nuclear ubiquitous casein and cyclin-dependent kinases substrate	Q9H1E3	http://www.phosphosite.org/proteinAction.do?id=5970&showAllSites=true	27		ATVTPSPVK	2	450.264				6013							6276	6186	6093	6013	5761	5720					25.3127	25.1595	24.9727	24.9365	25.0743	25.0867								1.872
238	235	Chromatin, DNA-binding, DNA repair or DNA replication protein	NUCKS1	NUCKS		nuclear ubiquitous casein and cyclin-dependent kinases substrate	Q9H1E3	http://www.phosphosite.org/proteinAction.do?id=5970&showAllSites=true	27		LKATVTPSPVK	2	570.853			6719																														2.127
239	236	Chromatin, DNA-binding, DNA repair or DNA replication protein	NUCKS1	NUCKS		nuclear ubiquitous casein and cyclin-dependent kinases substrate	Q9H1E3	http://www.phosphosite.org/proteinAction.do?id=5970&showAllSites=true	27		LKATVTPSPVK	3	380.904								4138		4111							4262	4138	4190	4123							28.352	28.1978	28.3743	28.3107
240	237	Chromatin, DNA-binding, DNA repair or DNA replication protein	NUCKS1	NUCKS	§14, §19	nuclear ubiquitous casein and cyclin-dependent kinases substrate	Q9H1E3	http://www.phosphosite.org/proteinAction.do?id=5970&showAllSites=true	27	NRKVVDYS*QFQESDD, DYSQFQES*DDADEDY	KVVDYS*QFQES*DDADEDYGR	3	842.651						13231												10342	10370	10126								50.567	50.4992	50.4842						2.673
241	238	Chromatin, DNA-binding, DNA repair or DNA replication protein	NUCKS1	NUCKS	§181	nuclear ubiquitous casein and cyclin-dependent kinases substrate	Q9H1E3	http://www.phosphosite.org/proteinAction.do?id=5970&showAllSites=true	27	LKATVTPS*PVKGKGK	LKATVTPS*PVKGK	3	469.265			6098	5994							6297	6219	6117	5994	5780	5754					25.3715	25.2545	25.0455	25.0292	25.1337	25.183							2.425	3.05
242	239	Chromatin, DNA-binding, DNA repair or DNA replication protein	POLA1	POLA		DNA polymerase alpha catalytic subunit	P09884	http://www.phosphosite.org/proteinAction.do?id=5791&showAllSites=true	166		SLPHVHVALWINSQGGR	3	624.339	15747			14998			11678	11347	11434	11138	15776	15498	15268	15054	14593	14484	11678	11385	11493	11195	51.0278	50.5443	50.3935	50.244	50.4632	50.326	53.9848	53.982	54.1118	54.1017	2.783			4.465
243	240	Chromatin, DNA-binding, DNA repair or DNA replication protein	POLA1	POLA		DNA polymerase alpha catalytic subunit	P09884	http://www.phosphosite.org/proteinAction.do?id=5791&showAllSites=true	166		SLPHVHVALWINSQGGR	4	468.506				14973	14649			11369	11433		15776	15477	15231	15054	14572	14505	11714	11385	11433	11174	51.0278	50.4863	50.2895	50.244	50.4085	50.3808	53.9848	53.982	54.0462	54.0348				2.135	2.367
244	241	Chromatin, DNA-binding, DNA repair or DNA replication protein	POLA1	POLA		DNA polymerase alpha catalytic subunit	P09884	http://www.phosphosite.org/proteinAction.do?id=5791&showAllSites=true	166		SLYTQLCFYR	2	675.829							14371	13981			19930	18623	19509	19310							62.0043	58.9165	61.5482	61.5467
245	242	Chromatin, DNA-binding, DNA repair or DNA replication protein	POLA1	POLA		DNA polymerase alpha catalytic subunit	P09884	http://www.phosphosite.org/proteinAction.do?id=5791&showAllSites=true	166		TLLGFFLAK	2	505.308				24115			19696	19022			24758	24409	24399	24113	23509	23490	19696	19029	19281	18603	74.5613	74.1507	73.8992	73.8802	73.9205	73.9833	76.8747	77.0157	77.0098	77.022				1.885
246	243	Chromatin, DNA-binding, DNA repair or DNA replication protein	POLD1	POLD1		DNA polymerase delta catalytic subunit	P28340	http://www.phosphosite.org/proteinAction.do?id=17074&showAllSites=true	124		KGLLPQILENLLSAR	3	555.673		27731							22796		28046	27731		27416		26858	23278	22407	22796	21878	83.0463	82.8495		82.6163		82.7595	87.102	87.0915	87.1355	87.0583		3.296
247	244	Chromatin, DNA-binding, DNA repair or DNA replication protein	POLD2	POLD2		DNA polymerase delta subunit 2	P49005	http://www.phosphosite.org/proteinAction.do?id=7587373&showAllSites=true	51		LVTGTVLAVFGSVR	2	709.922	23161	22855					18612				23151	22883	22814	22599	21956	21924	18612	17937	18189	17511	70.3828	70.121	69.8847	69.9457	69.8607	69.9505	73.7243	73.8078	73.8848	73.7037	3.89	3.695
248	245	Chromatin, DNA-binding, DNA repair or DNA replication protein	POLD2	POLD2		DNA polymerase delta subunit 2	P49005	http://www.phosphosite.org/proteinAction.do?id=7587373&showAllSites=true	51		LVTGTVLAVFGSVR	3	473.617	23147	22882			21990						23193	22883	22814	22599	21977	21903					70.4938	70.121	69.8847	69.9457	69.916	69.8967					3.243	3.236			2.36
249	246	Chromatin, DNA-binding, DNA repair or DNA replication protein	RAD23A; RAD23B	RAD23A; RAD23B		UV excision repair protein RAD23 homolog A	P54725; P54727	http://www.phosphosite.org/proteinAction.do?id=12044&showAllSites=true	40; 43		NFVVVMVTK	2	518.797					14991						16091	15918	15694	15511	15010	14958					51.8648	51.6812	51.5485	51.4942	51.611	51.6333									2.608
250	247	Chromatin, DNA-binding, DNA repair or DNA replication protein	RFC1	RFC1	923	replication factor C subunit 1 isoform 2	P35251	http://www.phosphosite.org/proteinAction.do?id=5829&showAllSites=true	128	CDGDLVDS*QIRSKQN	AADSICDGDLVDS*QIR	2	907.885						13994					16238					13996	11294		11094	10817	52.2735					48.9948	52.727		52.8988	52.7812						2.801
251	248	Chromatin, DNA-binding, DNA repair or DNA replication protein	RFC2; RFC2	RFC2; RFC2 iso2		replication factor C subunit 2 isoform 2	P35250; P35250-2	http://www.phosphosite.org/proteinAction.do?id=12857&showAllSites=true	39; 35		ILAHLWHLGYSPEDIIGNIFR	3	822.109	26854	26384	26519		25525	25537	22065	21270	21550	20811	26854	26422	26465	26026	24534	25528	22065	21315	21568	20849	80.1653	79.4905	79.1963	78.8555	76.6077	79.2728	83.62	83.7878	83.6068	83.8938	6.214	6.003	5.418		5.249	5.041
252	249	Chromatin, DNA-binding, DNA repair or DNA replication protein	RFC2; RFC2	RFC2; RFC2 iso2		replication factor C subunit 2 isoform 2	P35250; P35250-2	http://www.phosphosite.org/proteinAction.do?id=12857&showAllSites=true	39; 35		ILAHLWHLGYSPEDIIGNIFR	3	822.109					25500	25491					26854	26422	26465	26026	24534	25528	22065	21315	21568	20849	80.1653	79.4905	79.1963	78.8555	76.6077	79.2728	83.62	83.7878	83.6068	83.8938					4.809	4.388
253	250	Chromatin, DNA-binding, DNA repair or DNA replication protein	RFC2; RFC2	RFC2; RFC2 iso2		replication factor C subunit 2 isoform 2	P35250; P35250-2	http://www.phosphosite.org/proteinAction.do?id=12857&showAllSites=true	39; 35		ILAHLWHLGYSPEDIIGNIFR	4	616.834	26834	26345	26447			25458	22047	21248	21533	20772	26834	26422	26486	26110	25511	25507	22047	21294	21568	20807	80.1128	79.4905	79.2477	79.0752	79.1728	79.2173	83.62	83.7222	83.6068	83.7613	3.261	2.967	2.463			2.976
254	251	Chromatin, DNA-binding, DNA repair or DNA replication protein	RFC4	RFC4		replication factor C subunit 4	P35249	http://www.phosphosite.org/proteinAction.do?id=21444&showAllSites=true	40		DRGVAASAGSSGENKK	3	511.925			2286										2286	2261	2139	2140							12.6545	12.68	12.6627	12.7445							2.188
255	252	Chromatin, DNA-binding, DNA repair or DNA replication protein	RFC4	RFC4		replication factor C subunit 4	P35249	http://www.phosphosite.org/proteinAction.do?id=21444&showAllSites=true	40		NFAQLTVSGSR	2	590.309								8300		8183	12188	12048	11835	11974	11502	11466	8534	8300	8427	8278	41.417	41.2113	41.0503	41.8435	41.7928	41.839	43.6237	43.8458	43.8635	43.8858
256	253	Chromatin, DNA-binding, DNA repair or DNA replication protein	RPA1	RPA1		replication protein A 70 kDa DNA-binding subunit	P27694	http://www.phosphosite.org/proteinAction.do?id=9623&showAllSites=true	68		GDTNIKPILQVINIRPITTGNSPPR	4	679.388		18867									19048	18854	18589	18388	17860	17757					59.6597	59.5003	59.1713	59.142	59.2787	59.1772						3.382
257	254	Chromatin, DNA-binding, DNA repair or DNA replication protein	SMC5	Smc5		structural maintenance of chromosomes protein 5	Q8IY18	http://www.phosphosite.org/proteinAction.do?id=6862&showAllSites=true	129		M#TVLFVYNGPHM#LEPNTWNLK	3	846.084						18720						19736	19551	19373	18762	18750	15949	15438	15585	15096		61.8495	61.6473	61.704	61.6443	61.7908	66.465	66.471	66.4292	66.4268						2.566
258	255	Chromatin, DNA-binding, DNA repair or DNA replication protein	SMC5	Smc5		structural maintenance of chromosomes protein 5	Q8IY18	http://www.phosphosite.org/proteinAction.do?id=6862&showAllSites=true	129		MTVLFVYNGPHM#LEPNTWNLK	3	840.752				20845									21041	20845	20216	20159	17340	16712	16950	16335			65.4027	65.3238	65.3582	65.4325	70.2727	70.145	70.3557	70.164				2.51
259	256	Chromatin, DNA-binding, DNA repair or DNA replication protein	SMC5	Smc5	792	structural maintenance of chromosomes protein 5	Q8IY18	http://www.phosphosite.org/proteinAction.do?id=6862&showAllSites=true	129	ESDYMAAS*SQLRLTE	NKLESDYM#AAS*SQLR	3	603.601				10999		10508					11466	11364	11157	11007	10676	10557	7925	7781	7787	7669	39.5257	39.3975	39.1865	39.1578	39.4865	39.271	41.5163	41.7068	41.5338	41.6378				3.18		3.443
260	257	Chromatin, DNA-binding, DNA repair or DNA replication protein	SMC5	Smc5	§793	structural maintenance of chromosomes protein 5	Q8IY18	http://www.phosphosite.org/proteinAction.do?id=6862&showAllSites=true	129	SDYMAASS*QLRLTEQ	NKLESDYMAASS*QLR	2	896.9	13295	13208	12993		12372	12277					13316	13199	12978	12803	12375	12299	9542	9335	9361	9202	44.4163	44.3145	44.1673	44.107	44.2718	44.1887	46.9865	47.0962	47.0247	47.1822	4.272	4.594	3.055		4.014	4.492
261	258	Chromatin, DNA-binding, DNA repair or DNA replication protein	SMC5	Smc5	§793	structural maintenance of chromosomes protein 5	Q8IY18	http://www.phosphosite.org/proteinAction.do?id=6862&showAllSites=true	129	SDYMAASS*QLRLTEQ	NKLESDYMAASS*QLR	2	896.9						12293					13316	13199	12978	12803	12375	12299	9542	9335	9361	9202	44.4163	44.3145	44.1673	44.107	44.2718	44.1887	46.9865	47.0962	47.0247	47.1822						3.898
262	259	Chromatin, DNA-binding, DNA repair or DNA replication protein	SMC5	Smc5	§793	structural maintenance of chromosomes protein 5	Q8IY18	http://www.phosphosite.org/proteinAction.do?id=6862&showAllSites=true	129	SDYMAASS*QLRLTEQ	NKLESDYMAASS*QLR	3	598.269	13286	13193		12816	12361	12284					13297	13199	12191	12009	12375	12299					44.3655	44.3145	42.0313	41.9502	44.2718	44.1887					3.804	3.874		2.38	3.96	4.051
263	260	Chromatin, DNA-binding, DNA repair or DNA replication protein	SMC5	Smc5	§793	structural maintenance of chromosomes protein 5	Q8IY18	http://www.phosphosite.org/proteinAction.do?id=6862&showAllSites=true	129	SDYMAASS*QLRLTEQ	NKLESDYM#AASS*QLR	2	904.898	11457	11363		11026	10688	10553					11446	11364	10736	10623	10676	10557	7946	7781	7774	7669	39.474	39.3975	38.033	38.0982	39.4865	39.271	41.5847	41.7068	41.5338	41.6378	4.44	4.475		4.175	4.113	4.43
264	261	Chromatin, DNA-binding, DNA repair or DNA replication protein	SMC5	Smc5	§793	structural maintenance of chromosomes protein 5	Q8IY18	http://www.phosphosite.org/proteinAction.do?id=6862&showAllSites=true	129	SDYMAASS*QLRLTEQ	NKLESDYM#AASS*QLR	2	904.898		11380				10590					11446	11364	10736	10623	10676	10557	7946	7781	7774	7669	39.474	39.3975	38.033	38.0982	39.4865	39.271	41.5847	41.7068	41.5338	41.6378		4.424				3.788
265	262	Chromatin, DNA-binding, DNA repair or DNA replication protein	SMC5	Smc5	§793	structural maintenance of chromosomes protein 5	Q8IY18	http://www.phosphosite.org/proteinAction.do?id=6862&showAllSites=true	129	SDYMAASS*QLRLTEQ	NKLESDYM#AASS*QLR	3	603.601	11449	11341	11205		10664																										4.302	4.634	4.1		4.566
266	263	Chromatin, DNA-binding, DNA repair or DNA replication protein	TOPBP1	TOPBP1		DNA topoisomerase 2-binding protein 1	Q92547	http://www.phosphosite.org/proteinAction.do?id=9774&showAllSites=true	171		KWNLPAVTIAWLLETAR	3	661.379		28081			27221	27254					28361	28068	28220	27857	27210	27236					83.7747	83.6753	83.689	83.6698	83.6167	83.6558						2.7			2.786	2.323
267	264	Chromatin, DNA-binding, DNA repair or DNA replication protein	XRCC1; XRCC1	XRCC1 var1; XRCC1		DNA repair protein XRCC1	NP_006288; P18887	http://www.phosphosite.org/proteinAction.do?id=23267905&showAllSites=true	69; 69		ILQGVVVVLSGFQNPFR	2	937.038	27911	27644	27742		26752		23300	22368	22768	21839	27920	27627	27742	27297	26748	26753	23271	22407	22805	21857	82.7593	82.6558	82.548	82.3182	82.5327	82.5077	87.2222	87.0915	87.2598	86.9952	4.857	3.447	4.944		4.769
268	265	Chromatin, DNA-binding, DNA repair or DNA replication protein	XRCC1; XRCC1	XRCC1 var1; XRCC1		DNA repair protein XRCC1	NP_006288; P18887	http://www.phosphosite.org/proteinAction.do?id=23267905&showAllSites=true	69; 69		ILQGVVVVLSGFQNPFR	3	625.028	27902	27593	27713	27265	26730	26703	23262	22367	22751	21837	27920	27606	27737	27318	26748	26753	23262	22407	22805	21857	82.7593	82.606	82.548	82.3713	82.5327	82.5077	87.1617	87.0915	87.2598	86.9952	4.889	5.431	5.371	5.186	5.106	4.661
269	266	Chromatin, DNA-binding, DNA repair or DNA replication protein	XRCC1; XRCC1	XRCC1 var1; XRCC1	§241; §241	DNA repair protein XRCC1	NP_006288; P18887	http://www.phosphosite.org/proteinAction.do?id=23267905&showAllSites=true	69; 69	STSKPQES*PKGKRKL; STSKPQES*PKGKRKL	AIGSTSKPQES*PK	2	705.337			4339	4263	4063	4029																											2.532	2.939	2.348	2.297
270	267	Chromatin, DNA-binding, DNA repair or DNA replication protein	XRCC6	Ku70		X-ray repair cross-complementing protein 6	P12956	http://www.phosphosite.org/proteinAction.do?id=2075&showAllSites=true	70		ALKPPPIK	2	432.289	7606	7511			7013	6975					7606	7545	7429	7333	7044	7026					29.1442	29.0067	28.8707	28.9068	29.0088	29.0448					1.7	1.625			1.534	1.358
271	268	Chromatin, DNA-binding, DNA repair or DNA replication protein	XRCC6	Ku70		X-ray repair cross-complementing protein 6	P12956	http://www.phosphosite.org/proteinAction.do?id=2075&showAllSites=true	70		DIVISVGIYNLVQK	2	780.953	23331		23350	23275	22655	28820	25390	24412	24807	23825			29181		28839		19622	19281	19302	18792			86.1453		88.8367		76.8183	77.7593	77.0695	77.592	3.84		3.984	3.705	3.626	3.645
272	269	Chromatin, DNA-binding, DNA repair or DNA replication protein	XRCC6	Ku70		X-ray repair cross-complementing protein 6	P12956	http://www.phosphosite.org/proteinAction.do?id=2075&showAllSites=true	70		DIVISVGIYNLVQK	2	780.953			24019		28832	28315	25203	24203	24578	23619			29181		28839		19622	19281	19302	18792			86.1453		88.8367		76.8183	77.7593	77.0695	77.592			3.232		3.446	3.49
273	270	Chromatin, DNA-binding, DNA repair or DNA replication protein	XRCC6	Ku70		X-ray repair cross-complementing protein 6	P12956	http://www.phosphosite.org/proteinAction.do?id=2075&showAllSites=true	70		DIVISVGIYNLVQK	2	780.953					28399	28859	25053	24190	24482	23639			29181		28839		19622	19281	19302	18792			86.1453		88.8367		76.8183	77.7593	77.0695	77.592					2.997	3.485
274	271	Chromatin, DNA-binding, DNA repair or DNA replication protein	XRCC6	Ku70		X-ray repair cross-complementing protein 6	P12956	http://www.phosphosite.org/proteinAction.do?id=2075&showAllSites=true	70		DIVISVGIYNLVQK	2	780.953					28824	28844	25185	24050	24626				29181		28839		19622	19281	19302	18792			86.1453		88.8367		76.8183	77.7593	77.0695	77.592					2.923	3.406
275	272	Chromatin, DNA-binding, DNA repair or DNA replication protein	XRCC6	Ku70		X-ray repair cross-complementing protein 6	P12956	http://www.phosphosite.org/proteinAction.do?id=2075&showAllSites=true	70		DIVISVGIYNLVQK	2	780.953						23382	19932	19364	19676				29181		28839		19622	19281	19302	18792			86.1453		88.8367		76.8183	77.7593	77.0695	77.592						3.236
276	273	Chromatin, DNA-binding, DNA repair or DNA replication protein	XRCC6	Ku70		X-ray repair cross-complementing protein 6	P12956	http://www.phosphosite.org/proteinAction.do?id=2075&showAllSites=true	70		DIVISVGIYNLVQK	2	780.953						23129	25038	24686					29181		28839		19622	19281	19302	18792			86.1453		88.8367		76.8183	77.7593	77.0695	77.592						2.914
277	274	Chromatin, DNA-binding, DNA repair or DNA replication protein	XRCC6	Ku70		X-ray repair cross-complementing protein 6	P12956	http://www.phosphosite.org/proteinAction.do?id=2075&showAllSites=true	70		DIVISVGIYNLVQK	2	780.953							20216						29181		28839		19622	19281	19302	18792			86.1453		88.8367		76.8183	77.7593	77.0695	77.592
278	275	Chromatin, DNA-binding, DNA repair or DNA replication protein	XRCC6	Ku70		X-ray repair cross-complementing protein 6	P12956	http://www.phosphosite.org/proteinAction.do?id=2075&showAllSites=true	70		DIVISVGIYNLVQK	2	780.953							19622						29181		28839		19622	19281	19302	18792			86.1453		88.8367		76.8183	77.7593	77.0695	77.592
279	276	Chromatin, DNA-binding, DNA repair or DNA replication protein	XRCC6	Ku70		X-ray repair cross-complementing protein 6	P12956	http://www.phosphosite.org/proteinAction.do?id=2075&showAllSites=true	70		DTGIFLDLM#HLKKPGGFDISLFYR	4	700.619		23943						19414	19707		24300	23947	23958	23672	23092	22966	20175	19407	19707	18981	73.375	72.9113	72.7852	72.7222	72.8275	72.631	78.2383	78.1292	78.2075	78.1618		2.654
280	277	Chromatin, DNA-binding, DNA repair or DNA replication protein	XRCC6	Ku70		X-ray repair cross-complementing protein 6	P12956	http://www.phosphosite.org/proteinAction.do?id=2075&showAllSites=true	70		DTGIFLDLMHLK	3	468.252			23812	23581	22949	22895		18921	19191	18494	24674	23884	23835	23571	22973	22883	19650	18924	19191	18498	74.3377	72.756	72.4687	72.458	72.5163	72.4143	76.757	76.7073	76.7693	76.7015			1.556	2.61	2.272	1.819
281	278	Chromatin, DNA-binding, DNA repair or DNA replication protein	XRCC6	Ku70		X-ray repair cross-complementing protein 6	P12956	http://www.phosphosite.org/proteinAction.do?id=2075&showAllSites=true	70		FTVPM#LK	2	426.238				13950								14231	14077	13950		13517						47.1165	47.1933	47.1068		47.659								1.659
282	279	Chromatin, DNA-binding, DNA repair or DNA replication protein	XRCC6	Ku70		X-ray repair cross-complementing protein 6	P12956	http://www.phosphosite.org/proteinAction.do?id=2075&showAllSites=true	70		HHYLRPSLFVYPEESLVIGSSTLFSALLIK	4	854.971	28332	28036				27175	24520	23521	24067	22950	28340	28047	28199	27815	27168	27173	24520	23520	23981	22970	83.7255	83.626	83.6398	83.5695	83.5197	83.5067	90.7672	90.539	90.7778	90.5395	5.1	4.383				5.664
283	280	Chromatin, DNA-binding, DNA repair or DNA replication protein	XRCC6	Ku70		X-ray repair cross-complementing protein 6	P12956	http://www.phosphosite.org/proteinAction.do?id=2075&showAllSites=true	70		HHYLRPSLFVYPEESLVIGSSTLFSALLIK	4	854.971								23623	23983		28340	28047	28199	27815	27168	27173	24520	23520	23981	22970	83.7255	83.626	83.6398	83.5695	83.5197	83.5067	90.7672	90.539	90.7778	90.5395
284	281	Chromatin, DNA-binding, DNA repair or DNA replication protein	XRCC6	Ku70		X-ray repair cross-complementing protein 6	P12956	http://www.phosphosite.org/proteinAction.do?id=2075&showAllSites=true	70		HHYLRPSLFVYPEESLVIGSSTLFSALLIK	5	684.178	28345					27198	24485	23467	23919	23056	28340	28047	28199	27836	27147	27194	24538	23499	23919	22991	83.7255	83.626	83.6398	83.62	83.4707	83.556	90.7672	90.466	90.6537	90.6072	4.746					3.095
285	282	Chromatin, DNA-binding, DNA repair or DNA replication protein	XRCC6	Ku70		X-ray repair cross-complementing protein 6	P12956	http://www.phosphosite.org/proteinAction.do?id=2075&showAllSites=true	70		HHYLRPSLFVYPEESLVIGSSTLFSALLIK	5	684.178							24442	23565		22913	28340	28047	28199	27836	27147	27194	24538	23499	23919	22991	83.7255	83.626	83.6398	83.62	83.4707	83.556	90.7672	90.466	90.6537	90.6072
286	283	Chromatin, DNA-binding, DNA repair or DNA replication protein	XRCC6	Ku70		X-ray repair cross-complementing protein 6	P12956	http://www.phosphosite.org/proteinAction.do?id=2075&showAllSites=true	70		HHYLRPSLFVYPEESLVIGSSTLFSALLIK	5	684.178							24628				28340	28047	28199	27836	27147	27194	24538	23499	23919	22991	83.7255	83.626	83.6398	83.62	83.4707	83.556	90.7672	90.466	90.6537	90.6072
287	284	Chromatin, DNA-binding, DNA repair or DNA replication protein	XRCC6	Ku70		X-ray repair cross-complementing protein 6	P12956	http://www.phosphosite.org/proteinAction.do?id=2075&showAllSites=true	70		IISSDRDLLAVVFYGTEK	3	676.033	23164	22886	22824	22638	21960	21907	18748		18318	17750	23193	22925	22824	22758	22079	22059	18748	18273	18525	17868	70.4938	70.2377	70.3155	70.3653	70.1972	70.3042	74.7425	74.7918	74.845	74.7995	3.282	3.618	4	3.333	4.044	3.656
288	285	Chromatin, DNA-binding, DNA repair or DNA replication protein	XRCC6	Ku70		X-ray repair cross-complementing protein 6	P12956	http://www.phosphosite.org/proteinAction.do?id=2075&showAllSites=true	70		IISSDRDLLAVVFYGTEKDK	3	757.074			20742	20509	19900	19847					21190	20869	20742	20489	19883	19848					65.273	64.8238	64.6253	64.5333	64.5163	64.6492							4.286	4.305	3.423	3.605
289	286	Chromatin, DNA-binding, DNA repair or DNA replication protein	XRCC6	Ku70		X-ray repair cross-complementing protein 6	P12956	http://www.phosphosite.org/proteinAction.do?id=2075&showAllSites=true	70		IISSDRDLLAVVFYGTEKDK	3	757.074				20488							21190	20869	20742	20489	19883	19848					65.273	64.8238	64.6253	64.5333	64.5163	64.6492								3.785
290	287	Chromatin, DNA-binding, DNA repair or DNA replication protein	XRCC6	Ku70		X-ray repair cross-complementing protein 6	P12956	http://www.phosphosite.org/proteinAction.do?id=2075&showAllSites=true	70		IISSDRDLLAVVFYGTEKDKNSVNFK	4	740.395							16368		16023		20602	20281	20096	19827	19337	19229	16368	16236	16425	15558	63.7528	63.2962	63.0393	62.8583	63.1417	63.0322	68.6878	68.8162	68.8468	67.851
291	288	Chromatin, DNA-binding, DNA repair or DNA replication protein	XRCC6	Ku70		X-ray repair cross-complementing protein 6	P12956	http://www.phosphosite.org/proteinAction.do?id=2075&showAllSites=true	70		IM#ATPEQVGK	2	545.284			6613	6486							6148	6719	6613	6525	6243	6185					24.9377	26.7137	26.502	26.5473	26.6218	26.5317							2.259	2.197
292	289	Chromatin, DNA-binding, DNA repair or DNA replication protein	XRCC6	Ku70		X-ray repair cross-complementing protein 6	P12956	http://www.phosphosite.org/proteinAction.do?id=2075&showAllSites=true	70		IQVTPPGFQLVFLPFADDKR	3	763.419	26336						21876	21045	21381	20557	26336	26044	26112	25733	25162	25135	21914	21105	21381	20597	78.7708	78.4693	78.296	78.085	78.239	78.2387	83.1395	83.157	83.1845	83.087	2.877
293	290	Chromatin, DNA-binding, DNA repair or DNA replication protein	XRCC6	Ku70		X-ray repair cross-complementing protein 6	P12956	http://www.phosphosite.org/proteinAction.do?id=2075&showAllSites=true	70		KHDNEGSGSKRPK	3	480.583				704																														2.272
294	291	Chromatin, DNA-binding, DNA repair or DNA replication protein	XRCC6	Ku70		X-ray repair cross-complementing protein 6	P12956	http://www.phosphosite.org/proteinAction.do?id=2075&showAllSites=true	70		KHHYLRPSLFVYPEESLVIGSSTLFSALLIK	4	886.995	27940	27672									28004	27690	27779	27339		26753					82.9498	82.803	82.6475	82.4228		82.5077					3.96	4.102
295	292	Chromatin, DNA-binding, DNA repair or DNA replication protein	XRCC6	Ku70		X-ray repair cross-complementing protein 6	P12956	http://www.phosphosite.org/proteinAction.do?id=2075&showAllSites=true	70		KHHYLRPSLFVYPEESLVIGSSTLFSALLIK	4	886.995	27967										28004	27690	27779	27339		26753					82.9498	82.803	82.6475	82.4228		82.5077					3.935
296	293	Chromatin, DNA-binding, DNA repair or DNA replication protein	XRCC6	Ku70		X-ray repair cross-complementing protein 6	P12956	http://www.phosphosite.org/proteinAction.do?id=2075&showAllSites=true	70		KHHYLRPSLFVYPEESLVIGSSTLFSALLIK	5	709.797	27949	27651			26739		23336	22422		21936	28004	27690	27779	27359	26811	26942	23362	22407	22763	21936	82.9498	82.803	82.6475	82.4738	82.6805	82.9633	87.357	87.0915	87.1355	87.0583	3.873	3.442			3.809
297	294	Chromatin, DNA-binding, DNA repair or DNA replication protein	XRCC6	Ku70		X-ray repair cross-complementing protein 6	P12956	http://www.phosphosite.org/proteinAction.do?id=2075&showAllSites=true	70		KHHYLRPSLFVYPEESLVIGSSTLFSALLIK	5	709.797					26778		23444				28004	27690	27779	27359	26811	26942	23362	22407	22763	21936	82.9498	82.803	82.6475	82.4738	82.6805	82.9633	87.357	87.0915	87.1355	87.0583					2.702
298	295	Chromatin, DNA-binding, DNA repair or DNA replication protein	XRCC6	Ku70		X-ray repair cross-complementing protein 6	P12956	http://www.phosphosite.org/proteinAction.do?id=2075&showAllSites=true	70		KPGGFDISLFYR	3	467.25				18633			14859		14540	14115	19363	19127	18923	18701	18153	18086	14859	14493	14598	14172	60.495	60.2322	60.0345	59.9638	60.0548	60.0542	63.4648	63.6168	63.5448	63.5633				3.713
299	296	Chromatin, DNA-binding, DNA repair or DNA replication protein	XRCC6	Ku70		X-ray repair cross-complementing protein 6	P12956	http://www.phosphosite.org/proteinAction.do?id=2075&showAllSites=true	70		LKLKLNKDIVISVGIYNLVQK	4	600.375			19914		19182		16301		15983		20539	20176	19914	19785	19128	18956	16301	15837	15963	15453	63.5835	63.0213	62.551	62.7563	62.6043	62.3297	67.4128	67.6582	67.5362	67.5332			3.511		2.998
300	297	Chromatin, DNA-binding, DNA repair or DNA replication protein	XRCC6	Ku70		X-ray repair cross-complementing protein 6	P12956	http://www.phosphosite.org/proteinAction.do?id=2075&showAllSites=true	70		LKLKLNKDIVISVGIYNLVQK	5	480.502			19948								20497	20218	19948	19701	19170	18998					63.4752	63.1347	62.4967	62.5495	62.7088	62.435							2.552
301	298	Chromatin, DNA-binding, DNA repair or DNA replication protein	XRCC6	Ku70		X-ray repair cross-complementing protein 6	P12956	http://www.phosphosite.org/proteinAction.do?id=2075&showAllSites=true	70		NIYVLQELDNPGAK	2	787.415	18665	18493	18267	18061	17531		14384	13938	14059	13650	18649	18476	18253	18096	17546	17443	14384	13947	14073	13668	58.6192	58.535	58.3022	58.3847	58.47	58.3423	61.8957	61.9758	62.0067	61.9972	3.882	4.125	4.913	4.828	4.775
302	299	Chromatin, DNA-binding, DNA repair or DNA replication protein	XRCC6	Ku70		X-ray repair cross-complementing protein 6	P12956	http://www.phosphosite.org/proteinAction.do?id=2075&showAllSites=true	70		RSQIYGSR	2	483.759	4190	4087									4190	4098									19.2002	18.9998									2.738	2.443
303	300	Chromatin, DNA-binding, DNA repair or DNA replication protein	XRCC6	Ku70		X-ray repair cross-complementing protein 6	P12956	http://www.phosphosite.org/proteinAction.do?id=2075&showAllSites=true	70		TFNTSTGGLLLPSDTK	2	826.431										11605	16154	16002	15815	15592	15109	15038	12176	11847	11934	11605	52.0405	51.911	51.8725	51.7182	51.883	51.852	55.3975	55.46	55.4943	55.3663
304	301	Chromatin, DNA-binding, DNA repair or DNA replication protein	XRCC6	Ku70		X-ray repair cross-complementing protein 6	P12956	http://www.phosphosite.org/proteinAction.do?id=2075&showAllSites=true	70		TFNTSTGGLLLPSDTKR	3	603.323		13930		13539							14085	13947	13720	13518	13082	13042					46.4872	46.34	46.2193	46.074	46.2595	46.3117						2.17		2.379
305	302	Chromatin, DNA-binding, DNA repair or DNA replication protein	XRCC6	Ku70		X-ray repair cross-complementing protein 6	P12956	http://www.phosphosite.org/proteinAction.do?id=2075&showAllSites=true	70		VHFEESSKLEDLLR	3	567.965								11689	11761	11462							11987	11689	11745	11442							54.8205	54.9103	54.8923	54.8915
306	303	Chromatin, DNA-binding, DNA repair or DNA replication protein	XRCC6	Ku70		X-ray repair cross-complementing protein 6	P12956	http://www.phosphosite.org/proteinAction.do?id=2075&showAllSites=true	70		VHFEESSKLEDLLR	4	426.226				15375							16343		15612	15375	14865	14791					52.558		51.3297	51.2327	51.2132	51.164								2.334
307	Cytoskeletal protein
308	304	Cytoskeletal protein	ACTA1; ACTA2; ACTB; ACTC1; ACTG1; ACTG2; POTEE; POTEF; POTEI; POTEJ	ACTA1; ACTA2; ACTB; ACTC1; ACTG1; ACTG2; POTE2; POTEF; POTEI; POTEJ		actin, alpha skeletal muscle	P68133; P62736; P60709; P68032; P63261; P63267; Q6S8J3; A5A3E0; P0CG38; P0CG39	http://www.phosphosite.org/proteinAction.do?id=4106&showAllSites=true	42; 42; 42; 42; 42; 42; 121; 121; 121; 117		AGFAGDDAPR	2	488.728	7458	7440	7281	7163	6883						7507	7439	7318	7163	6926	6897					28.8153	28.7095	28.5498	28.5688	28.6563	28.6648					2.761	2.82	2.919	2.729	2.592
309	305	Cytoskeletal protein	ACTA1; ACTA2; ACTB; ACTC1; ACTG1; ACTG2; FKSG30; POTEE; POTEF; POTEI	ACTA1; ACTA2; ACTB; ACTC1; ACTG1; ACTG2; FKSG30; POTE2; POTEF; POTEI		actin, alpha skeletal muscle	P68133; P62736; P60709; P68032; P63261; P63267; Q9BYX7; Q6S8J3; A5A3E0; P0CG38	http://www.phosphosite.org/proteinAction.do?id=4106&showAllSites=true	42; 42; 42; 42; 42; 42; 42; 121; 121; 121		AVFPSIVGR	2	473.279				14776							15356	15206	14961	14776	14284	14219					49.8952	49.7713	49.565	49.5385	49.627	49.6068								2.018
310	306	Cytoskeletal protein	ACTA1; ACTA2; ACTB; ACTC1; ACTG1; ACTG2; FKSG30; POTEE; POTEF; POTEI	ACTA1; ACTA2; ACTB; ACTC1; ACTG1; ACTG2; FKSG30; POTE2; POTEF; POTEI		actin, alpha skeletal muscle	P68133; P62736; P60709; P68032; P63261; P63267; Q9BYX7; Q6S8J3; A5A3E0; P0CG38	http://www.phosphosite.org/proteinAction.do?id=4106&showAllSites=true	42; 42; 42; 42; 42; 42; 42; 121; 121; 121		AVFPSIVGRP	2	521.806	16056	15898	15636	15457	15133	15018	11870	11523	11606	11302	16112	15939	15752	15457	15010	14979	11924	11616	11606	11363	51.9233	51.7368	51.7095	51.606	51.611	51.6902	54.6422	54.705	54.7027	54.629	2.307	2.878	2.553	2.829	2.612	2.694
311	307	Cytoskeletal protein	ACTA1; ACTA2; ACTB; ACTC1; ACTG1; ACTG2; FKSG30; POTEE; POTEF; POTEI	ACTA1; ACTA2; ACTB; ACTC1; ACTG1; ACTG2; FKSG30; POTE2; POTEF; POTEI		actin, alpha skeletal muscle	P68133; P62736; P60709; P68032; P63261; P63267; Q9BYX7; Q6S8J3; A5A3E0; P0CG38	http://www.phosphosite.org/proteinAction.do?id=4106&showAllSites=true	42; 42; 42; 42; 42; 42; 42; 121; 121; 121		AVFPSIVGRP	2	521.806					14932	14842					16112	15939	15752	15457	15010	14979	11924	11616	11606	11363	51.9233	51.7368	51.7095	51.606	51.611	51.6902	54.6422	54.705	54.7027	54.629					2.436	1.921
312	308	Cytoskeletal protein	ACTA1; ACTA2; ACTB; ACTC1; ACTG1; ACTG2; FKSG30; POTEE; POTEF; POTEI	ACTA1; ACTA2; ACTB; ACTC1; ACTG1; ACTG2; FKSG30; POTE2; POTEF; POTEI		actin, alpha skeletal muscle	P68133; P62736; P60709; P68032; P63261; P63267; Q9BYX7; Q6S8J3; A5A3E0; P0CG38	http://www.phosphosite.org/proteinAction.do?id=4106&showAllSites=true	42; 42; 42; 42; 42; 42; 42; 121; 121; 121		AVFPSIVGRPR	2	599.856	13014	12830	12458	12351		11873	9043	8813	8875	8700	13014	12766	12562	12432	12017	11924	9043	8852	8889	8698	43.5203	43.1572	43.0412	43.1158	43.272	43.1527	45.5073	45.432	45.4458	45.3585	2.86	2.693	2.097	1.837		1.846
313	309	Cytoskeletal protein	ACTA1; ACTA2; ACTB; ACTC1; ACTG1; ACTG2; FKSG30; POTEE; POTEF; POTEI	ACTA1; ACTA2; ACTB; ACTC1; ACTG1; ACTG2; FKSG30; POTE2; POTEF; POTEI		actin, alpha skeletal muscle	P68133; P62736; P60709; P68032; P63261; P63267; Q9BYX7; Q6S8J3; A5A3E0; P0CG38	http://www.phosphosite.org/proteinAction.do?id=4106&showAllSites=true	42; 42; 42; 42; 42; 42; 42; 121; 121; 121		AVFPSIVGRPR	2	599.856	12816	12631									13014	12766	12562	12432	12017	11924	9043	8852	8889	8698	43.5203	43.1572	43.0412	43.1158	43.272	43.1527	45.5073	45.432	45.4458	45.3585	2.032	1.904
314	310	Cytoskeletal protein	ACTA1; ACTA2; ACTB; ACTC1; ACTG1; ACTG2; FKSG30; POTEE; POTEF; POTEI	ACTA1; ACTA2; ACTB; ACTC1; ACTG1; ACTG2; FKSG30; POTE2; POTEF; POTEI		actin, alpha skeletal muscle	P68133; P62736; P60709; P68032; P63261; P63267; Q9BYX7; Q6S8J3; A5A3E0; P0CG38	http://www.phosphosite.org/proteinAction.do?id=4106&showAllSites=true	42; 42; 42; 42; 42; 42; 42; 121; 121; 121		AVFPSIVGRPR	3	400.24				12325				8775			12950	12787	12583	12325	12017	11924	9080	8775	8931	8719	43.4637	43.2148	43.0965	43.1158	43.272	43.1527	45.4357	45.432	45.5968	45.4333				1.359
315	311	Cytoskeletal protein	ACTA1; ACTA2; ACTB; ACTBL2; ACTC1; ACTG1; ACTG2	ACTA1; ACTA2; ACTB; ACTBL2; ACTC1; ACTG1; ACTG2		actin, alpha skeletal muscle	P68133; P62736; P60709; Q562R1; P68032; P63261; P63267	http://www.phosphosite.org/proteinAction.do?id=4106&showAllSites=true	42; 42; 42; 42; 42; 42; 42		DLTDYLM#K	2	507.744	15171	15043	14818	14636	14156	14081					15188	15082	14859	14636	14196	14101	11134	10839	10884	10630	49.457	49.453	49.2923	49.2708	49.3795	49.2765	52.1647	52.251	52.2463	52.2283	2.012	2.004	2.325	1.93	2.058	2.259
316	312	Cytoskeletal protein	ACTA1; ACTA2; ACTB; ACTBL2; ACTC1; ACTG1; ACTG2	ACTA1; ACTA2; ACTB; ACTBL2; ACTC1; ACTG1; ACTG2		actin, alpha skeletal muscle	P68133; P62736; P60709; Q562R1; P68032; P63261; P63267	http://www.phosphosite.org/proteinAction.do?id=4106&showAllSites=true	42; 42; 42; 42; 42; 42; 42		DLTDYLMK	2	499.747			17918	17723							18313	18119	17918	17742	17172	17114					57.7447	57.563	57.4213	57.4537	57.4597	57.4785							2.237	2.122
317	313	Cytoskeletal protein	ACTA1; ACTA2; ACTB; ACTC1; ACTG1; ACTG2	ACTA1; ACTA2; ACTB; ACTC1; ACTG1; ACTG2		actin, alpha skeletal muscle	P68133; P62736; P60709; P68032; P63261; P63267	http://www.phosphosite.org/proteinAction.do?id=4106&showAllSites=true	42; 42; 42; 42; 42; 42		DSYVGDEAQSK	2	599.765			6302	6135	5914		3710	3643	3616	3635	6424	6386	6265	6135	5926	5875	3728	3656	3616	3653	25.7413	25.7188	25.468	25.4665	25.5657	25.5523	26.4247	26.386	26.3398	26.4933			3.153	3.36	2.884
318	314	Cytoskeletal protein	ACTA1; ACTA2; ACTB; ACTC1; ACTG1; ACTG2	ACTA1; ACTA2; ACTB; ACTC1; ACTG1; ACTG2		actin, alpha skeletal muscle	P68133; P62736; P60709; P68032; P63261; P63267	http://www.phosphosite.org/proteinAction.do?id=4106&showAllSites=true	42; 42; 42; 42; 42; 42		DSYVGDEAQSK	2	599.765			6230								6424	6386	6265	6135	5926	5875	3728	3656	3616	3653	25.7413	25.7188	25.468	25.4665	25.5657	25.5523	26.4247	26.386	26.3398	26.4933			3.13
319	315	Cytoskeletal protein	ACTA1; ACTA2; ACTB; ACTC1; ACTG1; ACTG2	ACTA1; ACTA2; ACTB; ACTC1; ACTG1; ACTG2		actin, alpha skeletal muscle	P68133; P62736; P60709; P68032; P63261; P63267	http://www.phosphosite.org/proteinAction.do?id=4106&showAllSites=true	42; 42; 42; 42; 42; 42		DSYVGDEAQSKR	2	677.815	5654	5572	5497	5404	5170	5161	3251	3199	3156	3190	5659	5587	5497	5442	5169	5170	3255	3195	3156	3191	23.4988	23.3837	23.3257	23.334	23.2843	23.4138	24.8092	24.7587	24.74	24.838	2.658	2.305	2.918	2.851	3.08	3.379
320	316	Cytoskeletal protein	ACTA1; ACTA2; ACTB; ACTC1; ACTG1; ACTG2	ACTA1; ACTA2; ACTB; ACTC1; ACTG1; ACTG2		actin, alpha skeletal muscle	P68133; P62736; P60709; P68032; P63261; P63267	http://www.phosphosite.org/proteinAction.do?id=4106&showAllSites=true	42; 42; 42; 42; 42; 42		DSYVGDEAQSKR	3	452.213		5568	5491		5151	5150	3257	3198	3158	3187	5675	5587	5491	5442	5169	5178	3255	3195	3158	3191	23.5462	23.3837	23.3257	23.334	23.2843	23.4408	24.8092	24.7587	24.74	24.838		2.061	2.188		2.062	2.048
321	317	Cytoskeletal protein	ACTA1; ACTA2; ACTB; ACTC1; ACTG1; ACTG2	ACTA1; ACTA2; ACTB; ACTC1; ACTG1; ACTG2		actin, alpha skeletal muscle	P68133; P62736; P60709; P68032; P63261; P63267	http://www.phosphosite.org/proteinAction.do?id=4106&showAllSites=true	42; 42; 42; 42; 42; 42		EITALAPSTM#K	2	589.31	9647	9557	9395	9259	8960	8862					9703	9594	9436	9333	9014	8921	6347	6159	6201	6094	34.8063	34.6383	34.4582	34.5095	34.7333	34.5822	35.894	35.872	35.9765	35.7935	2.162	2.642	2.752	2.611	2.439	2.382
322	318	Cytoskeletal protein	ACTA1; ACTA2; ACTB; ACTC1; ACTG1; ACTG2	ACTA1; ACTA2; ACTB; ACTC1; ACTG1; ACTG2		actin, alpha skeletal muscle	P68133; P62736; P60709; P68032; P63261; P63267	http://www.phosphosite.org/proteinAction.do?id=4106&showAllSites=true	42; 42; 42; 42; 42; 42		EITALAPSTM#K	2	589.31			9598	9596							9703	9594	9436	9333	9014	8921	6347	6159	6201	6094	34.8063	34.6383	34.4582	34.5095	34.7333	34.5822	35.894	35.872	35.9765	35.7935			2.054	1.983
323	319	Cytoskeletal protein	ACTA1; ACTA2; ACTB; ACTC1; ACTG1; ACTG2	ACTA1; ACTA2; ACTB; ACTC1; ACTG1; ACTG2		actin, alpha skeletal muscle	P68133; P62736; P60709; P68032; P63261; P63267	http://www.phosphosite.org/proteinAction.do?id=4106&showAllSites=true	42; 42; 42; 42; 42; 42		EITALAPSTMK	2	581.313	12073	11951	11724	11593	11187	11129	8388	8141	8228	8049	12092	11969	11762	11630	11222	11160	8388	8180	8242	8068	41.1565	40.9903	40.8457	40.8712	41.0173	40.9638	43.1882	43.161	43.1872	43.1077	2.64	2.816	2.522	2.965	2.488	3.011
324	320	Cytoskeletal protein	ACTA1; ACTA2; ACTB; ACTC1; ACTG1; ACTG2; FKSG30; POTEE; POTEF; POTEI	ACTA1; ACTA2; ACTB; ACTC1; ACTG1; ACTG2; FKSG30; POTE2; POTEF; POTEI		actin, alpha skeletal muscle	P68133; P62736; P60709; P68032; P63261; P63267; Q9BYX7; Q6S8J3; A5A3E0; P0CG38	http://www.phosphosite.org/proteinAction.do?id=4106&showAllSites=true	42; 42; 42; 42; 42; 42; 42; 121; 121; 121		FPSIVGRPR	2	514.804	13031	12851									13031	12766	12583	12453	12017	11944					43.5203	43.1572	43.0965	43.1722	43.272	43.2073					2.479	2.29
325	321	Cytoskeletal protein	ACTA1; ACTA2; ACTB; ACTC1; ACTG1; ACTG2; FKSG30; POTEE; POTEF; POTEI	ACTA1; ACTA2; ACTB; ACTC1; ACTG1; ACTG2; FKSG30; POTE2; POTEF; POTEI		actin, alpha skeletal muscle	P68133; P62736; P60709; P68032; P63261; P63267; Q9BYX7; Q6S8J3; A5A3E0; P0CG38	http://www.phosphosite.org/proteinAction.do?id=4106&showAllSites=true	42; 42; 42; 42; 42; 42; 42; 121; 121; 121		FPSIVGRPR	2	514.804		12648									13031	12766	12583	12453	12017	11944					43.5203	43.1572	43.0965	43.1722	43.272	43.2073						2.239
326	322	Cytoskeletal protein	ACTA1; ACTC1	ACTA1; ACTC1		actin, alpha skeletal muscle	P68133; P68032	http://www.phosphosite.org/proteinAction.do?id=4106&showAllSites=true	42; 42		GILTLKYPIEHGIITNWDDM#EKIWHHTFYNELR	4	1025.52		21824									22287	21824									68.0895	67.4168										3.501
327	323	Cytoskeletal protein	ACTA1; ACTC1	ACTA1; ACTC1		actin, alpha skeletal muscle	P68133; P68032	http://www.phosphosite.org/proteinAction.do?id=4106&showAllSites=true	42; 42		GILTLKYPIEHGIITNWDDMEKIWHHTFYNELR	4	1021.52	25893										25907	25480									77.5755	76.9877									3.547
328	324	Cytoskeletal protein	ACTA1; ACTC1	ACTA1; ACTC1		actin, alpha skeletal muscle	P68133; P68032	http://www.phosphosite.org/proteinAction.do?id=4106&showAllSites=true	42; 42		GILTLKYPIEHGIITNWDDMEKIWHHTFYNELR	5	817.418	25887	25544									25970	25480	25422	26068							77.7408	76.9877	76.5153	78.9673							3.741	3.789
329	325	Cytoskeletal protein	ACTA1; ACTC1	ACTA1; ACTC1		actin, alpha skeletal muscle	P68133; P68032	http://www.phosphosite.org/proteinAction.do?id=4106&showAllSites=true	42; 42		GILTLKYPIEHGIITNWDDMEKIWHHTFYNELR	5	817.418	25706										25970	25480	25422	26068							77.7408	76.9877	76.5153	78.9673							3.424
330	326	Cytoskeletal protein	ACTA1; ACTA2; ACTB; ACTBL2; ACTC1; ACTG1; ACTG2	ACTA1; ACTA2; ACTB; ACTBL2; ACTC1; ACTG1; ACTG2		actin, alpha skeletal muscle	P68133; P62736; P60709; Q562R1; P68032; P63261; P63267	http://www.phosphosite.org/proteinAction.do?id=4106&showAllSites=true	42; 42; 42; 42; 42; 42; 42		HQGVM#VGM#GQK	2	602.284			4354	3234	3069	3045					3413	3376	3344	3234	3102	3101	2391	2354	2312	2375	16.7603	16.6802	16.5014	16.592	16.5676	16.6233	22.1518	22.1035	22.0738	22.2258			2.225	2.361	2.318	1.887
331	327	Cytoskeletal protein	ACTA1; ACTA2; ACTB; ACTBL2; ACTC1; ACTG1; ACTG2	ACTA1; ACTA2; ACTB; ACTBL2; ACTC1; ACTG1; ACTG2		actin, alpha skeletal muscle	P68133; P62736; P60709; Q562R1; P68032; P63261; P63267	http://www.phosphosite.org/proteinAction.do?id=4106&showAllSites=true	42; 42; 42; 42; 42; 42; 42		HQGVM#VGM#GQK	2	602.284					4095	3186					3413	3376	3344	3234	3102	3101	2391	2354	2312	2375	16.7603	16.6802	16.5014	16.592	16.5676	16.6233	22.1518	22.1035	22.0738	22.2258					1.921	1.835
332	328	Cytoskeletal protein	ACTA1; ACTA2; ACTB; ACTBL2; ACTC1; ACTG1; ACTG2	ACTA1; ACTA2; ACTB; ACTBL2; ACTC1; ACTG1; ACTG2		actin, alpha skeletal muscle	P68133; P62736; P60709; Q562R1; P68032; P63261; P63267	http://www.phosphosite.org/proteinAction.do?id=4106&showAllSites=true	42; 42; 42; 42; 42; 42; 42		HQGVM#VGM#GQK	2	602.284						4046					3413	3376	3344	3234	3102	3101	2391	2354	2312	2375	16.7603	16.6802	16.5014	16.592	16.5676	16.6233	22.1518	22.1035	22.0738	22.2258						1.399
333	329	Cytoskeletal protein	ACTA1; ACTA2; ACTB; ACTBL2; ACTC1; ACTG1; ACTG2	ACTA1; ACTA2; ACTB; ACTBL2; ACTC1; ACTG1; ACTG2		actin, alpha skeletal muscle	P68133; P62736; P60709; Q562R1; P68032; P63261; P63267	http://www.phosphosite.org/proteinAction.do?id=4106&showAllSites=true	42; 42; 42; 42; 42; 42; 42		HQGVM#VGM#GQK	3	401.858		3318	3265			3147					3453	3376	3265	3291	3118	3083	2394	2585	2311	2375	16.888	16.6802	16.4466	16.5322	16.6285	16.5489	22.1518	22.7887	22.0738	22.2258		2.846	2.727			2.796
334	330	Cytoskeletal protein	ACTA1; ACTA2; ACTB; ACTBL2; ACTC1; ACTG1; ACTG2	ACTA1; ACTA2; ACTB; ACTBL2; ACTC1; ACTG1; ACTG2		actin, alpha skeletal muscle	P68133; P62736; P60709; Q562R1; P68032; P63261; P63267	http://www.phosphosite.org/proteinAction.do?id=4106&showAllSites=true	42; 42; 42; 42; 42; 42; 42		HQGVM#VGM#GQK	3	401.858			5531								3453	3376	3265	3291	3118	3083	2394	2585	2311	2375	16.888	16.6802	16.4466	16.5322	16.6285	16.5489	22.1518	22.7887	22.0738	22.2258			2.202
335	331	Cytoskeletal protein	ACTA1; ACTA2; ACTB; ACTBL2; ACTC1; ACTG1; ACTG2	ACTA1; ACTA2; ACTB; ACTBL2; ACTC1; ACTG1; ACTG2		actin, alpha skeletal muscle	P68133; P62736; P60709; Q562R1; P68032; P63261; P63267	http://www.phosphosite.org/proteinAction.do?id=4106&showAllSites=true	42; 42; 42; 42; 42; 42; 42		HQGVM#VGMGQK	2	594.287	5678	5552	5474	5385	5132	5134					5706	5587	5511	5385	5169	5170	3365	3321	3316	3317	23.6352	23.3837	23.2897	23.2683	23.2843	23.4138	25.1945	25.1747	25.2022	25.2507	2.696	2.374	2.356	2.584	2.921	2.91
336	332	Cytoskeletal protein	ACTA1; ACTA2; ACTB; ACTBL2; ACTC1; ACTG1; ACTG2	ACTA1; ACTA2; ACTB; ACTBL2; ACTC1; ACTG1; ACTG2		actin, alpha skeletal muscle	P68133; P62736; P60709; Q562R1; P68032; P63261; P63267	http://www.phosphosite.org/proteinAction.do?id=4106&showAllSites=true	42; 42; 42; 42; 42; 42; 42		HQGVM#VGMGQK	2	594.287			5832								5706	5587	5511	5385	5169	5170	3365	3321	3316	3317	23.6352	23.3837	23.2897	23.2683	23.2843	23.4138	25.1945	25.1747	25.2022	25.2507			1.862
337	333	Cytoskeletal protein	ACTA1; ACTA2; ACTB; ACTBL2; ACTC1; ACTG1; ACTG2	ACTA1; ACTA2; ACTB; ACTBL2; ACTC1; ACTG1; ACTG2		actin, alpha skeletal muscle	P68133; P62736; P60709; Q562R1; P68032; P63261; P63267	http://www.phosphosite.org/proteinAction.do?id=4106&showAllSites=true	42; 42; 42; 42; 42; 42; 42		HQGVM#VGMGQK	3	396.527	5660	5546	5486	5399	5150	5149					5706	5587	5486	5431	5183	5190					23.6352	23.3837	23.2897	23.2998	23.3273	23.4787					3.463	3.393	3.762	3.169	4.056	3.653
338	334	Cytoskeletal protein	ACTA1; ACTA2; ACTB; ACTBL2; ACTC1; ACTG1; ACTG2	ACTA1; ACTA2; ACTB; ACTBL2; ACTC1; ACTG1; ACTG2		actin, alpha skeletal muscle	P68133; P62736; P60709; Q562R1; P68032; P63261; P63267	http://www.phosphosite.org/proteinAction.do?id=4106&showAllSites=true	42; 42; 42; 42; 42; 42; 42		HQGVM#VGMGQK	3	396.527	5842	5725			5327						5706	5587	5486	5431	5183	5190					23.6352	23.3837	23.2897	23.2998	23.3273	23.4787					2.256	1.933			2.388
339	335	Cytoskeletal protein	ACTA1; ACTA2; ACTB; ACTBL2; ACTC1; ACTG1; ACTG2	ACTA1; ACTA2; ACTB; ACTBL2; ACTC1; ACTG1; ACTG2		actin, alpha skeletal muscle	P68133; P62736; P60709; Q562R1; P68032; P63261; P63267	http://www.phosphosite.org/proteinAction.do?id=4106&showAllSites=true	42; 42; 42; 42; 42; 42; 42		HQGVM#VGMGQK	3	396.527		7060									5706	5587	5486	5431	5183	5190					23.6352	23.3837	23.2897	23.2998	23.3273	23.4787						1.846
340	336	Cytoskeletal protein	ACTA1; ACTA2; ACTB; ACTBL2; ACTC1; ACTG1; ACTG2	ACTA1; ACTA2; ACTB; ACTBL2; ACTC1; ACTG1; ACTG2		actin, alpha skeletal muscle	P68133; P62736; P60709; Q562R1; P68032; P63261; P63267	http://www.phosphosite.org/proteinAction.do?id=4106&showAllSites=true	42; 42; 42; 42; 42; 42; 42		HQGVMVGM#GQK	2	594.287	4470	4350	4319	4237	4041	4007																									2.524	2.836	2.539	2.744	2.483	2.479
341	337	Cytoskeletal protein	ACTA1; ACTA2; ACTB; ACTBL2; ACTC1; ACTG1; ACTG2	ACTA1; ACTA2; ACTB; ACTBL2; ACTC1; ACTG1; ACTG2		actin, alpha skeletal muscle	P68133; P62736; P60709; Q562R1; P68032; P63261; P63267	http://www.phosphosite.org/proteinAction.do?id=4106&showAllSites=true	42; 42; 42; 42; 42; 42; 42		HQGVMVGM#GQK	2	594.287			6978																														1.722
342	338	Cytoskeletal protein	ACTA1; ACTA2; ACTB; ACTBL2; ACTC1; ACTG1; ACTG2	ACTA1; ACTA2; ACTB; ACTBL2; ACTC1; ACTG1; ACTG2		actin, alpha skeletal muscle	P68133; P62736; P60709; Q562R1; P68032; P63261; P63267	http://www.phosphosite.org/proteinAction.do?id=4106&showAllSites=true	42; 42; 42; 42; 42; 42; 42		HQGVMVGM#GQK	3	396.527			4318	4231	4039	4010											2811	2753	2710	2739							23.372	23.3255	23.2827	23.384			3.508	2.907	3.513	2.542
343	339	Cytoskeletal protein	ACTA1; ACTA2; ACTB; ACTBL2; ACTC1; ACTG1; ACTG2	ACTA1; ACTA2; ACTB; ACTBL2; ACTC1; ACTG1; ACTG2		actin, alpha skeletal muscle	P68133; P62736; P60709; Q562R1; P68032; P63261; P63267	http://www.phosphosite.org/proteinAction.do?id=4106&showAllSites=true	42; 42; 42; 42; 42; 42; 42		HQGVMVGM#GQK	3	396.527						4181											2811	2753	2710	2739							23.372	23.3255	23.2827	23.384						2.463
344	340	Cytoskeletal protein	ACTA1; ACTA2; ACTB; ACTBL2; ACTC1; ACTG1; ACTG2	ACTA1; ACTA2; ACTB; ACTBL2; ACTC1; ACTG1; ACTG2		actin, alpha skeletal muscle	P68133; P62736; P60709; Q562R1; P68032; P63261; P63267	http://www.phosphosite.org/proteinAction.do?id=4106&showAllSites=true	42; 42; 42; 42; 42; 42; 42		HQGVMVGMGQK	2	586.289	7107	7027	6906	6799	6519	6513	4222	4126	4149	4124	7137	7056	6969	6848	6555	6569	4222	4146	4169	4144	27.7917	27.6502	27.5763	27.514	27.5632	27.7148	28.352	28.2695	28.3038	28.384	3.061	2.892	2.436	2.547	2.594	2.653
345	341	Cytoskeletal protein	ACTA1; ACTA2; ACTB; ACTBL2; ACTC1; ACTG1; ACTG2	ACTA1; ACTA2; ACTB; ACTBL2; ACTC1; ACTG1; ACTG2		actin, alpha skeletal muscle	P68133; P62736; P60709; Q562R1; P68032; P63261; P63267	http://www.phosphosite.org/proteinAction.do?id=4106&showAllSites=true	42; 42; 42; 42; 42; 42; 42		HQGVMVGMGQK	3	391.195	7105	7026	6916	6806	6517	6535	4242	4127	4170	4125	7137	7056	6953	6860	6555	6569	4242	4146	4169	4144	27.7917	27.6502	27.5307	27.5493	27.5632	27.7148	28.352	28.2695	28.3038	28.384	3.018	3.649	3.505	3.315	3.198	3.461
346	342	Cytoskeletal protein	ACTA1; ACTA2; ACTB; ACTBL2; ACTC1; ACTG1; ACTG2	ACTA1; ACTA2; ACTB; ACTBL2; ACTC1; ACTG1; ACTG2		actin, alpha skeletal muscle	P68133; P62736; P60709; Q562R1; P68032; P63261; P63267	http://www.phosphosite.org/proteinAction.do?id=4106&showAllSites=true	42; 42; 42; 42; 42; 42; 42		IIAPPERK	2	462.287	5728	5616	5559	5481	5203	5212	3449	3386	3380	3382	5747	5648	5568	5481	5234	5228	3449	3384	3379	3380	23.7495	23.5632	23.4527	23.4775	23.4728	23.5848	25.4805	25.3908	25.4388	25.4865	2.015	1.9	1.884	2.018	1.877	1.614
347	343	Cytoskeletal protein	ACTA1; ACTA2; ACTB; ACTBL2; ACTC1; ACTG1; ACTG2	ACTA1; ACTA2; ACTB; ACTBL2; ACTC1; ACTG1; ACTG2		actin, alpha skeletal muscle	P68133; P62736; P60709; Q562R1; P68032; P63261; P63267	http://www.phosphosite.org/proteinAction.do?id=4106&showAllSites=true	42; 42; 42; 42; 42; 42; 42		IIAPPERK	3	308.527	5710	5593		5446			3446	3368	3361	3361	5747	5631	5568	5446	5234	5246	3465	3384	3361	3380	23.7495	23.5148	23.4527	23.4775	23.4728	23.6353	25.4805	25.3908	25.4388	25.4865	1.925	1.988		1.617
348	344	Cytoskeletal protein	ACTA1; ACTB; ACTC1; ACTG1; FKSG30; POTEE; POTEF; POTEI; POTEJ; POTEM	ACTA1; ACTB; ACTC1; ACTG1; FKSG30; POTE2; POTEF; POTEI; POTEJ; POTEM iso5		actin, alpha skeletal muscle	P68133; P60709; P68032; P63261; Q9BYX7; Q6S8J3; A5A3E0; P0CG38; P0CG39; AAX82255	http://www.phosphosite.org/proteinAction.do?id=4106&showAllSites=true	42; 42; 42; 42; 42; 121; 121; 121; 117; 12		IWHHTFYNEL	2	680.328	14711						10258	10076	10070	9878	14711	14396	14182	13995	13494	13496	10293	10069	10070	9895	48.1567	47.564	47.4733	47.3828	47.4065	47.601	49.5287	49.6347	49.5872	49.6707	2.468
349	345	Cytoskeletal protein	ACTA1; ACTB; ACTC1; ACTG1; FKSG30; POTEE; POTEF; POTEI; POTEJ; POTEM	ACTA1; ACTB; ACTC1; ACTG1; FKSG30; POTE2; POTEF; POTEI; POTEJ; POTEM iso5		actin, alpha skeletal muscle	P68133; P60709; P68032; P63261; Q9BYX7; Q6S8J3; A5A3E0; P0CG38; P0CG39; AAX82255	http://www.phosphosite.org/proteinAction.do?id=4106&showAllSites=true	42; 42; 42; 42; 42; 121; 121; 121; 117; 12		IWHHTFYNELR	2	758.378	11730	11443	11150	10995	10848	10717	7700	7567	7565	7438	11781	11490	11196	11190	10781	10576	7700	7587	7622	7478	40.3242	39.723	39.2853	39.246	39.7602	39.3205	40.942	41.0423	40.9752	40.9607	3.441	3.742	3.588	3.374	3.441	3.459
350	346	Cytoskeletal protein	ACTA1; ACTB; ACTC1; ACTG1; FKSG30; POTEE; POTEF; POTEI; POTEJ; POTEM	ACTA1; ACTB; ACTC1; ACTG1; FKSG30; POTE2; POTEF; POTEI; POTEJ; POTEM iso5		actin, alpha skeletal muscle	P68133; P60709; P68032; P63261; Q9BYX7; Q6S8J3; A5A3E0; P0CG38; P0CG39; AAX82255	http://www.phosphosite.org/proteinAction.do?id=4106&showAllSites=true	42; 42; 42; 42; 42; 121; 121; 121; 117; 12		IWHHTFYNELR	2	758.378			11336	11190	10649	10910					11781	11490	11196	11190	10781	10576	7700	7587	7622	7478	40.3242	39.723	39.2853	39.246	39.7602	39.3205	40.942	41.0423	40.9752	40.9607			3.339	3.174	2.929	3.185
351	347	Cytoskeletal protein	ACTA1; ACTB; ACTC1; ACTG1; FKSG30; POTEE; POTEF; POTEI; POTEJ; POTEM	ACTA1; ACTB; ACTC1; ACTG1; FKSG30; POTE2; POTEF; POTEI; POTEJ; POTEM iso5		actin, alpha skeletal muscle	P68133; P60709; P68032; P63261; Q9BYX7; Q6S8J3; A5A3E0; P0CG38; P0CG39; AAX82255	http://www.phosphosite.org/proteinAction.do?id=4106&showAllSites=true	42; 42; 42; 42; 42; 121; 121; 121; 117; 12		IWHHTFYNELR	2	758.378						10534					11781	11490	11196	11190	10781	10576	7700	7587	7622	7478	40.3242	39.723	39.2853	39.246	39.7602	39.3205	40.942	41.0423	40.9752	40.9607						3.146
352	348	Cytoskeletal protein	ACTA1; ACTB; ACTC1; ACTG1; FKSG30; POTEE; POTEF; POTEI; POTEJ; POTEM	ACTA1; ACTB; ACTC1; ACTG1; FKSG30; POTE2; POTEF; POTEI; POTEJ; POTEM iso5		actin, alpha skeletal muscle	P68133; P60709; P68032; P63261; Q9BYX7; Q6S8J3; A5A3E0; P0CG38; P0CG39; AAX82255	http://www.phosphosite.org/proteinAction.do?id=4106&showAllSites=true	42; 42; 42; 42; 42; 121; 121; 121; 117; 12		IWHHTFYNELR	2	758.378						10514					11781	11490	11196	11190	10781	10576	7700	7587	7622	7478	40.3242	39.723	39.2853	39.246	39.7602	39.3205	40.942	41.0423	40.9752	40.9607						2.786
353	349	Cytoskeletal protein	ACTA1; ACTB; ACTC1; ACTG1; FKSG30; POTEE; POTEF; POTEI; POTEJ; POTEM	ACTA1; ACTB; ACTC1; ACTG1; FKSG30; POTE2; POTEF; POTEI; POTEJ; POTEM iso5		actin, alpha skeletal muscle	P68133; P60709; P68032; P63261; Q9BYX7; Q6S8J3; A5A3E0; P0CG38; P0CG39; AAX82255	http://www.phosphosite.org/proteinAction.do?id=4106&showAllSites=true	42; 42; 42; 42; 42; 121; 121; 121; 117; 12		IWHHTFYNELR	3	505.921	11698	11428	11158	11176	10844	10679	7677	7546	7545	7609	11781	11490	11364	11063	10760	10699	7883	7587	7622	7478	40.3242	39.723	39.3385	39.3	39.7063	39.6548	40.942	41.0423	40.9752	40.9607	3.784	3.835	4.08	3.992	4.162	3.716
354	350	Cytoskeletal protein	ACTA1; ACTB; ACTC1; ACTG1; FKSG30; POTEE; POTEF; POTEI; POTEJ; POTEM	ACTA1; ACTB; ACTC1; ACTG1; FKSG30; POTE2; POTEF; POTEI; POTEJ; POTEM iso5		actin, alpha skeletal muscle	P68133; P60709; P68032; P63261; Q9BYX7; Q6S8J3; A5A3E0; P0CG38; P0CG39; AAX82255	http://www.phosphosite.org/proteinAction.do?id=4106&showAllSites=true	42; 42; 42; 42; 42; 121; 121; 121; 117; 12		IWHHTFYNELR	3	505.921	11910		11364	10967	10643	10865	7883		7753	7418	11781	11490	11364	11063	10760	10699	7883	7587	7622	7478	40.3242	39.723	39.3385	39.3	39.7063	39.6548	40.942	41.0423	40.9752	40.9607	2.116		3.556	3.548	2.918	3.71
355	351	Cytoskeletal protein	ACTA1; ACTB; ACTC1; ACTG1; FKSG30; POTEE; POTEF; POTEI; POTEJ; POTEM	ACTA1; ACTB; ACTC1; ACTG1; FKSG30; POTE2; POTEF; POTEI; POTEJ; POTEM iso5		actin, alpha skeletal muscle	P68133; P60709; P68032; P63261; Q9BYX7; Q6S8J3; A5A3E0; P0CG38; P0CG39; AAX82255	http://www.phosphosite.org/proteinAction.do?id=4106&showAllSites=true	42; 42; 42; 42; 42; 121; 121; 121; 117; 12		IWHHTFYNELR	3	505.921				11382		10491					11781	11490	11364	11063	10760	10699	7883	7587	7622	7478	40.3242	39.723	39.3385	39.3	39.7063	39.6548	40.942	41.0423	40.9752	40.9607				2.212		3.38
356	352	Cytoskeletal protein	ACTA1; ACTA2; ACTB; ACTBL2; ACTC1; ACTG1; ACTG2	ACTA1; ACTA2; ACTB; ACTBL2; ACTC1; ACTG1; ACTG2		actin, alpha skeletal muscle	P68133; P62736; P60709; Q562R1; P68032; P63261; P63267	http://www.phosphosite.org/proteinAction.do?id=4106&showAllSites=true	42; 42; 42; 42; 42; 42; 42		KIIAPPERK	3	351.226			4491								4757	4552	4491	4437	4237	4232					20.8855	20.3702	20.1815	20.2312	20.426	20.4475							2.117
357	353	Cytoskeletal protein	ACTA1; ACTA2; ACTB; ACTBL2; ACTC1; ACTG1; ACTG2	ACTA1; ACTA2; ACTB; ACTBL2; ACTC1; ACTG1; ACTG2		actin, alpha skeletal muscle	P68133; P62736; P60709; Q562R1; P68032; P63261; P63267	http://www.phosphosite.org/proteinAction.do?id=4106&showAllSites=true	42; 42; 42; 42; 42; 42; 42		KYSVWIGGSILA	2	647.364	21044	20789	20624	20429	19825	19774	16442	15936	16078	15569	21043	20806	20663	20468	19883	19807	16442	15963	16131	15600	64.8985	64.654	64.4647	64.479	64.5163	64.5435	67.8748	68.0212	68.022	67.9718	2.882	3.303	2.808	3.274	2.894	2.821
358	354	Cytoskeletal protein	ACTA1; ACTA2; ACTB; ACTC1; ACTG1; ACTG2; FKSG30; POTEE; POTEF; POTEI	ACTA1; ACTA2; ACTB; ACTC1; ACTG1; ACTG2; FKSG30; POTE2; POTEF; POTEI		actin, alpha skeletal muscle	P68133; P62736; P60709; P68032; P63261; P63267; Q9BYX7; Q6S8J3; A5A3E0; P0CG38	http://www.phosphosite.org/proteinAction.do?id=4106&showAllSites=true	42; 42; 42; 42; 42; 42; 42; 121; 121; 121		PSIVGRPR	2	441.269		12788									12971	12788	12583	12432	12017	11944					43.5203	43.2148	43.0965	43.1158	43.272	43.2073						1.764
359	355	Cytoskeletal protein	ACTA1; ACTA2; ACTB; ACTC1; ACTG1; ACTG2; POTEE; POTEF; POTEI	ACTA1; ACTA2; ACTB; ACTC1; ACTG1; ACTG2; POTE2; POTEF; POTEI		actin, alpha skeletal muscle	P68133; P62736; P60709; P68032; P63261; P63267; Q6S8J3; A5A3E0; P0CG38	http://www.phosphosite.org/proteinAction.do?id=4106&showAllSites=true	42; 42; 42; 42; 42; 42; 121; 121; 121		RAVFPSIVGRPR	3	452.274	11003	10735									11074	10800	10794	10685	10270	10191					38.4858	37.868	38.191	38.2692	38.3092	38.219					3.069	2.098
360	356	Cytoskeletal protein	ACTA1; ACTA2; ACTB; ACTC1; ACTG1; ACTG2	ACTA1; ACTA2; ACTB; ACTC1; ACTG1; ACTG2		actin, alpha skeletal muscle	P68133; P62736; P60709; P68032; P63261; P63267	http://www.phosphosite.org/proteinAction.do?id=4106&showAllSites=true	42; 42; 42; 42; 42; 42		SGGTTM#YPGIADR	2	671.309			9266																														2.456
361	357	Cytoskeletal protein	ACTA1; ACTA2; ACTB; ACTBL2; ACTC1; ACTG1; ACTG2; FKSG30; POTEE; POTEF; POTEI; POTEJ	ACTA1; ACTA2; ACTB; ACTBL2; ACTC1; ACTG1; ACTG2; FKSG30; POTE2; POTEF; POTEI; POTEJ		actin, alpha skeletal muscle	P68133; P62736; P60709; Q562R1; P68032; P63261; P63267; Q9BYX7; Q6S8J3; A5A3E0; P0CG38; P0CG39	http://www.phosphosite.org/proteinAction.do?id=4106&showAllSites=true	42; 42; 42; 42; 42; 42; 42; 42; 121; 121; 121; 117		SYELPDGQV	2	504.238			14412		13751	13704	10658		10448		14768	14647	14443	14282	13794	13704	10658	10405	10464	10210	48.3272	48.2522	48.175	48.156	48.2687	48.2292	50.7642	50.7908	50.8482	50.7785			2.402		2.426	2.426
362	358	Cytoskeletal protein	ACTA1; ACTA2; ACTB; ACTBL2; ACTC1; ACTG1; ACTG2; FKSG30; POTEE; POTEF	ACTA1; ACTA2; ACTB; ACTBL2; ACTC1; ACTG1; ACTG2; FKSG30; POTE2; POTEF		actin, alpha skeletal muscle	P68133; P62736; P60709; Q562R1; P68032; P63261; P63267; Q9BYX7; Q6S8J3; A5A3E0	http://www.phosphosite.org/proteinAction.do?id=4106&showAllSites=true	42; 42; 42; 42; 42; 42; 42; 42; 121; 121		SYELPDGQVITIGNER	2	895.95	18634	18452	18205	18163	17494	17396	14637	14183	14306	13881	18691	18518	18316	18117	17587	17464	14637	14220	14304	13920	58.7323	58.6455	58.4572	58.4378	58.5808	58.3988	62.689	62.804	62.6955	62.7883	3.736	3.352	4.272	3.868	3.737	2.761
363	359	Cytoskeletal protein	ACTA1; ACTA2; ACTB; ACTBL2; ACTC1; ACTG1; ACTG2; FKSG30; POTEE; POTEF	ACTA1; ACTA2; ACTB; ACTBL2; ACTC1; ACTG1; ACTG2; FKSG30; POTE2; POTEF		actin, alpha skeletal muscle	P68133; P62736; P60709; Q562R1; P68032; P63261; P63267; Q9BYX7; Q6S8J3; A5A3E0	http://www.phosphosite.org/proteinAction.do?id=4106&showAllSites=true	42; 42; 42; 42; 42; 42; 42; 42; 121; 121		SYELPDGQVITIGNER	2	895.95				17962							18691	18518	18316	18117	17587	17464	14637	14220	14304	13920	58.7323	58.6455	58.4572	58.4378	58.5808	58.3988	62.689	62.804	62.6955	62.7883				3.321
364	360	Cytoskeletal protein	ACTA1; ACTA2; ACTB; ACTBL2; ACTC1; ACTG1; ACTG2; FKSG30; POTEE; POTEF	ACTA1; ACTA2; ACTB; ACTBL2; ACTC1; ACTG1; ACTG2; FKSG30; POTE2; POTEF		actin, alpha skeletal muscle	P68133; P62736; P60709; Q562R1; P68032; P63261; P63267; Q9BYX7; Q6S8J3; A5A3E0	http://www.phosphosite.org/proteinAction.do?id=4106&showAllSites=true	42; 42; 42; 42; 42; 42; 42; 42; 121; 121		SYELPDGQVITIGNER	3	597.635	18696	18524	18277	18077		17472				13937	18712	18518	18295	18096	17567	17464	14610	14241	14304	13937	58.7858	58.6455	58.405	58.3847	58.5242	58.3988	62.568	62.8638	62.6955	62.7883	3.722	4.112	3.907	3.687		3.249
365	361	Cytoskeletal protein	ACTA1; ACTA2; ACTB; ACTBL2; ACTC1; ACTG1; ACTG2	ACTA1; ACTA2; ACTB; ACTBL2; ACTC1; ACTG1; ACTG2		actin, alpha skeletal muscle	P68133; P62736; P60709; Q562R1; P68032; P63261; P63267	http://www.phosphosite.org/proteinAction.do?id=4106&showAllSites=true	42; 42; 42; 42; 42; 42; 42		VAIQAVLSLYASGR	2	724.417	22318																														3.896
366	362	Cytoskeletal protein	ACTA1; ACTA2; ACTC1; ACTG2	ACTA1; ACTA2; ACTC1; ACTG2		actin, alpha skeletal muscle	P68133; P62736; P68032; P63267	http://www.phosphosite.org/proteinAction.do?id=4106&showAllSites=true	42; 42; 42; 42		YPIEHGIITNWDDM#EK	3	659.64	14361	14174		13797	13328	13288					14375	14210	14019	13797	13343	13301	10566	10321	10359	10109	47.2695	47.0587	47.0353	47.0075	46.9847	47.0507	50.4203	50.4995	50.4992	50.4842	3.795	2.859		3.726	3.499	3.436
367	363	Cytoskeletal protein	ACTA1; ACTC1	ACTA1; ACTC1		actin, alpha skeletal muscle	P68133; P68032	http://www.phosphosite.org/proteinAction.do?id=4106&showAllSites=true	42; 42		YPIEHGIITNWDDM#EKIWHHTFYNELR	4	869.165		19054	18951	18643	18012	17949	15109	14901	14811	14355	19489	19169	18881	18638	17965	18086	15198	14766	14811	14445	60.8278	60.3418	59.9263	59.805	59.5502	60.0542	64.2622	64.4615	64.4227	64.4288		3.794	4.466	3.958	4.094	3.673
368	364	Cytoskeletal protein	ACTA1; ACTC1	ACTA1; ACTC1		actin, alpha skeletal muscle	P68133; P68032	http://www.phosphosite.org/proteinAction.do?id=4106&showAllSites=true	42; 42		YPIEHGIITNWDDM#EKIWHHTFYNELR	4	869.165		19112	18842	18581	17955	17934	15129	14687			19489	19169	18881	18638	17965	18086	15198	14766	14811	14445	60.8278	60.3418	59.9263	59.805	59.5502	60.0542	64.2622	64.4615	64.4227	64.4288		3.675	3.544	3.718	3.565	3.638
369	365	Cytoskeletal protein	ACTA1; ACTC1	ACTA1; ACTC1		actin, alpha skeletal muscle	P68133; P68032	http://www.phosphosite.org/proteinAction.do?id=4106&showAllSites=true	42; 42		YPIEHGIITNWDDM#EKIWHHTFYNELR	4	869.165				18801		18114					19489	19169	18881	18638	17965	18086	15198	14766	14811	14445	60.8278	60.3418	59.9263	59.805	59.5502	60.0542	64.2622	64.4615	64.4227	64.4288				3.42		3.086
370	366	Cytoskeletal protein	ACTA1; ACTC1	ACTA1; ACTC1		actin, alpha skeletal muscle	P68133; P68032	http://www.phosphosite.org/proteinAction.do?id=4106&showAllSites=true	42; 42		YPIEHGIITNWDDM#EKIWHHTFYNELR	5	695.533		19024									19531	19024	18881	18617	17965	18107					60.9367	60.2322	59.9263	59.7533	59.5502	60.1085						3.417
371	367	Cytoskeletal protein	ACTA1; ACTA2; ACTC1; ACTG2	ACTA1; ACTA2; ACTC1; ACTG2		actin, alpha skeletal muscle	P68133; P62736; P68032; P63267	http://www.phosphosite.org/proteinAction.do?id=4106&showAllSites=true	42; 42; 42; 42		YPIEHGIITNWDDMEK	3	654.308	16414	16205	15964	15752	15281	15215				11845	16469	16233	15964	15822	15295	15241	12407	12099	12144	11845	52.9003	52.5228	52.3992	52.3248	52.3888	52.408	56.0888	56.2463	56.14	56.1708	3.354	2.661	3.059	2.505	3.678	3.084
372	368	Cytoskeletal protein	ACTA1; ACTC1	ACTA1; ACTC1		actin, alpha skeletal muscle	P68133; P68032	http://www.phosphosite.org/proteinAction.do?id=4106&showAllSites=true	42; 42		YPIEHGIITNWDDMEKIWHHTFYNELR	4	865.166		23122	22997	22805	22110	22074	18964	18321	18548	17936	23630	23114	23126	22902	22237	22215	18964	18336	18588	17994	71.6507	70.7298	70.6897	70.7317	70.6337	70.7325	75.0363	74.9737	75.0248	75.1863		3.915	4.623	4.598	3.504	3.655
373	369	Cytoskeletal protein	ACTA1; ACTC1	ACTA1; ACTC1		actin, alpha skeletal muscle	P68133; P68032	http://www.phosphosite.org/proteinAction.do?id=4106&showAllSites=true	42; 42		YPIEHGIITNWDDMEKIWHHTFYNELR	4	865.166		23105	23007	22793	22068	22047	19154		18508	18092	23630	23114	23126	22902	22237	22215	18964	18336	18588	17994	71.6507	70.7298	70.6897	70.7317	70.6337	70.7325	75.0363	74.9737	75.0248	75.1863		3.615	4.404	4.07	3.307	3.606
374	370	Cytoskeletal protein	ACTA1; ACTC1	ACTA1; ACTC1		actin, alpha skeletal muscle	P68133; P68032	http://www.phosphosite.org/proteinAction.do?id=4106&showAllSites=true	42; 42		YPIEHGIITNWDDMEKIWHHTFYNELR	4	865.166			23051								23630	23114	23126	22902	22237	22215	18964	18336	18588	17994	71.6507	70.7298	70.6897	70.7317	70.6337	70.7325	75.0363	74.9737	75.0248	75.1863			4.237
375	371	Cytoskeletal protein	ACTA1; ACTC1	ACTA1; ACTC1		actin, alpha skeletal muscle	P68133; P68032	http://www.phosphosite.org/proteinAction.do?id=4106&showAllSites=true	42; 42		YPIEHGIITNWDDMEKIWHHTFYNELR	5	692.334										18081							19041	18315	18567	18081							75.0363	74.9133	74.9683	75.1233
376	372	Cytoskeletal protein	ACTA2; ACTB; ACTBL2; ACTC1; ACTG1; ACTG2	ACTA2; ACTB; ACTBL2; ACTC1; ACTG1; ACTG2		actin, aortic smooth muscle	P62736; P60709; Q562R1; P68032; P63261; P63267	http://www.phosphosite.org/proteinAction.do?id=2350507&showAllSites=true	42; 42; 42; 42; 42; 42		IIAPPERKYSVWIGGSILASLSTFQQM#WISK	4	881.476	28262		28096	27754	27088	27120	24413	23479	23858	22977	28235	28131	28115	27773	27105	27120	24413	23436	23855	22907	83.4792	83.8245	83.44	83.4697	83.373	83.411	90.3945	90.263	90.3932	90.3392	3.464		3.834	3.216	4.776	3.419
377	373	Cytoskeletal protein	ACTA2; ACTB; ACTBL2; ACTC1; ACTG1; ACTG2	ACTA2; ACTB; ACTBL2; ACTC1; ACTG1; ACTG2		actin, aortic smooth muscle	P62736; P60709; Q562R1; P68032; P63261; P63267	http://www.phosphosite.org/proteinAction.do?id=2350507&showAllSites=true	42; 42; 42; 42; 42; 42		IIAPPERKYSVWIGGSILASLSTFQQMWISK	4	877.477			28539	28203	27575						28676	28572	28539	28193	27567	27572					84.507	84.8792	84.428	84.4698	84.4583	84.4505							3.733	4.192	3.698
378	374	Cytoskeletal protein	ACTA2; ACTB; ACTBL2; ACTC1; ACTG1; ACTG2	ACTA2; ACTB; ACTBL2; ACTC1; ACTG1; ACTG2		actin, aortic smooth muscle	P62736; P60709; Q562R1; P68032; P63261; P63267	http://www.phosphosite.org/proteinAction.do?id=2350507&showAllSites=true	42; 42; 42; 42; 42; 42		KYSVWIGGSILASLSTFQQM#WISK	3	916.147	28553	28260	28371	28068							28760	28278	28409	28067	27441	27467					84.7048	84.1708	84.1292	84.1668	84.1632	84.2052					4.534	4.477	4.126	4.016
379	375	Cytoskeletal protein	ACTA2; ACTB; ACTBL2; ACTC1; ACTG1; ACTG2	ACTA2; ACTB; ACTBL2; ACTC1; ACTG1; ACTG2		actin, aortic smooth muscle	P62736; P60709; Q562R1; P68032; P63261; P63267	http://www.phosphosite.org/proteinAction.do?id=2350507&showAllSites=true	42; 42; 42; 42; 42; 42		KYSVWIGGSILASLSTFQQMWISK	3	910.816	28973	28685	28807	28442	27856	27826					28970	28656	28820	28458	27868	27822					85.2053	85.0775	85.146	85.1403	85.1955	85.0478					4.261	2.762	4.575	4.035	3.925	3.916
380	376	Cytoskeletal protein	ACTA2; ACTB; ACTBL2; ACTC1; ACTG1; ACTG2; FKSG30; POTEE; POTEF; POTEI; POTEJ	ACTA2; ACTB; ACTBL2; ACTC1; ACTG1; ACTG2; FKSG30; POTE2; POTEF; POTEI; POTEJ		actin, aortic smooth muscle	P62736; P60709; Q562R1; P68032; P63261; P63267; Q9BYX7; Q6S8J3; A5A3E0; P0CG38; P0CG39	http://www.phosphosite.org/proteinAction.do?id=2350507&showAllSites=true	42; 42; 42; 42; 42; 42; 42; 121; 121; 121; 117		SLSTFQQM#WISK	2	736.366		16937																														2.317
381	377	Cytoskeletal protein	ACTA2; ACTB; ACTBL2; ACTC1; ACTG1; ACTG2	ACTA2; ACTB; ACTBL2; ACTC1; ACTG1; ACTG2		actin, aortic smooth muscle	P62736; P60709; Q562R1; P68032; P63261; P63267	http://www.phosphosite.org/proteinAction.do?id=2350507&showAllSites=true	42; 42; 42; 42; 42; 42		YSVWIGGSILASLSTFQQM#WISK	3	873.449			29045	28625	28115						29222	28940	29041	28638	28072	28056					85.8073	85.8338	85.7722	85.654	85.7507	85.7098							5.544	5.063	4.229
382	378	Cytoskeletal protein	ACTA2; ACTC1	ACTA2; ACTC1		actin, aortic smooth muscle	P62736; P68032	http://www.phosphosite.org/proteinAction.do?id=2350507&showAllSites=true	42; 42		YSVWIGGSILASLSTFQQM#WISKQEYDEAGPSIVHR	4	1025.76			28579									28467	28597	28235	27630	27614						84.6238	84.5807	84.5705	84.6048	84.5492							3.644
383	379	Cytoskeletal protein	ACTB; ACTBL2; ACTG1; ERAL1	ACTB; ACTBL2; ACTG1; ERAL1		actin, cytoplasmic 1	P60709; Q562R1; P63261; O75616	http://www.phosphosite.org/proteinAction.do?id=4107&showAllSites=true	42; 42; 42; 48		CDVDIR	2	389.182			6662	6573	6289						6860	6803	6662	6604	6316	6293					27.007	26.9368	26.7453	26.7833	26.8348	26.8435							2.108	2.284	1.669
384	380	Cytoskeletal protein	ACTB; ACTBL2; ACTG1	ACTB; ACTBL2; ACTG1		actin, cytoplasmic 1	P60709; Q562R1; P63261	http://www.phosphosite.org/proteinAction.do?id=4107&showAllSites=true	42; 42; 42		CDVDIRK	2	453.229				4697							4911	4806	4776	4697	4481	4431					21.346	21.1258	21.0288	21.0195	21.1515	21.0707								2.126
385	381	Cytoskeletal protein	ACTB; ACTBL2; ACTG1	ACTB; ACTBL2; ACTG1		actin, cytoplasmic 1	P60709; Q562R1; P63261	http://www.phosphosite.org/proteinAction.do?id=4107&showAllSites=true	42; 42; 42		CDVDIRK	3	302.488				4682							4911	4806	4764	4682	4450	4441					21.346	21.1258	20.9918	21.0195	21.061	21.101								1.711
386	382	Cytoskeletal protein	ACTB; ACTG1	ACTB; ACTG1		actin, cytoplasmic 1	P60709; P63261	http://www.phosphosite.org/proteinAction.do?id=4107&showAllSites=true	42; 42		CPEALFQPSFLGM#ESCGIHETTFNSIM#K	3	1088.49	20467	20284	20077	19857	19302	19219					20497	20302	20138	19890	19302	19271	16524	16047	16215	15663	63.4752	63.3458	63.1498	63.0102	63.1942	63.1423	68.167	68.2683	68.2593	68.16	4.861	3.459	3.456	4.615	3.388	4.463
387	383	Cytoskeletal protein	ACTB; ACTG1	ACTB; ACTG1		actin, cytoplasmic 1	P60709; P63261	http://www.phosphosite.org/proteinAction.do?id=4107&showAllSites=true	42; 42		CPEALFQPSFLGM#ESCGIHETTFNSIM#K	4	816.618		20267				19254					20476	20281	20117	19911	19358	19271					63.4158	63.2962	63.0927	63.063	63.1942	63.1423						3.171				3.53
388	384	Cytoskeletal protein	ACTB; ACTG1	ACTB; ACTG1		actin, cytoplasmic 1	P60709; P63261	http://www.phosphosite.org/proteinAction.do?id=4107&showAllSites=true	42; 42		CPEALFQPSFLGMESCGIHETTFNSIM#K	3	1083.16	22249	22004									22249	22106	21959	21734	21087	20993	18163	17517	17853	17196	67.9853	68.0608	67.7208	67.72	67.5902	67.5625	72.8442	72.5858	72.9382	72.766	3.944	3.583
389	385	Cytoskeletal protein	ACTB; ACTG1	ACTB; ACTG1		actin, cytoplasmic 1	P60709; P63261	http://www.phosphosite.org/proteinAction.do?id=4107&showAllSites=true	42; 42		CPEALFQPSFLGMESCGIHETTFNSIMK	3	1077.83	23896										23921	23617	23542								72.2188	72.0497	71.735								4.549
390	386	Cytoskeletal protein	ACTB; ACTG1	ACTB; ACTG1		actin, cytoplasmic 1	P60709; P63261	http://www.phosphosite.org/proteinAction.do?id=4107&showAllSites=true	42; 42		CPEALFQPSFLGMESCGIHETTFNSIMK	3	1077.83	23921										23921	23617	23542								72.2188	72.0497	71.735								3.693
391	387	Cytoskeletal protein	ACTB	ACTB		actin, cytoplasmic 1	P60709	http://www.phosphosite.org/proteinAction.do?id=4107&showAllSites=true	42		DDDIAALVVDNGSGM#CK	2	898.395	16848	17338	16508	16323	16009	15727					16763	16607	16407	16220	15715	15611	13018	12498	12564	12219	53.6478	53.528	53.428	53.3823	53.547	53.404	57.3915	57.4983	57.4378	57.3945	6.235	5.978	5.93	6.283	5.69	5.686
392	388	Cytoskeletal protein	ACTB	ACTB		actin, cytoplasmic 1	P60709	http://www.phosphosite.org/proteinAction.do?id=4107&showAllSites=true	42		DDDIAALVVDNGSGM#CK	2	898.395	17271	16508	16308	16916	15800	15535					16763	16607	16407	16220	15715	15611	13018	12498	12564	12219	53.6478	53.528	53.428	53.3823	53.547	53.404	57.3915	57.4983	57.4378	57.3945	6.005	5.82	5.712	5.962	5.596	5.307
393	389	Cytoskeletal protein	ACTB	ACTB		actin, cytoplasmic 1	P60709	http://www.phosphosite.org/proteinAction.do?id=4107&showAllSites=true	42		DDDIAALVVDNGSGM#CK	2	898.395	17895	16711	17131	16522	15605	15931					16763	16607	16407	16220	15715	15611	13018	12498	12564	12219	53.6478	53.528	53.428	53.3823	53.547	53.404	57.3915	57.4983	57.4378	57.3945	5.954	5.801	5.705	5.727	5.318	5.204
394	390	Cytoskeletal protein	ACTB	ACTB		actin, cytoplasmic 1	P60709	http://www.phosphosite.org/proteinAction.do?id=4107&showAllSites=true	42		DDDIAALVVDNGSGM#CK	2	898.395	17058	17956	17547	17519	16205	16126					16763	16607	16407	16220	15715	15611	13018	12498	12564	12219	53.6478	53.528	53.428	53.3823	53.547	53.404	57.3915	57.4983	57.4378	57.3945	5.949	5.758	5.658	5.629	5.083	5.123
395	391	Cytoskeletal protein	ACTB	ACTB		actin, cytoplasmic 1	P60709	http://www.phosphosite.org/proteinAction.do?id=4107&showAllSites=true	42		DDDIAALVVDNGSGM#CK	2	898.395	17686	17128	16923	16716	16405	16772					16763	16607	16407	16220	15715	15611	13018	12498	12564	12219	53.6478	53.528	53.428	53.3823	53.547	53.404	57.3915	57.4983	57.4378	57.3945	5.78	5.749	5.545	5.475	4.966	4.691
396	392	Cytoskeletal protein	ACTB	ACTB		actin, cytoplasmic 1	P60709	http://www.phosphosite.org/proteinAction.do?id=4107&showAllSites=true	42		DDDIAALVVDNGSGM#CK	2	898.395	16655	16921	17347	16120	16833	16307					16763	16607	16407	16220	15715	15611	13018	12498	12564	12219	53.6478	53.528	53.428	53.3823	53.547	53.404	57.3915	57.4983	57.4378	57.3945	5.721	5.701	5.541	5.35	4.913	4.451
397	393	Cytoskeletal protein	ACTB	ACTB		actin, cytoplasmic 1	P60709	http://www.phosphosite.org/proteinAction.do?id=4107&showAllSites=true	42		DDDIAALVVDNGSGM#CK	2	898.395	18108	17747	17790	17122	16652	16587					16763	16607	16407	16220	15715	15611	13018	12498	12564	12219	53.6478	53.528	53.428	53.3823	53.547	53.404	57.3915	57.4983	57.4378	57.3945	5.625	5.597	5.459	5.207	4.785	4.243
398	394	Cytoskeletal protein	ACTB	ACTB		actin, cytoplasmic 1	P60709	http://www.phosphosite.org/proteinAction.do?id=4107&showAllSites=true	42		DDDIAALVVDNGSGM#CK	2	898.395	17480	17539	16717	17339		17167					16763	16607	16407	16220	15715	15611	13018	12498	12564	12219	53.6478	53.528	53.428	53.3823	53.547	53.404	57.3915	57.4983	57.4378	57.3945	5.577	5.59	5.424	4.831		3.481
399	395	Cytoskeletal protein	ACTB	ACTB		actin, cytoplasmic 1	P60709	http://www.phosphosite.org/proteinAction.do?id=4107&showAllSites=true	42		DDDIAALVVDNGSGM#CK	2	898.395	18527	18353	17993	17935							16763	16607	16407	16220	15715	15611	13018	12498	12564	12219	53.6478	53.528	53.428	53.3823	53.547	53.404	57.3915	57.4983	57.4378	57.3945	5.866	5.914	5.307	4.59
400	396	Cytoskeletal protein	ACTB	ACTB		actin, cytoplasmic 1	P60709	http://www.phosphosite.org/proteinAction.do?id=4107&showAllSites=true	42		DDDIAALVVDNGSGM#CK	2	898.395	18322	18167	18224	17726							16763	16607	16407	16220	15715	15611	13018	12498	12564	12219	53.6478	53.528	53.428	53.3823	53.547	53.404	57.3915	57.4983	57.4378	57.3945	5.627	5.406	4.775	4.285
401	397	Cytoskeletal protein	ACTB	ACTB		actin, cytoplasmic 1	P60709	http://www.phosphosite.org/proteinAction.do?id=4107&showAllSites=true	42		DDDIAALVVDNGSGM#CK	2	898.395	18749	18593									16763	16607	16407	16220	15715	15611	13018	12498	12564	12219	53.6478	53.528	53.428	53.3823	53.547	53.404	57.3915	57.4983	57.4378	57.3945	4.362	4.775
402	398	Cytoskeletal protein	ACTB	ACTB		actin, cytoplasmic 1	P60709	http://www.phosphosite.org/proteinAction.do?id=4107&showAllSites=true	42		DDDIAALVVDNGSGM#CK	2	898.395		20028									16763	16607	16407	16220	15715	15611	13018	12498	12564	12219	53.6478	53.528	53.428	53.3823	53.547	53.404	57.3915	57.4983	57.4378	57.3945		4.017
403	399	Cytoskeletal protein	ACTB	ACTB		actin, cytoplasmic 1	P60709	http://www.phosphosite.org/proteinAction.do?id=4107&showAllSites=true	42		DDDIAALVVDNGSGM#CK	2	898.395		19147									16763	16607	16407	16220	15715	15611	13018	12498	12564	12219	53.6478	53.528	53.428	53.3823	53.547	53.404	57.3915	57.4983	57.4378	57.3945		3.071
404	400	Cytoskeletal protein	ACTB	ACTB		actin, cytoplasmic 1	P60709	http://www.phosphosite.org/proteinAction.do?id=4107&showAllSites=true	42		DDDIAALVVDNGSGM#CK	3	599.266	17081	16525	16509	16341	15639	15728					16742	16607	16407	16220	15715	15611	12848	12439	12564	12219	53.5933	53.528	53.428	53.3823	53.547	53.404	57.3915	57.4983	57.4378	57.3945	4.472	4.58	4.56	4.44	4.051	4.393
405	401	Cytoskeletal protein	ACTB	ACTB		actin, cytoplasmic 1	P60709	http://www.phosphosite.org/proteinAction.do?id=4107&showAllSites=true	42		DDDIAALVVDNGSGM#CK	3	599.266	16870	16941	16309	16139	15843	15541					16742	16607	16407	16220	15715	15611	12848	12439	12564	12219	53.5933	53.528	53.428	53.3823	53.547	53.404	57.3915	57.4983	57.4378	57.3945	4.198	4.437	3.852	4.217	3.746	3.674
406	402	Cytoskeletal protein	ACTB	ACTB		actin, cytoplasmic 1	P60709	http://www.phosphosite.org/proteinAction.do?id=4107&showAllSites=true	42		DDDIAALVVDNGSGM#CK	3	599.266	17937	17358	16716	16543		15932					16742	16607	16407	16220	15715	15611	12848	12439	12564	12219	53.5933	53.528	53.428	53.3823	53.547	53.404	57.3915	57.4983	57.4378	57.3945	4.111	4.362	3.688	3.589		3.23
407	403	Cytoskeletal protein	ACTB	ACTB		actin, cytoplasmic 1	P60709	http://www.phosphosite.org/proteinAction.do?id=4107&showAllSites=true	42		DDDIAALVVDNGSGM#CK	3	599.266	16661	16732	16990	16815							16742	16607	16407	16220	15715	15611	12848	12439	12564	12219	53.5933	53.528	53.428	53.3823	53.547	53.404	57.3915	57.4983	57.4378	57.3945	4.074	4.233	3.532	3.353
408	404	Cytoskeletal protein	ACTB	ACTB		actin, cytoplasmic 1	P60709	http://www.phosphosite.org/proteinAction.do?id=4107&showAllSites=true	42		DDDIAALVVDNGSGM#CK	3	599.266	17272	17154									16742	16607	16407	16220	15715	15611	12848	12439	12564	12219	53.5933	53.528	53.428	53.3823	53.547	53.404	57.3915	57.4983	57.4378	57.3945	4.037	4.109
409	405	Cytoskeletal protein	ACTB	ACTB		actin, cytoplasmic 1	P60709	http://www.phosphosite.org/proteinAction.do?id=4107&showAllSites=true	42		DDDIAALVVDNGSGM#CK	3	599.266	18190	17555									16742	16607	16407	16220	15715	15611	12848	12439	12564	12219	53.5933	53.528	53.428	53.3823	53.547	53.404	57.3915	57.4983	57.4378	57.3945	3.792	4.098
410	406	Cytoskeletal protein	ACTB	ACTB		actin, cytoplasmic 1	P60709	http://www.phosphosite.org/proteinAction.do?id=4107&showAllSites=true	42		DDDIAALVVDNGSGM#CK	3	599.266	17482	18228									16742	16607	16407	16220	15715	15611	12848	12439	12564	12219	53.5933	53.528	53.428	53.3823	53.547	53.404	57.3915	57.4983	57.4378	57.3945	3.325	3.901
411	407	Cytoskeletal protein	ACTB	ACTB		actin, cytoplasmic 1	P60709	http://www.phosphosite.org/proteinAction.do?id=4107&showAllSites=true	42		DDDIAALVVDNGSGM#CK	3	599.266	18441	18040									16742	16607	16407	16220	15715	15611	12848	12439	12564	12219	53.5933	53.528	53.428	53.3823	53.547	53.404	57.3915	57.4983	57.4378	57.3945	3.651	3.528
412	408	Cytoskeletal protein	ACTB	ACTB		actin, cytoplasmic 1	P60709	http://www.phosphosite.org/proteinAction.do?id=4107&showAllSites=true	42		DDDIAALVVDNGSGM#CK	3	599.266	17748	17827									16742	16607	16407	16220	15715	15611	12848	12439	12564	12219	53.5933	53.528	53.428	53.3823	53.547	53.404	57.3915	57.4983	57.4378	57.3945	3.239	3.192
413	409	Cytoskeletal protein	ACTB	ACTB		actin, cytoplasmic 1	P60709	http://www.phosphosite.org/proteinAction.do?id=4107&showAllSites=true	42		DDDIAALVVDNGSGMCK	2	890.398	18504	18562	18172	17965	17445	17369	14595	14133	14288	13848	18586	18434	18232	18054	17504	17422	14595	14178	14325	13878	58.4563	58.4248	58.2523	58.273	58.3577	58.2923	62.689	62.6782	62.7568	62.6547	6.097	6.12	5.619	5.678	5.734	5.465
414	410	Cytoskeletal protein	ACTB	ACTB		actin, cytoplasmic 1	P60709	http://www.phosphosite.org/proteinAction.do?id=4107&showAllSites=true	42		DDDIAALVVDNGSGMCK	2	890.398	18715	18355	18382	18164	17438	17602					18586	18434	18232	18054	17504	17422	14595	14178	14325	13878	58.4563	58.4248	58.2523	58.273	58.3577	58.2923	62.689	62.6782	62.7568	62.6547	5.909	5.902	5.312	5.663	5.469	4.701
415	411	Cytoskeletal protein	ACTB	ACTB		actin, cytoplasmic 1	P60709	http://www.phosphosite.org/proteinAction.do?id=4107&showAllSites=true	42		DDDIAALVVDNGSGMCK	2	890.398	18981	18803		18404	17662						18586	18434	18232	18054	17504	17422	14595	14178	14325	13878	58.4563	58.4248	58.2523	58.273	58.3577	58.2923	62.689	62.6782	62.7568	62.6547	5.093	4.995		4.412	4.991
416	412	Cytoskeletal protein	ACTB	ACTB		actin, cytoplasmic 1	P60709	http://www.phosphosite.org/proteinAction.do?id=4107&showAllSites=true	42		DDDIAALVVDNGSGMCK	3	593.934	18506	18356	18191	17971	17447	17402	14636	14160		13884	18586	18434	18232	18054	17504	17422	14636	14178	14325	13878	58.4563	58.4248	58.2523	58.273	58.3577	58.2923	62.689	62.6782	62.7568	62.6547	4.332	3.965	5.01	4.463	4.574	4.498
417	413	Cytoskeletal protein	ACTB	ACTB		actin, cytoplasmic 1	P60709	http://www.phosphosite.org/proteinAction.do?id=4107&showAllSites=true	42		DDDIAALVVDNGSGMCK	3	593.934	18716	18564	18409	18220							18586	18434	18232	18054	17504	17422	14636	14178	14325	13878	58.4563	58.4248	58.2523	58.273	58.3577	58.2923	62.689	62.6782	62.7568	62.6547	4.282	3.607	3.729	2.785
418	414	Cytoskeletal protein	ACTB	ACTB		actin, cytoplasmic 1	P60709	http://www.phosphosite.org/proteinAction.do?id=4107&showAllSites=true	42		DIAALVVDNGSGM#CK	2	783.369	16737										16737	16607	16122	15948	15436	15361					53.6478	53.528	52.6685	52.6625	52.776	52.7373					2.306
419	415	Cytoskeletal protein	ACTB; ACTG1	ACTB; ACTG1		actin, cytoplasmic 1	P60709; P63261	http://www.phosphosite.org/proteinAction.do?id=4107&showAllSites=true	42; 42		DLYANTVLSGGTTM#YPGIADR	3	744.36	18273	18101	17860	17665	17115	17073					18271	18077	17896	17701	17151	17093	14464	14031	14157	13731	57.6375	57.447	57.363	57.3382	57.4022	57.4217	62.2118	62.2338	62.2577	62.1998	4.585	5.415	4.851	5.302	4.877	5.041
420	416	Cytoskeletal protein	ACTB; ACTG1	ACTB; ACTG1		actin, cytoplasmic 1	P60709; P63261	http://www.phosphosite.org/proteinAction.do?id=4107&showAllSites=true	42; 42		DLYANTVLSGGTTM#YPGIADR	3	744.36						17187					18271	18077	17896	17701	17151	17093	14464	14031	14157	13731	57.6375	57.447	57.363	57.3382	57.4022	57.4217	62.2118	62.2338	62.2577	62.1998						3.59
421	417	Cytoskeletal protein	ACTB; ACTG1	ACTB; ACTG1		actin, cytoplasmic 1	P60709; P63261	http://www.phosphosite.org/proteinAction.do?id=4107&showAllSites=true	42; 42		DLYANTVLSGGTTM#YPGIADRM#QK	3	878.756	15857										15857	15666	15514	15321	14770	14712					51.1943	50.9972	51.0557	50.9772	50.9558	50.95					2.682
422	418	Cytoskeletal protein	ACTB; ACTG1	ACTB; ACTG1		actin, cytoplasmic 1	P60709; P63261	http://www.phosphosite.org/proteinAction.do?id=4107&showAllSites=true	42; 42		DLYANTVLSGGTTMYPGIADR	2	1108.04	20223	20006	19864	19657	19103						20203	20029	19864	19659	19086	19019					62.7215	62.6412	62.391	62.4367	62.4928	62.4872					4.224	5.291	5.025	5.666	4.223
423	419	Cytoskeletal protein	ACTB; ACTG1	ACTB; ACTG1		actin, cytoplasmic 1	P60709; P63261	http://www.phosphosite.org/proteinAction.do?id=4107&showAllSites=true	42; 42		DLYANTVLSGGTTMYPGIADR	2	1108.04				19679							20203	20029	19864	19659	19086	19019					62.7215	62.6412	62.391	62.4367	62.4928	62.4872								4.728
424	420	Cytoskeletal protein	ACTB; ACTG1	ACTB; ACTG1		actin, cytoplasmic 1	P60709; P63261	http://www.phosphosite.org/proteinAction.do?id=4107&showAllSites=true	42; 42		DLYANTVLSGGTTMYPGIADR	3	739.028	20188	19992	19877	19661	19070	19029					20203	19987	19865	19638	19065	19019					62.7215	62.526	62.4445	62.3807	62.4377	62.4872					3.643	3.111	3.599	4.633	3.03	3.88
425	421	Cytoskeletal protein	ACTB; ACTG1; POTEE	ACTB; ACTG1; POTE2		actin, cytoplasmic 1	P60709; P63261; Q6S8J3	http://www.phosphosite.org/proteinAction.do?id=4107&showAllSites=true	42; 42; 121		EKLCYVALDFEQEMATAASSSSLEK	3	936.442	24204	23909	23862	23578	22982	22889	19781	19085	19346	18652	24258	23926	23898	23651	22982	22946	19797	19085	19386	18687	73.2655	72.8597	72.6277	72.6673	72.6788	72.5742	77.1712	77.267	77.3112	77.2752	4.869	5.045	4.396	3.91	4.584	4.267
426	422	Cytoskeletal protein	ACTB; ACTG1; POTEE	ACTB; ACTG1; POTE2		actin, cytoplasmic 1	P60709; P63261; Q6S8J3	http://www.phosphosite.org/proteinAction.do?id=4107&showAllSites=true	42; 42; 121		EKLCYVALDFEQEMATAASSSSLEK	3	936.442									19439		24258	23926	23898	23651	22982	22946	19797	19085	19386	18687	73.2655	72.8597	72.6277	72.6673	72.6788	72.5742	77.1712	77.267	77.3112	77.2752
427	423	Cytoskeletal protein	ACTB; ACTG1; POTEE	ACTB; ACTG1; POTE2		actin, cytoplasmic 1	P60709; P63261; Q6S8J3	http://www.phosphosite.org/proteinAction.do?id=4107&showAllSites=true	42; 42; 121		EKLCYVALDFEQEMATAASSSSLEK	4	702.583					23030						24258	23926	23877	23651	23030	22966					73.2655	72.8597	72.5725	72.6673	72.6268	72.631									2.716
428	424	Cytoskeletal protein	ACTB; ACTG1	ACTB; ACTG1		actin, cytoplasmic 1	P60709; P63261	http://www.phosphosite.org/proteinAction.do?id=4107&showAllSites=true	42; 42		FRCPEALFQPSFLGM#ESCGIHETTFNSIM#K	4	892.411			19470		18652						19993	19715	19509	19331	18720	18687	15996	15501	15578	15117	62.1732	61.7915	61.5482	61.599	61.5357	61.6293	66.5242	66.6603	66.6135	66.4902			3.396		3.394
429	425	Cytoskeletal protein	ACTB; ACTG1	ACTB; ACTG1		actin, cytoplasmic 1	P60709; P63261	http://www.phosphosite.org/proteinAction.do?id=4107&showAllSites=true	42; 42		GYSFTTTAER	2	566.767	10409	10303	10131	9983	9642	9560	6790	6626	6659	6546	10448	10344	10172	10047	9679	9633	6790	6663	6679	6575	36.7827	36.6242	36.4662	36.4805	36.6093	36.6238	37.5707	37.7083	37.4947	37.588	2.65	2.944	2.893	2.839	2.876	2.54
430	426	Cytoskeletal protein	ACTB	ACTB		actin, cytoplasmic 1	P60709	http://www.phosphosite.org/proteinAction.do?id=4107&showAllSites=true	42		IAALVVDNGSGM#CK	2	725.855		10522																														3.199
431	427	Cytoskeletal protein	ACTB; ACTG1	ACTB; ACTG1		actin, cytoplasmic 1	P60709; P63261	http://www.phosphosite.org/proteinAction.do?id=4107&showAllSites=true	42; 42		KDLYANTVLSGGTTM#YPGIADR	3	787.058	15190	15046	14794	14605	14122	14210					15209	15082	14794	14674	14154	14101	11567	11220	11346	11048	49.5112	49.453	49.239	49.2165	49.268	49.2765	53.5378	53.5798	53.6595	53.6267	5.345	5.52	6.132	5.99	6.178	5.004
432	428	Cytoskeletal protein	ACTB; ACTG1	ACTB; ACTG1		actin, cytoplasmic 1	P60709; P63261	http://www.phosphosite.org/proteinAction.do?id=4107&showAllSites=true	42; 42		KDLYANTVLSGGTTM#YPGIADR	3	787.058	15310		14801	14813	14322	14024					15209	15082	14794	14674	14154	14101	11567	11220	11346	11048	49.5112	49.453	49.239	49.2165	49.268	49.2765	53.5378	53.5798	53.6595	53.6267	3.268		6.062	4.432	5.022	4.887
433	429	Cytoskeletal protein	ACTB; ACTG1	ACTB; ACTG1		actin, cytoplasmic 1	P60709; P63261	http://www.phosphosite.org/proteinAction.do?id=4107&showAllSites=true	42; 42		KDLYANTVLSGGTTM#YPGIADR	3	787.058			15727		14279	14318					15209	15082	14794	14674	14154	14101	11567	11220	11346	11048	49.5112	49.453	49.239	49.2165	49.268	49.2765	53.5378	53.5798	53.6595	53.6267			3.682		4.371	4.018
434	430	Cytoskeletal protein	ACTB; ACTG1	ACTB; ACTG1		actin, cytoplasmic 1	P60709; P63261	http://www.phosphosite.org/proteinAction.do?id=4107&showAllSites=true	42; 42		KDLYANTVLSGGTTMYPGIADR	3	781.726		16759	16489	16282	15781	15696	13063	12677	12762	12411	16889	16752	16507	16301	15799	15711	13063	12708	12795	12429	53.9778	53.9235	53.6902	53.6008	53.7667	53.6807	58.0895	58.146	58.1482	58.0643		5.674	4.872	5.73	5.311	5.516
435	431	Cytoskeletal protein	ACTB; ACTG1	ACTB; ACTG1		actin, cytoplasmic 1	P60709; P63261	http://www.phosphosite.org/proteinAction.do?id=4107&showAllSites=true	42; 42		KDLYANTVLSGGTTMYPGIADR	3	781.726									12845		16889	16752	16507	16301	15799	15711	13063	12708	12795	12429	53.9778	53.9235	53.6902	53.6008	53.7667	53.6807	58.0895	58.146	58.1482	58.0643
436	432	Cytoskeletal protein	ACTB; ACTG1; POTEE	ACTB; ACTG1; POTE2		actin, cytoplasmic 1	P60709; P63261; Q6S8J3	http://www.phosphosite.org/proteinAction.do?id=4107&showAllSites=true	42; 42; 121		LCYVALDFEQEM#ATAASSSSLEK	3	856.061	19519	19319	19168	19125	18360	18487					19615	19421	19237	19016	18371	18379	15597	15102	15149	14781	61.1597	61.0113	60.8488	60.7848	60.872	60.8263	65.3927	65.4728	65.46	65.4675	5.646	6.291	4.725	5.74	5.846	4.74
437	433	Cytoskeletal protein	ACTB; ACTG1; POTEE	ACTB; ACTG1; POTE2		actin, cytoplasmic 1	P60709; P63261; Q6S8J3	http://www.phosphosite.org/proteinAction.do?id=4107&showAllSites=true	42; 42; 121		LCYVALDFEQEM#ATAASSSSLEK	3	856.061	19730	19515		18927	18371	18288					19615	19421	19237	19016	18371	18379	15597	15102	15149	14781	61.1597	61.0113	60.8488	60.7848	60.872	60.8263	65.3927	65.4728	65.46	65.4675	4.706	4.863		5.03	5.295	4.486
438	434	Cytoskeletal protein	ACTB; ACTG1; POTEE	ACTB; ACTG1; POTE2		actin, cytoplasmic 1	P60709; P63261; Q6S8J3	http://www.phosphosite.org/proteinAction.do?id=4107&showAllSites=true	42; 42; 121		LCYVALDFEQEMATAASSSSLEK	2	1275.59	25038	24827	24792	24468	23900	23820	20590	19847	20116	19405	25031	24766	24798	24478	23844	23820	20590	19890	20142	19443	75.2787	75.0895	74.9208	74.814	74.8095	74.9552	79.4998	79.5643	79.4727	79.5948	6.621	3.348	6.667	6.587	6.296	6.838
439	435	Cytoskeletal protein	ACTB; ACTG1; POTEE	ACTB; ACTG1; POTE2		actin, cytoplasmic 1	P60709; P63261; Q6S8J3	http://www.phosphosite.org/proteinAction.do?id=4107&showAllSites=true	42; 42; 121		LCYVALDFEQEMATAASSSSLEK	2	1275.59	25057				23921	23836	20601	19859			25031	24766	24798	24478	23844	23820	20590	19890	20142	19443	75.2787	75.0895	74.9208	74.814	74.8095	74.9552	79.4998	79.5643	79.4727	79.5948	6.283				5.465	6.449
440	436	Cytoskeletal protein	ACTB; ACTG1; POTEE	ACTB; ACTG1; POTE2		actin, cytoplasmic 1	P60709; P63261; Q6S8J3	http://www.phosphosite.org/proteinAction.do?id=4107&showAllSites=true	42; 42; 121		LCYVALDFEQEMATAASSSSLEK	2	1275.59								19947			25031	24766	24798	24478	23844	23820	20590	19890	20142	19443	75.2787	75.0895	74.9208	74.814	74.8095	74.9552	79.4998	79.5643	79.4727	79.5948
441	437	Cytoskeletal protein	ACTB; ACTG1; POTEE	ACTB; ACTG1; POTE2		actin, cytoplasmic 1	P60709; P63261; Q6S8J3	http://www.phosphosite.org/proteinAction.do?id=4107&showAllSites=true	42; 42; 121		LCYVALDFEQEMATAASSSSLEK	3	850.73	25011	24709	24759	24423	23788	23792	20578	19849	20102	19384	25052	24766	24819	24499	23788	23846	20616	19890	20102	19422	75.3342	75.0895	74.9712	74.8688	74.8095	74.9015	79.4998	79.5643	79.4727	79.5278	5.262	5.397	5.694	5.107	4.88	6.566
442	438	Cytoskeletal protein	ACTB; ACTG1; POTEE	ACTB; ACTG1; POTE2		actin, cytoplasmic 1	P60709; P63261; Q6S8J3	http://www.phosphosite.org/proteinAction.do?id=4107&showAllSites=true	42; 42; 121		LCYVALDFEQEMATAASSSSLEK	3	850.73				24660		23999				19562	25052	24766	24819	24499	23788	23846	20616	19890	20102	19422	75.3342	75.0895	74.9712	74.8688	74.8095	74.9015	79.4998	79.5643	79.4727	79.5278				4.741		4.169
443	439	Cytoskeletal protein	ACTB; ACTG1	ACTB; ACTG1		actin, cytoplasmic 1	P60709; P63261	http://www.phosphosite.org/proteinAction.do?id=4107&showAllSites=true	42; 42		LDLAGRDLTDYLM#KILTERGYSFTTTAER	4	842.182		25284									25514	25284									76.5357	76.5413										3.102
444	440	Cytoskeletal protein	ACTB; ACTG1	ACTB; ACTG1		actin, cytoplasmic 1	P60709; P63261	http://www.phosphosite.org/proteinAction.do?id=4107&showAllSites=true	42; 42		M#TQIM#FETFNTPAM#YVAIQAVLSLYASGR	3	1101.2						27673							28639	28511	27672	27677							84.6813	85.291	84.7027	84.6987										3.109
445	441	Cytoskeletal protein	ACTB; ACTG1; FKSG30; POTEE; POTEF; POTEI; POTEJ	ACTB; ACTG1; FKSG30; POTE2; POTEF; POTEI; POTEJ		actin, cytoplasmic 1	P60709; P63261; Q9BYX7; Q6S8J3; A5A3E0; P0CG38; P0CG39	http://www.phosphosite.org/proteinAction.do?id=4107&showAllSites=true	42; 42; 42; 121; 121; 121; 117		QEYDESGPSIVH	2	680.804	10134		9884	9742			6741	6556	6603	6467	10115	10029	9853	9742	9410	9316	6725	6537	6595	6467	35.8942	35.809	35.5958	35.6322	35.8502	35.716	37.2638	37.2595	37.2103	37.2112	2.633		3.053	3.105
446	442	Cytoskeletal protein	ACTB; ACTG1; FKSG30; POTEE; POTEF; POTEI; POTEJ	ACTB; ACTG1; FKSG30; POTE2; POTEF; POTEI; POTEJ		actin, cytoplasmic 1	P60709; P63261; Q9BYX7; Q6S8J3; A5A3E0; P0CG38; P0CG39	http://www.phosphosite.org/proteinAction.do?id=4107&showAllSites=true	42; 42; 42; 121; 121; 121; 117		QEYDESGPSIVHR	2	758.855			8500	8381	8096	8058	5603	5456	5494	5435	8743	8641	8542	8381	8102	8060	5595	5445	5494	5446	32.193	32.0437	31.9928	31.9728	32.0963	32.1032	33.1553	33.1595	33.138	33.3553			2.457	2.752	2.334	2.58
447	443	Cytoskeletal protein	ACTB; ACTG1; FKSG30; POTEE; POTEF; POTEI; POTEJ	ACTB; ACTG1; FKSG30; POTE2; POTEF; POTEI; POTEJ		actin, cytoplasmic 1	P60709; P63261; Q9BYX7; Q6S8J3; A5A3E0; P0CG38; P0CG39	http://www.phosphosite.org/proteinAction.do?id=4107&showAllSites=true	42; 42; 42; 121; 121; 121; 117		QEYDESGPSIVHR	2	758.855					8083						8743	8641	8542	8381	8102	8060	5595	5445	5494	5446	32.193	32.0437	31.9928	31.9728	32.0963	32.1032	33.1553	33.1595	33.138	33.3553					2.202
448	444	Cytoskeletal protein	ACTB; ACTG1; FKSG30; POTEE; POTEF; POTEI; POTEJ	ACTB; ACTG1; FKSG30; POTE2; POTEF; POTEI; POTEJ		actin, cytoplasmic 1	P60709; P63261; Q9BYX7; Q6S8J3; A5A3E0; P0CG38; P0CG39	http://www.phosphosite.org/proteinAction.do?id=4107&showAllSites=true	42; 42; 42; 121; 121; 121; 117		QEYDESGPSIVHR	3	506.239	8727	8627	8472	8353	8058	8014	5579	5432	5473	5391	8743	8641	8472	8420	8102	8060	5579	5445	5489	5446	32.193	32.0437	31.9928	31.9728	32.0963	32.1032	33.1553	33.1595	33.138	33.3553	2.647	3.419	2.66	2.511	2.507	2.146
449	445	Cytoskeletal protein	ACTB; ACTG1; POTEE; POTEF; POTEM	ACTB; ACTG1; POTE2; POTEF; POTEM iso5		actin, cytoplasmic 1	P60709; P63261; Q6S8J3; A5A3E0; AAX82255	http://www.phosphosite.org/proteinAction.do?id=4107&showAllSites=true	42; 42; 121; 121; 12		TTGIVM#DSGDGVTHTVPIYE	3	703.333	15086										15086	14956		13974	14469						49.1825	49.1147		47.3257	50.1212						3.092
450	446	Cytoskeletal protein	ACTB; ACTG1	ACTB; ACTG1		actin, cytoplasmic 1	P60709; P63261	http://www.phosphosite.org/proteinAction.do?id=4107&showAllSites=true	42; 42		TTGIVM#DSGDGVTHTVPIYEGYALPH	3	916.106			16997	16874									16997	16868	16305	16215	13763	13338	13464	13059			55.027	55.127	55.1397	55.0553	60.0538	60.1088	60.182	60.0705			4.153	3.495
451	447	Cytoskeletal protein	ACTB; ACTG1	ACTB; ACTG1		actin, cytoplasmic 1	P60709; P63261	http://www.phosphosite.org/proteinAction.do?id=4107&showAllSites=true	42; 42		TTGIVM#DSGDGVTHTVPIYEGYALPH	3	916.106			17016										16997	16868	16305	16215	13763	13338	13464	13059			55.027	55.127	55.1397	55.0553	60.0538	60.1088	60.182	60.0705			3.076
452	448	Cytoskeletal protein	ACTB; ACTG1	ACTB; ACTG1		actin, cytoplasmic 1	P60709; P63261	http://www.phosphosite.org/proteinAction.do?id=4107&showAllSites=true	42; 42		TTGIVM#DSGDGVTHTVPIYEGYALPHAIL	3	1015.17				21040	20396	20372							21230	21040	20447	20364	17592	16971	17181	16556			65.879	65.9027	65.9452	65.9583	70.98	70.9773	71.0172	70.9422				4.301	3.581	3.222
453	449	Cytoskeletal protein	ACTB; ACTG1	ACTB; ACTG1		actin, cytoplasmic 1	P60709; P63261	http://www.phosphosite.org/proteinAction.do?id=4107&showAllSites=true	42; 42		TTGIVM#DSGDGVTHTVPIYEGYALPHAILR	3	1067.21			18365	18155		17523							18379	18155	17629	17464	15051	14598	14729	14235			58.6217	58.6522	58.6927	58.3988	63.8343	63.9398	63.9215	63.7722			4.563	5.478		5.582
454	450	Cytoskeletal protein	ACTB; ACTG1	ACTB; ACTG1		actin, cytoplasmic 1	P60709; P63261	http://www.phosphosite.org/proteinAction.do?id=4107&showAllSites=true	42; 42		TTGIVM#DSGDGVTHTVPIYEGYALPHAILR	4	800.658	18800	18607	18296	18098	17610	17656					18817	18623	18379	18180	17671	17569	15184	14535	14724	14235	59.063	58.9165	58.6217	58.6002	58.802	58.6825	63.8343	63.7478	63.9215	63.7722	3.652	3.163	3.045	3.797	4.167	3.631
455	451	Cytoskeletal protein	ACTB; ACTG1	ACTB; ACTG1		actin, cytoplasmic 1	P60709; P63261	http://www.phosphosite.org/proteinAction.do?id=4107&showAllSites=true	42; 42		TTGIVM#DSGDGVTHTVPIYEGYALPHAILR	4	800.658		18579		18314		17447					18817	18623	18379	18180	17671	17569	15184	14535	14724	14235	59.063	58.9165	58.6217	58.6002	58.802	58.6825	63.8343	63.7478	63.9215	63.7722		2.832		3.659		3.395
456	452	Cytoskeletal protein	ACTB; ACTBL2; ACTG1; POTEE; POTEF; POTEI; POTEJ; POTEM	ACTB; ACTBL2; ACTG1; POTE2; POTEF; POTEI; POTEJ; POTEM iso5		actin, cytoplasmic 1	P60709; Q562R1; P63261; Q6S8J3; A5A3E0; P0CG38; P0CG39; AAX82255	http://www.phosphosite.org/proteinAction.do?id=4107&showAllSites=true	42; 42; 42; 121; 121; 121; 117; 12		TTGIVMDSGDGVTH	2	695.319			10412								10220		10412	10275							36.169		37.0918	37.1302									2.562
457	453	Cytoskeletal protein	ACTB; ACTG1; POTEE; POTEF; POTEM	ACTB; ACTG1; POTE2; POTEF; POTEM iso5		actin, cytoplasmic 1	P60709; P63261; Q6S8J3; A5A3E0; AAX82255	http://www.phosphosite.org/proteinAction.do?id=4107&showAllSites=true	42; 42; 121; 121; 12		TTGIVMDSGDGVTHTVPIYE	2	1046.5	16999										16999	16854									54.2572	54.1983									4.38
458	454	Cytoskeletal protein	ACTB; ACTG1	ACTB; ACTG1		actin, cytoplasmic 1	P60709; P63261	http://www.phosphosite.org/proteinAction.do?id=4107&showAllSites=true	42; 42		TTGIVMDSGDGVTHTVPIYEGYALPH	3	910.774			18356		17606								18356		17629	17527							58.6217		58.6927	58.5702							3.279		3.115
459	455	Cytoskeletal protein	ACTB; ACTG1	ACTB; ACTG1		actin, cytoplasmic 1	P60709; P63261	http://www.phosphosite.org/proteinAction.do?id=4107&showAllSites=true	42; 42		TTGIVMDSGDGVTHTVPIYEGYALPHAILR	3	1061.88			19432	19261		18594	16058						19405	19226	18657	18603	16058	15522	15690	15138			61.2755	61.3252	61.369	61.4112	66.5827	66.724	66.7352	66.5515			5.465	5.461		5.413
460	456	Cytoskeletal protein	ACTB; ACTG1	ACTB; ACTG1		actin, cytoplasmic 1	P60709; P63261	http://www.phosphosite.org/proteinAction.do?id=4107&showAllSites=true	42; 42		TTGIVMDSGDGVTHTVPIYEGYALPHAILR	3	1061.88			19462										19405	19226	18657	18603	16058	15522	15690	15138			61.2755	61.3252	61.369	61.4112	66.5827	66.724	66.7352	66.5515			3.652
461	457	Cytoskeletal protein	ACTB; ACTG1	ACTB; ACTG1		actin, cytoplasmic 1	P60709; P63261	http://www.phosphosite.org/proteinAction.do?id=4107&showAllSites=true	42; 42		TTGIVMDSGDGVTHTVPIYEGYALPHAILR	4	796.659		19561	19364			18544	16019	15461	15651	15118	19867	19568	19405	19205	18594	18561	16019	15480	15690	15117	61.8332	61.4067	61.2755	61.2713	61.1983	61.3055	66.6422	66.5978	66.7352	66.4902		2.716	3.219			3.969
462	458	Cytoskeletal protein	ACTB; ACTG1	ACTB; ACTG1		actin, cytoplasmic 1	P60709; P63261	http://www.phosphosite.org/proteinAction.do?id=4107&showAllSites=true	42; 42		TVLSGGTTM#YPGIADR	2	827.909				12431									12562	12431	11996								43.0412	43.0585	43.2135									3.624
463	459	Cytoskeletal protein	ACTB; ACTG1	ACTB; ACTG1		actin, cytoplasmic 1	P60709; P63261	http://www.phosphosite.org/proteinAction.do?id=4107&showAllSites=true	42; 42		VAPEEHPVLLTEAPLNPK	3	652.026	14365	14212		13998			10692	10394	10470	10195	14438	14252	14056	13798	13379	13348	10733	10426	10470	10231	47.4397	47.1705	47.1398	47.1068	47.0845	47.1837	50.9552	50.8535	51.058	50.8438	2.348	3.247		3.162
464	460	Cytoskeletal protein	ACTB; ACTG1	ACTB; ACTG1		actin, cytoplasmic 1	P60709; P63261	http://www.phosphosite.org/proteinAction.do?id=4107&showAllSites=true	42; 42		VAPEEHPVLLTEAPLNPK	3	652.026				13798							14438	14252	14056	13798	13379	13348	10733	10426	10470	10231	47.4397	47.1705	47.1398	47.1068	47.0845	47.1837	50.9552	50.8535	51.058	50.8438				2.594
465	461	Cytoskeletal protein	ACTB; ACTBL2	ACTB; ACTBL2		actin, cytoplasmic 1	P60709; Q562R1	http://www.phosphosite.org/proteinAction.do?id=4107&showAllSites=true	42; 42		VVDNGSGM#CK	2	541.734		16608									16742	16626	16428	16220	15715	15590					53.5933	53.5808	53.4802	53.3823	53.547	53.351						2.194
466	462	Cytoskeletal protein	ACTB; ACTG1	ACTB; ACTG1		actin, cytoplasmic 1	P60709; P63261	http://www.phosphosite.org/proteinAction.do?id=4107&showAllSites=true	42; 42		YSVWIGGSILASLSTFQQM#WISKQEYDESGPSIVHR	4	1029.76			28306	27922	27337	27342			24393	23398		28173	28325	27941	27315	27362	24798		24393	23391		83.925	83.934	83.8662	83.8648	83.9572	91.6353		92.1005	92.0578			3.79	3.862	2.916	4.387
467	463	Cytoskeletal protein	ACTB; ACTG1	ACTB; ACTG1		actin, cytoplasmic 1	P60709; P63261	http://www.phosphosite.org/proteinAction.do?id=4107&showAllSites=true	42; 42		YSVWIGGSILASLSTFQQM#WISKQEYDESGPSIVHR	5	824.009				27950							28445	28173	28325	27941	27336	27341					83.973	83.925	83.934	83.8662	83.9143	83.906								3.339
468	464	Cytoskeletal protein	ACTB; ACTG1	ACTB; ACTG1		actin, cytoplasmic 1	P60709; P63261	http://www.phosphosite.org/proteinAction.do?id=4107&showAllSites=true	42; 42		YSVWIGGSILASLSTFQQMWISKQEYDESGPSIVHR	4	1025.76	28721			28225																											3.81			4.098
469	465	Cytoskeletal protein	MAPT; MAPT; MAPT; MAPT; MAPT; MAPT	tau; tau iso2; tau iso3; tau iso5; tau iso6; tau iso8	§711, §721; §305, §315; §269, §279; §363, §373; §336, §346; §394, §404	microtubule-associated protein tau isoform 6	P10636; P10636-2; P10636-3; P10636-5; P10636-6; P10636-8	http://www.phosphosite.org/proteinAction.do?id=1060&showAllSites=true	79; 37; 33; 43; 40; 46	DHGAEIVY*KSPVVSG, PVVSGDTS*PRHLSNV; DHGAEIVY*KSPVVSG, PVVSGDTS*PRHLSNV; DHGAEIVY*KSPVVSG, PVVSGDTS*PRHLSNV; DHGAEIVY*KSPVVSG, PVVSGDTS*PRHLSNV; DHGAEIVY*KSPVVSG, PVVSGDTS*PRHLSNV; DHGAEIVY*KSPVVSG, PVVSGDTS*PRHLSNV	AKTDHGAEIVY*KSPVVSGDTS*PR	4	644.296				9011							9337	9259	9117	9011	8707	8588					33.7845	33.7222	33.5762	33.651	33.8315	33.6227								3.068
470	466	Cytoskeletal protein	MAPT; MAPT; MAPT; MAPT; MAPT; MAPT	tau; tau iso2; tau iso3; tau iso5; tau iso6; tau iso8	§713, §720; §307, §314; §271, §278; §365, §372; §338, §345; §396, §403	microtubule-associated protein tau isoform 6	P10636; P10636-2; P10636-3; P10636-5; P10636-6; P10636-8	http://www.phosphosite.org/proteinAction.do?id=1060&showAllSites=true	79; 37; 33; 43; 40; 46	GAEIVYKS*PVVSGDT, SPVVSGDT*SPRHLSN; GAEIVYKS*PVVSGDT, SPVVSGDT*SPRHLSN; GAEIVYKS*PVVSGDT, SPVVSGDT*SPRHLSN; GAEIVYKS*PVVSGDT, SPVVSGDT*SPRHLSN; GAEIVYKS*PVVSGDT, SPVVSGDT*SPRHLSN; GAEIVYKS*PVVSGDT, SPVVSGDT*SPRHLSN	AKTDHGAEIVYKS*PVVSGDT*SPR	4	644.296					8714																														2.995
471	467	Cytoskeletal protein	TUBA1A; TUBA1B; TUBA1C; TUBA3C; TUBA3D; TUBA3E; TUBA4A	TUBA1A; TUBA1B; TUBA1C; TUBA3C; TUBA3D; TUBA3E; TUBA4A		tubulin alpha-1A chain	Q71U36; P68363; Q9BQE3; Q13748; Q15670; Q6PEY2; P68366	http://www.phosphosite.org/proteinAction.do?id=6833805&showAllSites=true	50; 50; 50; 50; 50; 50; 50		ACWELYCLEHGIQPDGQM#PSDK	3	884.051	18162		17688	17482	16933	16871					18145	17931	17688	17555	16968	16909	14106	13716	13800	13406	57.3092	57.0602	56.9397	56.9528	56.912	56.9255	61.0958	61.2652	61.1708	61.1938	3.409		4.434	3.713	3.8	3.836
472	468	Cytoskeletal protein	TUBA1A; TUBA1B; TUBA1C; TUBA3C; TUBA3D; TUBA3E; TUBA4A; TUBA8	TUBA1A; TUBA1B; TUBA1C; TUBA3C; TUBA3D; TUBA3E; TUBA4A; TUBA8		tubulin alpha-1A chain	Q71U36; P68363; Q9BQE3; Q13748; Q15670; Q6PEY2; P68366; Q9NY65	http://www.phosphosite.org/proteinAction.do?id=6833805&showAllSites=true	50; 50; 50; 50; 50; 50; 50; 50		AFVHWYVGEGM#EEGEFSEAR	3	782.676	16880	16691	16422	16210	15724	15602					16910	16710	16422	16280	15757	15653	12848	12936	12543	12219	54.033	53.8107	53.5845	53.5468	53.656	53.5152	57.3915	57.5605	57.3778	57.3945	5.072	5.626	5.704	4.701	5.01	5.545
473	469	Cytoskeletal protein	TUBA1A; TUBA1B; TUBA1C; TUBA3C; TUBA3D; TUBA3E; TUBA4A; TUBA8	TUBA1A; TUBA1B; TUBA1C; TUBA3C; TUBA3D; TUBA3E; TUBA4A; TUBA8		tubulin alpha-1A chain	Q71U36; P68363; Q9BQE3; Q13748; Q15670; Q6PEY2; P68366; Q9NY65	http://www.phosphosite.org/proteinAction.do?id=6833805&showAllSites=true	50; 50; 50; 50; 50; 50; 50; 50		AFVHWYVGEGM#EEGEFSEAR	3	782.676						15794					16910	16710	16422	16280	15757	15653	12848	12936	12543	12219	54.033	53.8107	53.5845	53.5468	53.656	53.5152	57.3915	57.5605	57.3778	57.3945						4.624
474	470	Cytoskeletal protein	TUBA1A; TUBA1B; TUBA1C; TUBA3C; TUBA3D; TUBA3E; TUBA4A; TUBA8	TUBA1A; TUBA1B; TUBA1C; TUBA3C; TUBA3D; TUBA3E; TUBA4A; TUBA8		tubulin alpha-1A chain	Q71U36; P68363; Q9BQE3; Q13748; Q15670; Q6PEY2; P68366; Q9NY65	http://www.phosphosite.org/proteinAction.do?id=6833805&showAllSites=true	50; 50; 50; 50; 50; 50; 50; 50		AFVHWYVGEGMEEGEFSEAR	3	777.344	18865	18629	18386	18190	17655	17582	14613	14185	14287	13882	19006	18629	18442	18222	17692	17632	14631	14185	14325	13941	59.548	59.4487	58.7873	58.7025	58.8537	58.8457	62.6313	62.804	62.7568	62.8613	5.207	4.503	4.361	4.045	4.206	4.726
475	471	Cytoskeletal protein	TUBA1A; TUBA1B; TUBA3C; TUBA3D; TUBA3E; TUBA4A; TUBA8	TUBA1A; TUBA1B; TUBA3C; TUBA3D; TUBA3E; TUBA4A; TUBA8		tubulin alpha-1A chain	Q71U36; P68363; Q13748; Q15670; Q6PEY2; P68366; Q9NY65	http://www.phosphosite.org/proteinAction.do?id=6833805&showAllSites=true	50; 50; 50; 50; 50; 50; 50		AVCM#LSNTTAIAEAWAR	3	627.638		18554				17511					18733	18581	18400	18180	17587	17527					58.8407	58.807	58.6787	58.6002	58.5808	58.5702						2.787				3.039
476	472	Cytoskeletal protein	TUBA1A; TUBA1B; TUBA3C; TUBA3D; TUBA3E; TUBA4A; TUBA8	TUBA1A; TUBA1B; TUBA3C; TUBA3D; TUBA3E; TUBA4A; TUBA8		tubulin alpha-1A chain	Q71U36; P68363; Q13748; Q15670; Q6PEY2; P68366; Q9NY65	http://www.phosphosite.org/proteinAction.do?id=6833805&showAllSites=true	50; 50; 50; 50; 50; 50; 50		AVCMLSNTTAIAEAWAR	2	932.956			21749								22051	21854	21711		20940	20829					67.471	67.4168	67.0753		67.211	67.1505							3.118
477	473	Cytoskeletal protein	TUBA1A; TUBA1B; TUBA3C; TUBA3D; TUBA3E; TUBA4A; TUBA8	TUBA1A; TUBA1B; TUBA3C; TUBA3D; TUBA3E; TUBA4A; TUBA8		tubulin alpha-1A chain	Q71U36; P68363; Q13748; Q15670; Q6PEY2; P68366; Q9NY65	http://www.phosphosite.org/proteinAction.do?id=6833805&showAllSites=true	50; 50; 50; 50; 50; 50; 50		AVCMLSNTTAIAEAWAR	3	622.306	22070										22072	21875	21711	21482	20919	20867					67.5252	67.4705	67.0753	67.0473	67.1555	67.2477					3.25
478	474	Cytoskeletal protein	TUBA1A; TUBA1B; TUBA1C	TUBA1A; TUBA1B; TUBA1C		tubulin alpha-1A chain	Q71U36; P68363; Q9BQE3	http://www.phosphosite.org/proteinAction.do?id=6833805&showAllSites=true	50; 50; 50		AVFVDLEPTVIDEVR	2	851.457	21783		21421				17623	16979	17194		21799	21540	21421	21232	20646	20572	17623	16971	17223	16587	66.8567	66.578	66.4052	66.4135	66.4527	66.4905	71.039	70.9773	71.1408	70.9422	4.071		3.91
479	475	Cytoskeletal protein	TUBA1A; TUBA1B; TUBA1C	TUBA1A; TUBA1B; TUBA1C		tubulin alpha-1A chain	Q71U36; P68363; Q9BQE3	http://www.phosphosite.org/proteinAction.do?id=6833805&showAllSites=true	50; 50; 50		AVFVDLEPTVIDEVR	3	567.973		21532		21226							21778	21540	21438	21226	20646	20572					66.8005	66.578	66.4052	66.4135	66.4527	66.4905						3.291		3.229
480	476	Cytoskeletal protein	TUBA1A; TUBA1B; TUBA3C; TUBA3D; TUBA3E; TUBA4A	TUBA1A; TUBA1B; TUBA3C; TUBA3D; TUBA3E; TUBA4A		tubulin alpha-1A chain	Q71U36; P68363; Q13748; Q15670; Q6PEY2; P68366	http://www.phosphosite.org/proteinAction.do?id=6833805&showAllSites=true	50; 50; 50; 50; 50; 50		AYHEQLSVAEITNACFEPANQM#VK	3	922.767		16557	16278	16103	15603	15516					16700	16544	16344	16157	15635	15527	12953	12582	12641	12282	53.4862	53.3622	53.2593	53.221	53.3323	53.1843	57.6913	57.7583	57.6907	57.5928		4.682	5.005	5.006	5.388	5.418
481	477	Cytoskeletal protein	TUBA1A; TUBA1B; TUBA3C; TUBA3D; TUBA3E; TUBA4A	TUBA1A; TUBA1B; TUBA3C; TUBA3D; TUBA3E; TUBA4A		tubulin alpha-1A chain	Q71U36; P68363; Q13748; Q15670; Q6PEY2; P68366	http://www.phosphosite.org/proteinAction.do?id=6833805&showAllSites=true	50; 50; 50; 50; 50; 50		AYHEQLSVAEITNACFEPANQM#VK	3	922.767		16596			15590						16700	16544	16344	16157	15635	15527	12953	12582	12641	12282	53.4862	53.3622	53.2593	53.221	53.3323	53.1843	57.6913	57.7583	57.6907	57.5928		4.426			4.954
482	478	Cytoskeletal protein	TUBA1A; TUBA1B; TUBA3C; TUBA3D; TUBA3E; TUBA4A	TUBA1A; TUBA1B; TUBA3C; TUBA3D; TUBA3E; TUBA4A		tubulin alpha-1A chain	Q71U36; P68363; Q13748; Q15670; Q6PEY2; P68366	http://www.phosphosite.org/proteinAction.do?id=6833805&showAllSites=true	50; 50; 50; 50; 50; 50		AYHEQLSVAEITNACFEPANQMVK	3	917.435			17829	17630							18250		17791	17618	17070	17014					57.585		57.0892	57.1168	57.1877	57.2037							4.024	4.01
483	479	Cytoskeletal protein	TUBA1A; TUBA1B; TUBA3C; TUBA3D; TUBA3E; TUBA4A	TUBA1A; TUBA1B; TUBA3C; TUBA3D; TUBA3E; TUBA4A		tubulin alpha-1A chain	Q71U36; P68363; Q13748; Q15670; Q6PEY2; P68366	http://www.phosphosite.org/proteinAction.do?id=6833805&showAllSites=true	50; 50; 50; 50; 50; 50		AYHEQLSVAEITNACFEPANQMVK	3	917.435			17810	17651							18250		17791	17618	17070	17014					57.585		57.0892	57.1168	57.1877	57.2037							3.183	3.775
484	480	Cytoskeletal protein	TUBA1A; TUBA1B; TUBA3C; TUBA3D; TUBA3E; TUBA4A	TUBA1A; TUBA1B; TUBA3C; TUBA3D; TUBA3E; TUBA4A		tubulin alpha-1A chain	Q71U36; P68363; Q13748; Q15670; Q6PEY2; P68366	http://www.phosphosite.org/proteinAction.do?id=6833805&showAllSites=true	50; 50; 50; 50; 50; 50		AYHEQLSVAEITNACFEPANQMVK	3	917.435				17612							18250		17791	17618	17070	17014					57.585		57.0892	57.1168	57.1877	57.2037								3.729
485	481	Cytoskeletal protein	TUBA1A; TUBA1B; TUBA1C; TUBA3C; TUBA3D; TUBA3E; TUBA4A	TUBA1A; TUBA1B; TUBA1C; TUBA3C; TUBA3D; TUBA3E; TUBA4A		tubulin alpha-1A chain	Q71U36; P68363; Q9BQE3; Q13748; Q15670; Q6PEY2; P68366	http://www.phosphosite.org/proteinAction.do?id=6833805&showAllSites=true	50; 50; 50; 50; 50; 50; 50		CLEHGIQPDGQM#PSDK	2	914.404	7221					6634					7221	7134	7055	6941	6627	6667	4385	4272	4307	4270	28.0675	27.8617	27.826	27.7945	27.7733	28.0007	28.7857	28.7327	28.7998	28.8623	4.506					4.114
486	482	Cytoskeletal protein	TUBA1A; TUBA1B; TUBA1C; TUBA3C; TUBA3D; TUBA3E; TUBA4A	TUBA1A; TUBA1B; TUBA1C; TUBA3C; TUBA3D; TUBA3E; TUBA4A		tubulin alpha-1A chain	Q71U36; P68363; Q9BQE3; Q13748; Q15670; Q6PEY2; P68366	http://www.phosphosite.org/proteinAction.do?id=6833805&showAllSites=true	50; 50; 50; 50; 50; 50; 50		CLEHGIQPDGQM#PSDK	3	609.938	7123	7037	7000	6855		6562					7237	7037	7055	6941	6627	6646	4385	4274	4316	4291	28.0675	27.8617	27.826	27.7945	27.7733	27.9448	28.7857	28.7327	28.7998	28.9315	2.137	2.77	2.55	2.57		2.505
487	483	Cytoskeletal protein	TUBA1A; TUBA1B; TUBA1C; TUBA3C; TUBA3D; TUBA3E	TUBA1A; TUBA1B; TUBA1C; TUBA3C; TUBA3D; TUBA3E		tubulin alpha-1A chain	Q71U36; P68363; Q9BQE3; Q13748; Q15670; Q6PEY2	http://www.phosphosite.org/proteinAction.do?id=6833805&showAllSites=true	50; 50; 50; 50; 50; 50		CLEHGIQPDGQM#PSDKTIGGGDDSFNTFFSETGAGK	4	954.924	17164	16948	16775	16541	16011	15924	13317	12946	13031	12653	17225	16961	16795	16582	16063	15965	13334	12960	13026	12681	54.8743	54.643	54.4788	54.3657	54.4848	54.3733	58.8413	58.9482	58.8722	58.8868	5.333	4.526	4.152	3.886	4.135	5.074
488	484	Cytoskeletal protein	TUBA1A; TUBA1B; TUBA1C; TUBA3C; TUBA3D; TUBA3E	TUBA1A; TUBA1B; TUBA1C; TUBA3C; TUBA3D; TUBA3E		tubulin alpha-1A chain	Q71U36; P68363; Q9BQE3; Q13748; Q15670; Q6PEY2	http://www.phosphosite.org/proteinAction.do?id=6833805&showAllSites=true	50; 50; 50; 50; 50; 50		CLEHGIQPDGQM#PSDKTIGGGDDSFNTFFSETGAGK	4	954.924	17318	16961					13334		13014	12664	17225	16961	16795	16582	16063	15965	13334	12960	13026	12681	54.8743	54.643	54.4788	54.3657	54.4848	54.3733	58.8413	58.9482	58.8722	58.8868	5.003	4.46
489	485	Cytoskeletal protein	TUBA1A; TUBA1B; TUBA1C; TUBA3C; TUBA3D; TUBA3E	TUBA1A; TUBA1B; TUBA1C; TUBA3C; TUBA3D; TUBA3E		tubulin alpha-1A chain	Q71U36; P68363; Q9BQE3; Q13748; Q15670; Q6PEY2	http://www.phosphosite.org/proteinAction.do?id=6833805&showAllSites=true	50; 50; 50; 50; 50; 50		CLEHGIQPDGQM#PSDKTIGGGDDSFNTFFSETGAGK	4	954.924	17390									12824	17225	16961	16795	16582	16063	15965	13334	12960	13026	12681	54.8743	54.643	54.4788	54.3657	54.4848	54.3733	58.8413	58.9482	58.8722	58.8868	3.972
490	486	Cytoskeletal protein	TUBA1A; TUBA1B; TUBA1C; TUBA3C; TUBA3D; TUBA3E	TUBA1A; TUBA1B; TUBA1C; TUBA3C; TUBA3D; TUBA3E		tubulin alpha-1A chain	Q71U36; P68363; Q9BQE3; Q13748; Q15670; Q6PEY2	http://www.phosphosite.org/proteinAction.do?id=6833805&showAllSites=true	50; 50; 50; 50; 50; 50		DGQM#PSDKTIGGGDDSFNTFFSETGAGK	3	961.419	18311										18292		17896								57.693		57.363								4.601
491	487	Cytoskeletal protein	TUBA1A; TUBA1B; TUBA1C; TUBA3C; TUBA3D; TUBA3E	TUBA1A; TUBA1B; TUBA1C; TUBA3C; TUBA3D; TUBA3E		tubulin alpha-1A chain	Q71U36; P68363; Q9BQE3; Q13748; Q15670; Q6PEY2	http://www.phosphosite.org/proteinAction.do?id=6833805&showAllSites=true	50; 50; 50; 50; 50; 50		DVNAAIATIK	2	508.293			12442	12284			9004	8760	8815	8626	12725	12626	12440	12303	11842	11793	9017	8789	8815	8635	42.8582	42.7705	42.7047	42.7532	42.775	42.7835	45.235	45.226	45.241	45.145			3.065	3.188
492	488	Cytoskeletal protein	TUBA1A; TUBA1B; TUBA1C; TUBA3C; TUBA3D; TUBA4A; TUBA8; TUBAL3	TUBA1A; TUBA1B; TUBA1C; TUBA3C; TUBA3D; TUBA4A; TUBA8; TUBAL3		tubulin alpha-1A chain	Q71U36; P68363; Q9BQE3; Q13748; Q15670; P68366; Q9NY65; Q9H6Z0	http://www.phosphosite.org/proteinAction.do?id=6833805&showAllSites=true	50; 50; 50; 50; 50; 50; 50; 50		EDAANNYAR	2	512.228	4786	4718	4657	4572	4364	4354					4776	4724	4657	4598	4360	4337					20.9457	20.8718	20.7113	20.7233	20.7838	20.7925					2.216	2.14	2.275	2.354	2.252	1.427
493	489	Cytoskeletal protein	TUBA1A; TUBA1B; TUBA1C	TUBA1A; TUBA1B; TUBA1C		tubulin alpha-1A chain	Q71U36; P68363; Q9BQE3	http://www.phosphosite.org/proteinAction.do?id=6833805&showAllSites=true	50; 50; 50		EIIDLVLDR	2	543.314		20101	19909	19714		19088					20329	20134	19909	19743	19191	19103					63.041	62.9158	62.605	62.6548	62.7642	62.7072						2.25	2.355	2.233		1.583
494	490	Cytoskeletal protein	TUBA1A; TUBA1B; TUBA1C; TUBA3C; TUBA3D; TUBA3E; TUBA4A	TUBA1A; TUBA1B; TUBA1C; TUBA3C; TUBA3D; TUBA3E; TUBA4A		tubulin alpha-1A chain	Q71U36; P68363; Q9BQE3; Q13748; Q15670; Q6PEY2; P68366	http://www.phosphosite.org/proteinAction.do?id=6833805&showAllSites=true	50; 50; 50; 50; 50; 50; 50		ELYCLEHGIQPDGQM#PSDK	3	745.001		12497	12292	12160	11721	11652					12620	12489	12274	12162	11721	11648	9092	8852	8910	8719	42.5693	42.4018	42.2667	42.368	42.3553	42.3658	45.4357	45.432	45.5107	45.4333		4.048	3.596	3.805	3.363	3.454
495	491	Cytoskeletal protein	TUBA1A; TUBA1B; TUBA1C; TUBA3C; TUBA3D; TUBA3E; TUBA4A; TUBA8	TUBA1A; TUBA1B; TUBA1C; TUBA3C; TUBA3D; TUBA3E; TUBA4A; TUBA8		tubulin alpha-1A chain	Q71U36; P68363; Q9BQE3; Q13748; Q15670; Q6PEY2; P68366; Q9NY65	http://www.phosphosite.org/proteinAction.do?id=6833805&showAllSites=true	50; 50; 50; 50; 50; 50; 50; 50		FDGALNVDLTEFQTNLVPYPR	2	1205.11			25004	24714		24092	21051	20253	20578	19792	25178		25006		24096	24053	21051	20268	20583	19800	75.6653		75.439		75.4552	75.4425	80.7222	80.6722	80.7303	80.6572			4.031	4.489		5.051
496	492	Cytoskeletal protein	TUBA1A; TUBA1B; TUBA1C; TUBA3C; TUBA3D; TUBA3E; TUBA4A; TUBA8	TUBA1A; TUBA1B; TUBA1C; TUBA3C; TUBA3D; TUBA3E; TUBA4A; TUBA8		tubulin alpha-1A chain	Q71U36; P68363; Q9BQE3; Q13748; Q15670; Q6PEY2; P68366; Q9NY65	http://www.phosphosite.org/proteinAction.do?id=6833805&showAllSites=true	50; 50; 50; 50; 50; 50; 50; 50		FDGALNVDLTEFQTNLVPYPR	3	803.741	25245	24937	24976	24670	24060	24059	21061	20249	20584	19791	25178	24976	25006	24705	24096	24095	21078	20268	20583	19791	75.6653	75.6513	75.439	75.3932	75.4552	75.5518	80.7825	80.6722	80.7303	80.6572	3.091	3.673	3.134	3.328	3.1	3.161
497	493	Cytoskeletal protein	TUBA1A; TUBA1B; TUBA1C; TUBA3C; TUBA3D; TUBA3E; TUBA4A; TUBA8	TUBA1A; TUBA1B; TUBA1C; TUBA3C; TUBA3D; TUBA3E; TUBA4A; TUBA8		tubulin alpha-1A chain	Q71U36; P68363; Q9BQE3; Q13748; Q15670; Q6PEY2; P68366; Q9NY65	http://www.phosphosite.org/proteinAction.do?id=6833805&showAllSites=true	50; 50; 50; 50; 50; 50; 50; 50		FDGALNVDLTEFQTNLVPYPR	3	803.741						24145					25178	24976	25006	24705	24096	24095	21078	20268	20583	19791	75.6653	75.6513	75.439	75.3932	75.4552	75.5518	80.7825	80.6722	80.7303	80.6572						2.061
498	494	Cytoskeletal protein	TUBA1A; TUBA1B; TUBA1C; TUBA3C; TUBA3D; TUBA3E; TUBA4A; TUBA4B	TUBA1A; TUBA1B; TUBA1C; TUBA3C; TUBA3D; TUBA3E; TUBA4A; TUBA4B		tubulin alpha-1A chain	Q71U36; P68363; Q9BQE3; Q13748; Q15670; Q6PEY2; P68366; Q9H853	http://www.phosphosite.org/proteinAction.do?id=6833805&showAllSites=true	50; 50; 50; 50; 50; 50; 50; 28		GHYTIGK	2	388.209		4576	4554		4275		2896	2859	2818		4732	4576	4595	4509	4304	4286	2896	2858	2815	2854	20.8112	20.5375	20.4567	20.4345	20.615	20.6132	23.6465	23.666	23.6133	23.728		1.737	1.672		1.87
499	495	Cytoskeletal protein	TUBA1A; TUBA1B; TUBA1C	TUBA1A; TUBA1B; TUBA1C		tubulin alpha-1A chain	Q71U36; P68363; Q9BQE3	http://www.phosphosite.org/proteinAction.do?id=6833805&showAllSites=true	50; 50; 50		GHYTIGKEIIDLVLDR	3	614.676	23541	22997									23588	22997	22814	22557	21935	21924					71.5427	70.455	69.8847	69.8388	69.8032	69.9505					3.874	3.929
500	496	Cytoskeletal protein	TUBA1A; TUBA1B; TUBA1C	TUBA1A; TUBA1B; TUBA1C		tubulin alpha-1A chain	Q71U36; P68363; Q9BQE3	http://www.phosphosite.org/proteinAction.do?id=6833805&showAllSites=true	50; 50; 50		GHYTIGKEIIDLVLDRIR	3	704.404		24751					20279				25388	24751	24609	24358		23658	20279	19596	19869	19191	76.2163	75.0377	74.4322	74.5063		74.4122	78.5945	78.6855	78.6877	78.8147		2.779
501	497	Cytoskeletal protein	TUBA1A; TUBA1B; TUBA1C	TUBA1A; TUBA1B; TUBA1C		tubulin alpha-1A chain	Q71U36; P68363; Q9BQE3	http://www.phosphosite.org/proteinAction.do?id=6833805&showAllSites=true	50; 50; 50		GHYTIGKEIIDLVLDRIR	4	528.555	25318	24704		24346							25318	24745	24689	24323	23635	23616					76.2723	75.0377	74.6382	74.4118	74.259	74.3103					3.547	2.978		2.812
502	498	Cytoskeletal protein	TUBA1A; TUBA1B; TUBA1C	TUBA1A; TUBA1B; TUBA1C		tubulin alpha-1A chain	Q71U36; P68363; Q9BQE3	http://www.phosphosite.org/proteinAction.do?id=6833805&showAllSites=true	50; 50; 50		GHYTIGKEIIDLVLDRIR	5	423.045		24734								19166	25388	24734	24689	24302	23677	23658	20280	19554	19869	19166	76.2163	75.0895	74.6382	74.3587	74.368	74.4122	78.5367	78.5603	78.6877	78.677		2.693
503	499	Cytoskeletal protein	TUBA1A; TUBA1B; TUBA1C	TUBA1A; TUBA1B; TUBA1C		tubulin alpha-1A chain	Q71U36; P68363; Q9BQE3	http://www.phosphosite.org/proteinAction.do?id=6833805&showAllSites=true	50; 50; 50		GHYTIGKEIIDLVLDRIRK	4	560.578		22999					18639	18056		17623	23735	22999	22835	22537	21767	21882	18639	18063	18231	17637	71.9097	70.6193	69.9323	69.7855	69.3615	69.842	73.9573	74.178	74.0035	74.0887		2.334
504	500	Cytoskeletal protein	TUBA1A; TUBA1B; TUBA1C	TUBA1A; TUBA1B; TUBA1C		tubulin alpha-1A chain	Q71U36; P68363; Q9BQE3	http://www.phosphosite.org/proteinAction.do?id=6833805&showAllSites=true	50; 50; 50		GHYTIGKEIIDLVLDRIRK	5	448.664	23710										23710	23030	22898	22578	21767	21882					71.8612	70.5148	70.0952	69.8932	69.3615	69.842					2.623
505	501	Cytoskeletal protein	TUBA1A; TUBA1B; TUBA1C; TUBA3C; TUBA3D; TUBA3E; TUBA4A	TUBA1A; TUBA1B; TUBA1C; TUBA3C; TUBA3D; TUBA3E; TUBA4A		tubulin alpha-1A chain	Q71U36; P68363; Q9BQE3; Q13748; Q15670; Q6PEY2; P68366	http://www.phosphosite.org/proteinAction.do?id=6833805&showAllSites=true	50; 50; 50; 50; 50; 50; 50		GIQPDGQM#PSDK	2	644.795	5466	5399	5348	5252	5009	4998					5466	5451	5387	5292	5046	5035					23.0712	22.9797	22.8912	22.8533	22.9012	23.0015					2.266	2.469	2.7	2.565	2.756	2.458
506	502	Cytoskeletal protein	TUBA1A; TUBA1B; TUBA1C; TUBA3C; TUBA3D; TUBA3E	TUBA1A; TUBA1B; TUBA1C; TUBA3C; TUBA3D; TUBA3E		tubulin alpha-1A chain	Q71U36; P68363; Q9BQE3; Q13748; Q15670; Q6PEY2	http://www.phosphosite.org/proteinAction.do?id=6833805&showAllSites=true	50; 50; 50; 50; 50; 50		GIQPDGQM#PSDKTIGGGDDSFNTFFSETGAGK	3	1093.16	18277										18277	18015	17833	17639	17109	17035					57.6375	57.2817	57.1967	57.1723	57.2898	57.2588					4.104
507	503	Cytoskeletal protein	TUBA1A; TUBA1B; TUBA1C; TUBA3C; TUBA3D; TUBA3E	TUBA1A; TUBA1B; TUBA1C; TUBA3C; TUBA3D; TUBA3E		tubulin alpha-1A chain	Q71U36; P68363; Q9BQE3; Q13748; Q15670; Q6PEY2	http://www.phosphosite.org/proteinAction.do?id=6833805&showAllSites=true	50; 50; 50; 50; 50; 50		GQM#PSDKTIGGGDDSFNTFFSETGAGK	3	923.077	17495	17306	17127	16914	16370	16283	13441		13136	12787	17540	17357	17168	16952	16410	16341	13457	13086	13136	12807	55.7148	55.5383	55.4757	55.356	55.426	55.3962	59.1977	59.3337	59.2385	59.2813	6.455	6.248	4.96	6.557	6.008	6.34
508	504	Cytoskeletal protein	TUBA1A; TUBA1B; TUBA1C; TUBA3C; TUBA3D; TUBA3E; TUBA4A	TUBA1A; TUBA1B; TUBA1C; TUBA3C; TUBA3D; TUBA3E; TUBA4A		tubulin alpha-1A chain	Q71U36; P68363; Q9BQE3; Q13748; Q15670; Q6PEY2; P68366	http://www.phosphosite.org/proteinAction.do?id=6833805&showAllSites=true	50; 50; 50; 50; 50; 50; 50		HGIQPDGQM#PSDK	2	713.325	4530	4441	4385	4289	4096	4066					4508	4441	4410	4312	4131	4096					20.1795	20.0635	19.9318	19.8667	20.1065	20.0285					3.462	3.566	3.328	2.719	2.901	3.204
509	505	Cytoskeletal protein	TUBA1A; TUBA1B; TUBA1C; TUBA3C; TUBA3D; TUBA3E; TUBA4A	TUBA1A; TUBA1B; TUBA1C; TUBA3C; TUBA3D; TUBA3E; TUBA4A		tubulin alpha-1A chain	Q71U36; P68363; Q9BQE3; Q13748; Q15670; Q6PEY2; P68366	http://www.phosphosite.org/proteinAction.do?id=6833805&showAllSites=true	50; 50; 50; 50; 50; 50; 50		HGIQPDGQM#PSDK	2	713.325	4353	4277									4508	4441	4410	4312	4131	4096					20.1795	20.0635	19.9318	19.8667	20.1065	20.0285					3.03	2.86
510	506	Cytoskeletal protein	TUBA1A; TUBA1B; TUBA1C; TUBA3C; TUBA3D; TUBA3E; TUBA4A	TUBA1A; TUBA1B; TUBA1C; TUBA3C; TUBA3D; TUBA3E; TUBA4A		tubulin alpha-1A chain	Q71U36; P68363; Q9BQE3; Q13748; Q15670; Q6PEY2; P68366	http://www.phosphosite.org/proteinAction.do?id=6833805&showAllSites=true	50; 50; 50; 50; 50; 50; 50		HGIQPDGQM#PSDK	3	475.886	4341	4281	4363	4281	4100	4079					4508	4462	4392	4312	4120	4096					20.1795	20.0635	19.879	19.8667	20.0657	20.0285					4.478	4.291	2.473	2.537	2.678	2.571
511	507	Cytoskeletal protein	TUBA1A; TUBA1B; TUBA1C; TUBA3C; TUBA3D; TUBA3E; TUBA4A	TUBA1A; TUBA1B; TUBA1C; TUBA3C; TUBA3D; TUBA3E; TUBA4A		tubulin alpha-1A chain	Q71U36; P68363; Q9BQE3; Q13748; Q15670; Q6PEY2; P68366	http://www.phosphosite.org/proteinAction.do?id=6833805&showAllSites=true	50; 50; 50; 50; 50; 50; 50		HGIQPDGQM#PSDK	3	475.886	4509	4462									4508	4462	4392	4312	4120	4096					20.1795	20.0635	19.879	19.8667	20.0657	20.0285					3.811	3.507
512	508	Cytoskeletal protein	TUBA1A; TUBA1B; TUBA1C; TUBA3C; TUBA3D; TUBA3E	TUBA1A; TUBA1B; TUBA1C; TUBA3C; TUBA3D; TUBA3E		tubulin alpha-1A chain	Q71U36; P68363; Q9BQE3; Q13748; Q15670; Q6PEY2	http://www.phosphosite.org/proteinAction.do?id=6833805&showAllSites=true	50; 50; 50; 50; 50; 50		HGIQPDGQM#PSDKTIGGGDDSFNTFFSETGAGK	4	854.385	16617	16423	16315	16041	15544	15492					16617	16483	16248	16074	15554	15485					53.3753	53.1952	52.9918	52.9967	53.1068	53.0742					5.355	4.602	4.069	3.817	4.853	4.058
513	509	Cytoskeletal protein	TUBA1A; TUBA1B; TUBA1C; TUBA3C; TUBA3D; TUBA3E	TUBA1A; TUBA1B; TUBA1C; TUBA3C; TUBA3D; TUBA3E		tubulin alpha-1A chain	Q71U36; P68363; Q9BQE3; Q13748; Q15670; Q6PEY2	http://www.phosphosite.org/proteinAction.do?id=6833805&showAllSites=true	50; 50; 50; 50; 50; 50		HGIQPDGQM#PSDKTIGGGDDSFNTFFSETGAGK	4	854.385	16829	16627			15533						16617	16483	16248	16074	15554	15485					53.3753	53.1952	52.9918	52.9967	53.1068	53.0742					3.712	4.326			3.781
514	510	Cytoskeletal protein	TUBA1A; TUBA1B; TUBA1C; TUBA3C; TUBA3D; TUBA3E	TUBA1A; TUBA1B; TUBA1C; TUBA3C; TUBA3D; TUBA3E		tubulin alpha-1A chain	Q71U36; P68363; Q9BQE3; Q13748; Q15670; Q6PEY2	http://www.phosphosite.org/proteinAction.do?id=6833805&showAllSites=true	50; 50; 50; 50; 50; 50		HGIQPDGQM#PSDKTIGGGDDSFNTFFSETGAGK	4	854.385	16886										16617	16483	16248	16074	15554	15485					53.3753	53.1952	52.9918	52.9967	53.1068	53.0742					3.809
515	511	Cytoskeletal protein	TUBA1A; TUBA1B; TUBA1C; TUBA3C; TUBA3D; TUBA3E	TUBA1A; TUBA1B; TUBA1C; TUBA3C; TUBA3D; TUBA3E		tubulin alpha-1A chain	Q71U36; P68363; Q9BQE3; Q13748; Q15670; Q6PEY2	http://www.phosphosite.org/proteinAction.do?id=6833805&showAllSites=true	50; 50; 50; 50; 50; 50		HGIQPDGQM#PSDKTIGGGDDSFNTFFSETGAGKHVPR	5	781.566	14939	14770									14939	14789									48.8393	48.6505									4.418	3.605
516	512	Cytoskeletal protein	TUBA1A; TUBA1B; TUBA1C; TUBA3C; TUBA3D; TUBA3E	TUBA1A; TUBA1B; TUBA1C; TUBA3C; TUBA3D; TUBA3E		tubulin alpha-1A chain	Q71U36; P68363; Q9BQE3; Q13748; Q15670; Q6PEY2	http://www.phosphosite.org/proteinAction.do?id=6833805&showAllSites=true	50; 50; 50; 50; 50; 50		HGIQPDGQM#PSDKTIGGGDDSFNTFFSETGAGKHVPR	5	781.566		14746									14939	14789									48.8393	48.6505										3.393
517	513	Cytoskeletal protein	TUBA1A; TUBA1B; TUBA1C; TUBA3C; TUBA3D; TUBA3E; TUBA4A	TUBA1A; TUBA1B; TUBA1C; TUBA3C; TUBA3D; TUBA3E; TUBA4A		tubulin alpha-1A chain	Q71U36; P68363; Q9BQE3; Q13748; Q15670; Q6PEY2; P68366	http://www.phosphosite.org/proteinAction.do?id=6833805&showAllSites=true	50; 50; 50; 50; 50; 50; 50		IHFPLATYAPVISAEK	3	586.326	19202	18734	18470	18577	17762	17947	14816	14437			19132	18812	18692	18409	17923	17861	14816	14388	14682	14130	59.8867	59.3945	59.4425	59.1995	59.442	59.4532	63.5903	63.3077	63.795	63.438	2.616	2.442	3.228	2.851	2.7	2.41
518	514	Cytoskeletal protein	TUBA1A; TUBA1B; TUBA1C; TUBA3C; TUBA3D; TUBA3E; TUBA4A	TUBA1A; TUBA1B; TUBA1C; TUBA3C; TUBA3D; TUBA3E; TUBA4A		tubulin alpha-1A chain	Q71U36; P68363; Q9BQE3; Q13748; Q15670; Q6PEY2; P68366	http://www.phosphosite.org/proteinAction.do?id=6833805&showAllSites=true	50; 50; 50; 50; 50; 50; 50		IHFPLATYAPVISAEK	3	586.326				18311	18031						19132	18812	18692	18409	17923	17861	14816	14388	14682	14130	59.8867	59.3945	59.4425	59.1995	59.442	59.4532	63.5903	63.3077	63.795	63.438				2.571	2.44
519	515	Cytoskeletal protein	TUBA1A; TUBA1B; TUBA1C; TUBA3C; TUBA3D; TUBA3E	TUBA1A; TUBA1B; TUBA1C; TUBA3C; TUBA3D; TUBA3E		tubulin alpha-1A chain	Q71U36; P68363; Q9BQE3; Q13748; Q15670; Q6PEY2	http://www.phosphosite.org/proteinAction.do?id=6833805&showAllSites=true	50; 50; 50; 50; 50; 50		ISIHVGQAGVQIGNACWELYCLEHGIQPDGQM#PSDK	4	1006.73			21565	21359	20711						21967	21791	21565	21358	20751	20736	18098	17412	17643	17007	67.2662	67.2477	66.7662	66.7228	66.7152	66.918	72.3168	72.2683	72.334	72.2062			3.942	3.852	4.468
520	516	Cytoskeletal protein	TUBA1A; TUBA1B; TUBA1C; TUBA3C; TUBA3D; TUBA3E	TUBA1A; TUBA1B; TUBA1C; TUBA3C; TUBA3D; TUBA3E		tubulin alpha-1A chain	Q71U36; P68363; Q9BQE3; Q13748; Q15670; Q6PEY2	http://www.phosphosite.org/proteinAction.do?id=6833805&showAllSites=true	50; 50; 50; 50; 50; 50		ISIHVGQAGVQIGNACWELYCLEHGIQPDGQM#PSDK	4	1006.73			21634								21967	21791	21565	21358	20751	20736	18098	17412	17643	17007	67.2662	67.2477	66.7662	66.7228	66.7152	66.918	72.3168	72.2683	72.334	72.2062			3.7
521	517	Cytoskeletal protein	TUBA1A; TUBA1B; TUBA1C	TUBA1A; TUBA1B; TUBA1C		tubulin alpha-1A chain	Q71U36; P68363; Q9BQE3	http://www.phosphosite.org/proteinAction.do?id=6833805&showAllSites=true	50; 50; 50		KLADQCTGLQGFLVFHSF	3	690.015			23471			22572					23840	23554	23479	23238	22643	22572					72.1673	71.8863	71.577	71.6022	71.6763	71.6815							2.645			2.867
522	518	Cytoskeletal protein	TUBA1A; TUBA1B; TUBA1C	TUBA1A; TUBA1B; TUBA1C		tubulin alpha-1A chain	Q71U36; P68363; Q9BQE3	http://www.phosphosite.org/proteinAction.do?id=6833805&showAllSites=true	50; 50; 50		KLADQCTGLQGFLVFHSFGGGTGSGFTSLLM#E	3	1126.88	26824	26489							21979		26851	26489					22460	21630	21979	21164	80.0597	79.7682					84.701	84.7272	84.8487	84.8538	4.668	5.119
523	519	Cytoskeletal protein	TUBA1A; TUBA1B; TUBA1C	TUBA1A; TUBA1B; TUBA1C		tubulin alpha-1A chain	Q71U36; P68363; Q9BQE3	http://www.phosphosite.org/proteinAction.do?id=6833805&showAllSites=true	50; 50; 50		KLADQCTGLQGFLVFHSFGGGTGSGFTSLLM#E	3	1126.88	26858										26851	26489					22460	21630	21979	21164	80.0597	79.7682					84.701	84.7272	84.8487	84.8538	3.863
524	520	Cytoskeletal protein	TUBA1A; TUBA1B; TUBA1C	TUBA1A; TUBA1B; TUBA1C		tubulin alpha-1A chain	Q71U36; P68363; Q9BQE3	http://www.phosphosite.org/proteinAction.do?id=6833805&showAllSites=true	50; 50; 50		KLADQCTGLQGFLVFHSFGGGTGSGFTSLLM#ER	3	1178.91	24855	24551	24580	24291		23628	20719	19803	20104	19375	24884	24577		24281		23637	20719	19848	20163	19401	74.894	74.596		74.3087		74.363	79.5565	79.4442	79.532	79.4672	5.752	5.704	5.337	4.781		5.954
525	521	Cytoskeletal protein	TUBA1A; TUBA1B; TUBA1C	TUBA1A; TUBA1B; TUBA1C		tubulin alpha-1A chain	Q71U36; P68363; Q9BQE3	http://www.phosphosite.org/proteinAction.do?id=6833805&showAllSites=true	50; 50; 50		KLADQCTGLQGFLVFHSFGGGTGSGFTSLLM#ER	3	1178.91	24864	24580	24614			23588	20599	19853	20216	19385	24884	24577		24281		23637	20719	19848	20163	19401	74.894	74.596		74.3087		74.363	79.5565	79.4442	79.532	79.4672	4.503	4.256	5.186			5.186
526	522	Cytoskeletal protein	TUBA1A; TUBA1B; TUBA1C	TUBA1A; TUBA1B; TUBA1C		tubulin alpha-1A chain	Q71U36; P68363; Q9BQE3	http://www.phosphosite.org/proteinAction.do?id=6833805&showAllSites=true	50; 50; 50		KLADQCTGLQGFLVFHSFGGGTGSGFTSLLM#ER	3	1178.91			24667			23687			20233	19501	24884	24577		24281		23637	20719	19848	20163	19401	74.894	74.596		74.3087		74.363	79.5565	79.4442	79.532	79.4672			4.348			4.537
527	523	Cytoskeletal protein	TUBA1A; TUBA1B; TUBA1C	TUBA1A; TUBA1B; TUBA1C		tubulin alpha-1A chain	Q71U36; P68363; Q9BQE3	http://www.phosphosite.org/proteinAction.do?id=6833805&showAllSites=true	50; 50; 50		KLADQCTGLQGFLVFHSFGGGTGSGFTSLLM#ER	4	884.434	24822	24497	24510	24199	23657	23700	20554	19773	20101	19346	24884	24577	24588	24281	23635	23637	20554	19848	20142	19401	74.894	74.596	74.383	74.3087	74.259	74.363	79.4998	79.4442	79.4727	79.4672	3.816	4.389	3.984	4.31	3.479	3.708
528	524	Cytoskeletal protein	TUBA1A; TUBA1B; TUBA1C	TUBA1A; TUBA1B; TUBA1C		tubulin alpha-1A chain	Q71U36; P68363; Q9BQE3	http://www.phosphosite.org/proteinAction.do?id=6833805&showAllSites=true	50; 50; 50		KLADQCTGLQGFLVFHSFGGGTGSGFTSLLM#ER	4	884.434	25277			24185			20552		20750		24884	24577	24588	24281	23635	23637	20554	19848	20142	19401	74.894	74.596	74.383	74.3087	74.259	74.363	79.4998	79.4442	79.4727	79.4672	3.088			3.745
529	525	Cytoskeletal protein	TUBA1A; TUBA1B; TUBA1C	TUBA1A; TUBA1B; TUBA1C		tubulin alpha-1A chain	Q71U36; P68363; Q9BQE3	http://www.phosphosite.org/proteinAction.do?id=6833805&showAllSites=true	50; 50; 50		KLADQCTGLQGFLVFHSFGGGTGSGFTSLLMER	3	1173.58	25769										25739	25438		25137		24507					77.1253	76.8715		76.5088		76.585					5.292
530	526	Cytoskeletal protein	TUBA1A; TUBA1B; TUBA1C	TUBA1A; TUBA1B; TUBA1C		tubulin alpha-1A chain	Q71U36; P68363; Q9BQE3	http://www.phosphosite.org/proteinAction.do?id=6833805&showAllSites=true	50; 50; 50		KLADQCTGLQGFLVFHSFGGGTGSGFTSLLMER	3	1173.58	25800										25739	25438		25137		24507					77.1253	76.8715		76.5088		76.585					3.802
531	527	Cytoskeletal protein	TUBA1A; TUBA1B; TUBA1C	TUBA1A; TUBA1B; TUBA1C		tubulin alpha-1A chain	Q71U36; P68363; Q9BQE3	http://www.phosphosite.org/proteinAction.do?id=6833805&showAllSites=true	50; 50; 50		KLADQCTGLQGFLVFHSFGGGTGSGFTSLLMER	4	880.435	25803	25398	25381	25075	24465	24467	21356		20964	20118	25739	25459	25422	25137	24534	24507	21356	20604	20940	20115	77.1253	76.9297	76.5153	76.5088	76.6077	76.585	81.7197	81.6743	81.7602	81.6173	3.805	4.719	3.416	3.702	3.288	4.102
532	528	Cytoskeletal protein	TUBA1A; TUBA1B; TUBA1C	TUBA1A; TUBA1B; TUBA1C		tubulin alpha-1A chain	Q71U36; P68363; Q9BQE3	http://www.phosphosite.org/proteinAction.do?id=6833805&showAllSites=true	50; 50; 50		KLADQCTGLQGFLVFHSFGGGTGSGFTSLLMER	4	880.435	24900	25559	25350	25023		24422					25739	25459	25422	25137	24534	24507	21356	20604	20940	20115	77.1253	76.9297	76.5153	76.5088	76.6077	76.585	81.7197	81.6743	81.7602	81.6173	3.587	3.711	3.247	3.47		3.35
533	529	Cytoskeletal protein	TUBA1A; TUBA1B; TUBA1C	TUBA1A; TUBA1B; TUBA1C		tubulin alpha-1A chain	Q71U36; P68363; Q9BQE3	http://www.phosphosite.org/proteinAction.do?id=6833805&showAllSites=true	50; 50; 50		KLADQCTGLQGFLVFHSFGGGTGSGFTSLLMER	4	880.435			25559								25739	25459	25422	25137	24534	24507	21356	20604	20940	20115	77.1253	76.9297	76.5153	76.5088	76.6077	76.585	81.7197	81.6743	81.7602	81.6173			3.201
534	530	Cytoskeletal protein	TUBA1A; TUBA1B; TUBA1C	TUBA1A; TUBA1B; TUBA1C		tubulin alpha-1A chain	Q71U36; P68363; Q9BQE3	http://www.phosphosite.org/proteinAction.do?id=6833805&showAllSites=true	50; 50; 50		LADQCTGLQGFLVFHSF	2	970.472							21805					26212	25569	25900	25306		21805	21000	21274	20513		78.9205	76.888	78.5378	78.632		82.777	82.842	82.7452	82.8258
535	531	Cytoskeletal protein	TUBA1A; TUBA1B; TUBA1C	TUBA1A; TUBA1B; TUBA1C		tubulin alpha-1A chain	Q71U36; P68363; Q9BQE3	http://www.phosphosite.org/proteinAction.do?id=6833805&showAllSites=true	50; 50; 50		LADQCTGLQGFLVFHSFGGGTGSGFTSLLM#ER	3	1136.21	26518	26193	26445	26212	25214	25382	22152	21589	21695	21102	26579	26254	26360	25942	25385	25381	22229	21360	21757	20975	79.3302	79.0362	78.9348	78.6452	78.8422	78.8998	84.037	84.235	84.1648	84.2865	6.35	6.269	6.194	5.194	6.598	6.257
536	532	Cytoskeletal protein	TUBA1A; TUBA1B; TUBA1C	TUBA1A; TUBA1B; TUBA1C		tubulin alpha-1A chain	Q71U36; P68363; Q9BQE3	http://www.phosphosite.org/proteinAction.do?id=6833805&showAllSites=true	50; 50; 50		LADQCTGLQGFLVFHSFGGGTGSGFTSLLM#ER	3	1136.21	26509	26404	26803	26007	26550	25593	22398	21842	22673	20890	26579	26254	26360	25942	25385	25381	22229	21360	21757	20975	79.3302	79.0362	78.9348	78.6452	78.8422	78.8998	84.037	84.235	84.1648	84.2865	6.331	5.696	6.11	4.88	5.363	6.203
537	533	Cytoskeletal protein	TUBA1A; TUBA1B; TUBA1C	TUBA1A; TUBA1B; TUBA1C		tubulin alpha-1A chain	Q71U36; P68363; Q9BQE3	http://www.phosphosite.org/proteinAction.do?id=6833805&showAllSites=true	50; 50; 50		LADQCTGLQGFLVFHSFGGGTGSGFTSLLM#ER	3	1136.21	26863	26518	26244	25799	25247	25183	22652	21360	21927	21716	26579	26254	26360	25942	25385	25381	22229	21360	21757	20975	79.3302	79.0362	78.9348	78.6452	78.8422	78.8998	84.037	84.235	84.1648	84.2865	5.74	4.882	5.854	4.879	5.304	5.401
538	534	Cytoskeletal protein	TUBA1A; TUBA1B; TUBA1C	TUBA1A; TUBA1B; TUBA1C		tubulin alpha-1A chain	Q71U36; P68363; Q9BQE3	http://www.phosphosite.org/proteinAction.do?id=6833805&showAllSites=true	50; 50; 50		LADQCTGLQGFLVFHSFGGGTGSGFTSLLM#ER	3	1136.21	26731	26433	26648	25787	25449	25805	22947	22353	22409	21912	26579	26254	26360	25942	25385	25381	22229	21360	21757	20975	79.3302	79.0362	78.9348	78.6452	78.8422	78.8998	84.037	84.235	84.1648	84.2865	5.699	3.78	5.217	4.723	5.175	5.329
539	535	Cytoskeletal protein	TUBA1A; TUBA1B; TUBA1C	TUBA1A; TUBA1B; TUBA1C		tubulin alpha-1A chain	Q71U36; P68363; Q9BQE3	http://www.phosphosite.org/proteinAction.do?id=6833805&showAllSites=true	50; 50; 50		LADQCTGLQGFLVFHSFGGGTGSGFTSLLM#ER	3	1136.21	26706	26667	27447	26320	25643	26041	23540	22646	22644	21959	26579	26254	26360	25942	25385	25381	22229	21360	21757	20975	79.3302	79.0362	78.9348	78.6452	78.8422	78.8998	84.037	84.235	84.1648	84.2865	5.353	3.397	4.027	4.621	4.65	4.856
540	536	Cytoskeletal protein	TUBA1A; TUBA1B; TUBA1C	TUBA1A; TUBA1B; TUBA1C		tubulin alpha-1A chain	Q71U36; P68363; Q9BQE3	http://www.phosphosite.org/proteinAction.do?id=6833805&showAllSites=true	50; 50; 50		LADQCTGLQGFLVFHSFGGGTGSGFTSLLM#ER	3	1136.21	26928		26863	26414		26022	23221	22546	22842	21996	26579	26254	26360	25942	25385	25381	22229	21360	21757	20975	79.3302	79.0362	78.9348	78.6452	78.8422	78.8998	84.037	84.235	84.1648	84.2865	4.144		3.873	4.491		4.591
541	537	Cytoskeletal protein	TUBA1A; TUBA1B; TUBA1C	TUBA1A; TUBA1B; TUBA1C		tubulin alpha-1A chain	Q71U36; P68363; Q9BQE3	http://www.phosphosite.org/proteinAction.do?id=6833805&showAllSites=true	50; 50; 50		LADQCTGLQGFLVFHSFGGGTGSGFTSLLM#ER	3	1136.21	27200			26729		25825	23439	22627	22902	22367	26579	26254	26360	25942	25385	25381	22229	21360	21757	20975	79.3302	79.0362	78.9348	78.6452	78.8422	78.8998	84.037	84.235	84.1648	84.2865	4.118			4.243		4.553
542	538	Cytoskeletal protein	TUBA1A; TUBA1B; TUBA1C	TUBA1A; TUBA1B; TUBA1C		tubulin alpha-1A chain	Q71U36; P68363; Q9BQE3	http://www.phosphosite.org/proteinAction.do?id=6833805&showAllSites=true	50; 50; 50		LADQCTGLQGFLVFHSFGGGTGSGFTSLLM#ER	3	1136.21				26627		26449	23204	22309	22177	23479	26579	26254	26360	25942	25385	25381	22229	21360	21757	20975	79.3302	79.0362	78.9348	78.6452	78.8422	78.8998	84.037	84.235	84.1648	84.2865				3.494		4.408
543	539	Cytoskeletal protein	TUBA1A; TUBA1B; TUBA1C	TUBA1A; TUBA1B; TUBA1C		tubulin alpha-1A chain	Q71U36; P68363; Q9BQE3	http://www.phosphosite.org/proteinAction.do?id=6833805&showAllSites=true	50; 50; 50		LADQCTGLQGFLVFHSFGGGTGSGFTSLLM#ER	3	1136.21							25044	24101	24474	23662	26579	26254	26360	25942	25385	25381	22229	21360	21757	20975	79.3302	79.0362	78.9348	78.6452	78.8422	78.8998	84.037	84.235	84.1648	84.2865
544	540	Cytoskeletal protein	TUBA1A; TUBA1B; TUBA1C	TUBA1A; TUBA1B; TUBA1C		tubulin alpha-1A chain	Q71U36; P68363; Q9BQE3	http://www.phosphosite.org/proteinAction.do?id=6833805&showAllSites=true	50; 50; 50		LADQCTGLQGFLVFHSFGGGTGSGFTSLLM#ER	3	1136.21							23999	22910	24557	23469	26579	26254	26360	25942	25385	25381	22229	21360	21757	20975	79.3302	79.0362	78.9348	78.6452	78.8422	78.8998	84.037	84.235	84.1648	84.2865
545	541	Cytoskeletal protein	TUBA1A; TUBA1B; TUBA1C	TUBA1A; TUBA1B; TUBA1C		tubulin alpha-1A chain	Q71U36; P68363; Q9BQE3	http://www.phosphosite.org/proteinAction.do?id=6833805&showAllSites=true	50; 50; 50		LADQCTGLQGFLVFHSFGGGTGSGFTSLLM#ER	3	1136.21							25403	23162	24624	23288	26579	26254	26360	25942	25385	25381	22229	21360	21757	20975	79.3302	79.0362	78.9348	78.6452	78.8422	78.8998	84.037	84.235	84.1648	84.2865
546	542	Cytoskeletal protein	TUBA1A; TUBA1B; TUBA1C	TUBA1A; TUBA1B; TUBA1C		tubulin alpha-1A chain	Q71U36; P68363; Q9BQE3	http://www.phosphosite.org/proteinAction.do?id=6833805&showAllSites=true	50; 50; 50		LADQCTGLQGFLVFHSFGGGTGSGFTSLLM#ER	3	1136.21							24346	23402	23262	23519	26579	26254	26360	25942	25385	25381	22229	21360	21757	20975	79.3302	79.0362	78.9348	78.6452	78.8422	78.8998	84.037	84.235	84.1648	84.2865
547	543	Cytoskeletal protein	TUBA1A; TUBA1B; TUBA1C	TUBA1A; TUBA1B; TUBA1C		tubulin alpha-1A chain	Q71U36; P68363; Q9BQE3	http://www.phosphosite.org/proteinAction.do?id=6833805&showAllSites=true	50; 50; 50		LADQCTGLQGFLVFHSFGGGTGSGFTSLLM#ER	3	1136.21							25232	24188	24827	23237	26579	26254	26360	25942	25385	25381	22229	21360	21757	20975	79.3302	79.0362	78.9348	78.6452	78.8422	78.8998	84.037	84.235	84.1648	84.2865
548	544	Cytoskeletal protein	TUBA1A; TUBA1B; TUBA1C	TUBA1A; TUBA1B; TUBA1C		tubulin alpha-1A chain	Q71U36; P68363; Q9BQE3	http://www.phosphosite.org/proteinAction.do?id=6833805&showAllSites=true	50; 50; 50		LADQCTGLQGFLVFHSFGGGTGSGFTSLLM#ER	3	1136.21							23604	22880	24649	23640	26579	26254	26360	25942	25385	25381	22229	21360	21757	20975	79.3302	79.0362	78.9348	78.6452	78.8422	78.8998	84.037	84.235	84.1648	84.2865
549	545	Cytoskeletal protein	TUBA1A; TUBA1B; TUBA1C	TUBA1A; TUBA1B; TUBA1C		tubulin alpha-1A chain	Q71U36; P68363; Q9BQE3	http://www.phosphosite.org/proteinAction.do?id=6833805&showAllSites=true	50; 50; 50		LADQCTGLQGFLVFHSFGGGTGSGFTSLLM#ER	3	1136.21							25193	22919	24307	23660	26579	26254	26360	25942	25385	25381	22229	21360	21757	20975	79.3302	79.0362	78.9348	78.6452	78.8422	78.8998	84.037	84.235	84.1648	84.2865
550	546	Cytoskeletal protein	TUBA1A; TUBA1B; TUBA1C	TUBA1A; TUBA1B; TUBA1C		tubulin alpha-1A chain	Q71U36; P68363; Q9BQE3	http://www.phosphosite.org/proteinAction.do?id=6833805&showAllSites=true	50; 50; 50		LADQCTGLQGFLVFHSFGGGTGSGFTSLLM#ER	3	1136.21							23917	22096	22793	23270	26579	26254	26360	25942	25385	25381	22229	21360	21757	20975	79.3302	79.0362	78.9348	78.6452	78.8422	78.8998	84.037	84.235	84.1648	84.2865
551	547	Cytoskeletal protein	TUBA1A; TUBA1B; TUBA1C	TUBA1A; TUBA1B; TUBA1C		tubulin alpha-1A chain	Q71U36; P68363; Q9BQE3	http://www.phosphosite.org/proteinAction.do?id=6833805&showAllSites=true	50; 50; 50		LADQCTGLQGFLVFHSFGGGTGSGFTSLLM#ER	3	1136.21							24822	23879	25001		26579	26254	26360	25942	25385	25381	22229	21360	21757	20975	79.3302	79.0362	78.9348	78.6452	78.8422	78.8998	84.037	84.235	84.1648	84.2865
552	548	Cytoskeletal protein	TUBA1A; TUBA1B; TUBA1C	TUBA1A; TUBA1B; TUBA1C		tubulin alpha-1A chain	Q71U36; P68363; Q9BQE3	http://www.phosphosite.org/proteinAction.do?id=6833805&showAllSites=true	50; 50; 50		LADQCTGLQGFLVFHSFGGGTGSGFTSLLM#ER	3	1136.21							25223	23859	24250		26579	26254	26360	25942	25385	25381	22229	21360	21757	20975	79.3302	79.0362	78.9348	78.6452	78.8422	78.8998	84.037	84.235	84.1648	84.2865
553	549	Cytoskeletal protein	TUBA1A; TUBA1B; TUBA1C	TUBA1A; TUBA1B; TUBA1C		tubulin alpha-1A chain	Q71U36; P68363; Q9BQE3	http://www.phosphosite.org/proteinAction.do?id=6833805&showAllSites=true	50; 50; 50		LADQCTGLQGFLVFHSFGGGTGSGFTSLLM#ER	3	1136.21							25032	24223	24866		26579	26254	26360	25942	25385	25381	22229	21360	21757	20975	79.3302	79.0362	78.9348	78.6452	78.8422	78.8998	84.037	84.235	84.1648	84.2865
554	550	Cytoskeletal protein	TUBA1A; TUBA1B; TUBA1C	TUBA1A; TUBA1B; TUBA1C		tubulin alpha-1A chain	Q71U36; P68363; Q9BQE3	http://www.phosphosite.org/proteinAction.do?id=6833805&showAllSites=true	50; 50; 50		LADQCTGLQGFLVFHSFGGGTGSGFTSLLM#ER	3	1136.21							24752	24443			26579	26254	26360	25942	25385	25381	22229	21360	21757	20975	79.3302	79.0362	78.9348	78.6452	78.8422	78.8998	84.037	84.235	84.1648	84.2865
555	551	Cytoskeletal protein	TUBA1A; TUBA1B; TUBA1C	TUBA1A; TUBA1B; TUBA1C		tubulin alpha-1A chain	Q71U36; P68363; Q9BQE3	http://www.phosphosite.org/proteinAction.do?id=6833805&showAllSites=true	50; 50; 50		LADQCTGLQGFLVFHSFGGGTGSGFTSLLM#ER	3	1136.21							25572				26579	26254	26360	25942	25385	25381	22229	21360	21757	20975	79.3302	79.0362	78.9348	78.6452	78.8422	78.8998	84.037	84.235	84.1648	84.2865
556	552	Cytoskeletal protein	TUBA1A; TUBA1B; TUBA1C	TUBA1A; TUBA1B; TUBA1C		tubulin alpha-1A chain	Q71U36; P68363; Q9BQE3	http://www.phosphosite.org/proteinAction.do?id=6833805&showAllSites=true	50; 50; 50		LADQCTGLQGFLVFHSFGGGTGSGFTSLLM#ER	3	1136.21							25439				26579	26254	26360	25942	25385	25381	22229	21360	21757	20975	79.3302	79.0362	78.9348	78.6452	78.8422	78.8998	84.037	84.235	84.1648	84.2865
557	553	Cytoskeletal protein	TUBA1A; TUBA1B; TUBA1C	TUBA1A; TUBA1B; TUBA1C		tubulin alpha-1A chain	Q71U36; P68363; Q9BQE3	http://www.phosphosite.org/proteinAction.do?id=6833805&showAllSites=true	50; 50; 50		LADQCTGLQGFLVFHSFGGGTGSGFTSLLM#ER	3	1136.21							23813				26579	26254	26360	25942	25385	25381	22229	21360	21757	20975	79.3302	79.0362	78.9348	78.6452	78.8422	78.8998	84.037	84.235	84.1648	84.2865
558	554	Cytoskeletal protein	TUBA1A; TUBA1B; TUBA1C	TUBA1A; TUBA1B; TUBA1C		tubulin alpha-1A chain	Q71U36; P68363; Q9BQE3	http://www.phosphosite.org/proteinAction.do?id=6833805&showAllSites=true	50; 50; 50		LADQCTGLQGFLVFHSFGGGTGSGFTSLLM#ER	4	852.41	26709	26213	26424	26006	25407	25403	22209	21421	21737	20955	26579	26254	26360	25942	25385	25402	22229	21401	21757	20975	79.3302	79.0362	78.9348	78.6452	78.8422	78.9513	84.037	84.235	84.1648	84.2865	4.156	4.568	3.772	4.333	4.775	4.435
559	555	Cytoskeletal protein	TUBA1A; TUBA1B; TUBA1C	TUBA1A; TUBA1B; TUBA1C		tubulin alpha-1A chain	Q71U36; P68363; Q9BQE3	http://www.phosphosite.org/proteinAction.do?id=6833805&showAllSites=true	50; 50; 50		LADQCTGLQGFLVFHSFGGGTGSGFTSLLM#ER	4	852.41	26818		26949	25802	25641	25202	22468	21677		21151	26579	26254	26360	25942	25385	25402	22229	21401	21757	20975	79.3302	79.0362	78.9348	78.6452	78.8422	78.9513	84.037	84.235	84.1648	84.2865	3.68		3.469	3.343	3.701	3.441
560	556	Cytoskeletal protein	TUBA1A; TUBA1B; TUBA1C	TUBA1A; TUBA1B; TUBA1C		tubulin alpha-1A chain	Q71U36; P68363; Q9BQE3	http://www.phosphosite.org/proteinAction.do?id=6833805&showAllSites=true	50; 50; 50		LADQCTGLQGFLVFHSFGGGTGSGFTSLLM#ER	4	852.41	26517		26625	26427	25217	25899	22531	21698			26579	26254	26360	25942	25385	25402	22229	21401	21757	20975	79.3302	79.0362	78.9348	78.6452	78.8422	78.9513	84.037	84.235	84.1648	84.2865	3.597		3.445	2.697	3.589	3.008
561	557	Cytoskeletal protein	TUBA1A; TUBA1B; TUBA1C	TUBA1A; TUBA1B; TUBA1C		tubulin alpha-1A chain	Q71U36; P68363; Q9BQE3	http://www.phosphosite.org/proteinAction.do?id=6833805&showAllSites=true	50; 50; 50		LADQCTGLQGFLVFHSFGGGTGSGFTSLLM#ER	4	852.41			26878		25874	25907		21401			26579	26254	26360	25942	25385	25402	22229	21401	21757	20975	79.3302	79.0362	78.9348	78.6452	78.8422	78.9513	84.037	84.235	84.1648	84.2865			3.154		3.069	2.566
562	558	Cytoskeletal protein	TUBA1A; TUBA1B; TUBA1C	TUBA1A; TUBA1B; TUBA1C		tubulin alpha-1A chain	Q71U36; P68363; Q9BQE3	http://www.phosphosite.org/proteinAction.do?id=6833805&showAllSites=true	50; 50; 50		LADQCTGLQGFLVFHSFGGGTGSGFTSLLM#ER	4	852.41					26013						26579	26254	26360	25942	25385	25402	22229	21401	21757	20975	79.3302	79.0362	78.9348	78.6452	78.8422	78.9513	84.037	84.235	84.1648	84.2865					3.028
563	559	Cytoskeletal protein	TUBA1A; TUBA1B; TUBA1C	TUBA1A; TUBA1B; TUBA1C		tubulin alpha-1A chain	Q71U36; P68363; Q9BQE3	http://www.phosphosite.org/proteinAction.do?id=6833805&showAllSites=true	50; 50; 50		LADQCTGLQGFLVFHSFGGGTGSGFTSLLM#ER	4	852.41					26536						26579	26254	26360	25942	25385	25402	22229	21401	21757	20975	79.3302	79.0362	78.9348	78.6452	78.8422	78.9513	84.037	84.235	84.1648	84.2865					3.002
564	560	Cytoskeletal protein	TUBA1A; TUBA1B; TUBA1C	TUBA1A; TUBA1B; TUBA1C		tubulin alpha-1A chain	Q71U36; P68363; Q9BQE3	http://www.phosphosite.org/proteinAction.do?id=6833805&showAllSites=true	50; 50; 50		LADQCTGLQGFLVFHSFGGGTGSGFTSLLMER	3	1130.88	27422	27132	27185	26939	26158	26346	23035	22419	22535	21616	27480	27173	27304	26747	26390	26162	23035	22197	22595	21647	81.7083	81.507	81.423	80.7873	81.5987	80.9295	86.5347	86.4448	86.6463	86.3398	5.746	6.401	6.201	5.712	5.606	6.152
565	561	Cytoskeletal protein	TUBA1A; TUBA1B; TUBA1C	TUBA1A; TUBA1B; TUBA1C		tubulin alpha-1A chain	Q71U36; P68363; Q9BQE3	http://www.phosphosite.org/proteinAction.do?id=6833805&showAllSites=true	50; 50; 50		LADQCTGLQGFLVFHSFGGGTGSGFTSLLMER	3	1130.88	27769		27375	26734	26370	26131	23048	22157	24818	21830	27480	27173	27304	26747	26390	26162	23035	22197	22595	21647	81.7083	81.507	81.423	80.7873	81.5987	80.9295	86.5347	86.4448	86.6463	86.3398	3.534		5.519	5.315	5.371	4.796
566	562	Cytoskeletal protein	TUBA1A; TUBA1B; TUBA1C	TUBA1A; TUBA1B; TUBA1C		tubulin alpha-1A chain	Q71U36; P68363; Q9BQE3	http://www.phosphosite.org/proteinAction.do?id=6833805&showAllSites=true	50; 50; 50		LADQCTGLQGFLVFHSFGGGTGSGFTSLLMER	3	1130.88			27689	26750	26187	26146	23285	22436		23621	27480	27173	27304	26747	26390	26162	23035	22197	22595	21647	81.7083	81.507	81.423	80.7873	81.5987	80.9295	86.5347	86.4448	86.6463	86.3398			4.176	5.106	5.269	4.642
567	563	Cytoskeletal protein	TUBA1A; TUBA1B; TUBA1C	TUBA1A; TUBA1B; TUBA1C		tubulin alpha-1A chain	Q71U36; P68363; Q9BQE3	http://www.phosphosite.org/proteinAction.do?id=6833805&showAllSites=true	50; 50; 50		LADQCTGLQGFLVFHSFGGGTGSGFTSLLMER	3	1130.88					26234	26737	23374	24112		23835	27480	27173	27304	26747	26390	26162	23035	22197	22595	21647	81.7083	81.507	81.423	80.7873	81.5987	80.9295	86.5347	86.4448	86.6463	86.3398					5.114	4.461
568	564	Cytoskeletal protein	TUBA1A; TUBA1B; TUBA1C	TUBA1A; TUBA1B; TUBA1C		tubulin alpha-1A chain	Q71U36; P68363; Q9BQE3	http://www.phosphosite.org/proteinAction.do?id=6833805&showAllSites=true	50; 50; 50		LADQCTGLQGFLVFHSFGGGTGSGFTSLLMER	3	1130.88						26764	25135	24043		23585	27480	27173	27304	26747	26390	26162	23035	22197	22595	21647	81.7083	81.507	81.423	80.7873	81.5987	80.9295	86.5347	86.4448	86.6463	86.3398						3.53
569	565	Cytoskeletal protein	TUBA1A; TUBA1B; TUBA1C	TUBA1A; TUBA1B; TUBA1C		tubulin alpha-1A chain	Q71U36; P68363; Q9BQE3	http://www.phosphosite.org/proteinAction.do?id=6833805&showAllSites=true	50; 50; 50		LADQCTGLQGFLVFHSFGGGTGSGFTSLLMER	3	1130.88								24204			27480	27173	27304	26747	26390	26162	23035	22197	22595	21647	81.7083	81.507	81.423	80.7873	81.5987	80.9295	86.5347	86.4448	86.6463	86.3398
570	566	Cytoskeletal protein	TUBA1A; TUBA1B; TUBA1C	TUBA1A; TUBA1B; TUBA1C		tubulin alpha-1A chain	Q71U36; P68363; Q9BQE3	http://www.phosphosite.org/proteinAction.do?id=6833805&showAllSites=true	50; 50; 50		LADQCTGLQGFLVFHSFGGGTGSGFTSLLMER	4	848.412	27460	27113	27461	26959	26262	26263	23071	22198	22599	21669	27480	27173	27304	26817	26341	26398	23089	22198	22595	21668	81.7083	81.507	81.423	80.9817	81.4593	81.569	86.5347	86.4448	86.6463	86.4032	3.664	3.835	3.558	3.307	3.513	3.842
571	567	Cytoskeletal protein	TUBA1A; TUBA1B; TUBA1C	TUBA1A; TUBA1B; TUBA1C		tubulin alpha-1A chain	Q71U36; P68363; Q9BQE3	http://www.phosphosite.org/proteinAction.do?id=6833805&showAllSites=true	50; 50; 50		LADQCTGLQGFLVFHSFGGGTGSGFTSLLMER	4	848.412			27408								27480	27173	27304	26817	26341	26398	23089	22198	22595	21668	81.7083	81.507	81.423	80.9817	81.4593	81.569	86.5347	86.4448	86.6463	86.4032			3.098
572	568	Cytoskeletal protein	TUBA1A; TUBA1B; TUBA1C; TUBA3C; TUBA3D; TUBA4A; TUBA8; TUBAL3	TUBA1A; TUBA1B; TUBA1C; TUBA3C; TUBA3D; TUBA4A; TUBA8; TUBAL3		tubulin alpha-1A chain	Q71U36; P68363; Q9BQE3; Q13748; Q15670; P68366; Q9NY65; Q9H6Z0	http://www.phosphosite.org/proteinAction.do?id=6833805&showAllSites=true	50; 50; 50; 50; 50; 50; 50; 50		LDHKFDLM#YAK	3	466.236				9964							10427	10260	10109	9998	9640	9578	6935	6773	6825	6680	36.7248	36.4062	36.2952	36.3368	36.5013	36.4643	38.0308	38.1397	38.0293	37.965				2.515
573	569	Cytoskeletal protein	TUBA1A; TUBA1B; TUBA1C; TUBA3C; TUBA3D; TUBA4A; TUBA8; TUBAL3	TUBA1A; TUBA1B; TUBA1C; TUBA3C; TUBA3D; TUBA4A; TUBA8; TUBAL3		tubulin alpha-1A chain	Q71U36; P68363; Q9BQE3; Q13748; Q15670; P68366; Q9NY65; Q9H6Z0	http://www.phosphosite.org/proteinAction.do?id=6833805&showAllSites=true	50; 50; 50; 50; 50; 50; 50; 50		LDHKFDLMYAK	3	460.904		12035	11839								12209	12031	11835	11682	11294	11263					41.4712	41.162	41.0503	41.016	41.2223	41.2682						2.417	2.942
574	570	Cytoskeletal protein	TUBA1A; TUBA1B; TUBA1C; TUBA3C; TUBA3D; TUBA3E; TUBA4A	TUBA1A; TUBA1B; TUBA1C; TUBA3C; TUBA3D; TUBA3E; TUBA4A		tubulin alpha-1A chain	Q71U36; P68363; Q9BQE3; Q13748; Q15670; Q6PEY2; P68366	http://www.phosphosite.org/proteinAction.do?id=6833805&showAllSites=true	50; 50; 50; 50; 50; 50; 50		LEHGIQPDGQM#PSDK	3	556.595	6189	6111		5944	5681						6215	6111	6043	5951	5703	5681					25.1335	25.0355	24.8348	24.8087	24.9158	24.9702					2.769	2.731		3.027	2.858
575	571	Cytoskeletal protein	TUBA1A; TUBA1B; TUBA1C; TUBA3C; TUBA3D; TUBA3E	TUBA1A; TUBA1B; TUBA1C; TUBA3C; TUBA3D; TUBA3E		tubulin alpha-1A chain	Q71U36; P68363; Q9BQE3; Q13748; Q15670; Q6PEY2	http://www.phosphosite.org/proteinAction.do?id=6833805&showAllSites=true	50; 50; 50; 50; 50; 50		LEHGIQPDGQM#PSDKTIGGGDDSFNTFFSETGAGK	4	914.917					15890	15757					16973	16833	16557		15890	15761					54.2027	54.1428	53.8272		53.9947	53.8263									3.689	4.123
576	572	Cytoskeletal protein	TUBA1A; TUBA3C; TUBA3D; TUBA3E	TUBA1A; TUBA3C; TUBA3D; TUBA3E		tubulin alpha-1A chain	Q71U36; Q13748; Q15670; Q6PEY2	http://www.phosphosite.org/proteinAction.do?id=6833805&showAllSites=true	50; 50; 50; 50		LIGQIVSSITASLR	2	729.438	25783						20828		20355	19629	25802	25417	25380	25095	24450	24486	20828	20079	20373	19653	77.2955	76.814	76.3998	76.3995	76.386	76.5345	80.1952	80.1078	80.1173	80.2177	4.574
577	573	Cytoskeletal protein	TUBA1A; TUBA3C; TUBA3D; TUBA3E	TUBA1A; TUBA3C; TUBA3D; TUBA3E		tubulin alpha-1A chain	Q71U36; Q13748; Q15670; Q6PEY2	http://www.phosphosite.org/proteinAction.do?id=6833805&showAllSites=true	50; 50; 50; 50		LIGQIVSSITASLR	3	486.628	25764	25394	25351	25084	24469	24504					25802	25438	25380	25095	24471	24465					77.2955	76.8715	76.3998	76.3995	76.4388	76.486					3.649	3.841	2.204	4.048	4.053	3.032
578	574	Cytoskeletal protein	TUBA1A; TUBA1B; TUBA1C; TUBA3C; TUBA3D; TUBA3E; TUBA4A	TUBA1A; TUBA1B; TUBA1C; TUBA3C; TUBA3D; TUBA3E; TUBA4A		tubulin alpha-1A chain	Q71U36; P68363; Q9BQE3; Q13748; Q15670; Q6PEY2; P68366	http://www.phosphosite.org/proteinAction.do?id=6833805&showAllSites=true	50; 50; 50; 50; 50; 50; 50		LYCLEHGIQPDGQM#PSDK	2	1052.48	11433	11304									11487	11304									39.5762	39.3975									3.879	4.027
579	575	Cytoskeletal protein	TUBA1A; TUBA1B; TUBA1C; TUBA3C; TUBA3D; TUBA3E; TUBA4A	TUBA1A; TUBA1B; TUBA1C; TUBA3C; TUBA3D; TUBA3E; TUBA4A		tubulin alpha-1A chain	Q71U36; P68363; Q9BQE3; Q13748; Q15670; Q6PEY2; P68366	http://www.phosphosite.org/proteinAction.do?id=6833805&showAllSites=true	50; 50; 50; 50; 50; 50; 50		LYCLEHGIQPDGQM#PSDK	3	701.987	11418	11470	11210		10714						11418	11364	11217	11042	10697	10597					39.5762	39.3975	39.3385	39.246	39.5413	39.3767					3.811	3.66	3.763		2.875
580	576	Cytoskeletal protein	TUBA1A; TUBA1B; TUBA1C; TUBA3C; TUBA3D; TUBA3E; TUBA4A	TUBA1A; TUBA1B; TUBA1C; TUBA3C; TUBA3D; TUBA3E; TUBA4A		tubulin alpha-1A chain	Q71U36; P68363; Q9BQE3; Q13748; Q15670; Q6PEY2; P68366	http://www.phosphosite.org/proteinAction.do?id=6833805&showAllSites=true	50; 50; 50; 50; 50; 50; 50		LYCLEHGIQPDGQM#PSDK	3	701.987	11618	11269									11418	11364	11217	11042	10697	10597					39.5762	39.3975	39.3385	39.246	39.5413	39.3767					3.362	3.347
581	577	Cytoskeletal protein	TUBA1A; TUBA1B; TUBA1C; TUBA3C; TUBA3D; TUBA3E; TUBA4A	TUBA1A; TUBA1B; TUBA1C; TUBA3C; TUBA3D; TUBA3E; TUBA4A		tubulin alpha-1A chain	Q71U36; P68363; Q9BQE3; Q13748; Q15670; Q6PEY2; P68366	http://www.phosphosite.org/proteinAction.do?id=6833805&showAllSites=true	50; 50; 50; 50; 50; 50; 50		LYCLEHGIQPDGQM#PSDK	3	701.987		11696									11418	11364	11217	11042	10697	10597					39.5762	39.3975	39.3385	39.246	39.5413	39.3767						2.966
582	578	Cytoskeletal protein	TUBA1A; TUBA1B; TUBA1C; TUBA3C; TUBA3D; TUBA3E; TUBA4A	TUBA1A; TUBA1B; TUBA1C; TUBA3C; TUBA3D; TUBA3E; TUBA4A		tubulin alpha-1A chain	Q71U36; P68363; Q9BQE3; Q13748; Q15670; Q6PEY2; P68366	http://www.phosphosite.org/proteinAction.do?id=6833805&showAllSites=true	50; 50; 50; 50; 50; 50; 50		LYCLEHGIQPDGQM#PSDK	4	526.742	11477										11477	11385									39.5762	39.45									2.235
583	579	Cytoskeletal protein	TUBA1A; TUBA1B; TUBA1C; TUBA3C; TUBA3D; TUBA3E	TUBA1A; TUBA1B; TUBA1C; TUBA3C; TUBA3D; TUBA3E		tubulin alpha-1A chain	Q71U36; P68363; Q9BQE3; Q13748; Q15670; Q6PEY2	http://www.phosphosite.org/proteinAction.do?id=6833805&showAllSites=true	50; 50; 50; 50; 50; 50		LYCLEHGIQPDGQM#PSDKTIGGGDDSFNTFFSETGAGK	4	1023.96	18848	18675	18533								18922	18876	18568								59.331	59.2373	59.1178								5.345	5.776	3.947
584	580	Cytoskeletal protein	TUBA1A; TUBA1B; TUBA1C; TUBA3C; TUBA3D; TUBA3E	TUBA1A; TUBA1B; TUBA1C; TUBA3C; TUBA3D; TUBA3E		tubulin alpha-1A chain	Q71U36; P68363; Q9BQE3; Q13748; Q15670; Q6PEY2	http://www.phosphosite.org/proteinAction.do?id=6833805&showAllSites=true	50; 50; 50; 50; 50; 50		LYCLEHGIQPDGQM#PSDKTIGGGDDSFNTFFSETGAGK	4	1023.96	19240	18876									18922	18876	18568								59.331	59.2373	59.1178								4.343	5.435
585	581	Cytoskeletal protein	TUBA1A; TUBA1B; TUBA1C; TUBA3C; TUBA3D; TUBA3E	TUBA1A; TUBA1B; TUBA1C; TUBA3C; TUBA3D; TUBA3E		tubulin alpha-1A chain	Q71U36; P68363; Q9BQE3; Q13748; Q15670; Q6PEY2	http://www.phosphosite.org/proteinAction.do?id=6833805&showAllSites=true	50; 50; 50; 50; 50; 50		LYCLEHGIQPDGQM#PSDKTIGGGDDSFNTFFSETGAGK	4	1023.96	19610	19691									18922	18876	18568								59.331	59.2373	59.1178								3.991	5.19
586	582	Cytoskeletal protein	TUBA1A; TUBA1B; TUBA1C; TUBA3C; TUBA3D; TUBA3E	TUBA1A; TUBA1B; TUBA1C; TUBA3C; TUBA3D; TUBA3E		tubulin alpha-1A chain	Q71U36; P68363; Q9BQE3; Q13748; Q15670; Q6PEY2	http://www.phosphosite.org/proteinAction.do?id=6833805&showAllSites=true	50; 50; 50; 50; 50; 50		LYCLEHGIQPDGQM#PSDKTIGGGDDSFNTFFSETGAGK	4	1023.96		19046									18922	18876	18568								59.331	59.2373	59.1178									4.115
587	583	Cytoskeletal protein	TUBA1A; TUBA1B; TUBA1C; TUBA3C; TUBA3D; TUBA3E; TUBA4A; TUBA4B; TUBA8	TUBA1A; TUBA1B; TUBA1C; TUBA3C; TUBA3D; TUBA3E; TUBA4A; TUBA4B; TUBA8		tubulin alpha-1A chain	Q71U36; P68363; Q9BQE3; Q13748; Q15670; Q6PEY2; P68366; Q9H853; Q9NY65	http://www.phosphosite.org/proteinAction.do?id=6833805&showAllSites=true	50; 50; 50; 50; 50; 50; 50; 28; 50		NLDIERPTYTNLNR	2	859.945				11934	11496	11464	8924	8703	8752	8582	12396	12276	12107	11944	11481	11479	8912	8705	8752	8572	41.9622	41.821	41.8103	41.7587	41.7372	41.8777	44.8862	44.9415	44.9517	44.9243				2.648	2.643	2.565
588	584	Cytoskeletal protein	TUBA1A; TUBA1B; TUBA1C; TUBA3C; TUBA3D; TUBA3E; TUBA4A; TUBA4B; TUBA8	TUBA1A; TUBA1B; TUBA1C; TUBA3C; TUBA3D; TUBA3E; TUBA4A; TUBA4B; TUBA8		tubulin alpha-1A chain	Q71U36; P68363; Q9BQE3; Q13748; Q15670; Q6PEY2; P68366; Q9H853; Q9NY65	http://www.phosphosite.org/proteinAction.do?id=6833805&showAllSites=true	50; 50; 50; 50; 50; 50; 50; 28; 50		NLDIERPTYTNLNR	3	573.632			12069					8667		8534	12375	12255	12107	11962	11502	11479	8912	8667	8742	8572	41.9068	41.7673	41.8103	41.8087	41.7928	41.8777	44.8862	44.9415	44.9517	44.9243			2.033
589	585	Cytoskeletal protein	TUBA1A; TUBA1B; TUBA1C; TUBA4A	TUBA1A; TUBA1B; TUBA1C; TUBA4A		tubulin alpha-1A chain	Q71U36; P68363; Q9BQE3; P68366	http://www.phosphosite.org/proteinAction.do?id=6833805&showAllSites=true	50; 50; 50; 50		QGFLVFHSFGGGTGSGFTSLLM#ER	3	850.081			23594								23966	23470	23594	23343	22745	22526	19482	18942	19050	18456	72.4878	71.6738	71.2573	71.8868	71.9368	71.5243	76.2797	76.6458	76.333	76.574			3.266
590	586	Cytoskeletal protein	TUBA1A; TUBA1B; TUBA1C; TUBA3C; TUBA3D; TUBA3E; TUBA4A; TUBA8	TUBA1A; TUBA1B; TUBA1C; TUBA3C; TUBA3D; TUBA3E; TUBA4A; TUBA8		tubulin alpha-1A chain	Q71U36; P68363; Q9BQE3; Q13748; Q15670; Q6PEY2; P68366; Q9NY65	http://www.phosphosite.org/proteinAction.do?id=6833805&showAllSites=true	50; 50; 50; 50; 50; 50; 50; 50		QLFHPEQLITGK	3	470.93	15431			14802	14312	14263					15461	15248	15024	14802	14326	14257					50.177	49.8798	49.7335	49.6948	49.7372	49.71					2.361			2.082	1.778	2.104
591	587	Cytoskeletal protein	TUBA1A; TUBA1B; TUBA1C; TUBA3C; TUBA3D; TUBA4A; TUBA8	TUBA1A; TUBA1B; TUBA1C; TUBA3C; TUBA3D; TUBA4A; TUBA8		tubulin alpha-1A chain	Q71U36; P68363; Q9BQE3; Q13748; Q15670; P68366; Q9NY65	http://www.phosphosite.org/proteinAction.do?id=6833805&showAllSites=true	50; 50; 50; 50; 50; 50; 50		QLFHPEQLITGKEDAANNYAR	3	805.74			14178	14062			10893	10647	10688		14726	14437	14203	14037	13512	13483	10893	10629	10653	10399	48.2122	47.6713	47.529	47.4962	47.4577	47.5625	51.431	51.5407	51.4812	51.423			3.31	3.538
592	588	Cytoskeletal protein	TUBA1A; TUBA1B; TUBA1C; TUBA3C; TUBA3D; TUBA4A; TUBA8	TUBA1A; TUBA1B; TUBA1C; TUBA3C; TUBA3D; TUBA4A; TUBA8		tubulin alpha-1A chain	Q71U36; P68363; Q9BQE3; Q13748; Q15670; P68366; Q9NY65	http://www.phosphosite.org/proteinAction.do?id=6833805&showAllSites=true	50; 50; 50; 50; 50; 50; 50		QLFHPEQLITGKEDAANNYAR	3	805.74				14013							14726	14437	14203	14037	13512	13483	10893	10629	10653	10399	48.2122	47.6713	47.529	47.4962	47.4577	47.5625	51.431	51.5407	51.4812	51.423				3.092
593	589	Cytoskeletal protein	TUBA1A; TUBA1B; TUBA1C; TUBA3C; TUBA3D; TUBA4A; TUBA8	TUBA1A; TUBA1B; TUBA1C; TUBA3C; TUBA3D; TUBA4A; TUBA8		tubulin alpha-1A chain	Q71U36; P68363; Q9BQE3; Q13748; Q15670; P68366; Q9NY65	http://www.phosphosite.org/proteinAction.do?id=6833805&showAllSites=true	50; 50; 50; 50; 50; 50; 50		QLFHPEQLITGKEDAANNYAR	4	604.557								10593		10404	15671	14437	14203	14056	13569	13538	10880	10629	10653	10404	50.739	47.6713	47.529	47.5492	47.6267	47.7182	51.431	51.5407	51.4812	51.4922
594	590	Cytoskeletal protein	TUBA1A; TUBA1B; TUBA1C; TUBA3C; TUBA3D; TUBA3E	TUBA1A; TUBA1B; TUBA1C; TUBA3C; TUBA3D; TUBA3E		tubulin alpha-1A chain	Q71U36; P68363; Q9BQE3; Q13748; Q15670; Q6PEY2	http://www.phosphosite.org/proteinAction.do?id=6833805&showAllSites=true	50; 50; 50; 50; 50; 50		TIGGGDDSFNTFFSETGAGK	2	1004.45	19958	19741	19565	19357	18780	18741	15627	15180	15293	14819	19972	19777	19565	19394	18804	18750	15627	15207	15312	14844	62.1188	61.9608	61.7483	61.7562	61.7512	61.7908	65.5092	65.7802	65.641	65.6585	4.465	4.31	5.79	5.74	5.523	4.543
595	591	Cytoskeletal protein	TUBA1A; TUBA1C; TUBA3C; TUBA3D; TUBA3E; TUBA8	TUBA1A; TUBA1C; TUBA3C; TUBA3D; TUBA3E; TUBA8		tubulin alpha-1A chain	Q71U36; Q9BQE3; Q13748; Q15670; Q6PEY2; Q9NY65	http://www.phosphosite.org/proteinAction.do?id=6833805&showAllSites=true	50; 50; 50; 50; 50; 50		TIQFVDWCPTGFK	2	799.887	21468	21233	21110	20913	20312	20246	17095	16536	16707	16155	21505	21267	21146	20930	20342	20285	17151	16536	16740	16188	66.0863	65.8562	65.6585	65.6402	65.672	65.7542	69.7483	69.7817	69.7533	69.7227	3.95	3.836	3.625	3.578	3.878	3.619
596	592	Cytoskeletal protein	TUBA1A; TUBA1B; TUBA1C; TUBA3C; TUBA3D; TUBA3E; TUBA4A; TUBA8	TUBA1A; TUBA1B; TUBA1C; TUBA3C; TUBA3D; TUBA3E; TUBA4A; TUBA8		tubulin alpha-1A chain	Q71U36; P68363; Q9BQE3; Q13748; Q15670; Q6PEY2; P68366; Q9NY65	http://www.phosphosite.org/proteinAction.do?id=6833805&showAllSites=true	50; 50; 50; 50; 50; 50; 50; 50		VGINYQPPTVVPGGDLAK	2	912.996	16150	16042	15813	15646	15122	15087	12616	12237		11962	16196	16065	15857	15697	15150	15119	12616	12246	12354	11967	52.1557	52.0785	51.9758	51.996	51.9975	52.0745	56.7695	56.7112	56.782	56.575	3.668	4.049	4.188	4.164	3.655	4.593
597	593	Cytoskeletal protein	TUBA1A; TUBA1B; TUBA1C; TUBA3C; TUBA3D; TUBA3E; TUBA4A; TUBA8	TUBA1A; TUBA1B; TUBA1C; TUBA3C; TUBA3D; TUBA3E; TUBA4A; TUBA8		tubulin alpha-1A chain	Q71U36; P68363; Q9BQE3; Q13748; Q15670; Q6PEY2; P68366; Q9NY65	http://www.phosphosite.org/proteinAction.do?id=6833805&showAllSites=true	50; 50; 50; 50; 50; 50; 50; 50		VGINYQPPTVVPGGDLAK	3	609	16200										16200	16065	15857	15697	15171	15119					52.2162	52.0785	51.9758	51.996	52.052	52.0745					3.155
598	594	Cytoskeletal protein	TUBA1A; TUBA1B; TUBA1C; TUBA4A; TUBAL3	TUBA1A; TUBA1B; TUBA1C; TUBA4A; TUBAL3		tubulin alpha-1A chain	Q71U36; P68363; Q9BQE3; P68366; Q9H6Z0	http://www.phosphosite.org/proteinAction.do?id=6833805&showAllSites=true	50; 50; 50; 50; 50		YM#ACCLLYR	2	633.277	13651	13515	13264	13138							13671	13535	13298	13136		12581					45.3638	45.2142	45.0412	45.0202		44.9828					2.606	2.833	2.358	2.769
599	595	Cytoskeletal protein	TUBA1A; TUBA1B; TUBA1C; TUBA4A; TUBAL3	TUBA1A; TUBA1B; TUBA1C; TUBA4A; TUBAL3		tubulin alpha-1A chain	Q71U36; P68363; Q9BQE3; P68366; Q9H6Z0	http://www.phosphosite.org/proteinAction.do?id=6833805&showAllSites=true	50; 50; 50; 50; 50		YMACCLLYR	2	625.28	15322	15171	14946				11061	10805	10851	10620	15356	15185	14961	14775	14270	14204	11061	10818	10863	10630	49.8952	49.7185	49.565	49.4865	49.585	49.562	52.0915	52.1733	52.1758	52.2283	3.012	2.533	2.308
600	596	Cytoskeletal protein	TUBA1B; TUBA1C; TUBA4A; TUBA4B; TUBA8	TUBA1B; TUBA1C; TUBA4A; TUBA4B; TUBA8		tubulin alpha-1B chain	P68363; Q9BQE3; P68366; Q9H853; Q9NY65	http://www.phosphosite.org/proteinAction.do?id=7572&showAllSites=true	50; 50; 50; 28; 50		LISQIVSSITASL	2	666.393			28621	28258	27658	27658	24876	23868	24330	23326	28781	28509	28639	28256	27658	27656	24903	23899	24346	23326	84.756	84.7228	84.6813	84.6228	84.7027	84.6485	91.9752	91.8808	91.981	92.1698			4.051	3.934	4.066	3.86
601	597	Cytoskeletal protein	TUBA1B; TUBA1C; TUBA4A; TUBA4B; TUBA8	TUBA1B; TUBA1C; TUBA4A; TUBA4B; TUBA8		tubulin alpha-1B chain	P68363; Q9BQE3; P68366; Q9H853; Q9NY65	http://www.phosphosite.org/proteinAction.do?id=7572&showAllSites=true	50; 50; 50; 28; 50		LISQIVSSITASLR	2	744.443	26943	26319	26403	25985	25408	25404	21708	20925	21217	20457	26830	26401	26444	26047	25448	25465	21708	21000	21274	20534	80.005	79.4337	79.1435	78.9115	79.0017	79.1055	82.777	82.842	82.7452	82.8902	3.786	4.062	4.332	4.203	4.266	3.96
602	598	Cytoskeletal protein	TUBA1B; TUBA1C; TUBA4A; TUBA4B; TUBA8	TUBA1B; TUBA1C; TUBA4A; TUBA4B; TUBA8		tubulin alpha-1B chain	P68363; Q9BQE3; P68366; Q9H853; Q9NY65	http://www.phosphosite.org/proteinAction.do?id=7572&showAllSites=true	50; 50; 50; 28; 50		LISQIVSSITASLR	2	744.443	26728	26509	26675	26215	25719	25617					26830	26401	26444	26047	25448	25465	21708	21000	21274	20534	80.005	79.4337	79.1435	78.9115	79.0017	79.1055	82.777	82.842	82.7452	82.8902	3.705	3.899	2.722	3.086	2.474	3.045
603	599	Cytoskeletal protein	TUBA1B; TUBA1C; TUBA4A; TUBA4B; TUBA8	TUBA1B; TUBA1C; TUBA4A; TUBA4B; TUBA8		tubulin alpha-1B chain	P68363; Q9BQE3; P68366; Q9H853; Q9NY65	http://www.phosphosite.org/proteinAction.do?id=7572&showAllSites=true	50; 50; 50; 28; 50		LISQIVSSITASLR	3	496.631	26729	26510	26365	26153	25376	25383	21711	20942	21236	20464	26830	26401	26444	26047	25448	25486	21711	21000	21274	20534	80.005	79.4337	79.1435	78.9115	79.0017	79.1625	82.777	82.842	82.7452	82.8902	4.399	4.447	4.25	4.04	4.175	4.27
604	600	Cytoskeletal protein	TUBA1B; TUBA1C; TUBA4A; TUBA4B; TUBA8	TUBA1B; TUBA1C; TUBA4A; TUBA4B; TUBA8		tubulin alpha-1B chain	P68363; Q9BQE3; P68366; Q9H853; Q9NY65	http://www.phosphosite.org/proteinAction.do?id=7572&showAllSites=true	50; 50; 50; 28; 50		LISQIVSSITASLR	3	496.631	26945	26302	26617	25951	25576	25625					26830	26401	26444	26047	25448	25486	21711	21000	21274	20534	80.005	79.4337	79.1435	78.9115	79.0017	79.1625	82.777	82.842	82.7452	82.8902	3.877	4.244	3.522	3.971	3.895	3.648
605	601	Cytoskeletal protein	TUBA1B; TUBA1C; TUBA4A; TUBA4B; TUBA8	TUBA1B; TUBA1C; TUBA4A; TUBA4B; TUBA8		tubulin alpha-1B chain	P68363; Q9BQE3; P68366; Q9H853; Q9NY65	http://www.phosphosite.org/proteinAction.do?id=7572&showAllSites=true	50; 50; 50; 28; 50		LISQIVSSITASLR	3	496.631		26837									26830	26401	26444	26047	25448	25486	21711	21000	21274	20534	80.005	79.4337	79.1435	78.9115	79.0017	79.1625	82.777	82.842	82.7452	82.8902		2.791
606	602	Cytoskeletal protein	TUBA1B; TUBA4A	TUBA1B; TUBA4A		tubulin alpha-1B chain	P68363; P68366	http://www.phosphosite.org/proteinAction.do?id=7572&showAllSites=true	50; 50		SIQFVDWCPTGFK	2	792.879	21299	21083	20963	20724	20137	20081	16943	16393	16564	16010	21316	21099	20999	20762	20174	20117	16962	16393	16593	16041	65.5998	65.4317	65.3012	65.2188	65.2557	65.3293	69.2032	69.3602	69.3263	69.2807	4.073	3.386	3.754	3.735	4.158	4.127
607	603	Cytoskeletal protein	TUBA1B; TUBA1C; TUBA4A; TUBA4B; TUBA8	TUBA1B; TUBA1C; TUBA4A; TUBA4B; TUBA8		tubulin alpha-1B chain	P68363; Q9BQE3; P68366; Q9H853; Q9NY65	http://www.phosphosite.org/proteinAction.do?id=7572&showAllSites=true	50; 50; 50; 28; 50		SQIVSSITASLR	2	631.359	26814	26383									26830	26401	26465	26047	25469	25465					80.005	79.4337	79.1963	78.9115	79.0597	79.1055					2.325	2.427
608	604	Cytoskeletal protein	TUBA4A	TUBA4A		tubulin alpha-4A chain	P68366	http://www.phosphosite.org/proteinAction.do?id=2633&showAllSites=true	50		CLEHGIQPDGQM#PSDKTIGGGDDSFTTFFCETGAGK	4	969.925			17692	17522	16977	16892					18145	17868	17686	17476	16906	16892	14148	13716	13820	13416	57.3092	56.8902	56.8253	56.7363	56.7428	56.8697	61.2165	61.2652	61.1708	61.1938			4.243	5.413	4.725	5.109
609	605	Cytoskeletal protein	TUBA4A	TUBA4A		tubulin alpha-4A chain	P68366	http://www.phosphosite.org/proteinAction.do?id=2633&showAllSites=true	50		CLEHGIQPDGQM#PSDKTIGGGDDSFTTFFCETGAGK	4	969.925						16921					18145	17868	17686	17476	16906	16892	14148	13716	13820	13416	57.3092	56.8902	56.8253	56.7363	56.7428	56.8697	61.2165	61.2652	61.1708	61.1938						5.154
610	606	Cytoskeletal protein	TUBA4A	TUBA4A		tubulin alpha-4A chain	P68366	http://www.phosphosite.org/proteinAction.do?id=2633&showAllSites=true	50		HGIQPDGQM#PSDKTIGGGDDSFTTFFCETGAGK	4	869.386	17627	17321									17627	17378			16431	16362					55.9427	55.5973			55.4808	55.4523					3.844	4.068
611	607	Cytoskeletal protein	TUBA4A	TUBA4A		tubulin alpha-4A chain	P68366	http://www.phosphosite.org/proteinAction.do?id=2633&showAllSites=true	50		ISVHVGQAGVQMGNACWELYCLEHGIQPDGQM#PSDK	4	1007.71					19043								19760		19043								62.1833		62.4928										4.72
612	608	Cytoskeletal protein	TUBA4A	TUBA4A		tubulin alpha-4A chain	P68366	http://www.phosphosite.org/proteinAction.do?id=2633&showAllSites=true	50		KLSDQCTGLQGFLVFHSFGGGTGSGFTSLLM#ER	4	888.433	24886	24558	24360	24264	23699	23617					24884	24598	24609	24302	23635	23658	20658	19871	20163	19443	74.894	74.65	74.4322	74.3587	74.259	74.4122	79.6158	79.5643	79.532	79.5948	4.131	4.68	2.842	3.744	3.822	4.32
613	609	Cytoskeletal protein	TUBA4A	TUBA4A		tubulin alpha-4A chain	P68366	http://www.phosphosite.org/proteinAction.do?id=2633&showAllSites=true	50		KLSDQCTGLQGFLVFHSFGGGTGSGFTSLLM#ER	4	888.433				24378	23449	23567					24884	24598	24609	24302	23635	23658	20658	19871	20163	19443	74.894	74.65	74.4322	74.3587	74.259	74.4122	79.6158	79.5643	79.532	79.5948				3.596	3.26	3.15
614	610	Cytoskeletal protein	TUBA4A	TUBA4A		tubulin alpha-4A chain	P68366	http://www.phosphosite.org/proteinAction.do?id=2633&showAllSites=true	50		LSDQCTGLQGFLVFHSFGGGTGSGFTSLLM#ER	3	1141.54	26497	26146	26260	26051	25286	25242					26495	26191	26260	25879	25306	25318	21981	21399	21694	20912	79.1088	78.8657	78.7232	78.4843	78.632	78.741	83.9223	84.0458	83.9807	84.0948	5.322	6.704	6.481	5.761	5.503	5.553
615	611	Cytoskeletal protein	TUBA4A	TUBA4A		tubulin alpha-4A chain	P68366	http://www.phosphosite.org/proteinAction.do?id=2633&showAllSites=true	50		LSDQCTGLQGFLVFHSFGGGTGSGFTSLLM#ER	3	1141.54	26286	26153	26427	25839	25583	25490					26495	26191	26260	25879	25306	25318	21981	21399	21694	20912	79.1088	78.8657	78.7232	78.4843	78.632	78.741	83.9223	84.0458	83.9807	84.0948	3.071	4.651	5.319	5.223	5.373	5.282
616	612	Cytoskeletal protein	TUBA4A	TUBA4A		tubulin alpha-4A chain	P68366	http://www.phosphosite.org/proteinAction.do?id=2633&showAllSites=true	50		LSDQCTGLQGFLVFHSFGGGTGSGFTSLLM#ER	3	1141.54	26406	25964	26702	26075	25635	25446					26495	26191	26260	25879	25306	25318	21981	21399	21694	20912	79.1088	78.8657	78.7232	78.4843	78.632	78.741	83.9223	84.0458	83.9807	84.0948	2.938	2.915	4.588	4.868	5.167	5.277
617	613	Cytoskeletal protein	TUBA4A	TUBA4A		tubulin alpha-4A chain	P68366	http://www.phosphosite.org/proteinAction.do?id=2633&showAllSites=true	50		LSDQCTGLQGFLVFHSFGGGTGSGFTSLLM#ER	3	1141.54		25954	26543	26229	25516	25758					26495	26191	26260	25879	25306	25318	21981	21399	21694	20912	79.1088	78.8657	78.7232	78.4843	78.632	78.741	83.9223	84.0458	83.9807	84.0948		2.826	4.254	4.853	5.022	4.511
618	614	Cytoskeletal protein	TUBA4A	TUBA4A		tubulin alpha-4A chain	P68366	http://www.phosphosite.org/proteinAction.do?id=2633&showAllSites=true	50		LSDQCTGLQGFLVFHSFGGGTGSGFTSLLM#ER	3	1141.54			26480	26187	25497	25813					26495	26191	26260	25879	25306	25318	21981	21399	21694	20912	79.1088	78.8657	78.7232	78.4843	78.632	78.741	83.9223	84.0458	83.9807	84.0948			4.154	4.161	4.509	3.964
619	615	Cytoskeletal protein	TUBA4A	TUBA4A		tubulin alpha-4A chain	P68366	http://www.phosphosite.org/proteinAction.do?id=2633&showAllSites=true	50		LSDQCTGLQGFLVFHSFGGGTGSGFTSLLM#ER	3	1141.54			26051	26538	25082	25059					26495	26191	26260	25879	25306	25318	21981	21399	21694	20912	79.1088	78.8657	78.7232	78.4843	78.632	78.741	83.9223	84.0458	83.9807	84.0948			3.705	3.768	3.631	3.199
620	616	Cytoskeletal protein	TUBA4A	TUBA4A		tubulin alpha-4A chain	P68366	http://www.phosphosite.org/proteinAction.do?id=2633&showAllSites=true	50		LSDQCTGLQGFLVFHSFGGGTGSGFTSLLM#ER	3	1141.54			26035	25642							26495	26191	26260	25879	25306	25318	21981	21399	21694	20912	79.1088	78.8657	78.7232	78.4843	78.632	78.741	83.9223	84.0458	83.9807	84.0948			2.773	3.215
621	617	Cytoskeletal protein	TUBA4A	TUBA4A		tubulin alpha-4A chain	P68366	http://www.phosphosite.org/proteinAction.do?id=2633&showAllSites=true	50		LSDQCTGLQGFLVFHSFGGGTGSGFTSLLM#ER	3	1141.54				25656							26495	26191	26260	25879	25306	25318	21981	21399	21694	20912	79.1088	78.8657	78.7232	78.4843	78.632	78.741	83.9223	84.0458	83.9807	84.0948				2.495
622	618	Cytoskeletal protein	TUBA4A	TUBA4A		tubulin alpha-4A chain	P68366	http://www.phosphosite.org/proteinAction.do?id=2633&showAllSites=true	50		LSDQCTGLQGFLVFHSFGGGTGSGFTSLLM#ER	4	856.409			26277	25881	25323	25280							26276	25879	25123	25318	22187	21399	21694	20745			78.7232	78.4843	78.6787	78.741	83.9223	84.0458	83.9807	84.0948			3.811	3.691	4.252	3.169
623	619	Cytoskeletal protein	TUBA4A	TUBA4A		tubulin alpha-4A chain	P68366	http://www.phosphosite.org/proteinAction.do?id=2633&showAllSites=true	50		LSDQCTGLQGFLVFHSFGGGTGSGFTSLLM#ER	4	856.409				25692	25123	25095							26276	25879	25123	25318	22187	21399	21694	20745			78.7232	78.4843	78.6787	78.741	83.9223	84.0458	83.9807	84.0948				3.288	3.042	3.165
624	620	Cytoskeletal protein	TUBA4A	TUBA4A		tubulin alpha-4A chain	P68366	http://www.phosphosite.org/proteinAction.do?id=2633&showAllSites=true	50		LSDQCTGLQGFLVFHSFGGGTGSGFTSLLMER	3	1136.21	27400	27096	27244	26818	26261	26222				21586																					4.438	4.193	5.73	5.715	6.206	5.143
625	621	Cytoskeletal protein	TUBA4A	TUBA4A		tubulin alpha-4A chain	P68366	http://www.phosphosite.org/proteinAction.do?id=2633&showAllSites=true	50		LSDQCTGLQGFLVFHSFGGGTGSGFTSLLMER	3	1136.21			27360	26922	26354	26390																											3.396	4.857	4.874	4.06
626	622	Cytoskeletal protein	TUBA4A	TUBA4A		tubulin alpha-4A chain	P68366	http://www.phosphosite.org/proteinAction.do?id=2633&showAllSites=true	50		LSDQCTGLQGFLVFHSFGGGTGSGFTSLLMER	3	1136.21			27043																														3.059
627	623	Cytoskeletal protein	TUBA4A	TUBA4A		tubulin alpha-4A chain	P68366	http://www.phosphosite.org/proteinAction.do?id=2633&showAllSites=true	50		LSDQCTGLQGFLVFHSFGGGTGSGFTSLLMER	4	852.41			27181	26866	26240																												3.477	3.906	3.699
628	624	Cytoskeletal protein	TUBA4A	TUBA4A		tubulin alpha-4A chain	P68366	http://www.phosphosite.org/proteinAction.do?id=2633&showAllSites=true	50		LYCLEHGIQPDGQM#PSDKTIGGGDDSFTTFFCETGAGK	5	831.371		19513									19741	19513									61.4972	61.2368										3.937
629	625	Cytoskeletal protein	TUBAL3; TUBB; TUBB2A; TUBB2B; TUBB2C; TUBB3; TUBB4; TUBB4Q; TUBB4Q iso3; TUBB8	TUBAL3; TUBB; TUBB2A; TUBB2B; TUBB2C; TUBB3; TUBB4; TUBB4Q; TUBB4Q iso3; TUBB8		tubulin alpha chain-like 3 isoform 2	Q9H6Z0; P07437; Q13885; Q9BVA1; P68371; Q13509; P04350; Q99867; NP_064424; Q3ZCM7	http://www.phosphosite.org/proteinAction.do?id=21579&showAllSites=true	50; 50; 50; 50; 50; 50; 50; 48; 48; 50		AFLHWY	2	418.708	19305						14350	13960	14025	13660							14358	13947	14025	13668							61.8352	61.9758	61.874	61.9972	1.769
630	626	Cytoskeletal protein	TUBB; TUBB2A; TUBB2B; TUBB3	TUBB; TUBB2A; TUBB2B; TUBB3		tubulin beta chain	P07437; Q13885; Q9BVA1; Q13509	http://www.phosphosite.org/proteinAction.do?id=2690&showAllSites=true	50; 50; 50; 50		AILVDLEPGTM#DSVR	2	816.419			16180	16019	15529	15480					16616	16422	16227	16032	15518	15464	12575	12225	12312	11943	53.2672	53.0298	52.9352	52.8877	53.0053	53.0168	56.5788	56.6442	56.6528	56.5088			3.669	3.916	3.166	2.315
631	627	Cytoskeletal protein	TUBB; TUBB2A; TUBB2B; TUBB3	TUBB; TUBB2A; TUBB2B; TUBB3		tubulin beta chain	P07437; Q13885; Q9BVA1; Q13509	http://www.phosphosite.org/proteinAction.do?id=2690&showAllSites=true	50; 50; 50; 50		AILVDLEPGTM#DSVR	2	816.419					15570						16616	16422	16227	16032	15518	15464	12575	12225	12312	11943	53.2672	53.0298	52.9352	52.8877	53.0053	53.0168	56.5788	56.6442	56.6528	56.5088					2.648
632	628	Cytoskeletal protein	TUBB; TUBB2C; TUBB4; TUBB4Q iso3	TUBB; TUBB2C; TUBB4; TUBB4Q iso3		tubulin beta chain	P07437; P68371; P04350; NP_064424	http://www.phosphosite.org/proteinAction.do?id=2690&showAllSites=true	50; 50; 50; 48		EAESCDCLQGFQLTHSLGGGTGSGM#GTLLISK	4	832.638		18549	18283	18092	17573	17517					18691	18539	18295	18096	17587	17464					58.7323	58.6978	58.405	58.3847	58.5808	58.3988						4.519	3.616	3.57	4.332	3.927
633	629	Cytoskeletal protein	TUBB; TUBB2C; TUBB4; TUBB4Q iso3	TUBB; TUBB2C; TUBB4; TUBB4Q iso3		tubulin beta chain	P07437; P68371; P04350; NP_064424	http://www.phosphosite.org/proteinAction.do?id=2690&showAllSites=true	50; 50; 50; 48		EAESCDCLQGFQLTHSLGGGTGSGM#GTLLISK	4	832.638						17473					18691	18539	18295	18096	17587	17464					58.7323	58.6978	58.405	58.3847	58.5808	58.3988										3.689
634	630	Cytoskeletal protein	TUBB; TUBB2C; TUBB4; TUBB4Q iso3	TUBB; TUBB2C; TUBB4; TUBB4Q iso3		tubulin beta chain	P07437; P68371; P04350; NP_064424	http://www.phosphosite.org/proteinAction.do?id=2690&showAllSites=true	50; 50; 50; 48		EAESCDCLQGFQLTHSLGGGTGSGMGTLLISK	3	1104.52	20727	20490	20367	20148	19560	19497	16854	16290	16483	15927	20707	20512	20348	20135	19560	19481	16836	16290	16488	15915	64.0353	63.9002	63.6765	63.6437	63.6712	63.6952	68.864	68.9382	69.0353	68.909	3.639	6.47	4.113	5.512	4.577	5.787
635	631	Cytoskeletal protein	TUBB; TUBB2C; TUBB4; TUBB4Q iso3	TUBB; TUBB2C; TUBB4; TUBB4Q iso3		tubulin beta chain	P07437; P68371; P04350; NP_064424	http://www.phosphosite.org/proteinAction.do?id=2690&showAllSites=true	50; 50; 50; 48		EAESCDCLQGFQLTHSLGGGTGSGMGTLLISK	3	1104.52							16864				20707	20512	20348	20135	19560	19481	16836	16290	16488	15915	64.0353	63.9002	63.6765	63.6437	63.6712	63.6952	68.864	68.9382	69.0353	68.909
636	632	Cytoskeletal protein	TUBB; TUBB2A; TUBB2B; TUBB3	TUBB; TUBB2A; TUBB2B; TUBB3		tubulin beta chain	P07437; Q13885; Q9BVA1; Q13509	http://www.phosphosite.org/proteinAction.do?id=2690&showAllSites=true	50; 50; 50; 50		EIVHIQAGQCGNQIGAK	2	911.965				9492						6444			9609	9473			6704	6516	6595	6444			34.9373	34.9067			37.1937	37.1738	37.2103	37.0448				3.464
637	633	Cytoskeletal protein	TUBB; TUBB2A; TUBB2B; TUBB3	TUBB; TUBB2A; TUBB2B; TUBB3		tubulin beta chain	P07437; Q13885; Q9BVA1; Q13509	http://www.phosphosite.org/proteinAction.do?id=2690&showAllSites=true	50; 50; 50; 50		EIVHIQAGQCGNQIGAK	3	608.312	9829	9744	9553	9436	9134	9036	6675	6500	6565	6415	9844	9737	9588	9473	9146	9047	6704	6516	6565	6428	35.1773	35.0267	34.8793	34.9067	35.1018	34.9373	37.1937	37.1738	37.2103	37.0448	4.318	4.531	4.209	3.915	4.487	4.926
638	634	Cytoskeletal protein	TUBB; TUBB2A; TUBB2B; TUBB2C	TUBB; TUBB2A; TUBB2B; TUBB2C		tubulin beta chain	P07437; Q13885; Q9BVA1; P68371	http://www.phosphosite.org/proteinAction.do?id=2690&showAllSites=true	50; 50; 50; 50		EVDEQM#LNVQNK	2	731.846	8366	8299	8155	8044							8372	8321	8155	8089	7749						31.1782	31.19	31.0157	31.0325	31.0602						3.584	3.955	3.836	4.265
639	635	Cytoskeletal protein	TUBB; TUBB2A; TUBB2B; TUBB2C	TUBB; TUBB2A; TUBB2B; TUBB2C		tubulin beta chain	P07437; Q13885; Q9BVA1; P68371	http://www.phosphosite.org/proteinAction.do?id=2690&showAllSites=true	50; 50; 50; 50		EVDEQMLNVQNK	2	723.848	11337	11207	11011	10885	10553	10462					11325	11212	11011	10920	10543	10454					39.1693	38.9915	38.8543	38.9255	39.0995	38.9685					4.289	4.248	4.121	4.318	2.891	3.522
640	636	Cytoskeletal protein	TUBB; TUBB2A; TUBB2B; TUBB2C	TUBB; TUBB2A; TUBB2B; TUBB2C		tubulin beta chain	P07437; Q13885; Q9BVA1; P68371	http://www.phosphosite.org/proteinAction.do?id=2690&showAllSites=true	50; 50; 50; 50		EVDEQMLNVQNK	2	723.848		11190									11325	11212	11011	10920	10543	10454					39.1693	38.9915	38.8543	38.9255	39.0995	38.9685						2.814
641	637	Cytoskeletal protein	TUBB; TUBB2A; TUBB2B; TUBB2C; TUBB3	TUBB; TUBB2A; TUBB2B; TUBB2C; TUBB3		tubulin beta chain	P07437; Q13885; Q9BVA1; P68371; Q13509	http://www.phosphosite.org/proteinAction.do?id=2690&showAllSites=true	50; 50; 50; 50; 50		GHYTEGAELVDSVLDVVRK	3	696.364	21896	21543	21362	21173	20575	20585	17364	16811	16976	16422	21925	21582	21396	21211	20625	20572	17364	16845	17013	16419	67.1597	66.6897	66.3022	66.3628	66.4012	66.4905	70.3303	70.5905	70.5367	70.4205	2.795	3.118	3.186	3.505	3.321	3.213
642	638	Cytoskeletal protein	TUBB; TUBB2A; TUBB2B; TUBB2C; TUBB3	TUBB; TUBB2A; TUBB2B; TUBB2C; TUBB3		tubulin beta chain	P07437; Q13885; Q9BVA1; P68371; Q13509	http://www.phosphosite.org/proteinAction.do?id=2690&showAllSites=true	50; 50; 50; 50; 50		GHYTEGAELVDSVLDVVRK	4	522.525			21418								21904	21561	21418	21191	20568	20530					67.1095	66.6387	66.3022	66.3097	66.2537	66.3845							3.496
643	639	Cytoskeletal protein	TUBB; TUBB2C; TUBB4	TUBB; TUBB2C; TUBB4		tubulin beta chain	P07437; P68371; P04350	http://www.phosphosite.org/proteinAction.do?id=2690&showAllSites=true	50; 50; 50		HGRYLTVAAVFR	3	463.93		13083									13484	13083	12840	12657		12200					44.8638	44.0892	43.7895	43.7143		43.917						2.92
644	640	Cytoskeletal protein	TUBB; TUBB2C; TUBB4	TUBB; TUBB2C; TUBB4		tubulin beta chain	P07437; P68371; P04350	http://www.phosphosite.org/proteinAction.do?id=2690&showAllSites=true	50; 50; 50		HGRYLTVAAVFRGR	4	401.48	12094	11649									12094	11699	11363	11231	10760	10731					41.257	40.2695	39.7363	39.765	39.7063	39.7477					2.229	2.187
645	641	Cytoskeletal protein	TUBB; TUBB2C; TUBB3; TUBB4	TUBB; TUBB2C; TUBB3; TUBB4		tubulin beta chain	P07437; P68371; Q13509; P04350	http://www.phosphosite.org/proteinAction.do?id=2690&showAllSites=true	50; 50; 50; 50		IM#NTFSVVPSPK	2	668.352	13456	13540	13258	13098	12692	12583					13566	13472	13199	13056	12607	12546	9773	9502	9494	9391	45.091	45.05	44.7697	44.802	44.917	44.8825	47.7942	47.6713	47.8358	47.8758	3.622	3.387	3.657	3.942	3.289	3.878
646	642	Cytoskeletal protein	TUBB; TUBB2C; TUBB3; TUBB4	TUBB; TUBB2C; TUBB3; TUBB4		tubulin beta chain	P07437; P68371; Q13509; P04350	http://www.phosphosite.org/proteinAction.do?id=2690&showAllSites=true	50; 50; 50; 50		IM#NTFSVVPSPK	2	668.352	13659	13336	13076	12918	12501	12410					13566	13472	13199	13056	12607	12546	9773	9502	9494	9391	45.091	45.05	44.7697	44.802	44.917	44.8825	47.7942	47.6713	47.8358	47.8758	3.552	2.988	3.211	2.912	2.825	2.61
647	643	Cytoskeletal protein	TUBB; TUBB2C; TUBB3; TUBB4	TUBB; TUBB2C; TUBB3; TUBB4		tubulin beta chain	P07437; P68371; Q13509; P04350	http://www.phosphosite.org/proteinAction.do?id=2690&showAllSites=true	50; 50; 50; 50		IMNTFSVVPSPK	2	660.355		15253	15067	14867	14391	14343					15482	15290	15085	14949	14387	14319					50.2342	49.9872	49.9005	49.9712	49.8995	49.8825						2.771	3.881	3.467	3.52	4.261
648	644	Cytoskeletal protein	TUBB; TUBB1; TUBB2A; TUBB2B; TUBB2C; TUBB4Q; TUBB8	TUBB; TUBB1; TUBB2A; TUBB2B; TUBB2C; TUBB4Q; TUBB8		tubulin beta chain	P07437; Q9H4B7; Q13885; Q9BVA1; P68371; Q99867; Q3ZCM7	http://www.phosphosite.org/proteinAction.do?id=2690&showAllSites=true	50; 50; 50; 50; 50; 48; 50		IREEYPDR	3	359.849			5472	5376							5659	5545	5472	5408	5148	5159					23.4988	23.2652	23.2537	23.23	23.23	23.3795							2.595	2.331
649	645	Cytoskeletal protein	TUBB; TUBB2A; TUBB2B; TUBB2C; TUBB3; TUBB4	TUBB; TUBB2A; TUBB2B; TUBB2C; TUBB3; TUBB4		tubulin beta chain	P07437; Q13885; Q9BVA1; P68371; Q13509; P04350	http://www.phosphosite.org/proteinAction.do?id=2690&showAllSites=true	50; 50; 50; 50; 50; 50		ISEQFTAM#FR	2	623.3	14211	14068	13823	13664	13184	13134					14229	14084	13898	13697	13221	13181	10252	10006	10044	9853	46.877	46.7167	46.7015	46.5735	46.6407	46.7062	49.3197	49.4173	49.4385	49.5267	3.353	3.63	3.113	3.443	3.467	3.12
650	646	Cytoskeletal protein	TUBB; TUBB2A; TUBB2B; TUBB2C; TUBB3; TUBB4	TUBB; TUBB2A; TUBB2B; TUBB2C; TUBB3; TUBB4		tubulin beta chain	P07437; Q13885; Q9BVA1; P68371; Q13509; P04350	http://www.phosphosite.org/proteinAction.do?id=2690&showAllSites=true	50; 50; 50; 50; 50; 50		ISEQFTAMFR	2	615.303	18302										18302	18077	17875	17701	17130						57.693	57.447	57.3033	57.3382	57.345						2.897
651	647	Cytoskeletal protein	TUBB	TUBB		tubulin beta chain	P07437	http://www.phosphosite.org/proteinAction.do?id=2690&showAllSites=true	50		ISVYYNEATGGK	2	651.322	10907	10824	10633	10499	10113	10060	7321	7168	7195	7061	10906	10821	10673	10539	10151	10080	7321	7188	7223	7079	38.0247	37.9253	37.8643	37.8693	37.9622	37.904	39.5555	39.6085	39.5408	39.4705	3.267	3.309	3.503	3.409	3.27	3.249
652	648	Cytoskeletal protein	TUBB; TUBB2A; TUBB2B; TUBB2C; TUBB3; TUBB4; TUBB4Q; TUBB4Q iso3; TUBB8	TUBB; TUBB2A; TUBB2B; TUBB2C; TUBB3; TUBB4; TUBB4Q; TUBB4Q iso3; TUBB8		tubulin beta chain	P07437; Q13885; Q9BVA1; P68371; Q13509; P04350; Q99867; NP_064424; Q3ZCM7	http://www.phosphosite.org/proteinAction.do?id=2690&showAllSites=true	50; 50; 50; 50; 50; 50; 48; 48; 50		KAFLHWY	2	482.756	15388							10491	10482	10316	15388	15164	14880	14735	14257	14164	10712	10489	10482	10315	50.0068	49.6687	49.3467	49.3787	49.5478	49.4507	50.8885	51.0662	50.9885	51.1332	1.898
653	649	Cytoskeletal protein	TUBB; TUBB2A; TUBB2B; TUBB2C; TUBB3; TUBB4; TUBB4Q; TUBB4Q iso3; TUBB8	TUBB; TUBB2A; TUBB2B; TUBB2C; TUBB3; TUBB4; TUBB4Q; TUBB4Q iso3; TUBB8		tubulin beta chain	P07437; Q13885; Q9BVA1; P68371; Q13509; P04350; Q99867; NP_064424; Q3ZCM7	http://www.phosphosite.org/proteinAction.do?id=2690&showAllSites=true	50; 50; 50; 50; 50; 50; 48; 48; 50		KAFLHWY	3	322.173	15403		14889								15403	15164	14880	14735	14257	14164					50.0068	49.6687	49.3467	49.3787	49.5478	49.4507					1.909		1.762
654	650	Cytoskeletal protein	TUBB; TUBB2C; TUBB4; TUBB4Q iso3	TUBB; TUBB2C; TUBB4; TUBB4Q iso3		tubulin beta chain	P07437; P68371; P04350; NP_064424	http://www.phosphosite.org/proteinAction.do?id=2690&showAllSites=true	50; 50; 50; 48		KEAESCDCLQGFQLTHSLGGGTGSGM#GTLLISK	4	864.661	17147	16970	16726	16510	16014	15910					17141	16980	16753	16519	16021	15944					54.6522	54.533	54.3627	54.1947	54.372	54.3187					4.135	3.377	4.513	4.876	4.192	4.127
655	651	Cytoskeletal protein	TUBB; TUBB2C; TUBB4; TUBB4Q iso3	TUBB; TUBB2C; TUBB4; TUBB4Q iso3		tubulin beta chain	P07437; P68371; P04350; NP_064424	http://www.phosphosite.org/proteinAction.do?id=2690&showAllSites=true	50; 50; 50; 48		KEAESCDCLQGFQLTHSLGGGTGSGM#GTLLISK	4	864.661			16759	16526	16081						17141	16980	16753	16519	16021	15944					54.6522	54.533	54.3627	54.1947	54.372	54.3187							4.097	4.119	3.131
656	652	Cytoskeletal protein	TUBB; TUBB1; TUBB2A; TUBB2B; TUBB2C; TUBB3; TUBB4; TUBB4Q; TUBB6; TUBB8	TUBB; TUBB1; TUBB2A; TUBB2B; TUBB2C; TUBB3; TUBB4; TUBB4Q; TUBB6; TUBB8		tubulin beta chain	P07437; Q9H4B7; Q13885; Q9BVA1; P68371; Q13509; P04350; Q99867; Q9BUF5; Q3ZCM7	http://www.phosphosite.org/proteinAction.do?id=2690&showAllSites=true	50; 50; 50; 50; 50; 50; 50; 48; 50; 50		KLAVNM#VPFPR	2	644.366	12838	12577	12418	12260							12809	12577	12398	12343	11863	11814	9101	8889	8952	8740	43.0815	42.7155	42.5957	42.8668	42.8322	42.8393	45.5073	45.595	45.6673	45.5223	2.773	2.75	2.636	2.468
657	653	Cytoskeletal protein	TUBB; TUBB1; TUBB2A; TUBB2B; TUBB2C; TUBB3; TUBB4; TUBB4Q; TUBB6; TUBB8	TUBB; TUBB1; TUBB2A; TUBB2B; TUBB2C; TUBB3; TUBB4; TUBB4Q; TUBB6; TUBB8		tubulin beta chain	P07437; Q9H4B7; Q13885; Q9BVA1; P68371; Q13509; P04350; Q99867; Q9BUF5; Q3ZCM7	http://www.phosphosite.org/proteinAction.do?id=2690&showAllSites=true	50; 50; 50; 50; 50; 50; 50; 48; 50; 50		KLAVNM#VPFPR	2	644.366				12243							12809	12577	12398	12343	11863	11814	9101	8889	8952	8740	43.0815	42.7155	42.5957	42.8668	42.8322	42.8393	45.5073	45.595	45.6673	45.5223				2.218
658	654	Cytoskeletal protein	TUBB; TUBB1; TUBB2A; TUBB2B; TUBB2C; TUBB3; TUBB4; TUBB4Q; TUBB6; TUBB8	TUBB; TUBB1; TUBB2A; TUBB2B; TUBB2C; TUBB3; TUBB4; TUBB4Q; TUBB6; TUBB8		tubulin beta chain	P07437; Q9H4B7; Q13885; Q9BVA1; P68371; Q13509; P04350; Q99867; Q9BUF5; Q3ZCM7	http://www.phosphosite.org/proteinAction.do?id=2690&showAllSites=true	50; 50; 50; 50; 50; 50; 50; 48; 50; 50		KLAVNM#VPFPR	3	429.913	12727	12547									12809	12547	12419	12303	11821	11814	9143	8897	8952	8740	43.0815	42.7155	42.6475	42.7532	42.7183	42.8393	45.6517	45.595	45.6673	45.5223	2.293	2.582
659	655	Cytoskeletal protein	TUBB; TUBB1; TUBB2A; TUBB2B; TUBB2C; TUBB3; TUBB4; TUBB4Q; TUBB6; TUBB8	TUBB; TUBB1; TUBB2A; TUBB2B; TUBB2C; TUBB3; TUBB4; TUBB4Q; TUBB6; TUBB8		tubulin beta chain	P07437; Q9H4B7; Q13885; Q9BVA1; P68371; Q13509; P04350; Q99867; Q9BUF5; Q3ZCM7	http://www.phosphosite.org/proteinAction.do?id=2690&showAllSites=true	50; 50; 50; 50; 50; 50; 50; 48; 50; 50		KLAVNMVPFPR	2	636.368	15421	15191									15440	15191	15003	14815							50.1222	49.7713	49.6772	49.5915							3.01	3.051
660	656	Cytoskeletal protein	TUBB; TUBB1; TUBB2A; TUBB2B; TUBB2C; TUBB3; TUBB4; TUBB4Q; TUBB6; TUBB8	TUBB; TUBB1; TUBB2A; TUBB2B; TUBB2C; TUBB3; TUBB4; TUBB4Q; TUBB6; TUBB8		tubulin beta chain	P07437; Q9H4B7; Q13885; Q9BVA1; P68371; Q13509; P04350; Q99867; Q9BUF5; Q3ZCM7	http://www.phosphosite.org/proteinAction.do?id=2690&showAllSites=true	50; 50; 50; 50; 50; 50; 50; 48; 50; 50		LAVNM#VPFPR	2	580.318	15237	15088	14683	14508		13972					15083	14935	14712	14548	14046	13957					49.1825	49.0563	48.9223	48.8858	48.98	48.8868					3.316	2.896	2.479	2.493		2.283
661	657	Cytoskeletal protein	TUBB; TUBB1; TUBB2A; TUBB2B; TUBB2C; TUBB3; TUBB4; TUBB4Q; TUBB6; TUBB8	TUBB; TUBB1; TUBB2A; TUBB2B; TUBB2C; TUBB3; TUBB4; TUBB4Q; TUBB6; TUBB8		tubulin beta chain	P07437; Q9H4B7; Q13885; Q9BVA1; P68371; Q13509; P04350; Q99867; Q9BUF5; Q3ZCM7	http://www.phosphosite.org/proteinAction.do?id=2690&showAllSites=true	50; 50; 50; 50; 50; 50; 50; 48; 50; 50		LAVNM#VPFPR	2	580.318		14878									15083	14935	14712	14548	14046	13957					49.1825	49.0563	48.9223	48.8858	48.98	48.8868						2.592
662	658	Cytoskeletal protein	TUBB; TUBB2A; TUBB2B; TUBB2C; TUBB4; TUBB4Q; TUBB4Q iso3; TUBB6; TUBB8	TUBB; TUBB2A; TUBB2B; TUBB2C; TUBB4; TUBB4Q; TUBB4Q iso3; TUBB6; TUBB8		tubulin beta chain	P07437; Q13885; Q9BVA1; P68371; P04350; Q99867; NP_064424; Q9BUF5; Q3ZCM7	http://www.phosphosite.org/proteinAction.do?id=2690&showAllSites=true	50; 50; 50; 50; 50; 48; 48; 50; 50		LHFFM#PGFAPLTS	2	740.868	21915	21669	21502	21298	20673	20619					21904	21645	21522	21295	20673	20656	17508	16887	17081	16524	67.1095	66.8575	66.6128	66.566	66.6108	66.7012	70.7428	70.7238	70.8375	70.7533	2.345	2.467	2.494	2.803	2.534	2.865
663	659	Cytoskeletal protein	TUBB; TUBB2A; TUBB2B; TUBB2C; TUBB4; TUBB4Q iso3; TUBB6; TUBB8	TUBB; TUBB2A; TUBB2B; TUBB2C; TUBB4; TUBB4Q iso3; TUBB6; TUBB8		tubulin beta chain	P07437; Q13885; Q9BVA1; P68371; P04350; NP_064424; Q9BUF5; Q3ZCM7	http://www.phosphosite.org/proteinAction.do?id=2690&showAllSites=true	50; 50; 50; 50; 50; 48; 50; 50		LHFFM#PGFAPLTSR	2	818.919	19030										19027	18770	18526	18285	17755	17715					59.6057	59.2868	59.0077	58.8673	59.0087	59.0672					3.714
664	660	Cytoskeletal protein	TUBB; TUBB2A; TUBB2B; TUBB2C; TUBB4; TUBB4Q iso3; TUBB6; TUBB8	TUBB; TUBB2A; TUBB2B; TUBB2C; TUBB4; TUBB4Q iso3; TUBB6; TUBB8		tubulin beta chain	P07437; Q13885; Q9BVA1; P68371; P04350; NP_064424; Q9BUF5; Q3ZCM7	http://www.phosphosite.org/proteinAction.do?id=2690&showAllSites=true	50; 50; 50; 50; 50; 48; 50; 50		LHFFM#PGFAPLTSR	3	546.282	19070	18667	18445	18245	17715	17634					19006	18749	18526	18306	17755	17695	14694	14438	14388	13941	59.548	59.2373	59.0077	58.9207	59.0087	59.0127	62.8057	62.8638	62.9392	62.8613	3.166	3.376	3.305	3.644	3.526	2.994
665	661	Cytoskeletal protein	TUBB; TUBB2A; TUBB2B; TUBB2C; TUBB4; TUBB4Q iso3; TUBB6; TUBB8	TUBB; TUBB2A; TUBB2B; TUBB2C; TUBB4; TUBB4Q iso3; TUBB6; TUBB8		tubulin beta chain	P07437; Q13885; Q9BVA1; P68371; P04350; NP_064424; Q9BUF5; Q3ZCM7	http://www.phosphosite.org/proteinAction.do?id=2690&showAllSites=true	50; 50; 50; 50; 50; 48; 50; 50		LHFFM#PGFAPLTSR	3	546.282	19289	18929									19006	18749	18526	18306	17755	17695	14694	14438	14388	13941	59.548	59.2373	59.0077	58.9207	59.0087	59.0127	62.8057	62.8638	62.9392	62.8613	2.916	2.561
666	662	Cytoskeletal protein	TUBB; TUBB2A; TUBB2B; TUBB2C; TUBB4; TUBB4Q; TUBB4Q iso3; TUBB6; TUBB8	TUBB; TUBB2A; TUBB2B; TUBB2C; TUBB4; TUBB4Q; TUBB4Q iso3; TUBB6; TUBB8		tubulin beta chain	P07437; Q13885; Q9BVA1; P68371; P04350; Q99867; NP_064424; Q9BUF5; Q3ZCM7	http://www.phosphosite.org/proteinAction.do?id=2690&showAllSites=true	50; 50; 50; 50; 50; 48; 48; 50; 50		LHFFMPGFAPLTS	2	732.871							20685	19899	20197	19450							20700	19911	20197	19464							79.7332	79.6262	79.7078	79.6555
667	663	Cytoskeletal protein	TUBB; TUBB2A; TUBB2B; TUBB2C; TUBB4; TUBB4Q iso3; TUBB6; TUBB8	TUBB; TUBB2A; TUBB2B; TUBB2C; TUBB4; TUBB4Q iso3; TUBB6; TUBB8		tubulin beta chain	P07437; Q13885; Q9BVA1; P68371; P04350; NP_064424; Q9BUF5; Q3ZCM7	http://www.phosphosite.org/proteinAction.do?id=2690&showAllSites=true	50; 50; 50; 50; 50; 48; 50; 50		LHFFMPGFAPLTSR	2	810.921			21637								22093	21791	21627	21421	20835	20846					67.5772	67.2477	66.8683	66.8867	66.9363	67.194							3.108
668	664	Cytoskeletal protein	TUBB; TUBB2A; TUBB2B; TUBB2C; TUBB4; TUBB4Q iso3; TUBB6; TUBB8	TUBB; TUBB2A; TUBB2B; TUBB2C; TUBB4; TUBB4Q iso3; TUBB6; TUBB8		tubulin beta chain	P07437; Q13885; Q9BVA1; P68371; P04350; NP_064424; Q9BUF5; Q3ZCM7	http://www.phosphosite.org/proteinAction.do?id=2690&showAllSites=true	50; 50; 50; 50; 50; 48; 50; 50		LHFFMPGFAPLTSR	3	540.95	22032	21709	21587	21361	20773	20760	17530	16931	17142		22072	21791	21627	21442	20856	20778	17530	16950	17160	16566	67.5252	67.2477	66.8683	66.9443	66.9918	67.0185	70.8002	70.9122	70.9558	70.8808	3.482	3.507	3.589	2.835	2.712	3.579
669	665	Cytoskeletal protein	TUBB	TUBB		tubulin beta chain	P07437	http://www.phosphosite.org/proteinAction.do?id=2690&showAllSites=true	50		LTQQVFDAK	2	525.285		9831																														2.671
670	666	Cytoskeletal protein	TUBB; TUBB2A; TUBB2B; TUBB2C; TUBB4	TUBB; TUBB2A; TUBB2B; TUBB2C; TUBB4		tubulin beta chain	P07437; Q13885; Q9BVA1; P68371; P04350	http://www.phosphosite.org/proteinAction.do?id=2690&showAllSites=true	50; 50; 50; 50; 50		LTTPTYGDLNHLVSATM#SGVTTCLR	3	908.783	20408	20231	20093	19862	19311	19227					20833	20231	20453	20217	19652	19603	16899	16079	16551	15978	64.362	64.113	63.931	63.851	63.9363	64.0163	69.032	69.2405	69.2098	69.0963	4.295	4.046	3.689	3.491	3.67	3.86
671	667	Cytoskeletal protein	TUBB; TUBB2A; TUBB2B; TUBB2C; TUBB4	TUBB; TUBB2A; TUBB2B; TUBB2C; TUBB4		tubulin beta chain	P07437; Q13885; Q9BVA1; P68371; P04350	http://www.phosphosite.org/proteinAction.do?id=2690&showAllSites=true	50; 50; 50; 50; 50		LTTPTYGDLNHLVSATM#SGVTTCLR	3	908.783	20751	20555	20456	19975	19676	19610					20833	20231	20453	20217	19652	19603	16899	16079	16551	15978	64.362	64.113	63.931	63.851	63.9363	64.0163	69.032	69.2405	69.2098	69.0963	3.754	3.997	3.508	3.132	3.018	3.783
672	668	Cytoskeletal protein	TUBB; TUBB2A; TUBB2B; TUBB2C; TUBB4	TUBB; TUBB2A; TUBB2B; TUBB2C; TUBB4		tubulin beta chain	P07437; Q13885; Q9BVA1; P68371; P04350	http://www.phosphosite.org/proteinAction.do?id=2690&showAllSites=true	50; 50; 50; 50; 50		LTTPTYGDLNHLVSATM#SGVTTCLR	3	908.783	20391	20211		20282							20833	20231	20453	20217	19652	19603	16899	16079	16551	15978	64.362	64.113	63.931	63.851	63.9363	64.0163	69.032	69.2405	69.2098	69.0963	3.549	2.994		2.847
673	669	Cytoskeletal protein	TUBB; TUBB2A; TUBB2B; TUBB2C; TUBB4	TUBB; TUBB2A; TUBB2B; TUBB2C; TUBB4		tubulin beta chain	P07437; Q13885; Q9BVA1; P68371; P04350	http://www.phosphosite.org/proteinAction.do?id=2690&showAllSites=true	50; 50; 50; 50; 50		LTTPTYGDLNHLVSATM#SGVTTCLRFPGQLNADLR	4	959.733		23117									23399	23117									71.0587	70.673										2.936
674	670	Cytoskeletal protein	TUBB; TUBB2A; TUBB2B; TUBB2C; TUBB4	TUBB; TUBB2A; TUBB2B; TUBB2C; TUBB4		tubulin beta chain	P07437; Q13885; Q9BVA1; P68371; P04350	http://www.phosphosite.org/proteinAction.do?id=2690&showAllSites=true	50; 50; 50; 50; 50		LTTPTYGDLNHLVSATMSGVTTCLR	3	903.451	25192	24936	25029	24722	24057	24114	20955	20165	20459	19702	25283	25018	25027	24718	24117	24095	20955	20184	20478	19758	75.9342	75.7643	75.4925	75.4317	75.5098	75.5518	80.4295	80.4125	80.4223	80.5363	3.359	3.988	3.991	3.87	4.311	4.072
675	671	Cytoskeletal protein	TUBB; TUBB2A; TUBB2B; TUBB2C; TUBB4	TUBB; TUBB2A; TUBB2B; TUBB2C; TUBB4		tubulin beta chain	P07437; Q13885; Q9BVA1; P68371; P04350	http://www.phosphosite.org/proteinAction.do?id=2690&showAllSites=true	50; 50; 50; 50; 50		LTTPTYGDLNHLVSATMSGVTTCLR	3	903.451			25103								25283	25018	25027	24718	24117	24095	20955	20184	20478	19758	75.9342	75.7643	75.4925	75.4317	75.5098	75.5518	80.4295	80.4125	80.4223	80.5363			3.031
676	672	Cytoskeletal protein	TUBB; TUBB2A; TUBB2B; TUBB2C; TUBB4	TUBB; TUBB2A; TUBB2B; TUBB2C; TUBB4		tubulin beta chain	P07437; Q13885; Q9BVA1; P68371; P04350	http://www.phosphosite.org/proteinAction.do?id=2690&showAllSites=true	50; 50; 50; 50; 50		LTTPTYGDLNHLVSATMSGVTTCLR	4	677.84	25251	24980									25262	24997	25027	24688	24096	24074					75.8798	75.71	75.4925	75.3468	75.4552	75.4965					3.013	3.571
677	673	Cytoskeletal protein	TUBB	TUBB		tubulin beta chain	P07437	http://www.phosphosite.org/proteinAction.do?id=2690&showAllSites=true	50		M#AVTFIGNSTAIQELFK	2	943.49			24156	23906	23264	23206					24485	24199	24210	23924	23323	23238	20007	19260	19513	18855	73.8565	73.589	73.4213	73.3965	73.424	73.3295	77.7688	77.6978	77.7818	77.7833			4.505	4.915	4.261	4.337
678	674	Cytoskeletal protein	TUBB	TUBB		tubulin beta chain	P07437	http://www.phosphosite.org/proteinAction.do?id=2690&showAllSites=true	50		M#AVTFIGNSTAIQELFK	3	629.329	24438	24200	24153	23889	23284	23207					24464	24199	24189	23945	23323	23280	20007	19261	19554	18855	73.805	73.589	73.3673	73.4532	73.424	73.4378	77.7688	77.7593	77.7818	77.7833	3.972	4.112	3.009	3.405	4.3	4.066
679	675	Cytoskeletal protein	TUBB	TUBB		tubulin beta chain	P07437	http://www.phosphosite.org/proteinAction.do?id=2690&showAllSites=true	50		M#AVTFIGNSTAIQELFKR	3	681.363			21551	21340		20699					21652	21372	21627	21400	20793	20757	17637	17118	17307	16734	66.4723	66.131	66.8683	66.8322	66.8287	66.9685	71.2618	71.4097	71.3727	71.392			2.344	2.069		2.538
680	676	Cytoskeletal protein	TUBB	TUBB		tubulin beta chain	P07437	http://www.phosphosite.org/proteinAction.do?id=2690&showAllSites=true	50		M#AVTFIGNSTAIQELFKRISEQFTAM#FRR	5	685.756	28365										28382	28089	28262	27878	27273	27257					83.8243	83.726	83.7863	83.7185	83.7675	83.7048					2.8
681	677	Cytoskeletal protein	TUBB	TUBB		tubulin beta chain	P07437	http://www.phosphosite.org/proteinAction.do?id=2690&showAllSites=true	50		MAVTFIGNSTAIQELFK	2	935.493	25806	25545	25572	25247	24684	24637	21294	20486	20823	20030	25823	25564	25611	25263	24723	24654	21294	20520	20835	20052	77.3527	77.2042	76.9987	76.8323	77.0957	76.9647	81.4275	81.4103	81.4515	81.4233	5.277	4.876	5.43	5.013	4.932	5.284
682	678	Cytoskeletal protein	TUBB	TUBB		tubulin beta chain	P07437	http://www.phosphosite.org/proteinAction.do?id=2690&showAllSites=true	50		MAVTFIGNSTAIQELFK	3	623.997	25798			25246							25823	25564	25611	25242	24702	24654					77.3527	77.2042	76.9987	76.779	77.0388	76.9647					4.957			4.075
683	679	Cytoskeletal protein	TUBB	TUBB		tubulin beta chain	P07437	http://www.phosphosite.org/proteinAction.do?id=2690&showAllSites=true	50		MAVTFIGNSTAIQELFKR	3	676.031			23022		22165	22103	19008	18215	18574		23193	22925	22982	22758	22079	22059	18936	18215	18525	17868	70.4938	70.2377	70.3155	70.3653	70.1972	70.3042	74.7425	74.7918	74.845	74.7995			3.178		3.493	3.568
684	680	Cytoskeletal protein	TUBB; TUBB2A; TUBB2B; TUBB2C; TUBB3; TUBB4; TUBB6; TUBB8	TUBB; TUBB2A; TUBB2B; TUBB2C; TUBB3; TUBB4; TUBB6; TUBB8		tubulin beta chain	P07437; Q13885; Q9BVA1; P68371; Q13509; P04350; Q9BUF5; Q3ZCM7	http://www.phosphosite.org/proteinAction.do?id=2690&showAllSites=true	50; 50; 50; 50; 50; 50; 50; 50		NM#M#AACDPR	2	549.212			3246	3192	3019						3310	3283	3236	3365	3012	2964	2328	2312	2248	2323	16.354	16.3285	16.0711	16.7607	16.1992	16.0816	21.9512	21.9732	21.877	22.0253			1.799	2.244	1.951
685	681	Cytoskeletal protein	TUBB; TUBB2A; TUBB2B; TUBB2C; TUBB3; TUBB4; TUBB6; TUBB8	TUBB; TUBB2A; TUBB2B; TUBB2C; TUBB3; TUBB4; TUBB6; TUBB8		tubulin beta chain	P07437; Q13885; Q9BVA1; P68371; Q13509; P04350; Q9BUF5; Q3ZCM7	http://www.phosphosite.org/proteinAction.do?id=2690&showAllSites=true	50; 50; 50; 50; 50; 50; 50; 50		NM#MAACDPR	2	541.215			5371	5286							5461		5351	5215	4978	4961					22.921		22.7865	22.6007	22.6847	22.7472							1.96	1.802
686	682	Cytoskeletal protein	TUBB; TUBB2A; TUBB2B; TUBB2C; TUBB3; TUBB4; TUBB6; TUBB8	TUBB; TUBB2A; TUBB2B; TUBB2C; TUBB3; TUBB4; TUBB6; TUBB8		tubulin beta chain	P07437; Q13885; Q9BVA1; P68371; Q13509; P04350; Q9BUF5; Q3ZCM7	http://www.phosphosite.org/proteinAction.do?id=2690&showAllSites=true	50; 50; 50; 50; 50; 50; 50; 50		NMM#AACDPR	2	541.215				5106	4885																													2.53	2.619
687	683	Cytoskeletal protein	TUBB; TUBB2A; TUBB2B; TUBB2C; TUBB3; TUBB4; TUBB6; TUBB8	TUBB; TUBB2A; TUBB2B; TUBB2C; TUBB3; TUBB4; TUBB6; TUBB8		tubulin beta chain	P07437; Q13885; Q9BVA1; P68371; Q13509; P04350; Q9BUF5; Q3ZCM7	http://www.phosphosite.org/proteinAction.do?id=2690&showAllSites=true	50; 50; 50; 50; 50; 50; 50; 50		NMMAACDPR	2	533.217		7796	7636	7521	7238	7184	4745	4614	4655	4632	7899	7807	7667	7548	7267	7213	4745	4629	4652	4627	29.913	29.7332	29.5337	29.4988	29.6597	29.5817	30.1482	30.0668	30.0363	30.2215		2.57	2.607	2.496	2.564	2.307
688	684	Cytoskeletal protein	TUBB; TUBB2A; TUBB2B; TUBB2C; TUBB3; TUBB4; TUBB6	TUBB; TUBB2A; TUBB2B; TUBB2C; TUBB3; TUBB4; TUBB6		tubulin beta chain	P07437; Q13885; Q9BVA1; P68371; Q13509; P04350; Q9BUF5	http://www.phosphosite.org/proteinAction.do?id=2690&showAllSites=true	50; 50; 50; 50; 50; 50; 50		NSSYFVEWIPNNVK	2	848.92	20900	20723	20622	20385	19801	19767	16526	16028	16175	15651	20959	20743	20600	20405	19820	19765	16526	16089	16236	15726	64.6752	64.4847	64.305	64.3193	64.353	64.4377	68.167	68.3887	68.317	68.3487	4.21	3.889	4.435	4.18	4.665	4.5
689	685	Cytoskeletal protein	TUBB; TUBB2A; TUBB2B; TUBB2C; TUBB3; TUBB4; TUBB6	TUBB; TUBB2A; TUBB2B; TUBB2C; TUBB3; TUBB4; TUBB6		tubulin beta chain	P07437; Q13885; Q9BVA1; P68371; Q13509; P04350; Q9BUF5	http://www.phosphosite.org/proteinAction.do?id=2690&showAllSites=true	50; 50; 50; 50; 50; 50; 50		NSSYFVEWIPNNVK	3	566.283	20961	20726	20563	20365	19769			16066		15689	20959	20743	20600	20405	19799	19765	16584	16066	16215	15684	64.6752	64.4847	64.305	64.3193	64.298	64.4377	68.167	68.3887	68.2593	68.223	2.779	3.337	2.965	3.075	3.057
690	686	Cytoskeletal protein	TUBB; TUBB2A; TUBB2B; TUBB2C; TUBB3; TUBB4	TUBB; TUBB2A; TUBB2B; TUBB2C; TUBB3; TUBB4		tubulin beta chain	P07437; Q13885; Q9BVA1; P68371; Q13509; P04350	http://www.phosphosite.org/proteinAction.do?id=2690&showAllSites=true	50; 50; 50; 50; 50; 50		RISEQFTAM#FR	3	467.903	12530																														2.397
691	687	Cytoskeletal protein	TUBB; TUBB2A; TUBB2B; TUBB2C; TUBB3; TUBB4	TUBB; TUBB2A; TUBB2B; TUBB2C; TUBB3; TUBB4		tubulin beta chain	P07437; Q13885; Q9BVA1; P68371; Q13509; P04350	http://www.phosphosite.org/proteinAction.do?id=2690&showAllSites=true	50; 50; 50; 50; 50; 50		RISEQFTAMFR	2	693.353		15854									16091	15834			15030						51.8648	51.449			51.6663							1.74
692	688	Cytoskeletal protein	TUBB; TUBB2A; TUBB2B; TUBB2C; TUBB4	TUBB; TUBB2A; TUBB2B; TUBB2C; TUBB4		tubulin beta chain	P07437; Q13885; Q9BVA1; P68371; P04350	http://www.phosphosite.org/proteinAction.do?id=2690&showAllSites=true	50; 50; 50; 50; 50		SGPFGQIFRPDNFVFGQSGAGNNWAK	3	933.453	22795	22506	22410	22186	21581	21514	18622	17845	18054	17418	22836	22568	22469	22269	21641	21554	18622	17937	18147	17511	69.5602	69.2805	69.0115	69.0973	69.0412	69.0005	73.7243	73.8078	73.7697	73.7037	5.822	6.756	5.794	6.499	6.144	6.396
693	689	Cytoskeletal protein	TUBB; TUBB2A; TUBB2B; TUBB2C; TUBB4	TUBB; TUBB2A; TUBB2B; TUBB2C; TUBB4		tubulin beta chain	P07437; Q13885; Q9BVA1; P68371; P04350	http://www.phosphosite.org/proteinAction.do?id=2690&showAllSites=true	50; 50; 50; 50; 50		SGPFGQIFRPDNFVFGQSGAGNNWAK	3	933.453				22383		21711					22836	22568	22469	22269	21641	21554	18622	17937	18147	17511	69.5602	69.2805	69.0115	69.0973	69.0412	69.0005	73.7243	73.8078	73.7697	73.7037				4.036		4.689
694	690	Cytoskeletal protein	TUBB; TUBB2A; TUBB2B; TUBB2C; TUBB4; TUBB8	TUBB; TUBB2A; TUBB2B; TUBB2C; TUBB4; TUBB8		tubulin beta chain	P07437; Q13885; Q9BVA1; P68371; P04350; Q3ZCM7	http://www.phosphosite.org/proteinAction.do?id=2690&showAllSites=true	50; 50; 50; 50; 50; 50		TAVCDIPPR	2	514.763			7863	7761							8279	8249	7863	7952	7536	7595					30.9185	30.9865	30.5982	30.6392	30.4577	30.7173							2.265	2.215
695	691	Cytoskeletal protein	TUBB; TUBB2A; TUBB2B; TUBB2C; TUBB4; TUBB8	TUBB; TUBB2A; TUBB2B; TUBB2C; TUBB4; TUBB8		tubulin beta chain	P07437; Q13885; Q9BVA1; P68371; P04350; Q3ZCM7	http://www.phosphosite.org/proteinAction.do?id=2690&showAllSites=true	50; 50; 50; 50; 50; 50		TAVCDIPPR	2	514.763			8345	8153							8279	8249	7863	7952	7536	7595					30.9185	30.9865	30.5982	30.6392	30.4577	30.7173							1.76	1.7
696	692	Cytoskeletal protein	TUBB; TUBB2A; TUBB2B; TUBB2C; TUBB4; TUBB8	TUBB; TUBB2A; TUBB2B; TUBB2C; TUBB4; TUBB8		tubulin beta chain	P07437; Q13885; Q9BVA1; P68371; P04350; Q3ZCM7	http://www.phosphosite.org/proteinAction.do?id=2690&showAllSites=true	50; 50; 50; 50; 50; 50		TAVCDIPPR	2	514.763			8045	7955							8279	8249	7863	7952	7536	7595					30.9185	30.9865	30.5982	30.6392	30.4577	30.7173							1.46	1.6
697	693	Cytoskeletal protein	TUBB; TUBB2A; TUBB2B; TUBB2C; TUBB4; TUBB8	TUBB; TUBB2A; TUBB2B; TUBB2C; TUBB4; TUBB8		tubulin beta chain	P07437; Q13885; Q9BVA1; P68371; P04350; Q3ZCM7	http://www.phosphosite.org/proteinAction.do?id=2690&showAllSites=true	50; 50; 50; 50; 50; 50		TAVCDIPPR	2	514.763			9585								8279	8249	7863	7952	7536	7595					30.9185	30.9865	30.5982	30.6392	30.4577	30.7173							1.339
698	694	Cytoskeletal protein	TUBB; TUBB2C; TUBB4	TUBB; TUBB2C; TUBB4		tubulin beta chain	P07437; P68371; P04350	http://www.phosphosite.org/proteinAction.do?id=2690&showAllSites=true	50; 50; 50		YLTVAAVF	2	442.25			23488	23262	22619	22617						23596	23521	23343	22685	22617						71.996	71.6825	71.8868	71.785	71.7907							1.714	1.764	2.016	1.854
699	695	Cytoskeletal protein	TUBB; TUBB2C; TUBB4	TUBB; TUBB2C; TUBB4		tubulin beta chain	P07437; P68371; P04350	http://www.phosphosite.org/proteinAction.do?id=2690&showAllSites=true	50; 50; 50		YLTVAAVFR	2	520.3	18692	18477	18466	18160	17505	17633	14107	13675	13801	13397	18754	18560	18337	18138	17587	17506	14339	13737	13863	13458	58.8993	58.7545	58.512	58.4948	58.5808	58.5113	61.2795	61.3265	61.3682	61.333	2.886	3.02	3.175	2.767	2.98	3.058
700	696	Cytoskeletal protein	TUBB; TUBB2C; TUBB4	TUBB; TUBB2C; TUBB4		tubulin beta chain	P07437; P68371; P04350	http://www.phosphosite.org/proteinAction.do?id=2690&showAllSites=true	50; 50; 50		YLTVAAVFR	2	520.3		18766	18254	17955	17714	17423	14687	13906	14035	13628	18754	18560	18337	18138	17587	17506	14339	13737	13863	13458	58.8993	58.7545	58.512	58.4948	58.5808	58.5113	61.2795	61.3265	61.3682	61.333		2.133	2.872	2.095	2.958	2.713
701	697	Cytoskeletal protein	TUBB; TUBB2C; TUBB4	TUBB; TUBB2C; TUBB4		tubulin beta chain	P07437; P68371; P04350	http://www.phosphosite.org/proteinAction.do?id=2690&showAllSites=true	50; 50; 50		YLTVAAVFR	2	520.3			18765	18648			14339	14636			18754	18560	18337	18138	17587	17506	14339	13737	13863	13458	58.8993	58.7545	58.512	58.4948	58.5808	58.5113	61.2795	61.3265	61.3682	61.333			2.128	2.06
702	698	Cytoskeletal protein	TUBB; TUBB2C; TUBB4	TUBB; TUBB2C; TUBB4		tubulin beta chain	P07437; P68371; P04350	http://www.phosphosite.org/proteinAction.do?id=2690&showAllSites=true	50; 50; 50		YLTVAAVFR	2	520.3							15024				18754	18560	18337	18138	17587	17506	14339	13737	13863	13458	58.8993	58.7545	58.512	58.4948	58.5808	58.5113	61.2795	61.3265	61.3682	61.333
703	699	Cytoskeletal protein	TUBB2A; TUBB2B; TUBB2C	TUBB2A; TUBB2B; TUBB2C		tubulin beta-2A chain	Q13885; Q9BVA1; P68371	http://www.phosphosite.org/proteinAction.do?id=2137704&showAllSites=true	50; 50; 50		M#SATFIGNSTAIQELFK	2	937.472				22808	22146	22106					23357	23093	23040	22842	22161	22106	18860	18231	18462	17826	70.9472	70.673	70.4648	70.5765	70.4205	70.5223	74.619	74.6692	74.6563	74.67				3.836	3.788	3.946
704	700	Cytoskeletal protein	TUBB2A; TUBB2B; TUBB2C	TUBB2A; TUBB2B; TUBB2C		tubulin beta-2A chain	Q13885; Q9BVA1; P68371	http://www.phosphosite.org/proteinAction.do?id=2137704&showAllSites=true	50; 50; 50		M#SATFIGNSTAIQELFK	2	937.472				22773							23357	23093	23040	22842	22161	22106	18860	18231	18462	17826	70.9472	70.673	70.4648	70.5765	70.4205	70.5223	74.619	74.6692	74.6563	74.67				3.504
705	701	Cytoskeletal protein	TUBB2A; TUBB2B; TUBB2C	TUBB2A; TUBB2B; TUBB2C		tubulin beta-2A chain	Q13885; Q9BVA1; P68371	http://www.phosphosite.org/proteinAction.do?id=2137704&showAllSites=true	50; 50; 50		M#SATFIGNSTAIQELFKR	3	677.351				20303		19648					20581	20680	20516	20303	19736	19687	16553	16110	16257	15747	63.6945	64.3192	64.0945	64.0555	64.1415	64.231	68.2877	68.4507	68.38	68.4158				2.749		2.894
706	702	Cytoskeletal protein	TUBB2A; TUBB2B; TUBB2C	TUBB2A; TUBB2B; TUBB2C		tubulin beta-2A chain	Q13885; Q9BVA1; P68371	http://www.phosphosite.org/proteinAction.do?id=2137704&showAllSites=true	50; 50; 50		MSATFIGNSTAIQELFK	2	929.474						23284																														4.192
707	703	Cytoskeletal protein	TUBB2A; TUBB2B; TUBB2C	TUBB2A; TUBB2B; TUBB2C		tubulin beta-2A chain	Q13885; Q9BVA1; P68371	http://www.phosphosite.org/proteinAction.do?id=2137704&showAllSites=true	50; 50; 50		MSATFIGNSTAIQELFK	3	619.985		24237									24527	24237	24252	24050	23362	23301					73.9615	73.6987	73.5292	73.7215	73.5307	73.4937						3.24
708	704	Cytoskeletal protein	TUBB2A; TUBB2B; TUBB2C	TUBB2A; TUBB2B; TUBB2C		tubulin beta-2A chain	Q13885; Q9BVA1; P68371	http://www.phosphosite.org/proteinAction.do?id=2137704&showAllSites=true	50; 50; 50		MSATFIGNSTAIQELFKR	3	672.019			21629	21403	20816	20784	17681	17092	17292	16698	22629	21435	21629	21442	20814	20799	17681	17118	17307	16734	69.015	66.2938	66.9177	66.9443	66.8812	67.069	71.2618	71.4097	71.3727	71.392			3.034	2.736	3.189	3.236
709	705	Cytoskeletal protein	TUBB2A; TUBB2B	TUBB2A; TUBB2B		tubulin beta-2A chain	Q13885; Q9BVA1	http://www.phosphosite.org/proteinAction.do?id=2137704&showAllSites=true	50; 50		YLTVAAIFR	2	527.308		20808									21085	20808	20684	20468	19883	19807					65.0098	64.7105	64.5152	64.479	64.5163	64.5435						2.701
710	706	Cytoskeletal protein	TUBB2C; TUBB3; TUBB4	TUBB2C; TUBB3; TUBB4		tubulin beta-2C chain	P68371; Q13509; P04350	http://www.phosphosite.org/proteinAction.do?id=8404&showAllSites=true	50; 50; 50		ALTVPELTQQM#FDAK	2	854.435			16750	16556									16789	16561			13268	12918	12982	12597			54.6443	54.3095			58.6468	58.8135	58.801	58.6067			3.18	2.986
711	707	Cytoskeletal protein	TUBB2C; TUBB3; TUBB4	TUBB2C; TUBB3; TUBB4		tubulin beta-2C chain	P68371; Q13509; P04350	http://www.phosphosite.org/proteinAction.do?id=8404&showAllSites=true	50; 50; 50		ALTVPELTQQM#FDAK	2	854.435			16789										16789	16561			13268	12918	12982	12597			54.6443	54.3095			58.6468	58.8135	58.801	58.6067			2.883
712	708	Cytoskeletal protein	TUBB2C; TUBB4	TUBB2C; TUBB4		tubulin beta-2C chain	P68371; P04350	http://www.phosphosite.org/proteinAction.do?id=8404&showAllSites=true	50; 50		FWEVISDEHGIDPTGTYHGDSDLQLER	4	779.861							14517		14188		19762	18077	17875	17701	17172	17156	14517	14052	14178	13773	61.5543	57.447	57.3033	57.3382	57.4597	57.5927	62.3297	62.2983	62.3162	62.3323
713	709	Cytoskeletal protein	TUBB2C	TUBB2C		tubulin beta-2C chain	P68371	http://www.phosphosite.org/proteinAction.do?id=8404&showAllSites=true	50		INVYYNEATGGK	2	664.828	10956	10858	10697	10566	10180	10111	7379	7219	7247	7123	10990	10884	10736	10566	10209	10139	7379	7251	7265	7121	38.258	38.0917	38.033	38.0397	38.129	38.0695	39.7062	39.8313	39.7013	39.632	2.894	2.923	3.559	3.393	3.538	3.364
714	710	Cytoskeletal protein	TUBB3	TUBB3		tubulin beta-3 chain isoform 2	Q13509	http://www.phosphosite.org/proteinAction.do?id=10693&showAllSites=true	50		LHFFM#PGFAPLTAR	3	540.95	19243	18934																													3.416	2.737
715	711	Cytoskeletal protein	TUBB3	TUBB3		tubulin beta-3 chain isoform 2	Q13509	http://www.phosphosite.org/proteinAction.do?id=10693&showAllSites=true	50		LHFFMPGFAPLTAR	3	535.618		21969									22287	21969	21795	21629	21024						68.0895	67.6825	67.2953	67.4385	67.4232							2.824
716	712	Cytoskeletal protein	TUBB3	TUBB3		tubulin beta-3 chain isoform 2	Q13509	http://www.phosphosite.org/proteinAction.do?id=10693&showAllSites=true	50		SGAFGHLFRPDNFIFGQSGAGNNWAK	4	699.591	20760	20411					16456				20760	20449	20243	20030	19442	19397	16456	15984	16131	15558	64.3053	63.7318	63.4175	63.377	63.3965	63.4727	67.8748	68.0855	68.022	67.851	3.454	3.737
717	713	Cytoskeletal protein	TUBB3; TUBB6	TUBB3; TUBB6		tubulin beta-3 chain isoform 2	Q13509; Q9BUF5	http://www.phosphosite.org/proteinAction.do?id=10693&showAllSites=true	50; 50		YLTVATVFR	2	535.306		17871									18082	17871	17623	17455	16885	16846					57.1438	56.8342	56.6598	56.6773	56.6857	56.7518						2.11
718	714	Cytoskeletal protein	TUBB4	TUBB4		tubulin beta-4 chain	P04350	http://www.phosphosite.org/proteinAction.do?id=7289&showAllSites=true	50		M#AATFIGNSTAIQELFK	2	929.474		24222	24242		23351						24527	24220	24273	23945	23351	23301					73.9615	73.6427	73.582	73.4532	73.5307	73.4937						4.403	3.399		5.048
719	715	Cytoskeletal protein	TUBB6	TUBB6		tubulin beta-6 chain	Q9BUF5	http://www.phosphosite.org/proteinAction.do?id=19868&showAllSites=true	50		INVYYNESSSQK	2	716.341					9013								9436	9312	9013								34.4582	34.4532	34.6825										2.044
720	716	Cytoskeletal protein	TUBB6	TUBB6		tubulin beta-6 chain	Q9BUF5	http://www.phosphosite.org/proteinAction.do?id=19868&showAllSites=true	50		M#ASTFIGNSTAIQELFK	2	937.472			23029																														4.221
721	717	Cytoskeletal protein	TUBB6	TUBB6		tubulin beta-6 chain	Q9BUF5	http://www.phosphosite.org/proteinAction.do?id=19868&showAllSites=true	50		MASTFIGNSTAIQELFK	2	929.474	24536			23955																											4.357			4.252
722	718	Cytoskeletal protein	TUBG1; TUBG2	TUBG1; TUBG2		tubulin gamma-1 chain	P23258; Q9NRH3	http://www.phosphosite.org/proteinAction.do?id=23997&showAllSites=true	51; 51		KLANFIPWGPASIQVALSR	3	690.062	23855	23510									23855	23491	23460	23175							72.2695	71.7267	71.524	71.4377							2.486	2.377
723	719	Cytoskeletal protein	TUBG1; TUBG2	TUBG1; TUBG2		tubulin gamma-1 chain	P23258; Q9NRH3	http://www.phosphosite.org/proteinAction.do?id=23997&showAllSites=true	51; 51		LHFLM#TGYTPLTTDQSVASVR	3	785.067				16658		16016						17064	16795	16645	16084	16007	13373	12951	13068	12681		54.755	54.4788	54.5337	54.5427	54.4848	58.9612	58.9482	58.9995	58.8868				4.348		4.315
724	720	Cytoskeletal protein	TUBG1; TUBG2	TUBG1; TUBG2		tubulin gamma-1 chain	P23258; Q9NRH3	http://www.phosphosite.org/proteinAction.do?id=23997&showAllSites=true	51; 51		LHFLM#TGYTPLTTDQSVASVR	3	785.067				16638		16065						17064	16795	16645	16084	16007	13373	12951	13068	12681		54.755	54.4788	54.5337	54.5427	54.4848	58.9612	58.9482	58.9995	58.8868				4.319		3.698
725	721	Cytoskeletal protein	TUBG1; TUBG2	TUBG1; TUBG2		tubulin gamma-1 chain	P23258; Q9NRH3	http://www.phosphosite.org/proteinAction.do?id=23997&showAllSites=true	51; 51		LHIQNPSFSQINQLVSTIM#SASTTTLR	3	1001.86	26625	26654									26642	26298	26811	26356	25840		22586	21790	22091	21248	79.4977	80.1595	80.0845	79.7107	80.064		85.0615	85.1772	85.1548	85.1045	5.856	6.298
726	722	Cytoskeletal protein	TUBG1; TUBG2	TUBG1; TUBG2		tubulin gamma-1 chain	P23258; Q9NRH3	http://www.phosphosite.org/proteinAction.do?id=23997&showAllSites=true	51; 51		LHIQNPSFSQINQLVSTIM#SASTTTLR	3	1001.86	26980	26298									26642	26298	26811	26356	25840		22586	21790	22091	21248	79.4977	80.1595	80.0845	79.7107	80.064		85.0615	85.1772	85.1548	85.1045	5.204	5.371
727	723	Cytoskeletal protein	TUBG1; TUBG2	TUBG1; TUBG2		tubulin gamma-1 chain	P23258; Q9NRH3	http://www.phosphosite.org/proteinAction.do?id=23997&showAllSites=true	51; 51		QTNHCYIAILNIIQGEVDPTQVHK	4	698.61			23011	22797					18612		23504	23135	23093	22860	22161	22160	19041	18378	18612	17952	71.3232	70.7853	70.6048	70.626	70.4205	70.578	75.0363	75.1032	75.0855	75.0582			3.089	3.209
728	Enzyme, misc.
729	724	Enzyme, misc.	TOP2A; TOP2A	TOP2A; TOP2A iso2		DNA topoisomerase 2-alpha	P11388; P11388-2	http://www.phosphosite.org/proteinAction.do?id=2303&showAllSites=true	174; 178		GLLINFIHHNWPSLLR	3	644.032	24885	23885	23795	23407	22916	22763	18944	18507	18759	18105	24863	23905	23710	23385	22829	22757	19191	18483	18630	18036	74.8378	72.8055	72.1528	71.9888	72.1463	72.1095	75.153	75.4177	75.1435	75.3142	3.329	3.404	3.158	3.405	3.086	3.261
730	725	Enzyme, misc.	TOP2A; TOP2A	TOP2A; TOP2A iso2		DNA topoisomerase 2-alpha	P11388; P11388-2	http://www.phosphosite.org/proteinAction.do?id=2303&showAllSites=true	174; 178		GLLINFIHHNWPSLLR	3	644.032	25095	24096	23585	23615	22710	22972	19191	18290	18514	17883	24863	23905	23710	23385	22829	22757	19191	18483	18630	18036	74.8378	72.8055	72.1528	71.9888	72.1463	72.1095	75.153	75.4177	75.1435	75.3142	2.577	3.017	2.585	2.312	2.78	2.766
731	726	Enzyme, misc.	TOP2A; TOP2A	TOP2A; TOP2A iso2		DNA topoisomerase 2-alpha	P11388; P11388-2	http://www.phosphosite.org/proteinAction.do?id=2303&showAllSites=true	174; 178		GLLINFIHHNWPSLLR	3	644.032	24676	23684	23397	23201							24863	23905	23710	23385	22829	22757	19191	18483	18630	18036	74.8378	72.8055	72.1528	71.9888	72.1463	72.1095	75.153	75.4177	75.1435	75.3142	2.506	2.105	2.448	2.156
732	727	Enzyme, misc.	TOP2A; TOP2A	TOP2A; TOP2A iso2		DNA topoisomerase 2-alpha	P11388; P11388-2	http://www.phosphosite.org/proteinAction.do?id=2303&showAllSites=true	174; 178		GLLINFIHHNWPSLLR	4	483.276	24579	24074	23819	23620	22983	22586	19007	18587	18809	17946	24863	23926	23689	23445	22850	22799	19007	18504	18651	18036	74.8378	72.8597	72.1025	72.1383	72.2003	72.2058	75.2137	75.4785	75.2035	75.3142	2.772	2.621	2.247	2.388	2.216	2.658
733	728	Enzyme, misc.	TOP2A; TOP2A	TOP2A; TOP2A iso2		DNA topoisomerase 2-alpha	P11388; P11388-2	http://www.phosphosite.org/proteinAction.do?id=2303&showAllSites=true	174; 178		GLLINFIHHNWPSLLR	4	483.276	24780	23864	23608	23414	22771	22997			18562		24863	23926	23689	23445	22850	22799	19007	18504	18651	18036	74.8378	72.8597	72.1025	72.1383	72.2003	72.2058	75.2137	75.4785	75.2035	75.3142	2.444	2.223	2.152	2.107	2.189	2.384
734	729	Enzyme, misc.	TOP2A; TOP2A	TOP2A; TOP2A iso2		DNA topoisomerase 2-alpha	P11388; P11388-2	http://www.phosphosite.org/proteinAction.do?id=2303&showAllSites=true	174; 178		GLLINFIHHNWPSLLR	4	483.276	24991					22790					24863	23926	23689	23445	22850	22799	19007	18504	18651	18036	74.8378	72.8597	72.1025	72.1383	72.2003	72.2058	75.2137	75.4785	75.2035	75.3142	2.444					2.177
735	730	Enzyme, misc.	TOP2A; TOP2A	TOP2A; TOP2A iso2		DNA topoisomerase 2-alpha	P11388; P11388-2	http://www.phosphosite.org/proteinAction.do?id=2303&showAllSites=true	174; 178		NHM#WIFVNALIENPTFDSQTK	3	841.077		22574	22484	22246	21633	21587					22899	22568	22532	22290	21641	21617	18441	17811	18084	17406	69.7293	69.2805	69.1688	69.1512	69.0412	69.1593	73.433	73.4443	73.588	73.3903		3.501	4.114	3.578	3.873	3.936
736	731	Enzyme, misc.	TOP2A; TOP2A	TOP2A; TOP2A iso2		DNA topoisomerase 2-alpha	P11388; P11388-2	http://www.phosphosite.org/proteinAction.do?id=2303&showAllSites=true	174; 178		NHM#WIFVNALIENPTFDSQTK	3	841.077		22640									22899	22568	22532	22290	21641	21617	18441	17811	18084	17406	69.7293	69.2805	69.1688	69.1512	69.0412	69.1593	73.433	73.4443	73.588	73.3903		3.498
737	732	Enzyme, misc.	TOP2A; TOP2A	TOP2A; TOP2A iso2		DNA topoisomerase 2-alpha	P11388; P11388-2	http://www.phosphosite.org/proteinAction.do?id=2303&showAllSites=true	174; 178		NHMWIFVNALIENPTFDSQTK	3	835.746	25335		24934			23983		19901			25325	24976	24945	24646	24012	24013	20658	19901	20142	19464	76.0478	75.6513	75.2852	75.2385	75.243	75.3378	79.6158	79.5643	79.4727	79.6555	3.562		3.386			4.265
738	733	Enzyme, misc.	TOP2A; TOP2A	TOP2A; TOP2A iso2		DNA topoisomerase 2-alpha	P11388; P11388-2	http://www.phosphosite.org/proteinAction.do?id=2303&showAllSites=true	174; 178		NHMWIFVNALIENPTFDSQTK	3	835.746	25401										25325	24976	24945	24646	24012	24013	20658	19901	20142	19464	76.0478	75.6513	75.2852	75.2385	75.243	75.3378	79.6158	79.5643	79.4727	79.6555	3.126
739	734	Enzyme, misc.	TOP2A; TOP2A	TOP2A; TOP2A iso2		DNA topoisomerase 2-alpha	P11388; P11388-2	http://www.phosphosite.org/proteinAction.do?id=2303&showAllSites=true	174; 178		QTTLAFKPIKK	4	319.451		8459									8600	8464	8289	8159	7918	7876					31.8077	31.566	31.2967	31.2367	31.5617	31.5665						2.25
740	735	Enzyme, misc.	TOP2A; TOP2A	TOP2A; TOP2A iso2		DNA topoisomerase 2-alpha	P11388; P11388-2	http://www.phosphosite.org/proteinAction.do?id=2303&showAllSites=true	174; 178		YIFTM#LSSLAR	2	659.347	19750	19518									19993	19757	19593	19373	18573	18505					62.1732	61.907	61.7483	61.704	61.1408	61.1605					2.782	2.325
741	736	Enzyme, misc.	TOP2A; TOP2A	TOP2A; TOP2A iso2		DNA topoisomerase 2-alpha	P11388; P11388-2	http://www.phosphosite.org/proteinAction.do?id=2303&showAllSites=true	174; 178		YIFTM#LSSLAR	2	659.347	19991	19766									19993	19757	19593	19373	18573	18505					62.1732	61.907	61.7483	61.704	61.1408	61.1605					2.72	1.969
742	737	Enzyme, misc.	TOP2A; TOP2A	TOP2A; TOP2A iso2		DNA topoisomerase 2-alpha	P11388; P11388-2	http://www.phosphosite.org/proteinAction.do?id=2303&showAllSites=true	174; 178		YIFTMLSSLAR	2	651.35	23952										23966	23659	23584	23364	22745	22694					72.4878	72.1585	71.841	71.9382	71.9368	71.9505					2.618
743	G protein or regulator
744	738	G protein or regulator	CDC42; CDC42	Cdc42; Cdc42 iso1		cell division control protein 42 homolog isoform 1	P60953; P60953-1	http://www.phosphosite.org/proteinAction.do?id=3620831&showAllSites=true	21; 21		LRPLSYPQTDVFLVCFSVVSPSSFENVK	3	1072.55	25740	25482	25444				21474				25781	25501	25527	25200	24639	24529	21474	20625	21003	20199	77.2403	77.0392	76.7802	76.6685	76.8763	76.7408	81.8233	81.7385	81.9368	81.8675	5.141	4.221	4.504
745	739	G protein or regulator	CDC42; CDC42	Cdc42; Cdc42 iso1		cell division control protein 42 homolog isoform 1	P60953; P60953-1	http://www.phosphosite.org/proteinAction.do?id=3620831&showAllSites=true	21; 21		LRPLSYPQTDVFLVCFSVVSPSSFENVK	4	804.667					24620	24573					25781	25501	25527		24597	24570					77.2403	77.0392	76.7802		76.7732	76.7408									4.348	3.393
746	740	G protein or regulator	CDC42; CDC42	Cdc42; Cdc42 iso1		cell division control protein 42 homolog isoform 1	P60953; P60953-1	http://www.phosphosite.org/proteinAction.do?id=3620831&showAllSites=true	21; 21		LRPLSYPQTDVFLVCFSVVSPSSFENVKEK	4	868.951	23782	23473	23388	23207	22579		19543	18832	19146	18455	23819	23491			22527	22505	19543	18798	19113	18435	72.1167	71.7267			71.3787	71.4728	76.4588	76.334	76.5223	76.5057	4.746	3.681	5.308	3.996	3.688
747	741	G protein or regulator	CDC42; CDC42	Cdc42; Cdc42 iso1		cell division control protein 42 homolog isoform 1	P60953; P60953-1	http://www.phosphosite.org/proteinAction.do?id=3620831&showAllSites=true	21; 21		LRPLSYPQTDVFLVCFSVVSPSSFENVKEK	4	868.951			23433				19600			18371	23819	23491			22527	22505	19543	18798	19113	18435	72.1167	71.7267			71.3787	71.4728	76.4588	76.334	76.5223	76.5057			3.531
748	742	G protein or regulator	CDC42; CDC42	Cdc42; Cdc42 iso1		cell division control protein 42 homolog isoform 1	P60953; P60953-1	http://www.phosphosite.org/proteinAction.do?id=3620831&showAllSites=true	21; 21		LRPLSYPQTDVFLVCFSVVSPSSFENVKEK	4	868.951										18407	23819	23491			22527	22505	19543	18798	19113	18435	72.1167	71.7267			71.3787	71.4728	76.4588	76.334	76.5223	76.5057
749	743	G protein or regulator	CDC42; CDC42	Cdc42; Cdc42 iso1		cell division control protein 42 homolog isoform 1	P60953; P60953-1	http://www.phosphosite.org/proteinAction.do?id=3620831&showAllSites=true	21; 21		TCLLISYTTNK	2	657.342			14365	14204	13714	13637	10650	10386	10445	10193		14605	14380	14219	13744	13637	10650	10405	10464	10210		48.1357	48.0102	47.9927	48.1262	48.1153	50.7642	50.7908	50.8482	50.7785			3.244	3.209	3.529	2.922
750	744	G protein or regulator	CDC42; CDC42	Cdc42; Cdc42 iso1		cell division control protein 42 homolog isoform 1	P60953; P60953-1	http://www.phosphosite.org/proteinAction.do?id=3620831&showAllSites=true	21; 21		TPFLLVGTQIDLR	2	736.927	22661	22406				21451			17897	17219	22671	22421	22364	22123	21515	21471	18306	17643	17897	17217	69.1205	68.885	68.7508	68.7255	68.7202	68.7848	72.9655	72.9545	72.9997	72.8303	3.777	3.394				3.786
751	745	G protein or regulator	CDC42; CDC42	Cdc42; Cdc42 iso1		cell division control protein 42 homolog isoform 1	P60953; P60953-1	http://www.phosphosite.org/proteinAction.do?id=3620831&showAllSites=true	21; 21		TPFLLVGTQIDLR	3	491.621			22338	22131	21512	21446					22629	22421	22364	22123	21536	21450					69.015	68.885	68.7508	68.7255	68.7707	68.7335							2.951	3.503	2.677	2.872
752	746	G protein or regulator	CDC42; CDC42	Cdc42; Cdc42 iso1		cell division control protein 42 homolog isoform 1	P60953; P60953-1	http://www.phosphosite.org/proteinAction.do?id=3620831&showAllSites=true	21; 21		TPFLLVGTQIDLRDDPSTIEK	3	786.757	20650		20274	20111	19476				16246		20644		20264	20072	19463	19418	16605	16068	16246	15684	63.8687		63.4693	63.4862	63.4517	63.529	68.2278	68.329	68.38	68.223	3.305		2.873	2.611	3.089
753	747	G protein or regulator	RCC1	RCC1		regulator of chromosome condensation isoform a	P18754	http://www.phosphosite.org/proteinAction.do?id=5489&showAllSites=true	45		VFLWGSFR	2	506.274	21297	21039	20916	20701	20133		16378	15930	16036	15557	21337	21078	20936	20720	20132	20054	16416	15930	16068	15579	65.6545	65.3788	65.1523	65.1137	65.1505	65.1722	67.699	68.0212	67.836	67.9108	2.936	2.765	2.703	2.742	2.529
754	748	G protein or regulator	RCC1	RCC1		regulator of chromosome condensation isoform a	P18754	http://www.phosphosite.org/proteinAction.do?id=5489&showAllSites=true	45		VVLSVSSGGQHTVLLVK	2	862.009		14185	13971	13849	13322	13279	10687		10480		14354	14189	13958	13813	13343	13272	10687	10405	10464	10210	47.2145	47.002	46.8642	46.8952	46.9847	46.9693	50.8258	50.7908	50.8482	50.7785		2.951	3.327	3.535	4.143	3.494
755	749	G protein or regulator	RCC1	RCC1		regulator of chromosome condensation isoform a	P18754	http://www.phosphosite.org/proteinAction.do?id=5489&showAllSites=true	45		VVLSVSSGGQHTVLLVK	2	862.009				13824	13302						14354	14189	13958	13813	13343	13272	10687	10405	10464	10210	47.2145	47.002	46.8642	46.8952	46.9847	46.9693	50.8258	50.7908	50.8482	50.7785				3.188	3.165
756	750	G protein or regulator	RCC1	RCC1		regulator of chromosome condensation isoform a	P18754	http://www.phosphosite.org/proteinAction.do?id=5489&showAllSites=true	45		VVLSVSSGGQHTVLLVK	3	575.009		14151					10637				14354	14151	13998	13834	13325	13313	10637	10405	10464	10210	47.2145	47.002	46.9772	46.9535	46.9358	47.0875	50.7642	50.7908	50.8482	50.7785		1.724
757	751	G protein or regulator	RCC1	RCC1		regulator of chromosome condensation isoform a	P18754	http://www.phosphosite.org/proteinAction.do?id=5489&showAllSites=true	45		VVQVSAGDSHTAALTDDGR	3	633.645				8836									8935	8839	8494	8475							33.0865	33.1562	33.224	33.309								2.656
758	752	G protein or regulator	RRAS	RRas		ras-related protein R-Ras precursor	P10301	http://www.phosphosite.org/proteinAction.do?id=1213&showAllSites=true	23		AGHGFLLVFAINDR	3	510.612	21350	21034	20859	20643	20039	19995	16658	16118	16284	15756	21379	21057	20859	20678	20090	20054	16658	16152	16320	15768	65.7612	65.3235	65.0497	65.0052	65.045	65.1722	68.4618	68.5792	68.5552	68.4785	3.201	2.849	3.235	3.248	2.94	3.209
759	Mitochondrial protein
760	753	Mitochondrial protein	GAPDH	GAPDH		glyceraldehyde-3-phosphate dehydrogenase	P04406	http://www.phosphosite.org/proteinAction.do?id=4110&showAllSites=true	36		AAFNSGK	2	347.68			3273	3205							3353	3317	3292	3205	3073	3044					16.5461	16.4527	16.303	16.3549	16.4379	16.3947							1.661	1.722
761	754	Mitochondrial protein	GAPDH	GAPDH		glyceraldehyde-3-phosphate dehydrogenase	P04406	http://www.phosphosite.org/proteinAction.do?id=4110&showAllSites=true	36		AAFNSGKVDIVAINDPFIDLNYM#VYMFQYDSTHGK	4	1000.73		26134																														4.009
762	755	Mitochondrial protein	GAPDH	GAPDH		glyceraldehyde-3-phosphate dehydrogenase	P04406	http://www.phosphosite.org/proteinAction.do?id=4110&showAllSites=true	36		AAFNSGKVDIVAINDPFIDLNYMVYM#FQYDSTHGK	4	1000.73	26470										28382	28089	28178	27878		27257					83.8243	83.726	83.5887	83.7185		83.7048					4.047
763	756	Mitochondrial protein	GAPDH	GAPDH		glyceraldehyde-3-phosphate dehydrogenase	P04406	http://www.phosphosite.org/proteinAction.do?id=4110&showAllSites=true	36		AGAHLQGGAK	2	455.249	2080	2057	2037	2016	1912	1896	2027	1999	1956	1980	2125	2077	2037	2056	1946	1933	2027	1997	1954	1997	12.0441	11.9317	11.8455	11.8739	11.9298	11.9175	21.1065	21.0112	20.9898	20.992	2.142	3.355	2.696	2.192	1.991	1.991
764	757	Mitochondrial protein	GAPDH	GAPDH		glyceraldehyde-3-phosphate dehydrogenase	P04406	http://www.phosphosite.org/proteinAction.do?id=4110&showAllSites=true	36		AGAHLQGGAK	3	303.835	2084	2047	2035	2025	1900	1887	2024	1998	1955	1978	2120	2077	2035	2056	1948	1938	2024	1997	1954	1997	12.0262	11.9317	11.8455	11.8739	11.9411	11.9361	21.1065	21.0112	20.9898	20.992	2.612	3.369	2.862	2.953	1.835	1.843
765	758	Mitochondrial protein	GAPDH	GAPDH		glyceraldehyde-3-phosphate dehydrogenase	P04406	http://www.phosphosite.org/proteinAction.do?id=4110&showAllSites=true	36		AGAHLQGGAKR	2	533.299	1829	1788	1795					1897			1829	1787	1804	1788	1698	1676					11.0633	10.9553	10.9551	10.9684	11.0147	10.9942					2.946	2.94	3.229
766	759	Mitochondrial protein	GAPDH	GAPDH		glyceraldehyde-3-phosphate dehydrogenase	P04406	http://www.phosphosite.org/proteinAction.do?id=4110&showAllSites=true	36		CRLEKPAKYDDIK	3	545.956						5969		3720	3719	3720							3862	3719	3719	3776							26.8588	26.5903	26.6765	26.906						2.5
767	760	Mitochondrial protein	GAPDH	GAPDH		glyceraldehyde-3-phosphate dehydrogenase	P04406	http://www.phosphosite.org/proteinAction.do?id=4110&showAllSites=true	36		CRLEKPAKYDDIK	4	409.719					6228	5876					6656	6491	6379	6285	6228	6005					26.4248	26.0372	25.8323	25.816	25.9978	25.9743									2.824	2.794
768	761	Mitochondrial protein	GAPDH	GAPDH		glyceraldehyde-3-phosphate dehydrogenase	P04406	http://www.phosphosite.org/proteinAction.do?id=4110&showAllSites=true	36		CRLEKPAKYDDIKK	2	882.477							3212										3212	3132	3086	3107							24.5873	24.5567	24.4485	24.55
769	762	Mitochondrial protein	GAPDH	GAPDH		glyceraldehyde-3-phosphate dehydrogenase	P04406	http://www.phosphosite.org/proteinAction.do?id=4110&showAllSites=true	36		CRLEKPAKYDDIKK	3	588.654		5368			4944		3183	3121	3112	3117	5532	5396	5345	5274	4944	5001	3183	3132	3106	3128	23.1162	22.8273	22.7667	22.7985	22.881	22.8687	24.5873	24.5567	24.517	24.6273		3.029			3.061
770	763	Mitochondrial protein	GAPDH	GAPDH		glyceraldehyde-3-phosphate dehydrogenase	P04406	http://www.phosphosite.org/proteinAction.do?id=4110&showAllSites=true	36		CRLEKPAKYDDIKK	4	441.742			5298		4981	5023	3173			3109	5532	5417	5298	5255	5025	4961	3173	3111	3106	3128	23.1162	22.8848	22.7865	22.739	22.8315	22.7472	24.5873	24.486	24.517	24.6273			3.485		3.509	3.185
771	764	Mitochondrial protein	GAPDH	GAPDH		glyceraldehyde-3-phosphate dehydrogenase	P04406	http://www.phosphosite.org/proteinAction.do?id=4110&showAllSites=true	36		CRLEKPAKYDDIKK	4	441.742			5458			5195					5532	5417	5298	5255	5025	4961	3173	3111	3106	3128	23.1162	22.8848	22.7865	22.739	22.8315	22.7472	24.5873	24.486	24.517	24.6273			3.405			2.87
772	765	Mitochondrial protein	GAPDH	GAPDH		glyceraldehyde-3-phosphate dehydrogenase	P04406	http://www.phosphosite.org/proteinAction.do?id=4110&showAllSites=true	36		GAHLQGGAK	2	419.73		2058					2032	2000	1957	1982	2120	2058	2080	2063	1946	1941	2032	1997	1954	1997	12.0262	11.9317	11.8455	11.8971	11.9298	11.9506	21.1065	21.0112	20.9898	20.992		2.221
773	766	Mitochondrial protein	GAPDH	GAPDH		glyceraldehyde-3-phosphate dehydrogenase	P04406	http://www.phosphosite.org/proteinAction.do?id=4110&showAllSites=true	36		GALQNIIPASTGAAK	2	706.399	14580	14257	14204	14038	13555	13497	10547	10266	10345	10086	14579	14396	14182	14037	13524	13496	10547	10363	10443	10168	47.8308	47.564	47.4733	47.4962	47.4947	47.601	50.7057	50.6492	50.7878	50.6473	3.398	3.53	3.582	3.306	3.285	3.567
774	767	Mitochondrial protein	GAPDH	GAPDH		glyceraldehyde-3-phosphate dehydrogenase	P04406	http://www.phosphosite.org/proteinAction.do?id=4110&showAllSites=true	36		GALQNIIPASTGAAK	2	706.399	14394	14460	14013	13850	13371	13323					14579	14396	14182	14037	13524	13496	10547	10363	10443	10168	47.8308	47.564	47.4733	47.4962	47.4947	47.601	50.7057	50.6492	50.7878	50.6473	3.062	3.154	2.939	2.304	2.56	2.463
775	768	Mitochondrial protein	GAPDH	GAPDH		glyceraldehyde-3-phosphate dehydrogenase	P04406	http://www.phosphosite.org/proteinAction.do?id=4110&showAllSites=true	36		GILGYTEHQVVSSDFNSDTHSSTFDAGAGI	3	1038.14	19228										19216	18917									60.1013	59.6658									4.303
776	769	Mitochondrial protein	GAPDH	GAPDH		glyceraldehyde-3-phosphate dehydrogenase	P04406	http://www.phosphosite.org/proteinAction.do?id=4110&showAllSites=true	36		GILGYTEHQVVSSDFNSDTHSSTFDAGAGIALNDHFVK	4	1009.98	18968	18625	18350	18130	17621	17759	15073	14579	14717	14282	19090	18644	18442	18222	17713	17569	15073	14598	14766	14340	59.7707	58.9717	58.7873	58.7025	58.9035	58.6825	63.9552	63.9398	64.0538	64.1055	6.304	6.404	6.702	6.282	6.973	7.387
777	770	Mitochondrial protein	GAPDH	GAPDH		glyceraldehyde-3-phosphate dehydrogenase	P04406	http://www.phosphosite.org/proteinAction.do?id=4110&showAllSites=true	36		GILGYTEHQVVSSDFNSDTHSSTFDAGAGIALNDHFVK	4	1009.98	19010		18699	18184	17914	17457	15041	15016	15058	14840	19090	18644	18442	18222	17713	17569	15073	14598	14766	14340	59.7707	58.9717	58.7873	58.7025	58.9035	58.6825	63.9552	63.9398	64.0538	64.1055	6.179		6.07	6.264	6.375	6.475
778	771	Mitochondrial protein	GAPDH	GAPDH		glyceraldehyde-3-phosphate dehydrogenase	P04406	http://www.phosphosite.org/proteinAction.do?id=4110&showAllSites=true	36		GILGYTEHQVVSSDFNSDTHSSTFDAGAGIALNDHFVK	4	1009.98	19168		18811	18501	18106	18034		14750	14854	14633	19090	18644	18442	18222	17713	17569	15073	14598	14766	14340	59.7707	58.9717	58.7873	58.7025	58.9035	58.6825	63.9552	63.9398	64.0538	64.1055	3.969		5.234	6.209	6.349	6.427
779	772	Mitochondrial protein	GAPDH	GAPDH		glyceraldehyde-3-phosphate dehydrogenase	P04406	http://www.phosphosite.org/proteinAction.do?id=4110&showAllSites=true	36		GILGYTEHQVVSSDFNSDTHSSTFDAGAGIALNDHFVK	4	1009.98			18621	18712	17633	17996					19090	18644	18442	18222	17713	17569	15073	14598	14766	14340	59.7707	58.9717	58.7873	58.7025	58.9035	58.6825	63.9552	63.9398	64.0538	64.1055			4.602	5.58	6.099	6.285
780	773	Mitochondrial protein	GAPDH	GAPDH		glyceraldehyde-3-phosphate dehydrogenase	P04406	http://www.phosphosite.org/proteinAction.do?id=4110&showAllSites=true	36		GILGYTEHQVVSSDFNSDTHSSTFDAGAGIALNDHFVK	4	1009.98				18398	18166	17593					19090	18644	18442	18222	17713	17569	15073	14598	14766	14340	59.7707	58.9717	58.7873	58.7025	58.9035	58.6825	63.9552	63.9398	64.0538	64.1055				4.617	4.43	5.744
781	774	Mitochondrial protein	GAPDH	GAPDH		glyceraldehyde-3-phosphate dehydrogenase	P04406	http://www.phosphosite.org/proteinAction.do?id=4110&showAllSites=true	36		GILGYTEHQVVSSDFNSDTHSSTFDAGAGIALNDHFVK	4	1009.98				18594		17834					19090	18644	18442	18222	17713	17569	15073	14598	14766	14340	59.7707	58.9717	58.7873	58.7025	58.9035	58.6825	63.9552	63.9398	64.0538	64.1055				4.558		5.16
782	775	Mitochondrial protein	GAPDH	GAPDH		glyceraldehyde-3-phosphate dehydrogenase	P04406	http://www.phosphosite.org/proteinAction.do?id=4110&showAllSites=true	36		IISNASCTTNCLAPLAK	2	917.463	13133	12967	12769	12611	12180	12083	9544	9300	9366	9159	13151	13011	12800	12678	12224	12155	9584	9300	9414	9202	43.9897	43.8037	43.6787	43.7737	43.848	43.7832	47.1507	47.0962	47.2583	47.1822	4.136	4.465	4.675	4.879	4.92	4.674
783	776	Mitochondrial protein	GAPDH	GAPDH		glyceraldehyde-3-phosphate dehydrogenase	P04406	http://www.phosphosite.org/proteinAction.do?id=4110&showAllSites=true	36		IISNASCTTNCLAPLAK	3	611.978	13117	12973	12765	12620	12191	12097					13151	13011	12821	12678	12224	12136					43.9897	43.8037	43.7367	43.7737	43.848	43.7287					3.836	4.386	4.011	3.871	3.266	3.567
784	777	Mitochondrial protein	GAPDH	GAPDH		glyceraldehyde-3-phosphate dehydrogenase	P04406	http://www.phosphosite.org/proteinAction.do?id=4110&showAllSites=true	36		IKWGDAGAEYVVESTGVFTTMEK	3	840.077						21114					22370	22127	22001	21776	21192	21114					68.3142	68.1138	67.823	67.827	67.8713	67.8255										2.467
785	778	Mitochondrial protein	GAPDH	GAPDH		glyceraldehyde-3-phosphate dehydrogenase	P04406	http://www.phosphosite.org/proteinAction.do?id=4110&showAllSites=true	36		LEKPAKYDDIK	2	660.364	6409	6454	6189	6246	6124	6147	3762	3686	3437	3676	6512	6413	6358	6229	5951	5927	3496	3749	3760	3776	25.9765	25.7903	25.5158	25.6083	25.6307	25.6818	26.7887	26.6708	26.75	26.906	3.266	3.209	2.901	2.934	3.076	2.888
786	779	Mitochondrial protein	GAPDH	GAPDH		glyceraldehyde-3-phosphate dehydrogenase	P04406	http://www.phosphosite.org/proteinAction.do?id=4110&showAllSites=true	36		LEKPAKYDDIK	2	660.364	6581	6624	5098	5695	6354	5988	3496	3433	3683	3851	6512	6413	6358	6229	5951	5927	3496	3749	3760	3776	25.9765	25.7903	25.5158	25.6083	25.6307	25.6818	26.7887	26.6708	26.75	26.906	3.078	2.963	2.832	2.774	2.865	2.82
787	780	Mitochondrial protein	GAPDH	GAPDH		glyceraldehyde-3-phosphate dehydrogenase	P04406	http://www.phosphosite.org/proteinAction.do?id=4110&showAllSites=true	36		LEKPAKYDDIK	2	660.364	5233	5212	5765	6414	5448	5822	3946	3056	3861	3433	6512	6413	6358	6229	5951	5927	3496	3749	3760	3776	25.9765	25.7903	25.5158	25.6083	25.6307	25.6818	26.7887	26.6708	26.75	26.906	2.805	2.742	2.8	2.709	2.805	2.635
788	781	Mitochondrial protein	GAPDH	GAPDH		glyceraldehyde-3-phosphate dehydrogenase	P04406	http://www.phosphosite.org/proteinAction.do?id=4110&showAllSites=true	36		LEKPAKYDDIK	2	660.364	5970	5857	6358	5018	5985	4808	3072	3883		3014	6512	6413	6358	6229	5951	5927	3496	3749	3760	3776	25.9765	25.7903	25.5158	25.6083	25.6307	25.6818	26.7887	26.6708	26.75	26.906	2.52	2.605	2.69	2.691	2.716	2.458
789	782	Mitochondrial protein	GAPDH	GAPDH		glyceraldehyde-3-phosphate dehydrogenase	P04406	http://www.phosphosite.org/proteinAction.do?id=4110&showAllSites=true	36		LEKPAKYDDIK	2	660.364		6276	6534	6075	4782	6578		3029			6512	6413	6358	6229	5951	5927	3496	3749	3760	3776	25.9765	25.7903	25.5158	25.6083	25.6307	25.6818	26.7887	26.6708	26.75	26.906		2.603	2.549	2.591	2.594	2.429
790	783	Mitochondrial protein	GAPDH	GAPDH		glyceraldehyde-3-phosphate dehydrogenase	P04406	http://www.phosphosite.org/proteinAction.do?id=4110&showAllSites=true	36		LEKPAKYDDIK	2	660.364			5146	6689		5403					6512	6413	6358	6229	5951	5927	3496	3749	3760	3776	25.9765	25.7903	25.5158	25.6083	25.6307	25.6818	26.7887	26.6708	26.75	26.906			2.265	2.241		2.33
791	784	Mitochondrial protein	GAPDH	GAPDH		glyceraldehyde-3-phosphate dehydrogenase	P04406	http://www.phosphosite.org/proteinAction.do?id=4110&showAllSites=true	36		LEKPAKYDDIK	2	660.364			6900								6512	6413	6358	6229	5951	5927	3496	3749	3760	3776	25.9765	25.7903	25.5158	25.6083	25.6307	25.6818	26.7887	26.6708	26.75	26.906			2.179
792	785	Mitochondrial protein	GAPDH	GAPDH		glyceraldehyde-3-phosphate dehydrogenase	P04406	http://www.phosphosite.org/proteinAction.do?id=4110&showAllSites=true	36		LEKPAKYDDIK	3	440.578		6481		6237			3750	3836	3824	3656	6512	6403	6285	6237	5951	5942	3828	3836	3735	3762	25.9765	25.765	25.5158	25.6083	25.6307	25.7267	26.7413	26.6917	26.6765	26.8485		2.824		3.074
793	786	Mitochondrial protein	GAPDH	GAPDH		glyceraldehyde-3-phosphate dehydrogenase	P04406	http://www.phosphosite.org/proteinAction.do?id=4110&showAllSites=true	36		LEKPAKYDDIK	3	440.578									6223	3839	6512	6403	6285	6237	5951	5942	3828	3836	3735	3762	25.9765	25.765	25.5158	25.6083	25.6307	25.7267	26.7413	26.6917	26.6765	26.8485
794	787	Mitochondrial protein	GAPDH	GAPDH		glyceraldehyde-3-phosphate dehydrogenase	P04406	http://www.phosphosite.org/proteinAction.do?id=4110&showAllSites=true	36		LEKPAKYDDIK	3	440.578									3423		6512	6403	6285	6237	5951	5942	3828	3836	3735	3762	25.9765	25.765	25.5158	25.6083	25.6307	25.7267	26.7413	26.6917	26.6765	26.8485
795	788	Mitochondrial protein	GAPDH	GAPDH		glyceraldehyde-3-phosphate dehydrogenase	P04406	http://www.phosphosite.org/proteinAction.do?id=4110&showAllSites=true	36		LEKPAKYDDIK	4	330.686		6372									6512	6372	6285	6229	5951	5942					25.9765	25.7188	25.5158	25.6083	25.6307	25.7267						2.496
796	789	Mitochondrial protein	GAPDH	GAPDH		glyceraldehyde-3-phosphate dehydrogenase	P04406	http://www.phosphosite.org/proteinAction.do?id=4110&showAllSites=true	36		LEKPAKYDDIKK	2	724.411	5335	5252	5162	5092	5022	5020	3024	2969	2934	2964	5255	5185	5001	5052	4809	4819	3092	3052	2934	3019	22.3163	22.2318	21.972	22.066	22.1343	22.2798	24.2367	24.2845	24.1948	24.224	3.696	3.754	3.744	3.85	3.645	3.817
797	790	Mitochondrial protein	GAPDH	GAPDH		glyceraldehyde-3-phosphate dehydrogenase	P04406	http://www.phosphosite.org/proteinAction.do?id=4110&showAllSites=true	36		LEKPAKYDDIKK	2	724.411	5162	5081	5360	5257	4851	4864					5255	5185	5001	5052	4809	4819	3092	3052	2934	3019	22.3163	22.2318	21.972	22.066	22.1343	22.2798	24.2367	24.2845	24.1948	24.224	3.349	3.218	3.162	3.72	3.406	3.427
798	791	Mitochondrial protein	GAPDH	GAPDH		glyceraldehyde-3-phosphate dehydrogenase	P04406	http://www.phosphosite.org/proteinAction.do?id=4110&showAllSites=true	36		LEKPAKYDDIKK	2	724.411	4705	5493	5001	4930	4698	4705					5255	5185	5001	5052	4809	4819	3092	3052	2934	3019	22.3163	22.2318	21.972	22.066	22.1343	22.2798	24.2367	24.2845	24.1948	24.224	1.972	2.325	3.028	2.9	3.141	3.016
799	792	Mitochondrial protein	GAPDH	GAPDH		glyceraldehyde-3-phosphate dehydrogenase	P04406	http://www.phosphosite.org/proteinAction.do?id=4110&showAllSites=true	36		LEKPAKYDDIKK	2	724.411	5647	4587	4498	4504		4241					5255	5185	5001	5052	4809	4819	3092	3052	2934	3019	22.3163	22.2318	21.972	22.066	22.1343	22.2798	24.2367	24.2845	24.1948	24.224	1.932	1.913	2.313	2.056		2.979
800	793	Mitochondrial protein	GAPDH	GAPDH		glyceraldehyde-3-phosphate dehydrogenase	P04406	http://www.phosphosite.org/proteinAction.do?id=4110&showAllSites=true	36		LEKPAKYDDIKK	2	724.411						4692					5255	5185	5001	5052	4809	4819	3092	3052	2934	3019	22.3163	22.2318	21.972	22.066	22.1343	22.2798	24.2367	24.2845	24.1948	24.224						2.487
801	794	Mitochondrial protein	GAPDH	GAPDH		glyceraldehyde-3-phosphate dehydrogenase	P04406	http://www.phosphosite.org/proteinAction.do?id=4110&showAllSites=true	36		LEKPAKYDDIKK	3	483.277	5321	5074	5185	5275	4865	5030	3022	2964	4144	2945	5255	5193	5185	5052	4809	4819	3022	3032	3015	3019	22.3163	22.254	21.972	22.066	22.1343	22.2798	24.2367	24.2087	24.1948	24.224	4.438	4.377	5.143	4.373	3.916	3.831
802	795	Mitochondrial protein	GAPDH	GAPDH		glyceraldehyde-3-phosphate dehydrogenase	P04406	http://www.phosphosite.org/proteinAction.do?id=4110&showAllSites=true	36		LEKPAKYDDIKK	3	483.277	7014	4574	4555	5108	5032	4873	4232	3182	2923	4131	5255	5193	5185	5052	4809	4819	3022	3032	3015	3019	22.3163	22.254	21.972	22.066	22.1343	22.2798	24.2367	24.2087	24.1948	24.224	4.106	4.128	3.931	4.048	3.821	3.786
803	796	Mitochondrial protein	GAPDH	GAPDH		glyceraldehyde-3-phosphate dehydrogenase	P04406	http://www.phosphosite.org/proteinAction.do?id=4110&showAllSites=true	36		LEKPAKYDDIKK	3	483.277	7970	7142	5017	4942	7311	6466	3269	2741	3145	4331	5255	5193	5185	5052	4809	4819	3022	3032	3015	3019	22.3163	22.254	21.972	22.066	22.1343	22.2798	24.2367	24.2087	24.1948	24.224	3.907	3.959	3.759	3.973	3.773	3.739
804	797	Mitochondrial protein	GAPDH	GAPDH		glyceraldehyde-3-phosphate dehydrogenase	P04406	http://www.phosphosite.org/proteinAction.do?id=4110&showAllSites=true	36		LEKPAKYDDIKK	3	483.277	5142	7843	5352	6750	6443	7291	2775	4309	2696	4807	5255	5193	5185	5052	4809	4819	3022	3032	3015	3019	22.3163	22.254	21.972	22.066	22.1343	22.2798	24.2367	24.2087	24.1948	24.224	3.455	3.951	3.729	3.858	3.714	3.702
805	798	Mitochondrial protein	GAPDH	GAPDH		glyceraldehyde-3-phosphate dehydrogenase	P04406	http://www.phosphosite.org/proteinAction.do?id=4110&showAllSites=true	36		LEKPAKYDDIKK	3	483.277	4637	5251	7107	5634	4701	4707	4437	4118	4352		5255	5193	5185	5052	4809	4819	3022	3032	3015	3019	22.3163	22.254	21.972	22.066	22.1343	22.2798	24.2367	24.2087	24.1948	24.224	3.28	3.935	3.249	3.157	3.642	3.682
806	799	Mitochondrial protein	GAPDH	GAPDH		glyceraldehyde-3-phosphate dehydrogenase	P04406	http://www.phosphosite.org/proteinAction.do?id=4110&showAllSites=true	36		LEKPAKYDDIKK	3	483.277	5521	6943	6862	7975	7088	7002		3545			5255	5193	5185	5052	4809	4819	3022	3032	3015	3019	22.3163	22.254	21.972	22.066	22.1343	22.2798	24.2367	24.2087	24.1948	24.224	3.242	3.752	3.222	2.632	3.253	2.771
807	800	Mitochondrial protein	GAPDH	GAPDH		glyceraldehyde-3-phosphate dehydrogenase	P04406	http://www.phosphosite.org/proteinAction.do?id=4110&showAllSites=true	36		LEKPAKYDDIKK	3	483.277	5689	5509	7726	7027	6691	6733					5255	5193	5185	5052	4809	4819	3022	3032	3015	3019	22.3163	22.254	21.972	22.066	22.1343	22.2798	24.2367	24.2087	24.1948	24.224	3.05	3.671	3.2	2.554	3.202	2.685
808	801	Mitochondrial protein	GAPDH	GAPDH		glyceraldehyde-3-phosphate dehydrogenase	P04406	http://www.phosphosite.org/proteinAction.do?id=4110&showAllSites=true	36		LEKPAKYDDIKK	3	483.277	5879	7561			5376	7644					5255	5193	5185	5052	4809	4819	3022	3032	3015	3019	22.3163	22.254	21.972	22.066	22.1343	22.2798	24.2367	24.2087	24.1948	24.224	2.796	3.312			2.77	2.236
809	802	Mitochondrial protein	GAPDH	GAPDH		glyceraldehyde-3-phosphate dehydrogenase	P04406	http://www.phosphosite.org/proteinAction.do?id=4110&showAllSites=true	36		LEKPAKYDDIKK	3	483.277					7684						5255	5193	5185	5052	4809	4819	3022	3032	3015	3019	22.3163	22.254	21.972	22.066	22.1343	22.2798	24.2367	24.2087	24.1948	24.224					2.245
810	803	Mitochondrial protein	GAPDH	GAPDH		glyceraldehyde-3-phosphate dehydrogenase	P04406	http://www.phosphosite.org/proteinAction.do?id=4110&showAllSites=true	36		LISWYDNEFGYSNR	2	882.405	19679	19443	19259	19059	18491	18444		14767		14425	19657	19463	19279	19058	18489	18421	15198	14766	14871	14425	61.2697	61.123	60.956	60.8932	60.9257	60.94	64.2622	64.4615	64.3575	64.4288	4.678	4.082	4.262	4.506	4.158	4.002
811	804	Mitochondrial protein	GAPDH	GAPDH		glyceraldehyde-3-phosphate dehydrogenase	P04406	http://www.phosphosite.org/proteinAction.do?id=4110&showAllSites=true	36		LISWYDNEFGYSNR	3	588.606	19642	19444	19242	19019	18453	18393	15208	14772	14879	14442	19657	19463	19300	19058	18489	18442	15198	14772	14871	14445	61.2697	61.123	61.0115	60.8932	60.9257	60.9915	64.2622	64.5273	64.3575	64.4288	4.017	4.208	3.44	3.354	3.065	3.442
812	805	Mitochondrial protein	GAPDH	GAPDH		glyceraldehyde-3-phosphate dehydrogenase	P04406	http://www.phosphosite.org/proteinAction.do?id=4110&showAllSites=true	36		LTGM#AFRVPTANVSVVDLTCR	3	775.068	18150	17914	17697	17501	16940	16915	14342	13885	14015	13586	18166	17952	17728	17555	16989	16951	14342	13905	14052	13626	57.365	57.115	56.9397	56.9528	56.9692	57.0348	61.8957	61.8468	61.9382	61.8578	4.517	4.665	4.036	4.273	3.735	4.303
813	806	Mitochondrial protein	GAPDH	GAPDH		glyceraldehyde-3-phosphate dehydrogenase	P04406	http://www.phosphosite.org/proteinAction.do?id=4110&showAllSites=true	36		LTGM#AFRVPTANVSVVDLTCRLEKPAKYDDIK	4	906.729	18255	17999									18292	18036									57.693	57.3365									4.158	4.259
814	807	Mitochondrial protein	GAPDH	GAPDH		glyceraldehyde-3-phosphate dehydrogenase	P04406	http://www.phosphosite.org/proteinAction.do?id=4110&showAllSites=true	36		LTGMAFRVPTANVSVVDLTCR	3	769.736	19955	19706					16064	15527	15734		19972	19715	19551	19394	18783	18729	16064	15543	15711	15180	62.1188	61.7915	61.6473	61.7562	61.6992	61.7382	66.7005	66.7855	66.7975	66.6755	3.838	4.852
815	808	Mitochondrial protein	GAPDH	GAPDH		glyceraldehyde-3-phosphate dehydrogenase	P04406	http://www.phosphosite.org/proteinAction.do?id=4110&showAllSites=true	36		LTGMAFRVPTANVSVVDLTCRLEKPAKYDDIK	4	902.73	19542	19204									19573	19253									61.0498	60.5553									4.725	5.428
816	809	Mitochondrial protein	GAPDH	GAPDH		glyceraldehyde-3-phosphate dehydrogenase	P04406	http://www.phosphosite.org/proteinAction.do?id=4110&showAllSites=true	36		LTGMAFRVPTANVSVVDLTCRLEKPAKYDDIK	4	902.73		19225									19573	19253									61.0498	60.5553										4.012
817	810	Mitochondrial protein	GAPDH	GAPDH		glyceraldehyde-3-phosphate dehydrogenase	P04406	http://www.phosphosite.org/proteinAction.do?id=4110&showAllSites=true	36		LTGMAFRVPTANVSVVDLTCRLEKPAKYDDIK	5	722.385	19512	19172									19552	19211		19079		18170					60.9925	60.447		60.948		60.266					2.814	4.213
818	811	Mitochondrial protein	GAPDH	GAPDH		glyceraldehyde-3-phosphate dehydrogenase	P04406	http://www.phosphosite.org/proteinAction.do?id=4110&showAllSites=true	36		LVINGNPITIFQERDPSK	2	1021.06				18551									18755	18535									59.6055	59.5327										3.123
819	812	Mitochondrial protein	GAPDH	GAPDH		glyceraldehyde-3-phosphate dehydrogenase	P04406	http://www.phosphosite.org/proteinAction.do?id=4110&showAllSites=true	36		LVINGNPITIFQERDPSK	3	681.041	19113						15055		14725	14242	19113	18959	18755	18556	17965	17924	15055	14619	14766	14298	60.0483	59.7753	59.6055	59.5897	59.5502	59.6255	63.9552	64.0043	64.0538	63.9687	2.087
820	813	Mitochondrial protein	GAPDH	GAPDH		glyceraldehyde-3-phosphate dehydrogenase	P04406	http://www.phosphosite.org/proteinAction.do?id=4110&showAllSites=true	36		LVINGNPITIFQERDPSKIK	4	571.327	18063	17788							13749		18145	17826	17623	17416	16885	16846	14085	13653	13749	13353	57.3092	56.7777	56.6598	56.5723	56.6857	56.7518	61.0308	61.0695	61.1708	61.0007	2.775	3.085
821	814	Mitochondrial protein	GAPDH	GAPDH		glyceraldehyde-3-phosphate dehydrogenase	P04406	http://www.phosphosite.org/proteinAction.do?id=4110&showAllSites=true	36		MFQYDSTHGK	3	405.182			7652	7551	7253						7929	7807	7652	7567	7267	7213					29.9995	29.7332	29.5337	29.5502	29.6597	29.5817							2.231	2.341	2.141
822	815	Mitochondrial protein	GAPDH	GAPDH		glyceraldehyde-3-phosphate dehydrogenase	P04406	http://www.phosphosite.org/proteinAction.do?id=4110&showAllSites=true	36		NDPFIDLNYM#VYMFQYDSTHGK	3	905.402		23918									24258	23918									73.2655	72.8055										3.414
823	816	Mitochondrial protein	GAPDH	GAPDH		glyceraldehyde-3-phosphate dehydrogenase	P04406	http://www.phosphosite.org/proteinAction.do?id=4110&showAllSites=true	36		RLEKPAKYDDIK	2	738.414	5902	5771									5875	5771	5592	5479	5199	5228					24.1205	23.878	23.5233	23.4377	23.3737	23.5848					3.884	4.023
824	817	Mitochondrial protein	GAPDH	GAPDH		glyceraldehyde-3-phosphate dehydrogenase	P04406	http://www.phosphosite.org/proteinAction.do?id=4110&showAllSites=true	36		RLEKPAKYDDIK	3	492.612		5720									5875	5720	5583	5493	5218	5228					24.1205	23.878	23.4965	23.4775	23.4268	23.5848						2.632
825	818	Mitochondrial protein	GAPDH	GAPDH		glyceraldehyde-3-phosphate dehydrogenase	P04406	http://www.phosphosite.org/proteinAction.do?id=4110&showAllSites=true	36		RLEKPAKYDDIKK	2	802.462	4838										4838	4744									21.3048	20.9343									2.885
826	819	Mitochondrial protein	GAPDH	GAPDH		glyceraldehyde-3-phosphate dehydrogenase	P04406	http://www.phosphosite.org/proteinAction.do?id=4110&showAllSites=true	36		RLEKPAKYDDIKK	3	535.31	4869	4646									4869	4754	4691			4344					21.3048	20.9658	20.763			20.8158					3.433	3.114
827	820	Mitochondrial protein	GAPDH	GAPDH		glyceraldehyde-3-phosphate dehydrogenase	P04406	http://www.phosphosite.org/proteinAction.do?id=4110&showAllSites=true	36		RLEKPAKYDDIKK	4	401.735	4813	4762									4813	4754	4691	4590	4321	4327					21.3048	20.9658	20.763	20.697	20.6633	20.7542					2.609	3.098
828	821	Mitochondrial protein	GAPDH	GAPDH		glyceraldehyde-3-phosphate dehydrogenase	P04406	http://www.phosphosite.org/proteinAction.do?id=4110&showAllSites=true	36		RLEKPAKYDDIKK	5	321.589	4815										4815	4754	4698	4575	4304	4333					21.3048	20.9658	20.786	20.641	20.615	20.7757					2.174
829	822	Mitochondrial protein	GAPDH	GAPDH		glyceraldehyde-3-phosphate dehydrogenase	P04406	http://www.phosphosite.org/proteinAction.do?id=4110&showAllSites=true	36		RVIISAPSADAPM#FVM#GVNHEKYDNSLK	4	781.142	13644										13671	13493	13316			12563					45.3638	45.1033	45.0928			44.9313					2.907
830	823	Mitochondrial protein	GAPDH	GAPDH		glyceraldehyde-3-phosphate dehydrogenase	P04406	http://www.phosphosite.org/proteinAction.do?id=4110&showAllSites=true	36		RVIISAPSADAPM#FVMGVNHEKYDNSLK	4	777.143	14914										14957	14768		14282		13721					48.8393	48.5913		48.156		48.2292					3.207
831	824	Mitochondrial protein	GAPDH	GAPDH		glyceraldehyde-3-phosphate dehydrogenase	P04406	http://www.phosphosite.org/proteinAction.do?id=4110&showAllSites=true	36		TANVSVVDLTCRLEKPAKYDDIK	3	879.13	15262	15075									15293	15075									49.7298	49.56									4.533	4.586
832	825	Mitochondrial protein	GAPDH	GAPDH		glyceraldehyde-3-phosphate dehydrogenase	P04406	http://www.phosphosite.org/proteinAction.do?id=4110&showAllSites=true	36		TANVSVVDLTCRLEKPAKYDDIKK	3	921.828	13775										13775	13639									45.6437	45.4978									5.745
833	826	Mitochondrial protein	GAPDH	GAPDH		glyceraldehyde-3-phosphate dehydrogenase	P04406	http://www.phosphosite.org/proteinAction.do?id=4110&showAllSites=true	36		TANVSVVDLTCRLEKPAKYDDIKK	3	921.828	13789										13775	13639									45.6437	45.4978									4.859
834	827	Mitochondrial protein	GAPDH	GAPDH		glyceraldehyde-3-phosphate dehydrogenase	P04406	http://www.phosphosite.org/proteinAction.do?id=4110&showAllSites=true	36		VDIVAINDPFIDLNYM#VYM#FQYDSTHGK	3	1114.19	27162	27099	26941	26724	26326	25961					27480	26921	27273	27017	26144	26141	23290	22092	22448	21584	81.7083	80.8453	81.3355	81.5475	81.3148	80.8742	86.167	86.1315	86.2107	86.1528	5.015	4.591	5.136	4.551	5.112	4.426
835	828	Mitochondrial protein	GAPDH	GAPDH		glyceraldehyde-3-phosphate dehydrogenase	P04406	http://www.phosphosite.org/proteinAction.do?id=4110&showAllSites=true	36		VDIVAINDPFIDLNYM#VYM#FQYDSTHGK	3	1114.19	27169	26842	27224	26771	25951	26209					27480	26921	27273	27017	26144	26141	23290	22092	22448	21584	81.7083	80.8453	81.3355	81.5475	81.3148	80.8742	86.167	86.1315	86.2107	86.1528	4.257	4.229	4.524	4.019	3.741	4.368
836	829	Mitochondrial protein	GAPDH	GAPDH		glyceraldehyde-3-phosphate dehydrogenase	P04406	http://www.phosphosite.org/proteinAction.do?id=4110&showAllSites=true	36		VDIVAINDPFIDLNYM#VYM#FQYDSTHGK	3	1114.19	27405	27242	26961	26544	26411	25976					27480	26921	27273	27017	26144	26141	23290	22092	22448	21584	81.7083	80.8453	81.3355	81.5475	81.3148	80.8742	86.167	86.1315	86.2107	86.1528	4.25	3.869	4.096	3.968	3.674	3.743
837	830	Mitochondrial protein	GAPDH	GAPDH		glyceraldehyde-3-phosphate dehydrogenase	P04406	http://www.phosphosite.org/proteinAction.do?id=4110&showAllSites=true	36		VDIVAINDPFIDLNYM#VYM#FQYDSTHGK	3	1114.19	27395				26144	26193					27480	26921	27273	27017	26144	26141	23290	22092	22448	21584	81.7083	80.8453	81.3355	81.5475	81.3148	80.8742	86.167	86.1315	86.2107	86.1528	4.214				2.801	3.501
838	831	Mitochondrial protein	GAPDH	GAPDH		glyceraldehyde-3-phosphate dehydrogenase	P04406	http://www.phosphosite.org/proteinAction.do?id=4110&showAllSites=true	36		VDIVAINDPFIDLNYM#VYM#FQYDSTHGK	4	835.894	27167	26841	26959	26565	26371	25994					27187	27152	26959	26605	26043	26141	22712	21882	22187	21395	80.9302	81.4538	81.3355	80.4037	80.6258	80.8742	85.4245	85.4943	85.6388	85.5597	5.054	3.877	4.655	4.941	4.635	5.349
839	832	Mitochondrial protein	GAPDH	GAPDH		glyceraldehyde-3-phosphate dehydrogenase	P04406	http://www.phosphosite.org/proteinAction.do?id=4110&showAllSites=true	36		VDIVAINDPFIDLNYM#VYM#FQYDSTHGK	4	835.894			27147	26783	26191	25957					27187	27152	26959	26605	26043	26141	22712	21882	22187	21395	80.9302	81.4538	81.3355	80.4037	80.6258	80.8742	85.4245	85.4943	85.6388	85.5597			3.858	4.389	3.311	3.432
840	833	Mitochondrial protein	GAPDH	GAPDH		glyceraldehyde-3-phosphate dehydrogenase	P04406	http://www.phosphosite.org/proteinAction.do?id=4110&showAllSites=true	36		VDIVAINDPFIDLNYM#VYM#FQYDSTHGK	4	835.894			27191			26226					27187	27152	26959	26605	26043	26141	22712	21882	22187	21395	80.9302	81.4538	81.3355	80.4037	80.6258	80.8742	85.4245	85.4943	85.6388	85.5597			2.821			3.276
841	834	Mitochondrial protein	GAPDH	GAPDH		glyceraldehyde-3-phosphate dehydrogenase	P04406	http://www.phosphosite.org/proteinAction.do?id=4110&showAllSites=true	36		VDIVAINDPFIDLNYM#VYM#FQYDSTHGKFHGTVK	4	1003.23	24428	24116									24695	24367	24357	23861			20354	19575	19848	19128	74.393	74.0383	73.7963	73.2308			78.5945	78.6222	78.6288	78.6133	4.472	4.152
842	835	Mitochondrial protein	GAPDH	GAPDH		glyceraldehyde-3-phosphate dehydrogenase	P04406	http://www.phosphosite.org/proteinAction.do?id=4110&showAllSites=true	36		VDIVAINDPFIDLNYM#VYM#FQYDSTHGKFHGTVK	4	1003.23	24509	24293									24695	24367	24357	23861			20354	19575	19848	19128	74.393	74.0383	73.7963	73.2308			78.5945	78.6222	78.6288	78.6133	3.307	3.752
843	836	Mitochondrial protein	GAPDH	GAPDH		glyceraldehyde-3-phosphate dehydrogenase	P04406	http://www.phosphosite.org/proteinAction.do?id=4110&showAllSites=true	36		VDIVAINDPFIDLNYM#VYM#FQYDSTHGKFHGTVK	5	802.789	24633	24410	24316	24051							24695	24346	24357	24071	23155	23343	20301	19554	19703	19149	74.393	73.9805	73.7963	73.773	72.9922	73.6025	78.5945	78.5603	78.6877	78.677	3.584	4.184	3.627	4.168
844	837	Mitochondrial protein	GAPDH	GAPDH		glyceraldehyde-3-phosphate dehydrogenase	P04406	http://www.phosphosite.org/proteinAction.do?id=4110&showAllSites=true	36		VDIVAINDPFIDLNYM#VYM#FQYDSTHGKFHGTVK	5	802.789	24977	24539		23977							24695	24346	24357	24071	23155	23343	20301	19554	19703	19149	74.393	73.9805	73.7963	73.773	72.9922	73.6025	78.5945	78.5603	78.6877	78.677	3.363	4.047		3.75
845	838	Mitochondrial protein	GAPDH	GAPDH		glyceraldehyde-3-phosphate dehydrogenase	P04406	http://www.phosphosite.org/proteinAction.do?id=4110&showAllSites=true	36		VDIVAINDPFIDLNYM#VYMFQYDSTHGK	3	1108.86		27684	27812		26815	26838	23721	22808		22257							23721	22806	23204	22277							88.4388	88.3312	88.4408	88.3307		4.476	4.379		4.164	4.745
846	839	Mitochondrial protein	GAPDH	GAPDH		glyceraldehyde-3-phosphate dehydrogenase	P04406	http://www.phosphosite.org/proteinAction.do?id=4110&showAllSites=true	36		VDIVAINDPFIDLNYM#VYMFQYDSTHGK	3	1108.86		27697															23721	22806	23204	22277							88.4388	88.3312	88.4408	88.3307		3.817
847	840	Mitochondrial protein	GAPDH	GAPDH		glyceraldehyde-3-phosphate dehydrogenase	P04406	http://www.phosphosite.org/proteinAction.do?id=4110&showAllSites=true	36		VDIVAINDPFIDLNYM#VYMFQYDSTHGK	4	831.895			27811	27422	26816	26841																											4.653	3.663	4.911	5.189
848	841	Mitochondrial protein	GAPDH	GAPDH		glyceraldehyde-3-phosphate dehydrogenase	P04406	http://www.phosphosite.org/proteinAction.do?id=4110&showAllSites=true	36		VDIVAINDPFIDLNYM#VYMFQYDSTHGKFHGTVK	4	999.235	25284	24942			24051																										3.512	3.353			4.026
849	842	Mitochondrial protein	GAPDH	GAPDH		glyceraldehyde-3-phosphate dehydrogenase	P04406	http://www.phosphosite.org/proteinAction.do?id=4110&showAllSites=true	36		VDIVAINDPFIDLNYM#VYMFQYDSTHGKFHGTVK	5	799.59		24956																														4.066
850	843	Mitochondrial protein	GAPDH	GAPDH		glyceraldehyde-3-phosphate dehydrogenase	P04406	http://www.phosphosite.org/proteinAction.do?id=4110&showAllSites=true	36		VDIVAINDPFIDLNYMVYM#FQYDSTHGK	3	1108.86	27951	28533	28661	28296		27680					28802	28551	28660	28295	27693	27680					84.8077	84.8297	84.7347	84.7197	84.754	84.849					4.303	4.817	3.885	4.652		3.595
851	844	Mitochondrial protein	GAPDH	GAPDH		glyceraldehyde-3-phosphate dehydrogenase	P04406	http://www.phosphosite.org/proteinAction.do?id=4110&showAllSites=true	36		VDIVAINDPFIDLNYMVYM#FQYDSTHGK	3	1108.86	28803										28802	28551	28660	28295	27693	27680					84.8077	84.8297	84.7347	84.7197	84.754	84.849					4.054
852	845	Mitochondrial protein	GAPDH	GAPDH		glyceraldehyde-3-phosphate dehydrogenase	P04406	http://www.phosphosite.org/proteinAction.do?id=4110&showAllSites=true	36		VDIVAINDPFIDLNYMVYM#FQYDSTHGK	4	831.895	28804	28535	28662	28297	27676	27699					27962	28593	27821	28295	27774	27698					82.8528	84.9288	82.7488	84.7197	84.954	84.7495					5.112	5.422	5.621	5.557	5.674	5.65
853	846	Mitochondrial protein	GAPDH	GAPDH		glyceraldehyde-3-phosphate dehydrogenase	P04406	http://www.phosphosite.org/proteinAction.do?id=4110&showAllSites=true	36		VDIVAINDPFIDLNYMVYM#FQYDSTHGK	4	831.895						27739					27962	28593	27821	28295	27774	27698					82.8528	84.9288	82.7488	84.7197	84.954	84.7495										5.538
854	847	Mitochondrial protein	GAPDH	GAPDH		glyceraldehyde-3-phosphate dehydrogenase	P04406	http://www.phosphosite.org/proteinAction.do?id=4110&showAllSites=true	36		VDIVAINDPFIDLNYMVYM#FQYDSTHGKFHGTVK	4	999.235	27969	27782		27555							28067	27795		27458		26963	23950	23066	23246	22340	83.0937	83.0415		82.7178		83.0142	89.0283	88.5235	88.5635	88.5345	3.928	4.32		3.333
855	848	Mitochondrial protein	GAPDH	GAPDH		glyceraldehyde-3-phosphate dehydrogenase	P04406	http://www.phosphosite.org/proteinAction.do?id=4110&showAllSites=true	36		VDIVAINDPFIDLNYMVYM#FQYDSTHGKFHGTVK	4	999.235		27716									28067	27795		27458		26963	23950	23066	23246	22340	83.0937	83.0415		82.7178		83.0142	89.0283	88.5235	88.5635	88.5345		4.297
856	849	Mitochondrial protein	GAPDH	GAPDH		glyceraldehyde-3-phosphate dehydrogenase	P04406	http://www.phosphosite.org/proteinAction.do?id=4110&showAllSites=true	36		VDIVAINDPFIDLNYMVYM#FQYDSTHGKFHGTVK	5	799.59	27963	27712			26841						28067	27795	27947	27542	26916	26942	24060	23058	23456	22508	83.0937	83.0415	83.0485	82.9207	82.9282	82.9633	89.0283	89.1082	89.1723	89.068	3.446	4.08			3.88
857	850	Mitochondrial protein	GAPDH	GAPDH		glyceraldehyde-3-phosphate dehydrogenase	P04406	http://www.phosphosite.org/proteinAction.do?id=4110&showAllSites=true	36		VDIVAINDPFIDLNYMVYMFQYDSTHGK	3	1103.53	29035		28886	28512	27937	27906					29054		28885	28524	27937	27905					85.3998		85.3232	85.3285	85.4198	85.273					4.48		3.459	3.87	3.946	3.741
858	851	Mitochondrial protein	GAPDH	GAPDH		glyceraldehyde-3-phosphate dehydrogenase	P04406	http://www.phosphosite.org/proteinAction.do?id=4110&showAllSites=true	36		VDIVAINDPFIDLNYMVYMFQYDSTHGK	4	827.896	29049	28766	28902	28525	27938	27891					29054	28782	28918	28524	27938	27905					85.3998	85.4042	85.4135	85.3285	85.4198	85.273					5.347	5.474	5.415	5.674	5.044	4.276
859	852	Mitochondrial protein	GAPDH	GAPDH		glyceraldehyde-3-phosphate dehydrogenase	P04406	http://www.phosphosite.org/proteinAction.do?id=4110&showAllSites=true	36		VDIVAINDPFIDLNYMVYMFQYDSTHGK	4	827.896	29057		28889								29054	28782	28918	28524	27938	27905					85.3998	85.4042	85.4135	85.3285	85.4198	85.273					4.404		4.183
860	853	Mitochondrial protein	GAPDH	GAPDH		glyceraldehyde-3-phosphate dehydrogenase	P04406	http://www.phosphosite.org/proteinAction.do?id=4110&showAllSites=true	36		VDIVAINDPFIDLNYMVYMFQYDSTHGKFHGTVK	4	995.236	28259										28277	27984	28136		27126	27173					83.5778	83.4767	83.4893		83.4217	83.5067					3.8
861	854	Mitochondrial protein	GAPDH	GAPDH		glyceraldehyde-3-phosphate dehydrogenase	P04406	http://www.phosphosite.org/proteinAction.do?id=4110&showAllSites=true	36		VDIVAINDPFIDLNYMVYMFQYDSTHGKFHGTVK	5	796.391	28252	27967			27113						28256	27984	28136	27773	27105	27152					83.5285	83.4767	83.4893	83.4697	83.373	83.4578					4.83	3.586			4.424
862	855	Mitochondrial protein	GAPDH	GAPDH		glyceraldehyde-3-phosphate dehydrogenase	P04406	http://www.phosphosite.org/proteinAction.do?id=4110&showAllSites=true	36		VGVNGFGR	2	403.219	9380	9261	9137	9019	8691	8625	5886	5740	5778	5698	9421	9299	9156	9038	8707	8624	5886	5739	5798	5718	34.0118	33.8328	33.6817	33.705	33.8315	33.7248	34.3063	34.2968	34.2763	34.3735	2.707	2.029	2.031	2.58	2.002	2.164
863	856	Mitochondrial protein	GAPDH	GAPDH		glyceraldehyde-3-phosphate dehydrogenase	P04406	http://www.phosphosite.org/proteinAction.do?id=4110&showAllSites=true	36		VIHDNFGIVEGLM#TTVHAITATQK	3	871.123	22774	22632	22534	22270	21684	21576					22774	22652	22574	22311	21662	21617	18621	17979	17985	17574	70.0012	69.5075	69.2737	69.2068	69.0948	69.1593	73.838	73.9323	73.945	73.8943	5.261	5.731	5.634	5.496	5.111	6.359
864	857	Mitochondrial protein	GAPDH	GAPDH		glyceraldehyde-3-phosphate dehydrogenase	P04406	http://www.phosphosite.org/proteinAction.do?id=4110&showAllSites=true	36		VIHDNFGIVEGLM#TTVHAITATQK	3	871.123	22985	22444	22325	22073	21476	21378					22774	22652	22574	22311	21662	21617	18621	17979	17985	17574	70.0012	69.5075	69.2737	69.2068	69.0948	69.1593	73.838	73.9323	73.945	73.8943	4.791	5.325	3.954	3.819	4.144	4.908
865	858	Mitochondrial protein	GAPDH	GAPDH		glyceraldehyde-3-phosphate dehydrogenase	P04406	http://www.phosphosite.org/proteinAction.do?id=4110&showAllSites=true	36		VIHDNFGIVEGLM#TTVHAITATQK	4	653.594	22753	22422	22596	22354	21726	21639					22753	22652	22574	22332	21662	21617	18433	17979	18189	17553	70.0012	69.5075	69.2737	69.2607	69.0948	69.1593	73.838	73.9323	73.8848	73.83	4.496	4.465	4.284	4.444	3.614	4.304
866	859	Mitochondrial protein	GAPDH	GAPDH		glyceraldehyde-3-phosphate dehydrogenase	P04406	http://www.phosphosite.org/proteinAction.do?id=4110&showAllSites=true	36		VIHDNFGIVEGLM#TTVHAITATQK	4	653.594	22963	22611	22386	22144	21516	21430					22753	22652	22574	22332	21662	21617	18433	17979	18189	17553	70.0012	69.5075	69.2737	69.2607	69.0948	69.1593	73.838	73.9323	73.8848	73.83	3.431	3.383	3.539	3.725	3.605	3.092
867	860	Mitochondrial protein	GAPDH	GAPDH		glyceraldehyde-3-phosphate dehydrogenase	P04406	http://www.phosphosite.org/proteinAction.do?id=4110&showAllSites=true	36		VIHDNFGIVEGLMTTVHAITATQK	3	865.792	26748	26402	26383	25989	25386	25407	22029	21237	21531	20789	26747	26338	26423	26005	25385	25423	22029	21252	21547	20807	79.782	79.263	79.0882	78.8027	78.8422	79.0012	83.562	83.6002	83.5457	83.7613	6.729	5.508	5.189	5.149	5.613	5.272
868	861	Mitochondrial protein	GAPDH	GAPDH		glyceraldehyde-3-phosphate dehydrogenase	P04406	http://www.phosphosite.org/proteinAction.do?id=4110&showAllSites=true	36		VIHDNFGIVEGLMTTVHAITATQK	3	865.792						25587			21645	20911	26747	26338	26423	26005	25385	25423	22029	21252	21547	20807	79.782	79.263	79.0882	78.8027	78.8422	79.0012	83.562	83.6002	83.5457	83.7613						4.95
869	862	Mitochondrial protein	GAPDH	GAPDH		glyceraldehyde-3-phosphate dehydrogenase	P04406	http://www.phosphosite.org/proteinAction.do?id=4110&showAllSites=true	36		VIHDNFGIVEGLMTTVHAITATQK	4	649.595	26768	26339	26363		25537	25553	22021	21232	21527	20766	26768	26338	26423	26005	25385	25423	22019	21232	21526	20786	79.782	79.263	79.0882	78.8027	78.8422	79.0012	83.4485	83.6618	83.489	83.6967	4.391	4.501	3.317		3.491	4.1
870	863	Mitochondrial protein	GAPDH	GAPDH		glyceraldehyde-3-phosphate dehydrogenase	P04406	http://www.phosphosite.org/proteinAction.do?id=4110&showAllSites=true	36		VIHDNFGIVEGLMTTVHAITATQK	4	649.595					25325	25341					26768	26338	26423	26005	25385	25423	22019	21232	21526	20786	79.782	79.263	79.0882	78.8027	78.8422	79.0012	83.4485	83.6618	83.489	83.6967					3.157	2.819
871	864	Mitochondrial protein	GAPDH	GAPDH		glyceraldehyde-3-phosphate dehydrogenase	P04406	http://www.phosphosite.org/proteinAction.do?id=4110&showAllSites=true	36		VIISAPSADAPM#FVM#GVNHEK	3	749.038	14425				13376	13345					14475	14291	14119	13953	13452	13345	11174	10650	10779	10425	47.5445	47.2818	47.3057	47.2708	47.2893	47.3463	52.3503	51.6083	51.8922	51.6247	2.451				1.524	2.112
872	865	Mitochondrial protein	GAPDH	GAPDH		glyceraldehyde-3-phosphate dehydrogenase	P04406	http://www.phosphosite.org/proteinAction.do?id=4110&showAllSites=true	36		VKVGVNGFGR	3	344.87	9464	9327			8774	8673																									2.966	2.87			2.442	2.745
873	866	Mitochondrial protein	GAPDH	GAPDH		glyceraldehyde-3-phosphate dehydrogenase	P04406	http://www.phosphosite.org/proteinAction.do?id=4110&showAllSites=true	36		VPTANVSVVDLTCR	2	765.901	15096	14984	14755	14570	14093	13998	11329	11002	11100	10804	15146	14998	14775	14611	14112	14017	11329	11049	11136	10840	49.3472	49.2258	49.0797	49.0505	49.1625	49.0522	52.9697	52.9262	53.022	52.9278	3.342	3.539	3.936	3.806	4.259	4.076
874	867	Mitochondrial protein	GAPDH	GAPDH		glyceraldehyde-3-phosphate dehydrogenase	P04406	http://www.phosphosite.org/proteinAction.do?id=4110&showAllSites=true	36		VPTANVSVVDLTCR	3	510.936	15122	15028	14758	14593	14095	14021					15146	14998	14775	14611	14091	14017					49.3472	49.2258	49.0797	49.0505	49.107	49.0522					2.836	3.241	3.834	3.731	3.087	3.208
875	868	Mitochondrial protein	GAPDH	GAPDH		glyceraldehyde-3-phosphate dehydrogenase	P04406	http://www.phosphosite.org/proteinAction.do?id=4110&showAllSites=true	36		VPTANVSVVDLTCRLEKPAKYDDIK	3	944.504	16273	16053	15875		15142		12570	12222			16322	16086	15836	15739			12570	12225	12291	11925	52.5022	52.1357	51.9235	52.1053			56.5788	56.6442	56.5925	56.4395	4.687	4.876	4.477		3.747
876	869	Mitochondrial protein	GAPDH	GAPDH		glyceraldehyde-3-phosphate dehydrogenase	P04406	http://www.phosphosite.org/proteinAction.do?id=4110&showAllSites=true	36		VPTANVSVVDLTCRLEKPAKYDDIK	3	944.504			15894								16322	16086	15836	15739			12570	12225	12291	11925	52.5022	52.1357	51.9235	52.1053			56.5788	56.6442	56.5925	56.4395			4.298
877	870	Mitochondrial protein	GAPDH	GAPDH		glyceraldehyde-3-phosphate dehydrogenase	P04406	http://www.phosphosite.org/proteinAction.do?id=4110&showAllSites=true	36		VPTANVSVVDLTCRLEKPAKYDDIK	4	708.63	16386	16007	15837		15254	15183		12170	12238	11899	16322	16086	15857	15739	15171	15119	12575	12170	12291	11946	52.5022	52.1357	51.9758	52.1053	52.052	52.0745	56.5788	56.7112	56.5925	56.5088	3.257	2.772	2.775		3.139	3.386
878	871	Mitochondrial protein	GAPDH	GAPDH		glyceraldehyde-3-phosphate dehydrogenase	P04406	http://www.phosphosite.org/proteinAction.do?id=4110&showAllSites=true	36		VPTANVSVVDLTCRLEKPAKYDDIK	4	708.63	16203				15061	14994					16322	16086	15857	15739	15171	15119	12575	12170	12291	11946	52.5022	52.1357	51.9758	52.1053	52.052	52.0745	56.5788	56.7112	56.5925	56.5088	2.67				2.775	2.287
879	872	Mitochondrial protein	GAPDH	GAPDH		glyceraldehyde-3-phosphate dehydrogenase	P04406	http://www.phosphosite.org/proteinAction.do?id=4110&showAllSites=true	36		VPTANVSVVDLTCRLEKPAKYDDIK	5	567.105	16365	16192									16322	16107	15857	15718	15150	15098					52.5022	52.1898	51.9758	52.0493	51.9975	52.0195					2.971	2.229
880	873	Mitochondrial protein	GAPDH	GAPDH		glyceraldehyde-3-phosphate dehydrogenase	P04406	http://www.phosphosite.org/proteinAction.do?id=4110&showAllSites=true	36		VPTANVSVVDLTCRLEKPAKYDDIKK	4	740.654	14856		14539								14915	14705	14422	14219	13814	13679					48.7252	48.4182	48.1177	47.9927	48.3325	48.1153					3.943		3.305
881	874	Mitochondrial protein	GAPDH	GAPDH		glyceraldehyde-3-phosphate dehydrogenase	P04406	http://www.phosphosite.org/proteinAction.do?id=4110&showAllSites=true	36		VPTANVSVVDLTCRLEKPAKYDDIKK	4	740.654			14489								14915	14705	14422	14219	13814	13679					48.7252	48.4182	48.1177	47.9927	48.3325	48.1153							2.849
882	875	Mitochondrial protein	GAPDH	GAPDH		glyceraldehyde-3-phosphate dehydrogenase	P04406	http://www.phosphosite.org/proteinAction.do?id=4110&showAllSites=true	36		VPTANVSVVDLTCRLEKPAKYDDIKK	5	592.724								10906	10991		14915	14705	14401	14219	13744	13668	11231	10923	10991	10714	48.7252	48.4182	48.0665	47.9927	48.1262	48.0822	52.5365	52.5202	52.639	52.4985
883	876	Mitochondrial protein	GAPDH	GAPDH		glyceraldehyde-3-phosphate dehydrogenase	P04406	http://www.phosphosite.org/proteinAction.do?id=4110&showAllSites=true	36		VVDLM#AHMASKE	2	673.826			8745	8630							8995	8889	8775	8630	8182	8152					32.874	32.7017	32.6533	32.6023	32.3282	32.3727							3.503	3.545
884	877	Mitochondrial protein	GAPDH	GAPDH		glyceraldehyde-3-phosphate dehydrogenase	P04406	http://www.phosphosite.org/proteinAction.do?id=4110&showAllSites=true	36		VVDLMAHM#ASKE	2	673.826		8909			8333												5804	5655	5543	5635							33.9097	33.9735	33.8957	34.0352		2.428			2.662
885	878	Mitochondrial protein	GAPDH	GAPDH		glyceraldehyde-3-phosphate dehydrogenase	P04406	http://www.phosphosite.org/proteinAction.do?id=4110&showAllSites=true	36		VVDLMAHMASKE	2	665.828			12247				8730	8506	8565	8393	12599	12454	12240	12120	11663	11633	8723	8506	8553	8383	42.5123	42.298	42.17	42.2592	42.2657	42.3223	44.2677	44.32	44.3038	44.246			3.354
886	879	Mitochondrial protein	GAPDH	GAPDH		glyceraldehyde-3-phosphate dehydrogenase	P04406	http://www.phosphosite.org/proteinAction.do?id=4110&showAllSites=true	36		WGDAGAEYVVESTGVFTTM#EK	2	1147.02	20810		20470			19686					20812	20617	20453	20238	19673	19603	16729	16215	16383	15873	64.3053	64.1643	63.931	63.9002	63.9865	64.0163	68.574	68.7557	68.7307	68.7872	5.872		5.898			4.689
887	880	Mitochondrial protein	GAPDH	GAPDH		glyceraldehyde-3-phosphate dehydrogenase	P04406	http://www.phosphosite.org/proteinAction.do?id=4110&showAllSites=true	36		WGDAGAEYVVESTGVFTTM#EK	2	1147.02			20487								20812	20617	20453	20238	19673	19603	16729	16215	16383	15873	64.3053	64.1643	63.931	63.9002	63.9865	64.0163	68.574	68.7557	68.7307	68.7872			5.293
888	881	Mitochondrial protein	GAPDH	GAPDH		glyceraldehyde-3-phosphate dehydrogenase	P04406	http://www.phosphosite.org/proteinAction.do?id=4110&showAllSites=true	36		WGDAGAEYVVESTGVFTTM#EK	3	765.016	20766	20563	20422	20229	19643	19558					20833	20596	20453	20259	19673	19624	16719	16236	16383	15852	64.362	64.113	63.931	63.9502	63.9865	64.0693	68.574	68.8162	68.7307	68.7267	4.393	4.513	3.96	4.461	4.616	3.366
889	882	Mitochondrial protein	GAPDH	GAPDH		glyceraldehyde-3-phosphate dehydrogenase	P04406	http://www.phosphosite.org/proteinAction.do?id=4110&showAllSites=true	36		WGDAGAEYVVESTGVFTTM#EK	3	765.016		20778	20759	20485	19942	19780					20833	20596	20453	20259	19673	19624	16719	16236	16383	15852	64.362	64.113	63.931	63.9502	63.9865	64.0693	68.574	68.8162	68.7307	68.7267		2.812	3.35	3.311	2.701	3.001
890	883	Mitochondrial protein	GAPDH	GAPDH		glyceraldehyde-3-phosphate dehydrogenase	P04406	http://www.phosphosite.org/proteinAction.do?id=4110&showAllSites=true	36		WGDAGAEYVVESTGVFTTMEK	2	1139.02										17886							18936	18294	18504	17886							74.7425	74.853	74.7802	74.7995
891	884	Mitochondrial protein	GAPDH	GAPDH		glyceraldehyde-3-phosphate dehydrogenase	P04406	http://www.phosphosite.org/proteinAction.do?id=4110&showAllSites=true	36		WGDAGAEYVVESTGVFTTMEK	3	759.684	23132	22887	22881								23132	22925	22898	22678	22040	21945					70.3828	70.2377	70.0952	70.1543	70.087	70.0052					4.013	4.144	4.408
892	885	Mitochondrial protein	GAPDH	GAPDH		glyceraldehyde-3-phosphate dehydrogenase	P04406	http://www.phosphosite.org/proteinAction.do?id=4110&showAllSites=true	36		YM#VYM#FQYDSTHGK	3	601.257			12417		11814	11766					12746	12508	12417	12303	11842	11772	9017	8726	8868	8605	42.9147	42.456	42.5957	42.7532	42.775	42.7258	45.235	45.0168	45.3835	45.3585			2.28		2.716	2.845
893	Phosphatase
894	886	Phosphatase	CDC25B; CDC25B; CDC25B; PFN1; PFN2; PFN2; ZNF277	Cdc25B; Cdc25B iso2; Cdc25B iso3; profilin 1; profilin 2; profilin 2 iso2; ZNF277		M-phase inducer phosphatase 2 isoform 2	P30305; P30305-2; P30305-3; P07737; P35080; P35080-2; Q9NRM2	http://www.phosphosite.org/proteinAction.do?id=1233&showAllSites=true	65; 63; 61; 15; 15; 15; 53		CSVIR	2	317.671			4454	4370			2946				4578	4482	4454	4385	4191	4149	2946	2879	2857	2875	20.3738	20.1748	20.0493	20.0745	20.2863	20.189	23.7812	23.736	23.7312	23.7843			1.531	1.575
895	887	Phosphatase	CDC25C; CDC25C	Cdc25C; Cdc25C iso3		M-phase inducer phosphatase 3 isoform a	P30307; P30307-3	http://www.phosphosite.org/proteinAction.do?id=938&showAllSites=true	53; 49		LDKNPNLGEDQAEEISDELM#EFSLK	3	960.787	23198	22995	22906	22699	22035	22031					23319	22995	23003	22695	22059	22059	18981	18399	18630	17994	70.8397	70.5682	70.3678	70.2015	70.1417	70.3042	75.153	75.1678	75.1435	75.1863	4.242	5.64	4.189	4.789	4.828	4.136
896	888	Phosphatase	CDC25C; CDC25C	Cdc25C; Cdc25C iso3		M-phase inducer phosphatase 3 isoform a	P30307; P30307-3	http://www.phosphosite.org/proteinAction.do?id=938&showAllSites=true	53; 49		LDKNPNLGEDQAEEISDELM#EFSLK	3	960.787				22684	22053						23319	22995	23003	22695	22059	22059	18981	18399	18630	17994	70.8397	70.5682	70.3678	70.2015	70.1417	70.3042	75.153	75.1678	75.1435	75.1863				4.717	4.452
897	889	Phosphatase	CDC25C; CDC25C	Cdc25C; Cdc25C iso3		M-phase inducer phosphatase 3 isoform a	P30307; P30307-3	http://www.phosphosite.org/proteinAction.do?id=938&showAllSites=true	53; 49		LDKNPNLGEDQAEEISDELM#EFSLK	3	960.787					22072						23319	22995	23003	22695	22059	22059	18981	18399	18630	17994	70.8397	70.5682	70.3678	70.2015	70.1417	70.3042	75.153	75.1678	75.1435	75.1863					4.287
898	890	Phosphatase	CDC25C; CDC25C	Cdc25C; Cdc25C iso3		M-phase inducer phosphatase 3 isoform a	P30307; P30307-3	http://www.phosphosite.org/proteinAction.do?id=938&showAllSites=true	53; 49		LDKNPNLGEDQAEEISDELMEFSLK	3	955.455	25079										25079	24787	24798	24499	23886	23867					75.3905	75.1435	74.9208	74.8688	74.9198	74.9552					4.541
899	891	Phosphatase	CDC25C; CDC25C	Cdc25C; Cdc25C iso3	§191; §148	M-phase inducer phosphatase 3 isoform a	P30307; P30307-3	http://www.phosphosite.org/proteinAction.do?id=938&showAllSites=true	53; 49	EDQAEEIS*DELMEFS; EDQAEEIS*DELMEFS	LDKNPNLGEDQAEEIS*DELMEFSLKDQEAK	4	879.65		21354																														4.618
900	892	Phosphatase	CDC25C; CDC25C	Cdc25C; Cdc25C iso3	§191, §198; §148, §155	M-phase inducer phosphatase 3 isoform a	P30307; P30307-3	http://www.phosphosite.org/proteinAction.do?id=938&showAllSites=true	53; 49	EDQAEEIS*DELMEFS, SDELMEFS*LKDQEAK; EDQAEEIS*DELMEFS, SDELMEFS*LKDQEAK	LDKNPNLGEDQAEEIS*DELM#EFS*LKDQEAK	4	903.64		18768									18838	18749									59.1185	59.2373										3.65
901	893	Phosphatase	CDC25C; CDC25C	Cdc25C; Cdc25C iso3	§198; §155	M-phase inducer phosphatase 3 isoform a	P30307; P30307-3	http://www.phosphosite.org/proteinAction.do?id=938&showAllSites=true	53; 49	SDELMEFS*LKDQEAK; SDELMEFS*LKDQEAK	LDKNPNLGEDQAEEISDELMEFS*LKDQEAK	3	1172.53	21584										21562	21372									66.1955	66.131									4.434
902	894	Phosphatase	CDC25C; CDC25C	Cdc25C; Cdc25C iso3	§198; §155	M-phase inducer phosphatase 3 isoform a	P30307; P30307-3	http://www.phosphosite.org/proteinAction.do?id=938&showAllSites=true	53; 49	SDELMEFS*LKDQEAK; SDELMEFS*LKDQEAK	LDKNPNLGEDQAEEISDELMEFS*LKDQEAK	3	1172.53	21562										21562	21372									66.1955	66.131									4.404
903	895	Phosphatase	CDC25C; CDC25C	Cdc25C; Cdc25C iso3	§198; §155	M-phase inducer phosphatase 3 isoform a	P30307; P30307-3	http://www.phosphosite.org/proteinAction.do?id=938&showAllSites=true	53; 49	SDELMEFS*LKDQEAK; SDELMEFS*LKDQEAK	LDKNPNLGEDQAEEISDELMEFS*LKDQEAK	4	879.65	21549										21549	21351									66.3065	66.0767									4.909
904	896	Phosphatase	CDC25C; CDC25C	Cdc25C; Cdc25C iso3	§198; §155	M-phase inducer phosphatase 3 isoform a	P30307; P30307-3	http://www.phosphosite.org/proteinAction.do?id=938&showAllSites=true	53; 49	SDELMEFS*LKDQEAK; SDELMEFS*LKDQEAK	LDKNPNLGEDQAEEISDELM#EFS*LKDQEAK	3	1177.86		20080									20392	20080									63.2047	63.1347										5.047
905	897	Phosphatase	CDC25C; CDC25C	Cdc25C; Cdc25C iso3	§198; §155	M-phase inducer phosphatase 3 isoform a	P30307; P30307-3	http://www.phosphosite.org/proteinAction.do?id=938&showAllSites=true	53; 49	SDELMEFS*LKDQEAK; SDELMEFS*LKDQEAK	LDKNPNLGEDQAEEISDELM#EFS*LKDQEAK	4	883.649	20225	20014									20225	20197									62.8317	63.076									5.606	4.743
906	898	Phosphatase	CDC25C; CDC25C	Cdc25C; Cdc25C iso3	§198; §155	M-phase inducer phosphatase 3 isoform a	P30307; P30307-3	http://www.phosphosite.org/proteinAction.do?id=938&showAllSites=true	53; 49	SDELMEFS*LKDQEAK; SDELMEFS*LKDQEAK	LDKNPNLGEDQAEEISDELM#EFS*LKDQEAK	4	883.649		20051									20225	20197									62.8317	63.076										4.721
907	899	Phosphatase	CDC25C; CDC25C	Cdc25C; Cdc25C iso3	§198; §155	M-phase inducer phosphatase 3 isoform a	P30307; P30307-3	http://www.phosphosite.org/proteinAction.do?id=938&showAllSites=true	53; 49	SDELMEFS*LKDQEAK; SDELMEFS*LKDQEAK	LDKNPNLGEDQAEEISDELM#EFS*LKDQEAK	4	883.649		20263									20225	20197									62.8317	63.076										4.249
908	900	Phosphatase	RFC5	RFC5		replication factor C subunit 5 isoform 3	P40937	http://www.phosphosite.org/proteinAction.do?id=2380622&showAllSites=true	38		GLALHDILTEIHLFVHR	3	662.042			25542		24655				20808		26096	25626	25527	25242	24655	24591	21267	20478	20808	20031	78.0778	77.3693	76.7802	76.779	77.0388	76.7933	81.3093	81.2877	81.3337	81.3612			2.688		2.984
909	901	Phosphatase	RFC5	RFC5		replication factor C subunit 5 isoform 3	P40937	http://www.phosphosite.org/proteinAction.do?id=2380622&showAllSites=true	38		GLALHDILTEIHLFVHR	4	496.784			25507	25168	24568	24536	21251	20468	20780	20020	26138	25605	25548	25168	24618	24591	21251	20499	20793	20052	78.1812	77.316	76.8335	76.779	76.825	76.7933	81.4275	81.3483	81.3337	81.4233			2.66	2.684	2.619	2.335
910	902	Phosphatase	RFC5	RFC5		replication factor C subunit 5 isoform 3	P40937	http://www.phosphosite.org/proteinAction.do?id=2380622&showAllSites=true	38		GLALHDILTEIHLFVHR	4	496.784					24782						26138	25605	25548	25168	24618	24591	21251	20499	20793	20052	78.1812	77.316	76.8335	76.779	76.825	76.7933	81.4275	81.3483	81.3337	81.4233					2.349
911	903	Phosphatase	RFC5	RFC5		replication factor C subunit 5 isoform 3	P40937	http://www.phosphosite.org/proteinAction.do?id=2380622&showAllSites=true	38		GLALHDILTEIHLFVHRVDFPSSVR	5	575.118	27757	27366					22973	22112	22456	21593	27757	27438	27590	26958	26369	26282	22963	22155	22448	21593	82.4238	82.2083	82.1873	81.3883	81.5417	81.2522	86.167	86.3177	86.2107	86.2152	2.674	3.215
912	904	Phosphatase	RFC5	RFC5		replication factor C subunit 5 isoform 3	P40937	http://www.phosphosite.org/proteinAction.do?id=2380622&showAllSites=true	38		IQLSSLIAAFQVTR	2	773.951			26399	25992							26621	26275	26381	25984	25385	25402					79.443	79.094	78.987	78.752	78.8422	78.9513							3.314	3.651
913	905	Phosphatase	RFC5	RFC5		replication factor C subunit 5 isoform 3	P40937	http://www.phosphosite.org/proteinAction.do?id=2380622&showAllSites=true	38		IQLSSLIAAFQVTR	3	516.303				25962		25442					26621	26275	26402	26005	25427	25423					79.443	79.094	79.0378	78.8027	78.9468	79.0012								3.836		2.854
914	Protein kinase, Ser/Thr (non-receptor)
915	906	Protein kinase, Ser/Thr (non-receptor)	ATM	ATM		serine-protein kinase ATM	Q13315	http://www.phosphosite.org/proteinAction.do?id=1393&showAllSites=true	351		IYHLFVSLLLK	3	449.28			22678	22454							23235	22778	22678	22476	21788	21743					70.6098	69.8408	69.4295	69.628	69.4163	69.479							3.691	3.878
916	907	Protein kinase, Ser/Thr (non-receptor)	ATM	ATM		serine-protein kinase ATM	Q13315	http://www.phosphosite.org/proteinAction.do?id=1393&showAllSites=true	351		QAGIIQALQNLGLCHILSVYLK	3	818.13	28727	28475	28582	28230		27620					28718	28475	28576	28235	27630	27614					84.6063	84.6238	84.5308	84.5705	84.6048	84.5492					3.51	3.5	3.723	3.51		3.916
917	908	Protein kinase, Ser/Thr (non-receptor)	ATM	ATM		serine-protein kinase ATM	Q13315	http://www.phosphosite.org/proteinAction.do?id=1393&showAllSites=true	351		SLAFEEGSQSTTISSLSEK	2	1000.99							11723	11402	11482	11192							11723	11385	11472	11174							53.9848	53.982	54.0462	54.0348
918	909	Protein kinase, Ser/Thr (non-receptor)	ATM	ATM	§1981	serine-protein kinase ATM	Q13315	http://www.phosphosite.org/proteinAction.do?id=1393&showAllSites=true	351	SLAFEEGS*QSTTISS	SLAFEEGS*QSTTISSLSEK	2	1040.97					16375	16290																													4.163	4.458
919	910	Protein kinase, Ser/Thr (non-receptor)	ATM	ATM	§1981	serine-protein kinase ATM	Q13315	http://www.phosphosite.org/proteinAction.do?id=1393&showAllSites=true	351	SLAFEEGS*QSTTISS	SLAFEEGS*QSTTISSLSEK	3	694.316	17290	17112									17288	17112	16962	16784	16267	16194					55.0407	55.7488	54.9152	54.909	55.035	54.9987					4.051	3.529
920	911	Protein kinase, Ser/Thr (non-receptor)	ATM	ATM	1983	serine-protein kinase ATM	Q13315	http://www.phosphosite.org/proteinAction.do?id=1393&showAllSites=true	351	AFEEGSQS*TTISSLS	SLAFEEGSQS*TTISSLSEK	2	1040.97					16166	16086					17288	17169	16962	16763	16231	16086	13478	13065	13125	12786	55.0407	55.037	54.9152	54.8535	54.9372	54.9427	59.2585	59.2697	59.3057	59.2108					3.484	4.28
921	912	Protein kinase, Ser/Thr (non-receptor)	ATR	ATR		serine/threonine-protein kinase ATR	Q13535	http://www.phosphosite.org/proteinAction.do?id=576&showAllSites=true	301		CLDHACLGSLLSHVIVALLPLIHIQPK	4	755.175	29026										29026	28740			27917	27852					85.3042	85.296			85.3253	85.1298					4.2
922	913	Protein kinase, Ser/Thr (non-receptor)	ATR	ATR		serine/threonine-protein kinase ATR	Q13535	http://www.phosphosite.org/proteinAction.do?id=576&showAllSites=true	301		CLDHACLGSLLSHVIVALLPLIHIQPK	5	604.342		28756									29033	28756			27917	27873					85.3523	85.296			85.3253	85.1855						4.388
923	914	Protein kinase, Ser/Thr (non-receptor)	ATR	ATR		serine/threonine-protein kinase ATR	Q13535	http://www.phosphosite.org/proteinAction.do?id=576&showAllSites=true	301		YIVLHFGR	3	335.527			14172				10271		10098		14600	14375	14172	13995	13512	13463	10271	10048	10086	9874	47.884	47.5077	47.4177	47.3828	47.4577	47.5083	49.4655	49.5608	49.5872	49.5952			1.363
924	915	Protein kinase, Ser/Thr (non-receptor)	ATR	ATR	§428	serine/threonine-protein kinase ATR	Q13535	http://www.phosphosite.org/proteinAction.do?id=576&showAllSites=true	301	SSNSDGIS*PKRRRLS	M#ESM#EIIEEIQCQTQQENLSSNSDGIS*PK	3	1146.49					18399						19405	19274	19153	18911	18399	18295	15828	15333	15423	15012	60.6047	60.6095	60.6443	60.5108	60.602	60.611	66.0477	66.1628	66.1333	66.1782					5.086
925	916	Protein kinase, Ser/Thr (non-receptor)	ATR	ATR	§428	serine/threonine-protein kinase ATR	Q13535	http://www.phosphosite.org/proteinAction.do?id=576&showAllSites=true	301	SSNSDGIS*PKRRRLS	M#ESM#EIIEEIQCQTQQENLSSNSDGIS*PK	4	860.116				18925	18362	18313					19384	19274	19195	18911	18342	18274					60.55	60.6095	60.7475	60.5108	60.5457	60.5525								4.346	3.291	3.639
926	917	Protein kinase, Ser/Thr (non-receptor)	ATR	ATR	§428	serine/threonine-protein kinase ATR	Q13535	http://www.phosphosite.org/proteinAction.do?id=576&showAllSites=true	301	SSNSDGIS*PKRRRLS	M#ESM#EIIEEIQCQTQQENLSSNSDGIS*PK	4	860.116				18963							19384	19274	19195	18911	18342	18274					60.55	60.6095	60.7475	60.5108	60.5457	60.5525								3.871
927	918	Protein kinase, Ser/Thr (non-receptor)	AURKA	AurA	§287	serine/threonine-protein kinase 6	O14965	http://www.phosphosite.org/proteinAction.do?id=2173&showAllSites=true	46	HAPSSRRT*TLCGTLD	RT*TLCGTLDYLPPEMIEGR	2	1151.53	20848	20649									20848	20680	20831	20594	20027	20159					64.521	64.3192	64.8967	64.802	64.8918	65.4325					3.291	4.104
928	919	Protein kinase, Ser/Thr (non-receptor)	AURKA	AurA	§287	serine/threonine-protein kinase 6	O14965	http://www.phosphosite.org/proteinAction.do?id=2173&showAllSites=true	46	HAPSSRRT*TLCGTLD	RT*TLCGTLDYLPPEMIEGR	3	768.025	20817										20817	20701	20894	20363	19736	19949					64.4695	64.373	65.0497	64.214	64.1415	64.9125					2.748
929	920	Protein kinase, Ser/Thr (non-receptor)	AURKA	AurA	§287	serine/threonine-protein kinase 6	O14965	http://www.phosphosite.org/proteinAction.do?id=2173&showAllSites=true	46	HAPSSRRT*TLCGTLD	RT*TLCGTLDYLPPEM#IEGR	3	773.357	17646										17646	17399		17159							55.8315	55.6528		55.8888							3.281
930	921	Protein kinase, Ser/Thr (non-receptor)	AURKA	AurA	§287	serine/threonine-protein kinase 6	O14965	http://www.phosphosite.org/proteinAction.do?id=2173&showAllSites=true	46	HAPSSRRT*TLCGTLD	RT*TLCGTLDYLPPEM#IEGR	3	773.357	17852										17646	17399		17159							55.8315	55.6528		55.8888							2.885
931	922	Protein kinase, Ser/Thr (non-receptor)	AURKA	AurA	§288	serine/threonine-protein kinase 6	O14965	http://www.phosphosite.org/proteinAction.do?id=2173&showAllSites=true	46	APSSRRTT*LCGTLDY	RTT*LCGTLDYLPPEMIEGR	3	768.025		20619																														3.354
932	923	Protein kinase, Ser/Thr (non-receptor)	AURKA	AurA	§288	serine/threonine-protein kinase 6	O14965	http://www.phosphosite.org/proteinAction.do?id=2173&showAllSites=true	46	APSSRRTT*LCGTLDY	RTT*LCGTLDYLPPEM#IEGR	3	773.357		18000																														2.893
933	924	Protein kinase, Ser/Thr (non-receptor)	AURKA	AurA	§292	serine/threonine-protein kinase 6	O14965	http://www.phosphosite.org/proteinAction.do?id=2173&showAllSites=true	46	RRTTLCGT*LDYLPPE	RTTLCGT*LDYLPPEMIEGR	3	768.025		20829																														3.505
934	925	Protein kinase, Ser/Thr (non-receptor)	AURKA	AurA	§292	serine/threonine-protein kinase 6	O14965	http://www.phosphosite.org/proteinAction.do?id=2173&showAllSites=true	46	RRTTLCGT*LDYLPPE	RTTLCGT*LDYLPPEM#IEGR	3	773.357		17703																														3.547
935	926	Protein kinase, Ser/Thr (non-receptor)	AURKA	AurA	§292	serine/threonine-protein kinase 6	O14965	http://www.phosphosite.org/proteinAction.do?id=2173&showAllSites=true	46	RRTTLCGT*LDYLPPE	RTTLCGT*LDYLPPEM#IEGR	3	773.357		18378																														3.042
936	927	Protein kinase, Ser/Thr (non-receptor)	AURKB	AurB		serine/threonine-protein kinase 12	Q96GD4	http://www.phosphosite.org/proteinAction.do?id=2170&showAllSites=true	39		LPLAQVSAHPWVR	3	491.949	15049	14843	14601				11104	10809	10879	10637	15049	14893	14649	14469	14004	13894	11104	10839	10926	10630	49.1238	48.9392	48.7515	48.6668	48.8638	48.716	52.226	52.251	52.3848	52.2283	2.641	2.668	2.054
937	928	Protein kinase, Ser/Thr (non-receptor)	AURKB; AURKC; AURKC	AurB; AurC; AurC iso2	§232; §198; §164	serine/threonine-protein kinase 12	Q96GD4; Q9UQB9; Q9UQB9-2	http://www.phosphosite.org/proteinAction.do?id=2170&showAllSites=true	39; 36; 32	APSLRRKT*MCGTLDY; TPSLRRKT*MCGTLDY; TPSLRRKT*MCGTLDY	RKT*MCGTLDYLPPEMIEGR	3	783.026	17708	17444	17143	16948		16337					17561	17336	17147	16931	16389	16320					55.7732	55.4807	55.4188	55.2978	55.3677	55.338					3.953	3.976	3.412	3.545		2.832
938	929	Protein kinase, Ser/Thr (non-receptor)	AURKB; AURKC; AURKC	AurB; AurC; AurC iso2	§232; §198; §164	serine/threonine-protein kinase 12	Q96GD4; Q9UQB9; Q9UQB9-2	http://www.phosphosite.org/proteinAction.do?id=2170&showAllSites=true	39; 36; 32	APSLRRKT*MCGTLDY; TPSLRRKT*MCGTLDY; TPSLRRKT*MCGTLDY	RKT*MCGTLDYLPPEMIEGR	3	783.026	17500	17298									17561	17336	17147	16931	16389	16320					55.7732	55.4807	55.4188	55.2978	55.3677	55.338					3.784	3.669
939	930	Protein kinase, Ser/Thr (non-receptor)	AURKB; AURKC; AURKC	AurB; AurC; AurC iso2	§232; §198; §164	serine/threonine-protein kinase 12	Q96GD4; Q9UQB9; Q9UQB9-2	http://www.phosphosite.org/proteinAction.do?id=2170&showAllSites=true	39; 36; 32	APSLRRKT*MCGTLDY; TPSLRRKT*MCGTLDY; TPSLRRKT*MCGTLDY	RKT*MCGTLDYLPPEMIEGR	3	783.026		17502									17561	17336	17147	16931	16389	16320					55.7732	55.4807	55.4188	55.2978	55.3677	55.338						3.047
940	931	Protein kinase, Ser/Thr (non-receptor)	AURKB; AURKC; AURKC	AurB; AurC; AurC iso2	§232; §198; §164	serine/threonine-protein kinase 12	Q96GD4; Q9UQB9; Q9UQB9-2	http://www.phosphosite.org/proteinAction.do?id=2170&showAllSites=true	39; 36; 32	APSLRRKT*MCGTLDY; TPSLRRKT*MCGTLDY; TPSLRRKT*MCGTLDY	RKT*MCGTLDYLPPEM#IEGR	3	788.358	14368	15034																													3.764	3.092
941	932	Protein kinase, Ser/Thr (non-receptor)	AURKB; AURKC; AURKC	AurB; AurC; AurC iso2	§232; §198; §164	serine/threonine-protein kinase 12	Q96GD4; Q9UQB9; Q9UQB9-2	http://www.phosphosite.org/proteinAction.do?id=2170&showAllSites=true	39; 36; 32	APSLRRKT*MCGTLDY; TPSLRRKT*MCGTLDY; TPSLRRKT*MCGTLDY	RKT*MCGTLDYLPPEM#IEGR	3	788.358	14624	14217																													3.425	3.421
942	933	Protein kinase, Ser/Thr (non-receptor)	AURKB; AURKC; AURKC	AurB; AurC; AurC iso2	§232; §198; §164	serine/threonine-protein kinase 12	Q96GD4; Q9UQB9; Q9UQB9-2	http://www.phosphosite.org/proteinAction.do?id=2170&showAllSites=true	39; 36; 32	APSLRRKT*MCGTLDY; TPSLRRKT*MCGTLDY; TPSLRRKT*MCGTLDY	RKT*MCGTLDYLPPEM#IEGR	3	788.358	15095	14673																													3.085	3.107
943	934	Protein kinase, Ser/Thr (non-receptor)	AURKB; AURKC; AURKC	AurB; AurC; AurC iso2	§232; §198; §164	serine/threonine-protein kinase 12	Q96GD4; Q9UQB9; Q9UQB9-2	http://www.phosphosite.org/proteinAction.do?id=2170&showAllSites=true	39; 36; 32	APSLRRKT*MCGTLDY; TPSLRRKT*MCGTLDY; TPSLRRKT*MCGTLDY	RKT*MCGTLDYLPPEM#IEGR	3	788.358	14838																														2.823
944	935	Protein kinase, Ser/Thr (non-receptor)	AURKB; AURKC; AURKC	AurB; AurC; AurC iso2	§232; §198; §164	serine/threonine-protein kinase 12	Q96GD4; Q9UQB9; Q9UQB9-2	http://www.phosphosite.org/proteinAction.do?id=2170&showAllSites=true	39; 36; 32	APSLRRKT*MCGTLDY; TPSLRRKT*MCGTLDY; TPSLRRKT*MCGTLDY	RKT*M#CGTLDYLPPEMIEGR	3	788.358	17217	16588	16204	16087	15536	15441					16786	16443	16227	16032	15575	15506	12633	12309	12354	12030	53.3182	53.0845	52.9352	52.8877	53.1663	53.1303	56.7087	56.9128	56.782	56.7818	3.702	4.66	3.411	3.946	3.878	3.292
945	936	Protein kinase, Ser/Thr (non-receptor)	AURKB; AURKC; AURKC	AurB; AurC; AurC iso2	§232; §198; §164	serine/threonine-protein kinase 12	Q96GD4; Q9UQB9; Q9UQB9-2	http://www.phosphosite.org/proteinAction.do?id=2170&showAllSites=true	39; 36; 32	APSLRRKT*MCGTLDY; TPSLRRKT*MCGTLDY; TPSLRRKT*MCGTLDY	RKT*M#CGTLDYLPPEMIEGR	3	788.358	17001	16388		16051	15506						16786	16443	16227	16032	15575	15506	12633	12309	12354	12030	53.3182	53.0845	52.9352	52.8877	53.1663	53.1303	56.7087	56.9128	56.782	56.7818	3.477	4.13		3.688	3.341
946	937	Protein kinase, Ser/Thr (non-receptor)	AURKB; AURKC; AURKC	AurB; AurC; AurC iso2	§232; §198; §164	serine/threonine-protein kinase 12	Q96GD4; Q9UQB9; Q9UQB9-2	http://www.phosphosite.org/proteinAction.do?id=2170&showAllSites=true	39; 36; 32	APSLRRKT*MCGTLDY; TPSLRRKT*MCGTLDY; TPSLRRKT*MCGTLDY	RKT*M#CGTLDYLPPEMIEGR	3	788.358	16587	16796									16786	16443	16227	16032	15575	15506	12633	12309	12354	12030	53.3182	53.0845	52.9352	52.8877	53.1663	53.1303	56.7087	56.9128	56.782	56.7818	3.253	3.73
947	938	Protein kinase, Ser/Thr (non-receptor)	AURKB; AURKC; AURKC	AurB; AurC; AurC iso2	§232; §198; §164	serine/threonine-protein kinase 12	Q96GD4; Q9UQB9; Q9UQB9-2	http://www.phosphosite.org/proteinAction.do?id=2170&showAllSites=true	39; 36; 32	APSLRRKT*MCGTLDY; TPSLRRKT*MCGTLDY; TPSLRRKT*MCGTLDY	RKT*M#CGTLDYLPPEMIEGR	3	788.358	16786	17052									16786	16443	16227	16032	15575	15506	12633	12309	12354	12030	53.3182	53.0845	52.9352	52.8877	53.1663	53.1303	56.7087	56.9128	56.782	56.7818	3.217	3.138
948	939	Protein kinase, Ser/Thr (non-receptor)	AURKB; AURKC; AURKC	AurB; AurC; AurC iso2	§232; §198; §164	serine/threonine-protein kinase 12	Q96GD4; Q9UQB9; Q9UQB9-2	http://www.phosphosite.org/proteinAction.do?id=2170&showAllSites=true	39; 36; 32	APSLRRKT*MCGTLDY; TPSLRRKT*MCGTLDY; TPSLRRKT*MCGTLDY	RKT*M#CGTLDYLPPEMIEGR	3	788.358	17466										16786	16443	16227	16032	15575	15506	12633	12309	12354	12030	53.3182	53.0845	52.9352	52.8877	53.1663	53.1303	56.7087	56.9128	56.782	56.7818	3.035
949	940	Protein kinase, Ser/Thr (non-receptor)	AURKB; AURKC; AURKC	AurB; AurC; AurC iso2	§232; §198; §164	serine/threonine-protein kinase 12	Q96GD4; Q9UQB9; Q9UQB9-2	http://www.phosphosite.org/proteinAction.do?id=2170&showAllSites=true	39; 36; 32	APSLRRKT*MCGTLDY; TPSLRRKT*MCGTLDY; TPSLRRKT*MCGTLDY	RKT*M#CGTLDYLPPEMIEGR	4	591.52		16720																														2.283
950	941	Protein kinase, Ser/Thr (non-receptor)	AURKB; AURKC; AURKC	AurB; AurC; AurC iso2	§232; §198; §164	serine/threonine-protein kinase 12	Q96GD4; Q9UQB9; Q9UQB9-2	http://www.phosphosite.org/proteinAction.do?id=2170&showAllSites=true	39; 36; 32	APSLRRKT*MCGTLDY; TPSLRRKT*MCGTLDY; TPSLRRKT*MCGTLDY	RKT*M#CGTLDYLPPEM#IEGR	3	793.69	13778	14091	13137	12955		12456					13503	13681	13158	13076	12589		9878	9601	9666	9538	44.9178	44.825	44.6588	44.856	44.8672		48.1523	48.1833	48.1403	48.4025	3.634	3.978	3.236	3.3		2.323
951	942	Protein kinase, Ser/Thr (non-receptor)	AURKB; AURKC; AURKC	AurB; AurC; AurC iso2	§232; §198; §164	serine/threonine-protein kinase 12	Q96GD4; Q9UQB9; Q9UQB9-2	http://www.phosphosite.org/proteinAction.do?id=2170&showAllSites=true	39; 36; 32	APSLRRKT*MCGTLDY; TPSLRRKT*MCGTLDY; TPSLRRKT*MCGTLDY	RKT*M#CGTLDYLPPEM#IEGR	3	793.69	13994	13474									13503	13681	13158	13076	12589		9878	9601	9666	9538	44.9178	44.825	44.6588	44.856	44.8672		48.1523	48.1833	48.1403	48.4025	3.571	3.865
952	943	Protein kinase, Ser/Thr (non-receptor)	AURKB; AURKC; AURKC	AurB; AurC; AurC iso2	§232; §198; §164	serine/threonine-protein kinase 12	Q96GD4; Q9UQB9; Q9UQB9-2	http://www.phosphosite.org/proteinAction.do?id=2170&showAllSites=true	39; 36; 32	APSLRRKT*MCGTLDY; TPSLRRKT*MCGTLDY; TPSLRRKT*MCGTLDY	RKT*M#CGTLDYLPPEM#IEGR	3	793.69	13387	13292									13503	13681	13158	13076	12589		9878	9601	9666	9538	44.9178	44.825	44.6588	44.856	44.8672		48.1523	48.1833	48.1403	48.4025	3.563	3.825
953	944	Protein kinase, Ser/Thr (non-receptor)	AURKB; AURKC; AURKC	AurB; AurC; AurC iso2	§232; §198; §164	serine/threonine-protein kinase 12	Q96GD4; Q9UQB9; Q9UQB9-2	http://www.phosphosite.org/proteinAction.do?id=2170&showAllSites=true	39; 36; 32	APSLRRKT*MCGTLDY; TPSLRRKT*MCGTLDY; TPSLRRKT*MCGTLDY	RKT*M#CGTLDYLPPEM#IEGR	3	793.69	13568	13681									13503	13681	13158	13076	12589		9878	9601	9666	9538	44.9178	44.825	44.6588	44.856	44.8672		48.1523	48.1833	48.1403	48.4025	3.433	3.784
954	945	Protein kinase, Ser/Thr (non-receptor)	AURKB; AURKC; AURKC	AurB; AurC; AurC iso2	§232; §198; §164	serine/threonine-protein kinase 12	Q96GD4; Q9UQB9; Q9UQB9-2	http://www.phosphosite.org/proteinAction.do?id=2170&showAllSites=true	39; 36; 32	APSLRRKT*MCGTLDY; TPSLRRKT*MCGTLDY; TPSLRRKT*MCGTLDY	RKT*M#CGTLDYLPPEM#IEGR	3	793.69	14467	14883									13503	13681	13158	13076	12589		9878	9601	9666	9538	44.9178	44.825	44.6588	44.856	44.8672		48.1523	48.1833	48.1403	48.4025	3.289	3.521
955	946	Protein kinase, Ser/Thr (non-receptor)	AURKB; AURKC; AURKC	AurB; AurC; AurC iso2	§232; §198; §164	serine/threonine-protein kinase 12	Q96GD4; Q9UQB9; Q9UQB9-2	http://www.phosphosite.org/proteinAction.do?id=2170&showAllSites=true	39; 36; 32	APSLRRKT*MCGTLDY; TPSLRRKT*MCGTLDY; TPSLRRKT*MCGTLDY	RKT*M#CGTLDYLPPEM#IEGR	3	793.69	15769	14581									13503	13681	13158	13076	12589		9878	9601	9666	9538	44.9178	44.825	44.6588	44.856	44.8672		48.1523	48.1833	48.1403	48.4025	3.37	3.063
956	947	Protein kinase, Ser/Thr (non-receptor)	AURKB; AURKC; AURKC	AurB; AurC; AurC iso2	§232; §198; §164	serine/threonine-protein kinase 12	Q96GD4; Q9UQB9; Q9UQB9-2	http://www.phosphosite.org/proteinAction.do?id=2170&showAllSites=true	39; 36; 32	APSLRRKT*MCGTLDY; TPSLRRKT*MCGTLDY; TPSLRRKT*MCGTLDY	RKT*M#CGTLDYLPPEM#IEGR	3	793.69	14196	13890									13503	13681	13158	13076	12589		9878	9601	9666	9538	44.9178	44.825	44.6588	44.856	44.8672		48.1523	48.1833	48.1403	48.4025	3.288	3.018
957	948	Protein kinase, Ser/Thr (non-receptor)	AURKB; AURKC; AURKC	AurB; AurC; AurC iso2	§232; §198; §164	serine/threonine-protein kinase 12	Q96GD4; Q9UQB9; Q9UQB9-2	http://www.phosphosite.org/proteinAction.do?id=2170&showAllSites=true	39; 36; 32	APSLRRKT*MCGTLDY; TPSLRRKT*MCGTLDY; TPSLRRKT*MCGTLDY	RKT*M#CGTLDYLPPEM#IEGR	3	793.69	15542	15497									13503	13681	13158	13076	12589		9878	9601	9666	9538	44.9178	44.825	44.6588	44.856	44.8672		48.1523	48.1833	48.1403	48.4025	2.812	2.94
958	949	Protein kinase, Ser/Thr (non-receptor)	AURKB; AURKC; AURKC	AurB; AurC; AurC iso2	§232; §198; §164	serine/threonine-protein kinase 12	Q96GD4; Q9UQB9; Q9UQB9-2	http://www.phosphosite.org/proteinAction.do?id=2170&showAllSites=true	39; 36; 32	APSLRRKT*MCGTLDY; TPSLRRKT*MCGTLDY; TPSLRRKT*MCGTLDY	RKT*M#CGTLDYLPPEM#IEGR	3	793.69	15081	14494									13503	13681	13158	13076	12589		9878	9601	9666	9538	44.9178	44.825	44.6588	44.856	44.8672		48.1523	48.1833	48.1403	48.4025	2.661	2.766
959	950	Protein kinase, Ser/Thr (non-receptor)	AURKB; AURKC; AURKC	AurB; AurC; AurC iso2	§232; §198; §164	serine/threonine-protein kinase 12	Q96GD4; Q9UQB9; Q9UQB9-2	http://www.phosphosite.org/proteinAction.do?id=2170&showAllSites=true	39; 36; 32	APSLRRKT*MCGTLDY; TPSLRRKT*MCGTLDY; TPSLRRKT*MCGTLDY	RKT*M#CGTLDYLPPEM#IEGR	3	793.69		14283									13503	13681	13158	13076	12589		9878	9601	9666	9538	44.9178	44.825	44.6588	44.856	44.8672		48.1523	48.1833	48.1403	48.4025		2.723
960	951	Protein kinase, Ser/Thr (non-receptor)	AURKB; AURKC; AURKC	AurB; AurC; AurC iso2	§236; §202; §168	serine/threonine-protein kinase 12	Q96GD4; Q9UQB9; Q9UQB9-2	http://www.phosphosite.org/proteinAction.do?id=2170&showAllSites=true	39; 36; 32	RRKTMCGT*LDYLPPE; RRKTMCGT*LDYLPPE; RRKTMCGT*LDYLPPE	RKTMCGT*LDYLPPEMIEGR	3	783.026			17162																														2.707
961	952	Protein kinase, Ser/Thr (non-receptor)	AURKB; AURKC; AURKC	AurB; AurC; AurC iso2	§236; §202; §168	serine/threonine-protein kinase 12	Q96GD4; Q9UQB9; Q9UQB9-2	http://www.phosphosite.org/proteinAction.do?id=2170&showAllSites=true	39; 36; 32	RRKTMCGT*LDYLPPE; RRKTMCGT*LDYLPPE; RRKTMCGT*LDYLPPE	RKTMCGT*LDYLPPEM#IEGR	3	788.358		14480																														3.286
962	953	Protein kinase, Ser/Thr (non-receptor)	AURKB; AURKC; AURKC	AurB; AurC; AurC iso2	§236; §202; §168	serine/threonine-protein kinase 12	Q96GD4; Q9UQB9; Q9UQB9-2	http://www.phosphosite.org/proteinAction.do?id=2170&showAllSites=true	39; 36; 32	RRKTMCGT*LDYLPPE; RRKTMCGT*LDYLPPE; RRKTMCGT*LDYLPPE	RKTM#CGT*LDYLPPEMIEGR	4	591.52		16405									16637	16405	16227	16032	15554						53.3182	53.1418	52.9352	52.8877	53.1068							2.661
963	954	Protein kinase, Ser/Thr (non-receptor)	AURKB; AURKC; AURKC	AurB; AurC; AurC iso2	§236; §202; §168	serine/threonine-protein kinase 12	Q96GD4; Q9UQB9; Q9UQB9-2	http://www.phosphosite.org/proteinAction.do?id=2170&showAllSites=true	39; 36; 32	RRKTMCGT*LDYLPPE; RRKTMCGT*LDYLPPE; RRKTMCGT*LDYLPPE	RKTM#CGT*LDYLPPEM#IEGR	3	793.69		14686																														3.315
964	955	Protein kinase, Ser/Thr (non-receptor)	AURKB; AURKC; AURKC	AurB; AurC; AurC iso2	§236; §202; §168	serine/threonine-protein kinase 12	Q96GD4; Q9UQB9; Q9UQB9-2	http://www.phosphosite.org/proteinAction.do?id=2170&showAllSites=true	39; 36; 32	RRKTMCGT*LDYLPPE; RRKTMCGT*LDYLPPE; RRKTMCGT*LDYLPPE	RKTM#CGT*LDYLPPEM#IEGR	4	595.519	13571										13571	13388		12946	12492	12485					44.9772	44.825		44.4873	44.5983	44.7137					2.622
965	956	Protein kinase, Ser/Thr (non-receptor)	AURKB; AURKC; AURKC	AurB; AurC; AurC iso2	239; 205; 171	serine/threonine-protein kinase 12	Q96GD4; Q9UQB9; Q9UQB9-2	http://www.phosphosite.org/proteinAction.do?id=2170&showAllSites=true	39; 36; 32	TMCGTLDY*LPPEMIE; TMCGTLDY*LPPEMIE; TMCGTLDY*LPPEMIE	RKTMCGTLDY*LPPEMIEGR	4	587.522	17506																														2.205
966	957	Protein kinase, Ser/Thr (non-receptor)	CDK1; CDK2; CDK3	CDK1; CDK2; CDK3		cyclin-dependent kinase 1 isoform 4	P06493; P24941; Q00526	http://www.phosphosite.org/proteinAction.do?id=582&showAllSites=true	34; 34; 35		IGEGTYGVVYK	2	593.311	11807	11706	11502	11339	10980			7932	7995	7818	11807	11720	11501	11357	10961	10885	8135	7949	7990	7818	40.3797	40.3237	40.1088	40.0993	40.2482	40.1705	42.2185	42.328	42.2793	42.1803	2.991	3.304	3.231	3.228	2.833
967	958	Protein kinase, Ser/Thr (non-receptor)	CDK1	CDK1		cyclin-dependent kinase 1 isoform 4	P06493	http://www.phosphosite.org/proteinAction.do?id=582&showAllSites=true	34		SYLYQILQGIVFCHS	3	609.975					27619	27626					28718	28446	28576	28214	27619	27614					84.6063	84.5737	84.5308	84.5197	84.5552	84.5492									4.619	3.347
968	959	Protein kinase, Ser/Thr (non-receptor)	CDK1	CDK1		cyclin-dependent kinase 1 isoform 4	P06493	http://www.phosphosite.org/proteinAction.do?id=582&showAllSites=true	34		SYLYQILQGIVFCHSR	2	992.509	27737	27340	27522	27049			22866	22045	22366		27737	27378	27102	27038	26120	26476	22885	22176	22532	21605	82.3263	82.0543	80.8858	81.6015	80.8402	81.7767	86.41	86.3828	86.4525	86.2152	4.487	4.482	3.034	3.661
969	960	Protein kinase, Ser/Thr (non-receptor)	CDK1	CDK1		cyclin-dependent kinase 1 isoform 4	P06493	http://www.phosphosite.org/proteinAction.do?id=582&showAllSites=true	34		SYLYQILQGIVFCHSR	2	992.509							22885				27737	27378	27102	27038	26120	26476	22885	22176	22532	21605	82.3263	82.0543	80.8858	81.6015	80.8402	81.7767	86.41	86.3828	86.4525	86.2152
970	961	Protein kinase, Ser/Thr (non-receptor)	CDK1	CDK1		cyclin-dependent kinase 1 isoform 4	P06493	http://www.phosphosite.org/proteinAction.do?id=582&showAllSites=true	34		SYLYQILQGIVFCHSR	3	662.009	27690	27300	27435	26998	26430	26435	22860	22051	22365	21543	27690	27359	27469	27038	26486	26455	22860	22071	22385	21542	82.3263	82.0033	81.8773	81.6015	81.8627	81.7248	85.9235	86.0698	86.0268	86.029	3.683	2.422	3.92	2.953	3.115	3.547
971	962	Protein kinase, Ser/Thr (non-receptor)	CDK1	CDK1		cyclin-dependent kinase 1 isoform 4	P06493	http://www.phosphosite.org/proteinAction.do?id=582&showAllSites=true	34		VYTHEVVTLWYR	3	522.609	16457		15966	15791	15306	15251	12105	11800			16469	16233	15996	15801	15295	15201	12105	11847	11871	11568	52.9003	52.5228	52.3458	52.2722	52.3888	52.2988	55.2635	55.46	55.2903	55.3033	2.835		2.982	3.12	2.891	2.488
972	963	Protein kinase, Ser/Thr (non-receptor)	CDK1	CDK1		cyclin-dependent kinase 1 isoform 4	P06493	http://www.phosphosite.org/proteinAction.do?id=582&showAllSites=true	34		WKPGSLASHVK	3	403.896		8344								5010	8659	8344	8241	8169	7799	7974	5138	5007	5029	5010	31.9708	31.2468	31.1625	31.267	31.201	31.855	31.5237	31.5128	31.4663	31.665		2.759
973	964	Protein kinase, Ser/Thr (non-receptor)	CDK1	CDK1	§14	cyclin-dependent kinase 1 isoform 4	P06493	http://www.phosphosite.org/proteinAction.do?id=582&showAllSites=true	34	IEKIGEGT*YGVVYKG	IGEGT*YGVVYKGR	3	493.573	9671																														2.172
974	965	Protein kinase, Ser/Thr (non-receptor)	CDK1; CDK2; CDK3	CDK1; CDK2; CDK3	§14; §14; §14	cyclin-dependent kinase 1 isoform 4	P06493; P24941; Q00526	http://www.phosphosite.org/proteinAction.do?id=582&showAllSites=true	34; 34; 35	IEKIGEGT*YGVVYKG; VEKIGEGT*YGVVYKA; VEKIGEGT*YGVVYKA	KIGEGT*YGVVYK	2	697.342			9512	9391	9100	9013					9089	9716	9548	8747	9096	9008	6457	6306	6365	6241	33.1235	34.972	34.7685	32.898	34.9625	34.8308	36.3603	36.4087	36.3748	36.3322			3.47	3.322	3.401	3.599
975	966	Protein kinase, Ser/Thr (non-receptor)	CDK1; CDK2; CDK3	CDK1; CDK2; CDK3	§15; §15; §15	cyclin-dependent kinase 1 isoform 4	P06493; P24941; Q00526	http://www.phosphosite.org/proteinAction.do?id=582&showAllSites=true	34; 34; 35	EKIGEGTY*GVVYKGR; EKIGEGTY*GVVYKAR; EKIGEGTY*GVVYKAK	GEGTY*GVVYK	2	576.752	9378										9378	9259									33.8407	33.7222									2.042
976	967	Protein kinase, Ser/Thr (non-receptor)	CDK1	CDK1	§15	cyclin-dependent kinase 1 isoform 4	P06493	http://www.phosphosite.org/proteinAction.do?id=582&showAllSites=true	34	EKIGEGTY*GVVYKGR	IEKIGEGTY*GVVYK	2	818.405	11637	11575	11377	11205	10830	10751					11676	11616	11396	11252	10864	10784	8207	8033	8095	7921	40.0478	40.0502	39.8298	39.8238	39.9792	39.8957	42.606	42.633	42.6623	42.5727	4.184	4.032	3.757	3.726	3.882	3.908
977	968	Protein kinase, Ser/Thr (non-receptor)	CDK1	CDK1	§15	cyclin-dependent kinase 1 isoform 4	P06493	http://www.phosphosite.org/proteinAction.do?id=582&showAllSites=true	34	EKIGEGTY*GVVYKGR	IEKIGEGTY*GVVYK	3	545.939	11621	11556	11350	11191	10825	10734					11676	11595	11417	11252	10864	10784	8240	7993	8095	7921	40.0478	39.9978	39.8887	39.8238	39.9792	39.8957	42.606	42.633	42.6623	42.5727	3.428	3.689	2.733	2.728	3.84	2.381
978	969	Protein kinase, Ser/Thr (non-receptor)	CDK1	CDK1	§15	cyclin-dependent kinase 1 isoform 4	P06493	http://www.phosphosite.org/proteinAction.do?id=582&showAllSites=true	34	EKIGEGTY*GVVYKGR	IEKIGEGTY*GVVYKG	2	846.916		11774									11886	11774									40.6035	40.4902										3.803
979	970	Protein kinase, Ser/Thr (non-receptor)	CDK1	CDK1	§15	cyclin-dependent kinase 1 isoform 4	P06493	http://www.phosphosite.org/proteinAction.do?id=582&showAllSites=true	34	EKIGEGTY*GVVYKGR	IEKIGEGTY*GVVYKGR	3	616.98	10225	10148									10241	10155		8317							36.2275	36.138		31.6845							3.699	3.897
980	971	Protein kinase, Ser/Thr (non-receptor)	CDK1; CDK2; CDK3	CDK1; CDK2; CDK3	§15; §15; §15	cyclin-dependent kinase 1 isoform 4	P06493; P24941; Q00526	http://www.phosphosite.org/proteinAction.do?id=582&showAllSites=true	34; 34; 35	EKIGEGTY*GVVYKGR; EKIGEGTY*GVVYKAR; EKIGEGTY*GVVYKAK	IGEGTY*GVVYK	2	633.294	11368	11703	11294	11178	10595	10700					11430	11324	11176	11028	10642	10557	7818	7689	7746	7583	39.4332	39.2997	39.2335	39.2092	39.3963	39.271	41.3587	41.3943	41.418	41.333	3.143	3.243	3.398	3.151	3.616	3.345
981	972	Protein kinase, Ser/Thr (non-receptor)	CDK1; CDK2; CDK3	CDK1; CDK2; CDK3	§15; §15; §15	cyclin-dependent kinase 1 isoform 4	P06493; P24941; Q00526	http://www.phosphosite.org/proteinAction.do?id=582&showAllSites=true	34; 34; 35	EKIGEGTY*GVVYKGR; EKIGEGTY*GVVYKAR; EKIGEGTY*GVVYKAK	IGEGTY*GVVYK	2	633.294	11593	11283	11101	10966	10996	10887					11430	11324	11176	11028	10642	10557	7818	7689	7746	7583	39.4332	39.2997	39.2335	39.2092	39.3963	39.271	41.3587	41.3943	41.418	41.333	2.929	3.053	3.183	3.016	3.098	3.223
982	973	Protein kinase, Ser/Thr (non-receptor)	CDK1; CDK2; CDK3	CDK1; CDK2; CDK3	§15; §15; §15	cyclin-dependent kinase 1 isoform 4	P06493; P24941; Q00526	http://www.phosphosite.org/proteinAction.do?id=582&showAllSites=true	34; 34; 35	EKIGEGTY*GVVYKGR; EKIGEGTY*GVVYKAR; EKIGEGTY*GVVYKAK	IGEGTY*GVVYK	2	633.294	11806	11491	11483	11379	10803	10501					11430	11324	11176	11028	10642	10557	7818	7689	7746	7583	39.4332	39.2997	39.2335	39.2092	39.3963	39.271	41.3587	41.3943	41.418	41.333	2.907	2.825	3.08	2.951	3.082	3.191
983	974	Protein kinase, Ser/Thr (non-receptor)	CDK1; CDK2; CDK3	CDK1; CDK2; CDK3	§15; §15; §15	cyclin-dependent kinase 1 isoform 4	P06493; P24941; Q00526	http://www.phosphosite.org/proteinAction.do?id=582&showAllSites=true	34; 34; 35	EKIGEGTY*GVVYKGR; EKIGEGTY*GVVYKAR; EKIGEGTY*GVVYKAK	IGEGTY*GVVYK	2	633.294	12013	11909	11678	11561	11172	11686					11430	11324	11176	11028	10642	10557	7818	7689	7746	7583	39.4332	39.2997	39.2335	39.2092	39.3963	39.271	41.3587	41.3943	41.418	41.333	2.854	2.808	2.883	2.707	2.825	2.784
[truncated: 676 more rows]
[truncated: 45 more columns]

## Sheet: Quantitative
PTMSCAN DIRECT: DNA DAMAGE / CELL CYCLE RESULTS
Table #S3: HeLa Cells, CST Cell Line Control; Trypsin Digest; PTMScan Direct: DNA Damage / Cell Cycle Reagent
Samples: CST Cell Line = CS 13044, 13045; Control = CS 13046, 13047, 15405, 15406; UV = CS 13048, 13049, 15407, 15408
[truncated: 479 more rows]
[truncated: 2 more columns]
