# Supplementary material for: Quantitative Profiling of DNA Damage and Apoptotic Pathways in UV Damaged Cells Using PTMScan Direct
Source: Int J Mol Sci. 2012 Dec 21;14(1):286–307. doi: 10.3390/ijms14010286 (PMC3565264; doi:10.3390/ijms14010286)
Supplement: Supplementary File 1 — Supplementary Materials (ZIP, 5751 KB) [file ijms-14-00286-s001.zip › ijms-14-00286-manuscript-supplementary/ijms-25758-TableS4_HeLa_UV_Apoptosis_Autophagy.xlsx]

## Sheet: Column Definitions
Column Name	Definition	In Details	In Summary
Accession	is the UniProt accession number for the assigned protein	Y	Y
Calculated m/z	is the calculated, accurate mass-to-charge ratio of the identified peptide from the primary amino acid sequence and associated modifications	Y	Y
Charge	is the observed charge state for the identified peptide	Y	Y
Count in Details	is the number of times the designated protein - modification site is represented from all peptide assignments in the Details tab. These redundant assignments can be as a result of multiple charge states, presence of oxidized methionine and overlapping sequence.		Y
Delta Cn	is the delta Xcorr value. In general, a Delta Cn of 0.1 or greater is good	Y
Description	is the FASTA database description of the protein entry	Y	Y
Fold Change	is the relative fold-change between the integrated peak area of the control (denominator) and experimental (numerator) conditions. A negative value indicates the peptide is more abundant in the control condition		Y
Gene Name	is the gene name for the assigned protein. In some cases, the Gene Name is hyperlinked (when in blue text) when there are protein-specific antibodies available at CST	Y	Y
kD	is the translated molecular weight of the assigned protein	Y
Mass Accuracy (ppm)	is the mass measurement error obtained between the observed and theoretical mass of the assigned peptide	Y
MS2 Spectrum Number	is the spectrum number of the MS2 channel of the raw LC-MS/MS data file	Y
Peak Apex MS Spectrum Number	is the spectrum number that is referenced for the corresponding apex peak intensity measurement of the parent ion from the MS channel of the raw LC-MS/MS data file	Y
Peptide	is the amino acid sequence for the peptide assignment	Y	Y
Raw Intensity	is the parent ion intensity observed during the MS at its chromatographic apex. A blank intensity value indicates that the peptide was not analyzed by MS/MS for that particular sample and does not suggest that the peptide was absent from the sample		Y
Retention Time	is the corresponding apex retention time of the parent ion from the MS channel of the raw LC-MS/MS data file		Y
Site	is the site of modification for the peptide assignment. In some cases, the site is hyperlinked (when in blue text) when there are site-specific antibodies available at CST	Y	Y
Species	indicates the origin(s) of the identified peptide	Y	Y
URL	is the URL address for the PhosphoSitePlus web site for the protein assignment	Y	Y
Xcorr	is the primary SEQUEST score for the identified peptide, which is based on the correlation of the experimental MS/MS spectrum and a theoretical MS/MS spectrum derived from the assigned sequence	Y
PP Probability	is the peptide prophet probability score. The closer to 1, the higher confidence in the assignment of the peptide sequence to the MS/MS spectrum	Y

## Sheet: Qualitative
PTMSCAN DIRECT: APOPTOSIS / AUTOPHAGY RESULTS
Table #S4: HeLa Cells, CST Cell Line Control; Trypsin Digest; PTMScan Direct: Apoptosis / Autophagy Reagent
Samples: CST Cell Line = CS 13133, 13134; Control = CS 13135, 13136, 15400, 15401; UV = CS 13137, 13138, 15402, 15403
Legend: * - phosphorylation, # - oxidized methionine, § - published site, Blue Text - CST siRNA/antibody available, – - no Fold Change determined, Bold Intensity = manually reviewed values. Red intensity = multiple identifications for one m/z.
														MS2 Spectrum Number										Peak Apex MS Spectrum Number										Retention Time										Xcorr
Index	Row Index	Protein Type	Gene Name	Protein Name	Site	Description	Accession	URL	kD	-7/+7 peptide	Peptide	Charge	Calc. m/z	CST Cell Line (CS13133)	CST Cell Line (CS13134)	Control (CS13135)	Control (CS13136)	UV (CS13137)	UV (CS13138)	Control (CS15400)	Control (CS15401)	UV (CS15402)	UV (CS15403)	CST Cell Line (CS13133)	CST Cell Line (CS13134)	Control (CS13135)	Control (CS13136)	UV (CS13137)	UV (CS13138)	Control (CS15400)	Control (CS15401)	UV (CS15402)	UV (CS15403)	CST Cell Line (CS13133)	CST Cell Line (CS13134)	Control (CS13135)	Control (CS13136)	UV (CS13137)	UV (CS13138)	Control (CS15400)	Control (CS15401)	UV (CS15402)	UV (CS15403)	CST Cell Line (CS13133)	CST Cell Line (CS13134)	Control (CS13135)	Control (CS13136)	UV (CS13137)	UV (CS13138)
1	Adaptor/scaffold
2	1	Adaptor/scaffold	RICTOR	Rictor		rapamycin-insensitive companion of mTOR	Q6R327	http://www.phosphosite.org/proteinAction.do?id=8831&showAllSites=true	192		GTCVYVLGLIAK	2	647.365				14417							13257	13060	14285	14417	13919	14053	17155	17003	17260	16821	52.2688	52.1187	51.2747	51.249	51.5128	51.689	68.1318	67.706	68.0155	67.8373				2.431
3	2	Adaptor/scaffold	RICTOR	Rictor		rapamycin-insensitive companion of mTOR	Q6R327	http://www.phosphosite.org/proteinAction.do?id=8831&showAllSites=true	192		INEALITTILHLLNHPK	3	647.382								23039		22690	20451		20320			24639	23097	23039	23374	22718	75.0133		68.0445			81.3683	84.9462	84.7433	84.6755	84.6577
4	3	Adaptor/scaffold	RICTOR	Rictor		rapamycin-insensitive companion of mTOR	Q6R327	http://www.phosphosite.org/proteinAction.do?id=8831&showAllSites=true	192		INEALITTILHLLNHPK	4	485.789						20038	23023	22994	23327	22670			20299				23076	23004	23327	22739			67.9857				84.8848	84.6247	84.6755	84.7202						3.05
5	4	Adaptor/scaffold	RPTOR	raptor		regulatory-associated protein of mTOR isoform 2	Q8N122	http://www.phosphosite.org/proteinAction.do?id=6245&showAllSites=true	149		ELRPLLVFIWAK	2	742.953				18340	17732						16778	16024	18146	18331	17732	17846	20851	20781	21130	20544	63.2135	62.197	61.9457	61.798	61.8627	62.0873	78.51	78.33	78.5033	78.3868				3.183	3.063
6	5	Adaptor/scaffold	RPTOR	raptor		regulatory-associated protein of mTOR isoform 2	Q8N122	http://www.phosphosite.org/proteinAction.do?id=6245&showAllSites=true	149		ELRPLLVFIWAK	3	495.638	16766	16254		18296	17660	17765	20824	20766	21087	20496	16778	16234	18146	18352	17660	17846	20851	20823	21130	20523	63.2135	62.9002	61.9457	61.857	61.8627	62.0873	78.51	78.4463	78.5033	78.33	2.98	2.405		2.637	3.143	3.161
7	6	Adaptor/scaffold	RPTOR	raptor		regulatory-associated protein of mTOR isoform 2	Q8N122	http://www.phosphosite.org/proteinAction.do?id=6245&showAllSites=true	149		QYENWQPR	2	560.762	4141	3987	4617	4573	4184	4604	6549	6372	6562	6284	4202	4064	4699	4630	4184	4664	6632	6434	6645	6367	21.337	21.3883	21.1342	21.1228	21.5425	23.0792	36.2258	35.7972	36.1257	35.8107	2.102	1.967	1.798	1.444	1.746	1.927
8	7	Adaptor/scaffold	RPTOR	raptor		regulatory-associated protein of mTOR isoform 2	Q8N122	http://www.phosphosite.org/proteinAction.do?id=6245&showAllSites=true	149		QYENWQPR	3	374.177				4596							4202	4064	4679	4596	4246	4673	6611	6455	6645	6367	21.337	21.3883	21.0648	21.1228	21.5425	23.1133	36.1612	35.8667	36.1257	35.8107				2.555
9	8	Adaptor/scaffold	RPTOR	raptor	§877, §883	regulatory-associated protein of mTOR isoform 2	Q8N122	http://www.phosphosite.org/proteinAction.do?id=6245&showAllSites=true	149	HIHQAGGS*PPASSTS, GSPPASST*SSSSLTN	GVHIHQAGGS*PPASST*SSSSLTNDVAKQPVSR	4	830.633	4646										4646	4535									22.8963	23.155									3.928
10	9	Adaptor/scaffold	RPTOR	raptor	§877, §886	regulatory-associated protein of mTOR isoform 2	Q8N122	http://www.phosphosite.org/proteinAction.do?id=6245&showAllSites=true	149	HIHQAGGS*PPASSTS, PASSTSSS*SLTNDVA	GVHIHQAGGS*PPASSTSSS*SLTNDVAKQPVSR	4	830.633		4513																														3.83
11	10	Adaptor/scaffold	RPTOR	raptor	§877, §889	regulatory-associated protein of mTOR isoform 2	Q8N122	http://www.phosphosite.org/proteinAction.do?id=6245&showAllSites=true	149	HIHQAGGS*PPASSTS, STSSSSLT*NDVAKQP	GVHIHQAGGS*PPASSTSSSSLT*NDVAKQPVSR	4	830.633	4623																														4.022
12	11	Adaptor/scaffold	RUSC1	RUSC1		RUN and SH3 domain-containing protein 1 isoform a	Q9BVN2	http://www.phosphosite.org/proteinAction.do?id=3401660&showAllSites=true	96		FHAFILGLLNTK	3	458.603					14793						14118	13942	15230	15475	14793	14935	18079	17906	18163	17745	54.973	54.9325	53.8377	53.862	53.8125	54.0565	70.7143	70.2308	70.4675	70.4392					3.223
13	Adhesion or extracellular matrix protein
14	12	Adhesion or extracellular matrix protein	BIRC5	BIRC5		baculoviral IAP repeat-containing protein 5 isoform 3	NP_001012271	http://www.ncbi.nlm.nih.gov/entrez/query.fcgi?db=protein&cmd=search&term=NP_001012271	19		ELEGWEPDDDPIGPGTVAYACNTSTLGGR	3	1026.46	12848	12689									12848	12703		14194	13520	13702	17092	16940	17155	16737	50.9192	50.9395		50.4143	50.4457	50.7282	67.9577	67.5265	67.7222	67.6063	5.361	4.906
15	Apoptosis
16	13	Apoptosis	AIFM1	PDCD8		apoptosis-inducing factor 1, mitochondrial isoform 4	O95831	http://www.phosphosite.org/proteinAction.do?id=12198&showAllSites=true	67		DKVVVGIVLWNIFNR	3	591.345				21291	20790	20807	23651	23624	23974	23281	19402	18889	21097	21282	20790	20817	23685	23634	23983	23306	71.5983	72.2077	70.2413	70.0768	70.3958	70.3238	86.6825	86.4657	86.396	86.4018				4.383	4.732	4.695
17	14	Apoptosis	AIFM1	PDCD8		apoptosis-inducing factor 1, mitochondrial isoform 4	O95831	http://www.phosphosite.org/proteinAction.do?id=12198&showAllSites=true	67		DKVVVGIVLWNIFNR	3	591.345				21548				23859		23536	19402	18889	21097	21282	20790	20817	23685	23634	23983	23306	71.5983	72.2077	70.2413	70.0768	70.3958	70.3238	86.6825	86.4657	86.396	86.4018				3.709
18	15	Apoptosis	AIFM1	PDCD8		apoptosis-inducing factor 1, mitochondrial isoform 4	O95831	http://www.phosphosite.org/proteinAction.do?id=12198&showAllSites=true	67		DKVVVGIVLWNIFNR	3	591.345				21869				23784			19402	18889	21097	21282	20790	20817	23685	23634	23983	23306	71.5983	72.2077	70.2413	70.0768	70.3958	70.3238	86.6825	86.4657	86.396	86.4018				2.755
19	16	Apoptosis	AIFM1	PDCD8		apoptosis-inducing factor 1, mitochondrial isoform 4	O95831	http://www.phosphosite.org/proteinAction.do?id=12198&showAllSites=true	67		IDNSVLVLIVGLSTVGAGAYAYK	3	775.102				25873	25252	25343					23105	22139	25696	25860	25252	25353			25804		83.4878	83.4842	83.3228	83.2045	82.9818	83.3037			91.573					3.361	3.618	5.954
20	17	Apoptosis	AKT1S1	PRAS40		proline-rich AKT1 substrate 1	Q96B36	http://www.phosphosite.org/proteinAction.do?id=22501100&showAllSites=true	27		PVSVPVWGFK	2	558.316	11475	13965		15569	14936	15113	18228	18119	18369	17928	14160	14005	15377	15601	14990	15124	18228	18137	18415	17976	55.0987	55.137	54.2403	54.2038	54.3717	54.5557	71.2402	70.8883	71.15	71.0995	2.62	2.447		2.368	2.342	2.669
21	18	Apoptosis	AKT1S1	PRAS40		proline-rich AKT1 substrate 1	Q96B36	http://www.phosphosite.org/proteinAction.do?id=22501100&showAllSites=true	27		PVSVPVWGFK	2	558.316	14121	11350									14160	14005	15377	15601	14990	15124	18228	18137	18415	17976	55.0987	55.137	54.2403	54.2038	54.3717	54.5557	71.2402	70.8883	71.15	71.0995	2.209	2.27
22	19	Apoptosis	AKT1S1	PRAS40		proline-rich AKT1 substrate 1	Q96B36	http://www.phosphosite.org/proteinAction.do?id=22501100&showAllSites=true	27		PVSVPVWGFKEK	2	686.885	11322										11322	11233		12304	11697	11939	15055	14966	15139	14742	46.0205	45.9948		45.2488	45.3515	45.8692	62.1192	61.9245	62.113	61.9792	2.229
23	20	Apoptosis	AKT1S1	PRAS40		proline-rich AKT1 substrate 1	Q96B36	http://www.phosphosite.org/proteinAction.do?id=22501100&showAllSites=true	27		PVSVPVWGFKEK	3	458.259								14960	15156		11367	11233	12208	12283	11697	11939	15055	14960	15139	14763	46.0968	45.9948	45.3205	45.1895	45.3515	45.8692	62.1192	61.8642	62.113	62.0375
24	21	Apoptosis	AKT1S1	PRAS40		proline-rich AKT1 substrate 1	Q96B36	http://www.phosphosite.org/proteinAction.do?id=22501100&showAllSites=true	27		SLPVSVPVWGFK	2	658.374	14081	14006		15519	14878	15066	18206	18096	18335	17914	14160	14005	15377	15601	14990	15124	18206	18137	18394	17976	55.0987	55.137	54.2403	54.2038	54.3717	54.5557	71.2402	70.8883	71.0953	71.0995	2.762	2.763		2.402	2.296	1.979
25	22	Apoptosis	AKT1S1	PRAS40		proline-rich AKT1 substrate 1	Q96B36	http://www.phosphosite.org/proteinAction.do?id=22501100&showAllSites=true	27		SLPVSVPVWGFK	3	439.252	14127	13973		15595	14963	15133					14160	13984	15377	15601	14963	15145	18268	18137	18394	17955	55.0987	55.0635	54.2403	54.2038	54.3717	54.6097	71.2402	70.8883	71.0953	71.0392	1.973	2.848		2.695	2.406	2.003
26	23	Apoptosis	AKT1S1	PRAS40		proline-rich AKT1 substrate 1	Q96B36	http://www.phosphosite.org/proteinAction.do?id=22501100&showAllSites=true	27		SLPVSVPVWGFKEK	2	786.943	11314	11207		12310				14954		14752	11346	11233	12208	12310	11697	11939	15076	14966	15118	14742	46.0205	45.9948	45.3205	45.2488	45.3515	45.8692	62.1822	61.9245	62.056	61.9792	3.031	2.687		2.87
27	24	Apoptosis	AKT1S1	PRAS40	§183	proline-rich AKT1 substrate 1	Q96B36	http://www.phosphosite.org/proteinAction.do?id=22501100&showAllSites=true	27	PTQQYAKS*LPVSVPV	S*LPVSVPVWGFK	2	698.357	16423	16025		18191	17555	17721	20789	20746	21076	20448	16484	16087	18041	18268	17555	17804	20851	20802	21151	20523	62.3138	62.402	61.6577	61.6248	61.635	61.9717	78.51	78.3873	78.56	78.33	2.676	2.771		2.873	2.734	2.342
28	25	Apoptosis	AKT1S1	PRAS40	§183	proline-rich AKT1 substrate 1	Q96B36	http://www.phosphosite.org/proteinAction.do?id=22501100&showAllSites=true	27	PTQQYAKS*LPVSVPV	S*LPVSVPVWGFKEK	2	826.926		12941									13089	12924		14404	13080	13927	17176	17045	17260	16842	51.7118	51.7778		50.97	49.2363	51.3465	68.1912	67.8218	68.0155	67.8973		2.537
29	26	Apoptosis	AKT1S1	PRAS40	§183	proline-rich AKT1 substrate 1	Q96B36	http://www.phosphosite.org/proteinAction.do?id=22501100&showAllSites=true	27	PTQQYAKS*LPVSVPV	S*LPVSVPVWGFKEK	2	826.926		12924									13089	12924		14404	13080	13927	17176	17045	17260	16842	51.7118	51.7778		50.97	49.2363	51.3465	68.1912	67.8218	68.0155	67.8973		2.28
30	27	Apoptosis	AKT1S1	PRAS40	§246	proline-rich AKT1 substrate 1	Q96B36	http://www.phosphosite.org/proteinAction.do?id=22501100&showAllSites=true	27	LPRPRLNT*SDFQKLK	LNT*SDFQK	2	516.723	3152	3046	3673	3636	3260	3623	5310	5163	5356	5116	3152	3087	3728	3688	3329	3681	5368	5225	5413	5157	17.6502	17.6227	17.4683	17.5667	18.0485	19.4218	31.7983	31.5655	31.9108	31.4727	2.67	2.571	2.568	2.413	2.314	2.509
31	28	Apoptosis	AKT1S1	PRAS40	§246	proline-rich AKT1 substrate 1	Q96B36	http://www.phosphosite.org/proteinAction.do?id=22501100&showAllSites=true	27	LPRPRLNT*SDFQKLK	LNT*SDFQK	2	516.723	3340	3241	3872	3821	3455	3849	5515	5368	5557	5320	3152	3087	3728	3688	3329	3681	5368	5225	5413	5157	17.6502	17.6227	17.4683	17.5667	18.0485	19.4218	31.7983	31.5655	31.9108	31.4727	2.566	2.014	2.271	2.304	2.098	2.47
32	29	Apoptosis	AKT1S1	PRAS40	§246	proline-rich AKT1 substrate 1	Q96B36	http://www.phosphosite.org/proteinAction.do?id=22501100&showAllSites=true	27	LPRPRLNT*SDFQKLK	LNT*SDFQKLK	2	637.313	5332	5169	5856		5357	5810					5375	5207	5856	5791	5388	5823	8102	7883	8113	7858	25.5752	25.5982	25.2903	25.2567	25.6923	27.2482	41.0995	40.5787	41.1055	40.867	2.639	2.916	2.843		2.661	2.704
33	30	Apoptosis	AKT1S1	PRAS40	§246	proline-rich AKT1 substrate 1	Q96B36	http://www.phosphosite.org/proteinAction.do?id=22501100&showAllSites=true	27	LPRPRLNT*SDFQKLK	LNT*SDFQKLK	3	425.211	5325	5166	5849	5780							5325	5207	5871	5812	5388	5823	8102	7883	8113	7837	25.5752	25.5982	25.2903	25.3238	25.6923	27.2482	41.0995	40.5787	41.1055	40.7923	2.968	2.77	2.844	3.35
34	31	Apoptosis	AKT1S1	PRAS40	§246	proline-rich AKT1 substrate 1	Q96B36	http://www.phosphosite.org/proteinAction.do?id=22501100&showAllSites=true	27	LPRPRLNT*SDFQKLK	PRLNT*SDFQK	2	643.301								5527		5456	3442	3342	4372	3920	2717	3952	5658	5527	5702	5442	18.5227	18.5863	19.9653	18.4515	15.8347	20.452	32.8158	32.6595	32.9117	32.5018
35	32	Apoptosis	ANXA5	ANXA5		annexin A5	P08758	http://www.phosphosite.org/proteinAction.do?id=8354&showAllSites=true	36		FITIFGTR	2	477.774	11060	10926		11930	11370	11627	14762	14613	14805	14369	11094	10960	11893	11930	11424	11687	14803	14651	14845	14427	45.1853	45.0855	44.4125	44.3705	44.6018	45.1593	61.3953	61.0217	61.2907	61.077	2.159	2.208		2.572	2.465	2.302
36	33	Apoptosis	ANXA5	ANXA5		annexin A5	P08758	http://www.phosphosite.org/proteinAction.do?id=8354&showAllSites=true	36		KNFATSLYSM#IK	2	709.871										11128			7997		8312	8895	11514	11352	11507	11128			32.3172		35.4305	37.0213	51.748	51.3437	51.6647	51.295
37	34	Apoptosis	ANXA5	ANXA5		annexin A5	P08758	http://www.phosphosite.org/proteinAction.do?id=8354&showAllSites=true	36		KNFATSLYSMIK	3	468.252					11310			14562	14752	14339																									2.313
38	35	Apoptosis	ANXA5	ANXA5		annexin A5	P08758	http://www.phosphosite.org/proteinAction.do?id=8354&showAllSites=true	36		LIVALM#KPS	2	494.299							9341	9220	9374	9143			6950	6926	6543	6993	9341	9275	9412	9140			28.8962	28.9478	29.5925	30.9783	45.1017	44.9938	45.2533	44.9747
39	36	Apoptosis	ANXA5	ANXA5		annexin A5	P08758	http://www.phosphosite.org/proteinAction.do?id=8354&showAllSites=true	36		LIVALM#KPSR	2	572.35								7154			4857	4745	5325	5266		5382	7283	7154	7357	7102	23.7553	23.9473	23.3697	23.4282		25.6967	38.423	38.1957	38.5958	38.3458
40	37	Apoptosis	ANXA5	ANXA5		annexin A5	P08758	http://www.phosphosite.org/proteinAction.do?id=8354&showAllSites=true	36		LIVALM#KPSR	3	381.902								7109			4836	4745	5346	5266	4843	5298	7283	7109	7336	7081	23.6613	23.9473	23.4568	23.4282	23.7933	25.4162	38.423	38.1957	38.5155	38.2788
41	38	Apoptosis	ANXA5	ANXA5		annexin A5	P08758	http://www.phosphosite.org/proteinAction.do?id=8354&showAllSites=true	36		LIVALMKPS	2	486.301					8848		12104		12114				9401	9423	8848	9268	12108	11997	12133	11776			36.8608	36.7948	37.0785	38.1957	53.5233	53.2942	53.4895	53.2072					2.961
42	39	Apoptosis	ANXA5	ANXA5		annexin A5	P08758	http://www.phosphosite.org/proteinAction.do?id=8354&showAllSites=true	36		LIVALMKPSR	2	564.352			7122	7104	6670						6353	6523	7132	7104	6678	7118	9479	9338	9496	9245	28.8742	30.175	29.517	29.64	30.0392	31.4242	45.414	45.1825	45.5093	45.3053			2.504	2.432	2.087
43	40	Apoptosis	ANXA5	ANXA5		annexin A5	P08758	http://www.phosphosite.org/proteinAction.do?id=8354&showAllSites=true	36		LIVALMKPSR	3	376.57	6534		7078		6619			9362		9218	6604	6523	7078	7134	6657	7118	9458	9359	9496	9245	29.7715	30.175	29.4605	29.64	29.9695	31.4242	45.3555	45.2462	45.5093	45.3053	1.449		1.8		1.957
44	41	Apoptosis	ANXA5	ANXA5		annexin A5	P08758	http://www.phosphosite.org/proteinAction.do?id=8354&showAllSites=true	36		M#LVVLLQANR	2	586.845							11825	11689		11487			9199	9197		9074	11857	11689	11837	11508			36.1762	36.078		37.5707	52.7887	52.441	52.6533	52.3778
45	42	Apoptosis	ANXA5	ANXA5		annexin A5	P08758	http://www.phosphosite.org/proteinAction.do?id=8354&showAllSites=true	36		M#LVVLLQANRDPDAGIDEAQVEQDAQALFQAGELK	3	1271.31				20264		19890	22721	22679	22985	22385	20220		20047				22761	22711	23017	22403	74.2792		67.2723				83.9685	83.7872	83.6828	83.731				7.268		5.644
46	43	Apoptosis	ANXA5	ANXA5		annexin A5	P08758	http://www.phosphosite.org/proteinAction.do?id=8354&showAllSites=true	36		M#LVVLLQANRDPDAGIDEAQVEQDAQALFQAGELK	3	1271.31				20341				22711	23134	22459	20220		20047				22761	22711	23017	22403	74.2792		67.2723				83.9685	83.7872	83.6828	83.731				5.628
47	44	Apoptosis	ANXA5	ANXA5		annexin A5	P08758	http://www.phosphosite.org/proteinAction.do?id=8354&showAllSites=true	36		M#LVVLLQANRDPDAGIDEAQVEQDAQALFQAGELK	3	1271.31				20377				22835	22999		20220		20047				22761	22711	23017	22403	74.2792		67.2723				83.9685	83.7872	83.6828	83.731				5.449
48	45	Apoptosis	ANXA5	ANXA5		annexin A5	P08758	http://www.phosphosite.org/proteinAction.do?id=8354&showAllSites=true	36		M#LVVLLQANRDPDAGIDEAQVEQDAQALFQAGELK	4	953.735	18337	17723		20275	19758		22741	22713	23000	22384	18352	17715	20068	20275	19735	19788	22740	22710	23017	22403	68.1615	67.9645	67.3305	67.3043	67.4537	67.464	83.907	83.7872	83.6828	83.731	6.326	4.248		5.498	5.707
49	46	Apoptosis	ANXA5	ANXA5		annexin A5	P08758	http://www.phosphosite.org/proteinAction.do?id=8354&showAllSites=true	36		M#LVVLLQANRDPDAGIDEAQVEQDAQALFQAGELK	4	953.735									23109		18352	17715	20068	20275	19735	19788	22740	22710	23017	22403	68.1615	67.9645	67.3305	67.3043	67.4537	67.464	83.907	83.7872	83.6828	83.731
50	47	Apoptosis	ANXA5	ANXA5		annexin A5	P08758	http://www.phosphosite.org/proteinAction.do?id=8354&showAllSites=true	36		MLVVLLQANR	2	578.847			11369	11432	10872	11119	14218	14152	14265	13928	10569	10498	11368	11431	10872	11184	14215	14126	14278	13881	43.4112	43.4913	42.8553	42.7603	43.0443	43.7213	59.7057	59.5188	59.6897	59.468			4.172	4.271	4.082	3.525
51	48	Apoptosis	ANXA5	ANXA5		annexin A5	P08758	http://www.phosphosite.org/proteinAction.do?id=8354&showAllSites=true	36		MLVVLLQANR	2	578.847					11119	11362					10569	10498	11368	11431	10872	11184	14215	14126	14278	13881	43.4112	43.4913	42.8553	42.7603	43.0443	43.7213	59.7057	59.5188	59.6897	59.468					3.111	3.399
52	49	Apoptosis	ANXA5	ANXA5		annexin A5	P08758	http://www.phosphosite.org/proteinAction.do?id=8354&showAllSites=true	36		MLVVLLQANRDPDAGIDEAQVEQDAQALFQAGELK	3	1265.98				21206	20674	20718	23658	23704	24075	23375	19192	18448	21097	21261	20905	20796	23685	23655	24004	23348	70.9335	70.6182	70.2413	70.0173	70.3377	70.2667	86.6825	86.5267	86.4535	86.5303				7.88	7.036	6.132
53	50	Apoptosis	ANXA5	ANXA5		annexin A5	P08758	http://www.phosphosite.org/proteinAction.do?id=8354&showAllSites=true	36		MLVVLLQANRDPDAGIDEAQVEQDAQALFQAGELK	3	1265.98				21396	20905	20889			23988		19192	18448	21097	21261	20905	20796	23685	23655	24004	23348	70.9335	70.6182	70.2413	70.0173	70.3377	70.2667	86.6825	86.5267	86.4535	86.5303				5.248	6.241	5.643
54	51	Apoptosis	ANXA5	ANXA5		annexin A5	P08758	http://www.phosphosite.org/proteinAction.do?id=8354&showAllSites=true	36		MLVVLLQANRDPDAGIDEAQVEQDAQALFQAGELK	4	949.736				21224	20683	20705		23679	24077	23309	19234	18301	21097	21240	20683	20754	23685	23655	24025	23306	71.0685	70.1133	70.2413	69.9585	70.3377	70.1485	86.6825	86.5267	86.5127	86.4018				5.983	6.92	6.899
55	52	Apoptosis	ANXA5	ANXA5		annexin A5	P08758	http://www.phosphosite.org/proteinAction.do?id=8354&showAllSites=true	36		MLVVLLQANRDPDAGIDEAQVEQDAQALFQAGELK	4	949.736				21191	20656	20755				23288	19234	18301	21097	21240	20683	20754	23685	23655	24025	23306	71.0685	70.1133	70.2413	69.9585	70.3377	70.1485	86.6825	86.5267	86.5127	86.4018				5.855	6.722	6.63
56	53	Apoptosis	ANXA5	ANXA5		annexin A5	P08758	http://www.phosphosite.org/proteinAction.do?id=8354&showAllSites=true	36		MLVVLLQANRDPDAGIDEAQVEQDAQALFQAGELK	4	949.736					20950	20952					19234	18301	21097	21240	20683	20754	23685	23655	24025	23306	71.0685	70.1133	70.2413	69.9585	70.3377	70.1485	86.6825	86.5267	86.5127	86.4018					4.528	5.881
57	54	Apoptosis	ANXA5	ANXA5		annexin A5	P08758	http://www.phosphosite.org/proteinAction.do?id=8354&showAllSites=true	36		NFATSLYSM#IK	2	645.824							15461				11598	11044	12397	12535	11928	12086	15461	15260	15454	15057	46.8708	45.3663	45.8718	45.8923	46.0002	46.2813	63.2085	62.7717	62.9895	62.8712
58	55	Apoptosis	ANXA5	ANXA5		annexin A5	P08758	http://www.phosphosite.org/proteinAction.do?id=8354&showAllSites=true	36		NFATSLYSMIK	2	637.826				16453	15911	15907					15126	14758	16259	16504	15935	15907	19297	19082	19381	18921	58.1253	57.6898	56.6868	56.6978	56.9365	56.8135	74.1333	73.5372	73.7585	73.7698				2.591	2.457	2.233
59	56	Apoptosis	ANXA5	ANXA5		annexin A5	P08758	http://www.phosphosite.org/proteinAction.do?id=8354&showAllSites=true	36		QVYEEEYGSSLEDDVVGDTSGYYQR	3	963.418						12232				15261	11682	11422	12565	12703	12075	12232	15601	15428	15643	15288	47.1507	46.6405	46.359	46.3447	46.4028	46.6783	63.6878	63.2502	63.5215	63.5195						4.227
60	57	Apoptosis	ANXA5	ANXA5		annexin A5	P08758	http://www.phosphosite.org/proteinAction.do?id=8354&showAllSites=true	36		TLFGRDLLDDLKSELTGKFEKLIVALM#KPSR	5	710.8	21706	20798									21706	20766		23949		23379	25457		25948	25137	79.116	78.8508		77.7437		77.6905	92.0132		92.0137	91.9617	3.96	3.413
61	58	Apoptosis	ANXA5	ANXA5		annexin A5	P08758	http://www.phosphosite.org/proteinAction.do?id=8354&showAllSites=true	36		TLFGRDLLDDLKSELTGKFEKLIVALM#KPSR	5	710.8	21726	20760									21706	20766		23949		23379	25457		25948	25137	79.116	78.8508		77.7437		77.6905	92.0132		92.0137	91.9617	3.202	3.394
62	59	Apoptosis	API5; API5	API5; API5 iso2		apoptosis inhibitor 5 isoform a	Q9BZZ5; Q9BZZ5-2	http://www.phosphosite.org/proteinAction.do?id=8647&showAllSites=true	59; 57		LQFSYVECLLYSFHQLGR	3	754.045				21998	21416		24191	24204	24594	23881			21832	27980		25311	24191	24222	24613	23894			72.3155	90.8393		83.1922	88.2053	88.1815	88.1693	88.1545				2.804	2.908
63	60	Apoptosis	BAD	BAD	§97	bcl2 antagonist of cell death	Q92934	http://www.phosphosite.org/proteinAction.do?id=1156&showAllSites=true	18	PSPFRGRS*RSAPPNL	S*RSAPPNLWAAQR	3	511.916		6065	6911	6671	6241	6647	9281	9087	8847																							2.946	3.187	3.356	3.418	3.117
64	61	Apoptosis	BAD	BAD	§97	bcl2 antagonist of cell death	Q92934	http://www.phosphosite.org/proteinAction.do?id=1156&showAllSites=true	18	PSPFRGRS*RSAPPNL	S*RSAPPNLWAAQR	3	511.916			6746		6017																												2.997		3.351
65	62	Apoptosis	BAD	BAD	§97	bcl2 antagonist of cell death	Q92934	http://www.phosphosite.org/proteinAction.do?id=1156&showAllSites=true	18	PSPFRGRS*RSAPPNL	S*RSAPPNLWAAQR	3	511.916			6516		6002																												2.761		3.125
66	63	Apoptosis	BAD	BAD	§97	bcl2 antagonist of cell death	Q92934	http://www.phosphosite.org/proteinAction.do?id=1156&showAllSites=true	18	PSPFRGRS*RSAPPNL	S*RSAPPNLWAAQR	3	511.916					6444																														2.995
67	64	Apoptosis	BAD	BAD	§99	bcl2 antagonist of cell death	Q92934	http://www.phosphosite.org/proteinAction.do?id=1156&showAllSites=true	18	PFRGRSRS*APPNLWA	S*APPNLWAAQR	2	645.803	8137	7958	8670	8512	8435	8579	11536	11231	11841	11187	7955	8178	8515	8511	8046	8388	11284	11088	11286	10951	34.4975	34.5953	34.0052	34.0292	34.5612	35.5067	51.0715	50.5743	51.034	50.6242	2.305	2.432	2.523	1.91	1.802	1.989
68	65	Apoptosis	BAD	BAD	§99	bcl2 antagonist of cell death	Q92934	http://www.phosphosite.org/proteinAction.do?id=1156&showAllSites=true	18	PFRGRSRS*APPNLWA	S*APPNLWAAQR	2	645.803	8626	8178	8897	8748	8012	8348	11302	10999	11288	10952	7955	8178	8515	8511	8046	8388	11284	11088	11286	10951	34.4975	34.5953	34.0052	34.0292	34.5612	35.5067	51.0715	50.5743	51.034	50.6242	1.932	2.256	2.444	1.692	1.526	1.785
69	66	Apoptosis	BAD	BAD	§99	bcl2 antagonist of cell death	Q92934	http://www.phosphosite.org/proteinAction.do?id=1156&showAllSites=true	18	PFRGRSRS*APPNLWA	S*APPNLWAAQR	2	645.803	8351				8228			11465			7955	8178	8515	8511	8046	8388	11284	11088	11286	10951	34.4975	34.5953	34.0052	34.0292	34.5612	35.5067	51.0715	50.5743	51.034	50.6242	1.918				1.563
70	67	Apoptosis	BAD	BAD	§99	bcl2 antagonist of cell death	Q92934	http://www.phosphosite.org/proteinAction.do?id=1156&showAllSites=true	18	PFRGRSRS*APPNLWA	SRS*APPNLWAAQR	2	767.37	6398	5844	6517	6871	6221	6441	9510	9312	9553	9241	6085	5921	6596	6523	6097	6521	8897	8624	8950	8653	27.9213	28.0225	27.6353	27.5975	28.0198	29.499	43.6388	43.1333	43.8402	43.4777	3.177	3.303	3.472	2.941	3.507	3.383
71	68	Apoptosis	BAD	BAD	§99	bcl2 antagonist of cell death	Q92934	http://www.phosphosite.org/proteinAction.do?id=1156&showAllSites=true	18	PFRGRSRS*APPNLWA	SRS*APPNLWAAQR	2	767.37	6018	6066	6747	6451	6414	6901	9044	8829	9057	8989	6085	5921	6596	6523	6097	6521	8897	8624	8950	8653	27.9213	28.0225	27.6353	27.5975	28.0198	29.499	43.6388	43.1333	43.8402	43.4777	2.793	3.142	3.471	2.927	2.882	2.93
72	69	Apoptosis	BAD	BAD	§99	bcl2 antagonist of cell death	Q92934	http://www.phosphosite.org/proteinAction.do?id=1156&showAllSites=true	18	PFRGRSRS*APPNLWA	SRS*APPNLWAAQR	2	767.37	6194	6275	6915	7088	6019	6669	9535	9331	8850	8758	6085	5921	6596	6523	6097	6521	8897	8624	8950	8653	27.9213	28.0225	27.6353	27.5975	28.0198	29.499	43.6388	43.1333	43.8402	43.4777	2.111	2.728	3.435	2.646	2.677	2.879
73	70	Apoptosis	BAD	BAD	§99	bcl2 antagonist of cell death	Q92934	http://www.phosphosite.org/proteinAction.do?id=1156&showAllSites=true	18	PFRGRSRS*APPNLWA	SRS*APPNLWAAQR	2	767.37	6612	6262	7068	6672	6633		9282	8624	9289	9221	6085	5921	6596	6523	6097	6521	8897	8624	8950	8653	27.9213	28.0225	27.6353	27.5975	28.0198	29.499	43.6388	43.1333	43.8402	43.4777	2.275	2.56	2.199	2.474	2.394
74	71	Apoptosis	BAD	BAD	§99	bcl2 antagonist of cell death	Q92934	http://www.phosphosite.org/proteinAction.do?id=1156&showAllSites=true	18	PFRGRSRS*APPNLWA	SRS*APPNLWAAQR	2	767.37	6727						8817	9060	9528	8554	6085	5921	6596	6523	6097	6521	8897	8624	8950	8653	27.9213	28.0225	27.6353	27.5975	28.0198	29.499	43.6388	43.1333	43.8402	43.4777	2.123
75	72	Apoptosis	BAD	BAD	§99	bcl2 antagonist of cell death	Q92934	http://www.phosphosite.org/proteinAction.do?id=1156&showAllSites=true	18	PFRGRSRS*APPNLWA	SRS*APPNLWAAQR	3	511.916	6012	5839		6865		6871	9043	8828	9056	9021	6085	5839	6617	6523	6097	6521	8897	8681	8950	8653	27.9213	28.089	27.7168	27.5975	28.0198	29.499	43.6388	43.1333	43.8402	43.4777	3.234	3.163		3.216		3.051
76	73	Apoptosis	BAD	BAD	§99	bcl2 antagonist of cell death	Q92934	http://www.phosphosite.org/proteinAction.do?id=1156&showAllSites=true	18	PFRGRSRS*APPNLWA	SRS*APPNLWAAQR	3	511.916	6423	6259						8622	9290	8757	6085	5839	6617	6523	6097	6521	8897	8681	8950	8653	27.9213	28.089	27.7168	27.5975	28.0198	29.499	43.6388	43.1333	43.8402	43.4777	2.612	2.493
77	74	Apoptosis	BAD	BAD	§99	bcl2 antagonist of cell death	Q92934	http://www.phosphosite.org/proteinAction.do?id=1156&showAllSites=true	18	PFRGRSRS*APPNLWA	SRS*APPNLWAAQR	3	511.916	6193									8551	6085	5839	6617	6523	6097	6521	8897	8681	8950	8653	27.9213	28.089	27.7168	27.5975	28.0198	29.499	43.6388	43.1333	43.8402	43.4777	2.455
78	75	Apoptosis	BIRC5	survivin		baculoviral IAP repeat-containing protein 5 isoform 2	O15392	http://www.phosphosite.org/proteinAction.do?id=1056&showAllSites=true	16		CFKELEGWEPDDDPIEEHKK	3	834.381	7759	7560									7745	7560	8263	8301						10594	33.7625	33.6433	33.2033	33.4245						49.545	4.837	4.894
79	76	Apoptosis	BIRC5	survivin		baculoviral IAP repeat-containing protein 5 isoform 2	O15392	http://www.phosphosite.org/proteinAction.do?id=1056&showAllSites=true	16		CFKELEGWEPDDDPIEEHKK	4	626.038		7510									7745	7510	8263	8196	7723	8086	10889	10715	10888	10594	33.7625	33.6433	33.2033	33.0895	33.5538	34.591	49.8388	49.4515	49.8465	49.545		3.256
80	77	Apoptosis	BIRC5	survivin		baculoviral IAP repeat-containing protein 5 isoform 2	O15392	http://www.phosphosite.org/proteinAction.do?id=1056&showAllSites=true	16		ELEGWEPDDDPIEE	2	836.847	11747										11747	11590					15538				47.349	47.2077					63.5065				2.847
81	78	Apoptosis	BIRC5	survivin		baculoviral IAP repeat-containing protein 5 isoform 2	O15392	http://www.phosphosite.org/proteinAction.do?id=1056&showAllSites=true	16		ELEGWEPDDDPIEEH	2	905.376			10387	10420	9875	10109	13338	13190	13356	12960	9673	9500	10397	10428	9903	10109	13354	13206	13379	12967	40.393	40.2758	39.96	39.8523	40.1965	40.713	57.2193	56.8452	57.1252	56.8042			3.845	3.867	4.003	3.76
82	79	Apoptosis	BIRC5	survivin		baculoviral IAP repeat-containing protein 5 isoform 2	O15392	http://www.phosphosite.org/proteinAction.do?id=1056&showAllSites=true	16		ELEGWEPDDDPIEEHK	2	969.424	7944	7752	8514	8472	7985	8289	11235	11043	11262	10927	7934	7753	8515	8469	7990	8294	11264	11043	11265	10909	34.4218	34.4413	34.0052	33.9103	34.3937	35.2412	51.0112	50.5163	50.9752	50.5045	4.814	4.707	4.513	3.763	4.659	4.39
83	80	Apoptosis	BIRC5	survivin		baculoviral IAP repeat-containing protein 5 isoform 2	O15392	http://www.phosphosite.org/proteinAction.do?id=1056&showAllSites=true	16		ELEGWEPDDDPIEEHK	2	969.424		7761							11271	10948	7934	7753	8515	8469	7990	8294	11264	11043	11265	10909	34.4218	34.4413	34.0052	33.9103	34.3937	35.2412	51.0112	50.5163	50.9752	50.5045		4.607
84	81	Apoptosis	BIRC5	survivin		baculoviral IAP repeat-containing protein 5 isoform 2	O15392	http://www.phosphosite.org/proteinAction.do?id=1056&showAllSites=true	16		ELEGWEPDDDPIEEHK	3	646.618			8516	8430	7921	8257	11224	11028	11195	10855	7955	7753	8515	8469	7975	8315	11243	11028	11245	10909	34.4975	34.4413	34.0052	33.9103	34.3457	35.3005	50.9505	50.5163	50.922	50.5045			2.767	2.718	3.571	3.107
85	82	Apoptosis	BIRC5	survivin		baculoviral IAP repeat-containing protein 5 isoform 2	O15392	http://www.phosphosite.org/proteinAction.do?id=1056&showAllSites=true	16		ELEGWEPDDDPIEEHKK	2	1033.47	6521	6339	6996	6972	6549	6938	9424	9234	9461	9158	6563	6397	7034	7031	6585	6975	9458	9234	9538	9203	29.6402	29.7655	29.1888	29.2885	29.7193	30.9168	45.3555	44.9938	45.6335	45.1798	5.096	4.9	4.552	4.565	4.703	4.928
86	83	Apoptosis	BIRC5	survivin		baculoviral IAP repeat-containing protein 5 isoform 2	O15392	http://www.phosphosite.org/proteinAction.do?id=1056&showAllSites=true	16		ELEGWEPDDDPIEEHKK	2	1033.47						7072					6563	6397	7034	7031	6585	6975	9458	9234	9538	9203	29.6402	29.7655	29.1888	29.2885	29.7193	30.9168	45.3555	44.9938	45.6335	45.1798						3.64
87	84	Apoptosis	BIRC5	survivin		baculoviral IAP repeat-containing protein 5 isoform 2	O15392	http://www.phosphosite.org/proteinAction.do?id=1056&showAllSites=true	16		ELEGWEPDDDPIEEHKK	3	689.317	6605	6315	6984	7326	6523	6904	9398		9440	9141	6563	6397	7034	7052	6585	6975	9458	9275	9517	9141	29.6402	29.7655	29.1888	29.3633	29.7193	30.9168	45.3555	44.9938	45.571	45.1798	3.168	2.872	3.405	3.276	2.678	3.297
88	85	Apoptosis	BIRC5	survivin		baculoviral IAP repeat-containing protein 5 isoform 2	O15392	http://www.phosphosite.org/proteinAction.do?id=1056&showAllSites=true	16		EPDDDPIEEHKK	2	726.336	6538										6538	6355	7034	7010	6585	6975	9479	9296	9517	9203	29.6402	29.5968	29.1888	29.2248	29.7193	30.9168	45.414	45.0532	45.571	45.1798	2.357
89	86	Apoptosis	BIRC5	survivin		baculoviral IAP repeat-containing protein 5 isoform 2	O15392	http://www.phosphosite.org/proteinAction.do?id=1056&showAllSites=true	16		FCFKELEGWEPDDDPIEEHKK	4	662.805	10635										10635	10435					14803		14320	13613	43.6952	43.2903					61.3953		59.8145	58.6903	3.942
90	87	Apoptosis	BIRC5	survivin		baculoviral IAP repeat-containing protein 5 isoform 2	O15392	http://www.phosphosite.org/proteinAction.do?id=1056&showAllSites=true	16		KELEGWEPDDDPIEEHKK	3	732.015	5198	5027									5198	5102	5724	6019	5614	5976	8270	8030	8321	8002	25.0345	25.2405	24.7813	25.9882	26.4687	27.7472	41.6395	41.0593	41.8065	41.3368	5.316	4.751
91	88	Apoptosis	BIRC5	survivin		baculoviral IAP repeat-containing protein 5 isoform 2	O15392	http://www.phosphosite.org/proteinAction.do?id=1056&showAllSites=true	16		LEGWEPDDDPIEEHK	3	603.604	7424	7232									7419	7232									32.6405	32.7103									3.197	3.353
92	89	Apoptosis	BIRC5	survivin		baculoviral IAP repeat-containing protein 5 isoform 2	O15392	http://www.phosphosite.org/proteinAction.do?id=1056&showAllSites=true	16		LEGWEPDDDPIEEHKK	2	968.95	5999	5830									6043	5830									27.7902	27.8262									4.996	4.766
93	90	Apoptosis	BIRC5	survivin		baculoviral IAP repeat-containing protein 5 isoform 2	O15392	http://www.phosphosite.org/proteinAction.do?id=1056&showAllSites=true	16		LEGWEPDDDPIEEHKK	3	646.302	5963	5797									6022	5797	6512	6460	6564	6975	8813	9296	8866	8548	27.7095	27.8262	27.3663	27.3938	29.6532	30.9168	43.3758	45.0532	43.5727	43.1347	3.372	3.278
94	91	Apoptosis	BIRC5	survivin		baculoviral IAP repeat-containing protein 5 isoform 2	O15392	http://www.phosphosite.org/proteinAction.do?id=1056&showAllSites=true	16		PDDDPIEEHKK	2	661.815	6506	5820	6994	6957	6526	6921	9418	9217	9457	9147	6563	6397	7034	7010	6585	6975	9479	9275	9517	9147	29.6402	29.7655	29.1888	29.2248	29.7193	30.9168	45.414	44.9938	45.571	45.1798	3.473	3.552	3.636	3.1	2.971	3.527
95	92	Apoptosis	BIRC5	survivin		baculoviral IAP repeat-containing protein 5 isoform 2	O15392	http://www.phosphosite.org/proteinAction.do?id=1056&showAllSites=true	16		PDDDPIEEHKK	2	661.815	6003	6337		5662		6934	8533	6610	7846	6499	6563	6397	7034	7010	6585	6975	9479	9275	9517	9147	29.6402	29.7655	29.1888	29.2248	29.7193	30.9168	45.414	44.9938	45.571	45.1798	3.434	3.426		2.785		3.418
96	93	Apoptosis	BIRC5	survivin		baculoviral IAP repeat-containing protein 5 isoform 2	O15392	http://www.phosphosite.org/proteinAction.do?id=1056&showAllSites=true	16		PDDDPIEEHKK	2	661.815		5043					8737	8539	8566	8269	6563	6397	7034	7010	6585	6975	9479	9275	9517	9147	29.6402	29.7655	29.1888	29.2248	29.7193	30.9168	45.414	44.9938	45.571	45.1798		2.685
97	94	Apoptosis	BIRC5	survivin		baculoviral IAP repeat-containing protein 5 isoform 2	O15392	http://www.phosphosite.org/proteinAction.do?id=1056&showAllSites=true	16		PDDDPIEEHKK	2	661.815								8339	8175	7888	6563	6397	7034	7010	6585	6975	9479	9275	9517	9147	29.6402	29.7655	29.1888	29.2248	29.7193	30.9168	45.414	44.9938	45.571	45.1798
98	95	Apoptosis	BIRC5	survivin		baculoviral IAP repeat-containing protein 5 isoform 2	O15392	http://www.phosphosite.org/proteinAction.do?id=1056&showAllSites=true	16		PDDDPIEEHKK	2	661.815								7956			6563	6397	7034	7010	6585	6975	9479	9275	9517	9147	29.6402	29.7655	29.1888	29.2248	29.7193	30.9168	45.414	44.9938	45.571	45.1798
99	96	Apoptosis	BIRC5	survivin		baculoviral IAP repeat-containing protein 5 isoform 2	O15392	http://www.phosphosite.org/proteinAction.do?id=1056&showAllSites=true	16		PDDDPIEEHKK	3	441.546	6024	6340	7017	6992	6568	6943		9235	9497		6563	6376	7034	7031	6585	6975	9479	9235	9517	9203	29.6402	29.6802	29.1888	29.2885	29.7193	30.9168	45.414	44.9938	45.571	45.1798	3.153	3.627	3.117	3.425	3.087	3.385
100	97	Apoptosis	BIRC5	survivin		baculoviral IAP repeat-containing protein 5 isoform 2	O15392	http://www.phosphosite.org/proteinAction.do?id=1056&showAllSites=true	16		PDDDPIEEHKK	3	441.546		5845									6563	6376	7034	7031	6585	6975	9479	9235	9517	9203	29.6402	29.6802	29.1888	29.2885	29.7193	30.9168	45.414	44.9938	45.571	45.1798		2.583
101	98	Apoptosis	BIRC5	survivin		baculoviral IAP repeat-containing protein 5 isoform 2	O15392	http://www.phosphosite.org/proteinAction.do?id=1056&showAllSites=true	16		PIEEHKK	2	440.748						277	1291	1210	1408	1183	171	175	567		260	267	1305	1319	1408	1287	2.9403	2.9102	2.9335		3.1124	4.4405	16.5265	17.3288	17.2583	17.2878						2.316
102	99	Apoptosis	BIRC5	survivin		baculoviral IAP repeat-containing protein 5 isoform 2	O15392	http://www.phosphosite.org/proteinAction.do?id=1056&showAllSites=true	16		PIEEHKK	2	440.748							1345	1159		1233	171	175	567		260	267	1305	1319	1408	1287	2.9403	2.9102	2.9335		3.1124	4.4405	16.5265	17.3288	17.2583	17.2878
103	100	Apoptosis	BIRC5	survivin		baculoviral IAP repeat-containing protein 5 isoform 2	O15392	http://www.phosphosite.org/proteinAction.do?id=1056&showAllSites=true	16		PIEEHKK	2	440.748								1262			171	175	567		260	267	1305	1319	1408	1287	2.9403	2.9102	2.9335		3.1124	4.4405	16.5265	17.3288	17.2583	17.2878
104	101	Apoptosis	BIRC5	survivin	72	baculoviral IAP repeat-containing protein 5 isoform 2	O15392	http://www.phosphosite.org/proteinAction.do?id=1056&showAllSites=true	16	EGWEPDDdPIEEHKK	ELEGWEPDDD*	2	602.736		8157									8369	8157	8996	9032	8552	8874	11733	11506	11744	11351	35.8498	35.851	35.5553	35.6028	36.1795	36.966	52.414	51.8183	52.3912	51.8748		2.265
105	102	Apoptosis	CCAR1	CCAR1		cell division cycle and apoptosis regulator protein 1	Q8IX12	http://www.phosphosite.org/proteinAction.do?id=6236&showAllSites=true	133		PFQLGNYCNFYVM#HR	3	654.631							14013	13828			10282	10088	10983	11037	10506	10691	14005	13849	14009	13613	42.4828	42.1805	41.705	41.6655	41.9388	42.3168	59.109	58.6773	58.9308	58.6903
106	103	Apoptosis	CCAR1	CCAR1		cell division cycle and apoptosis regulator protein 1	Q8IX12	http://www.phosphosite.org/proteinAction.do?id=6236&showAllSites=true	133		PFQLGNYCNFYVM#HR	3	654.631								13849			10282	10088	10983	11037	10506	10691	14005	13849	14009	13613	42.4828	42.1805	41.705	41.6655	41.9388	42.3168	59.109	58.6773	58.9308	58.6903
107	104	Apoptosis	CCAR1	CCAR1		cell division cycle and apoptosis regulator protein 1	Q8IX12	http://www.phosphosite.org/proteinAction.do?id=6236&showAllSites=true	133		PFQLGNYCNFYVMHR	3	649.299	11567			12566							11556	11401	12397	12566	11928	12107	15391	15260	15454	15057	46.7293	46.565	45.8718	45.8923	46.0002	46.3372	63.0885	62.7717	62.9895	62.8712	4.312			3.886
108	105	Apoptosis	CCDC72	CCDC72		coiled-coil domain-containing protein 72	Q9Y2S6	http://www.phosphosite.org/proteinAction.do?id=17814&showAllSites=true	7		GPLATGGIKK	2	471.293							3672		3695
109	106	Apoptosis	CCDC72	CCDC72		coiled-coil domain-containing protein 72	Q9Y2S6	http://www.phosphosite.org/proteinAction.do?id=17814&showAllSites=true	7		KKPLKQPK	2	483.827							1452	1376	1490	1351	171					346	1464	1376	1505	1365	2.9403					5.7963	17.6887	17.68	17.7235	17.664
110	107	Apoptosis	CCDC72	CCDC72		coiled-coil domain-containing protein 72	Q9Y2S6	http://www.phosphosite.org/proteinAction.do?id=17814&showAllSites=true	7		KKPLKQPK	3	322.887								1375	1489	1350
111	108	Apoptosis	CCDC72	CCDC72		coiled-coil domain-containing protein 72	Q9Y2S6	http://www.phosphosite.org/proteinAction.do?id=17814&showAllSites=true	7		KPLKQPK	2	419.779			987								447		987	906	260		1464	1387	1686	1360	6.7408		6.7928	6.5599	3.1124		17.6887	17.6567	18.9733	17.6383			2.199
112	109	Apoptosis	CLU	CLU		clusterin precursor	P10909	http://www.phosphosite.org/proteinAction.do?id=5119337&showAllSites=true	52		RPHFFFPK	3	359.199					5371	5845	7873	7696	7884	7570	5417	4388	5925	5644	4486	4899	7913	7715	7884	7648	25.7172	22.5802	25.474	24.7578	22.4653	23.9413	40.4643	40.0565	40.4233	40.1622					2.158	1.967
113	110	Apoptosis	DDAH2	DDAH2		N(G),N(G)-dimethylarginine dimethylaminohydrolase 2	O95865	http://www.phosphosite.org/proteinAction.do?id=5142856&showAllSites=true	30		AGAGLSSLCLVLSTRPHS	3	609.324							15168	15040	15231	14840	11409	11275	12250	12367	11760	11981	14572		15231	14490	46.2323	46.1422	45.4482	45.425	45.5315	45.9888	60.738		61.2275	61.2537
114	111	Apoptosis	EP400	p400		E1A-binding protein p400	Q96L91	http://www.phosphosite.org/proteinAction.do?id=6322&showAllSites=true	344		M#TAGKRSPPIKPLLGMNPFQK	4	582.574						8700						8915	8954	8927	8389	8700	11673	11485	11642	11269		38.246	35.4203	35.2898	35.6875	36.4345	52.2238	51.751	52.0675	51.6058						2.39
115	112	Apoptosis	GPI; GPI	G6PI; G6PI iso2		glucose-6-phosphate isomerase isoform 2	P06744; NP_001171651	http://www.phosphosite.org/proteinAction.do?id=7318&showAllSites=true	63; 64		ALKPYSSGGPR	2	566.809		1697									1816	1697		2129		1768		2966			12.4477	12.4859		11.7425		12.4724		23.7228				2.129
116	113	Apoptosis	GPI; GPI	G6PI; G6PI iso2		glucose-6-phosphate isomerase isoform 2	P06744; NP_001171651	http://www.phosphosite.org/proteinAction.do?id=7318&showAllSites=true	63; 64		ALKPYSSGGPR	3	378.209	1818																														2.288
117	114	Apoptosis	GPI; GPI	G6PI; G6PI iso2		glucose-6-phosphate isomerase isoform 2	P06744; NP_001171651	http://www.phosphosite.org/proteinAction.do?id=7318&showAllSites=true	63; 64		AVLHVAL	2	361.732					7989	8399	10979	10826	10998	10685			8556	8490	7990	8404	10971	10839	10998	10678			34.127	33.971	34.3937	35.5552	50.104	49.84	50.1785	49.8125					1.953	1.719
118	115	Apoptosis	GPI; GPI	G6PI; G6PI iso2		glucose-6-phosphate isomerase isoform 2	P06744; NP_001171651	http://www.phosphosite.org/proteinAction.do?id=7318&showAllSites=true	63; 64		AVLHVALR	2	439.782	4459		4971																												1.948		2.252
119	116	Apoptosis	GPI; GPI	G6PI; G6PI iso2		glucose-6-phosphate isomerase isoform 2	P06744; NP_001171651	http://www.phosphosite.org/proteinAction.do?id=7318&showAllSites=true	63; 64		DRFNHFSLTLNTNHGHILVDYSK	3	910.125			9621	9447	8882	9130	12446	12098	12488	11895		8739	9569	9568	9057	9251	12305	12098	12330	11907		37.6423	37.3847	37.232	37.704	38.1392	54.107	53.8905	54.0712	53.62			6.023	5.375	6.116	5.573
120	117	Apoptosis	GPI; GPI	G6PI; G6PI iso2		glucose-6-phosphate isomerase isoform 2	P06744; NP_001171651	http://www.phosphosite.org/proteinAction.do?id=7318&showAllSites=true	63; 64		DRFNHFSLTLNTNHGHILVDYSK	3	910.125			9468	9412	8866	9156	12269	12106	12429	12086		8739	9569	9568	9057	9251	12305	12098	12330	11907		37.6423	37.3847	37.232	37.704	38.1392	54.107	53.8905	54.0712	53.62			5.078	5.271	5.939	5.179
121	118	Apoptosis	GPI; GPI	G6PI; G6PI iso2		glucose-6-phosphate isomerase isoform 2	P06744; NP_001171651	http://www.phosphosite.org/proteinAction.do?id=7318&showAllSites=true	63; 64		DRFNHFSLTLNTNHGHILVDYSK	3	910.125				9647	8923			12347	12281			8739	9569	9568	9057	9251	12305	12098	12330	11907		37.6423	37.3847	37.232	37.704	38.1392	54.107	53.8905	54.0712	53.62				5.018	5.804
122	119	Apoptosis	GPI; GPI	G6PI; G6PI iso2		glucose-6-phosphate isomerase isoform 2	P06744; NP_001171651	http://www.phosphosite.org/proteinAction.do?id=7318&showAllSites=true	63; 64		DRFNHFSLTLNTNHGHILVDYSK	3	910.125				9688				12378				8739	9569	9568	9057	9251	12305	12098	12330	11907		37.6423	37.3847	37.232	37.704	38.1392	54.107	53.8905	54.0712	53.62				4.324
123	120	Apoptosis	GPI; GPI	G6PI; G6PI iso2		glucose-6-phosphate isomerase isoform 2	P06744; NP_001171651	http://www.phosphosite.org/proteinAction.do?id=7318&showAllSites=true	63; 64		DRFNHFSLTLNTNHGHILVDYSK	3	910.125				9944								8739	9569	9568	9057	9251	12305	12098	12330	11907		37.6423	37.3847	37.232	37.704	38.1392	54.107	53.8905	54.0712	53.62				3.779
124	121	Apoptosis	GPI; GPI	G6PI; G6PI iso2		glucose-6-phosphate isomerase isoform 2	P06744; NP_001171651	http://www.phosphosite.org/proteinAction.do?id=7318&showAllSites=true	63; 64		DRFNHFSLTLNTNHGHILVDYSK	4	682.845	8913	8709	9628	9384	9097	9406	12248	12352	12496	12100	8921	8739	9569	9568	8994	9251	12248	12201	12351	11907	37.751	37.6423	37.3847	37.232	37.529	38.1392	54.1668	53.8905	54.1343	53.62	4.455	3.155	5.192	4.432	5.105	3.816
125	122	Apoptosis	GPI; GPI	G6PI; G6PI iso2		glucose-6-phosphate isomerase isoform 2	P06744; NP_001171651	http://www.phosphosite.org/proteinAction.do?id=7318&showAllSites=true	63; 64		DRFNHFSLTLNTNHGHILVDYSK	4	682.845	8987		9410	9623	8870	9169	12496	12101	12247	11871	8921	8739	9569	9568	8994	9251	12248	12201	12351	11907	37.751	37.6423	37.3847	37.232	37.529	38.1392	54.1668	53.8905	54.1343	53.62	3.883		3.941	4.222	3.765	3.204
126	123	Apoptosis	GPI; GPI	G6PI; G6PI iso2		glucose-6-phosphate isomerase isoform 2	P06744; NP_001171651	http://www.phosphosite.org/proteinAction.do?id=7318&showAllSites=true	63; 64		DRFNHFSLTLNTNHGHILVDYSK	4	682.845	8894						12985		13126		8921	8739	9569	9568	8994	9251	12248	12201	12351	11907	37.751	37.6423	37.3847	37.232	37.529	38.1392	54.1668	53.8905	54.1343	53.62	3.807
127	124	Apoptosis	GPI; GPI	G6PI; G6PI iso2		glucose-6-phosphate isomerase isoform 2	P06744; NP_001171651	http://www.phosphosite.org/proteinAction.do?id=7318&showAllSites=true	63; 64		DRFNHFSLTLNTNHGHILVDYSK	5	546.478	8905	8703	9392	9569	9058	9076	12246	12307	12231	11850	8921	8801	9569	9568	8994	9251	12233	12163	12351	11928	37.751	37.85	37.3847	37.232	37.529	38.1392	54.1668	53.7785	54.1343	53.685	4.979	4.083	3.337	4.444	4.106	3.345
128	125	Apoptosis	GPI; GPI	G6PI; G6PI iso2		glucose-6-phosphate isomerase isoform 2	P06744; NP_001171651	http://www.phosphosite.org/proteinAction.do?id=7318&showAllSites=true	63; 64		DRFNHFSLTLNTNHGHILVDYSK	5	546.478			9612	9352	9682	9286	12233	12066	12458	12076	8921	8801	9569	9568	8994	9251	12233	12163	12351	11928	37.751	37.85	37.3847	37.232	37.529	38.1392	54.1668	53.7785	54.1343	53.685			2.858	2.786	3.35	3.22
129	126	Apoptosis	GPI; GPI	G6PI; G6PI iso2		glucose-6-phosphate isomerase isoform 2	P06744; NP_001171651	http://www.phosphosite.org/proteinAction.do?id=7318&showAllSites=true	63; 64		DRFNHFSLTLNTNHGHILVDYSK	5	546.478				10013	8832		12981	25442	12732	12595	8921	8801	9569	9568	8994	9251	12233	12163	12351	11928	37.751	37.85	37.3847	37.232	37.529	38.1392	54.1668	53.7785	54.1343	53.685				2.709	2.966
130	127	Apoptosis	GPI; GPI	G6PI; G6PI iso2		glucose-6-phosphate isomerase isoform 2	P06744; NP_001171651	http://www.phosphosite.org/proteinAction.do?id=7318&showAllSites=true	63; 64		DRFNHFSLTLNTNHGHILVDYSK	5	546.478					9428		12495	25996	12966		8921	8801	9569	9568	8994	9251	12233	12163	12351	11928	37.751	37.85	37.3847	37.232	37.529	38.1392	54.1668	53.7785	54.1343	53.685					2.584
131	128	Apoptosis	GPI; GPI	G6PI; G6PI iso2		glucose-6-phosphate isomerase isoform 2	P06744; NP_001171651	http://www.phosphosite.org/proteinAction.do?id=7318&showAllSites=true	63; 64		DRFNHFSLTLNTNHGHILVDYSK	5	546.478							26138	12559			8921	8801	9569	9568	8994	9251	12233	12163	12351	11928	37.751	37.85	37.3847	37.232	37.529	38.1392	54.1668	53.7785	54.1343	53.685
132	129	Apoptosis	GPI; GPI	G6PI; G6PI iso2		glucose-6-phosphate isomerase isoform 2	P06744; NP_001171651	http://www.phosphosite.org/proteinAction.do?id=7318&showAllSites=true	63; 64		DRFNHFSLTLNTNHGHILVDYSK	5	546.478							25272				8921	8801	9569	9568	8994	9251	12233	12163	12351	11928	37.751	37.85	37.3847	37.232	37.529	38.1392	54.1668	53.7785	54.1343	53.685
133	130	Apoptosis	GPI; GPI	G6PI; G6PI iso2		glucose-6-phosphate isomerase isoform 2	P06744; NP_001171651	http://www.phosphosite.org/proteinAction.do?id=7318&showAllSites=true	63; 64		DRFNHFSLTLNTNHGHILVDYSK	5	546.478							12728				8921	8801	9569	9568	8994	9251	12233	12163	12351	11928	37.751	37.85	37.3847	37.232	37.529	38.1392	54.1668	53.7785	54.1343	53.685
134	131	Apoptosis	GPI; GPI	G6PI; G6PI iso2		glucose-6-phosphate isomerase isoform 2	P06744; NP_001171651	http://www.phosphosite.org/proteinAction.do?id=7318&showAllSites=true	63; 64		FAAYFQQGDM#ESNGK	2	854.867								8589			5980	5837	6512	6418		6395	8792	8589	8824	8527	27.5713	27.7582	27.3663	27.2688		29.1093	43.3128	42.799	43.446	43.0742
135	132	Apoptosis	GPI; GPI	G6PI; G6PI iso2		glucose-6-phosphate isomerase isoform 2	P06744; NP_001171651	http://www.phosphosite.org/proteinAction.do?id=7318&showAllSites=true	63; 64		FAAYFQQGDMESNGK	2	846.87			7842	7849	7382	7708					7295	7111	7829	7811	7345	7708	10425	10217	10478	10143	32.2152	32.251	31.7727	31.8095	32.2947	33.3697	48.3562	47.9213	48.5522	48.1072			4.824	4.482	4.204	5.041
136	133	Apoptosis	GPI; GPI	G6PI; G6PI iso2		glucose-6-phosphate isomerase isoform 2	P06744; NP_001171651	http://www.phosphosite.org/proteinAction.do?id=7318&showAllSites=true	63; 64		FNHFSLTLNTNHGH	3	546.931			6699	6647		6635	9008				6213	6024	6680	6627	6198	6635	9000	8827	9013	8756	28.3863	28.3692	27.9125	27.948	28.3783	29.832	43.9647	43.5973	44.0452	43.8242			3.037	2.204		3.067
137	134	Apoptosis	GPI; GPI	G6PI; G6PI iso2		glucose-6-phosphate isomerase isoform 2	P06744; NP_001171651	http://www.phosphosite.org/proteinAction.do?id=7318&showAllSites=true	63; 64		FNHFSLTLNTNHGH	4	410.45						6615					6213	6024	6678	6627	6198	6625	9000	8827	9034	8756	28.3863	28.3692	27.9125	27.948	28.3783	29.832	43.9647	43.5973	44.1115	43.8242						2.501
138	135	Apoptosis	GPI; GPI	G6PI; G6PI iso2		glucose-6-phosphate isomerase isoform 2	P06744; NP_001171651	http://www.phosphosite.org/proteinAction.do?id=7318&showAllSites=true	63; 64		FNHFSLTLNTNHGHILVD	4	520.516								13117			9463	9584	10481	10491	9404	9843	13270	13117	13295	12904	39.6958	40.5423	40.2162	40.0415	38.7603	39.8678	56.9622	56.5972	56.8852	56.6277
139	136	Apoptosis	GPI; GPI	G6PI; G6PI iso2		glucose-6-phosphate isomerase isoform 2	P06744; NP_001171651	http://www.phosphosite.org/proteinAction.do?id=7318&showAllSites=true	63; 64		FNHFSLTLNTNHGHILVDYSK	2	1229.12	9120		9725	9746	9170	9386	12522	12358	12698	12167	9148	9059	9748	9746	9299	9487	12583	12471	12532	12165	38.5507	38.737	37.9425	37.9795	38.443	38.8298	54.9138	54.6893	54.6518	54.4027	6.542		6.792	6.833	6.7	6.803
140	137	Apoptosis	GPI; GPI	G6PI; G6PI iso2		glucose-6-phosphate isomerase isoform 2	P06744; NP_001171651	http://www.phosphosite.org/proteinAction.do?id=7318&showAllSites=true	63; 64		FNHFSLTLNTNHGHILVDYSK	2	1229.12	9161				9180	9443	12537	12526	12516	12149	9148	9059	9748	9746	9299	9487	12583	12471	12532	12165	38.5507	38.737	37.9425	37.9795	38.443	38.8298	54.9138	54.6893	54.6518	54.4027	5.865				6.572	6.609
141	138	Apoptosis	GPI; GPI	G6PI; G6PI iso2		glucose-6-phosphate isomerase isoform 2	P06744; NP_001171651	http://www.phosphosite.org/proteinAction.do?id=7318&showAllSites=true	63; 64		FNHFSLTLNTNHGHILVDYSK	3	819.749	9280	8944	9692	10138	10055	9550	12706	12813	12473	12789	9148	9017	9748	9819	9236	9474	12583	12813	12532	12165	38.5507	38.5942	37.9425	37.9795	38.2598	38.7907	54.9138	54.5188	54.6518	54.4027	4.363	4.722	4.264	4.625	4.575	4.419
142	139	Apoptosis	GPI; GPI	G6PI; G6PI iso2		glucose-6-phosphate isomerase isoform 2	P06744; NP_001171651	http://www.phosphosite.org/proteinAction.do?id=7318&showAllSites=true	63; 64		FNHFSLTLNTNHGHILVDYSK	3	819.749	9100	9150	10617	10846	9577	10035	13471	13968	12943	12319	9148	9017	9748	9819	9236	9474	12583	12813	12532	12165	38.5507	38.5942	37.9425	37.9795	38.2598	38.7907	54.9138	54.5188	54.6518	54.4027	4.208	3.973	4.055	4.381	4.491	4.28
143	140	Apoptosis	GPI; GPI	G6PI; G6PI iso2		glucose-6-phosphate isomerase isoform 2	P06744; NP_001171651	http://www.phosphosite.org/proteinAction.do?id=7318&showAllSites=true	63; 64		FNHFSLTLNTNHGHILVDYSK	3	819.749	9582		10384	9904	11202	9784	13191	25649	12711	25315	9148	9017	9748	9819	9236	9474	12583	12813	12532	12165	38.5507	38.5942	37.9425	37.9795	38.2598	38.7907	54.9138	54.5188	54.6518	54.4027	2.584		3.804	4.326	4.175	4.125
144	141	Apoptosis	GPI; GPI	G6PI; G6PI iso2		glucose-6-phosphate isomerase isoform 2	P06744; NP_001171651	http://www.phosphosite.org/proteinAction.do?id=7318&showAllSites=true	63; 64		FNHFSLTLNTNHGHILVDYSK	3	819.749			9915	10589	9321	9309	12480	12320	13496	12553	9148	9017	9748	9819	9236	9474	12583	12813	12532	12165	38.5507	38.5942	37.9425	37.9795	38.2598	38.7907	54.9138	54.5188	54.6518	54.4027			3.663	3.905	4.172	4.075
145	142	Apoptosis	GPI; GPI	G6PI; G6PI iso2		glucose-6-phosphate isomerase isoform 2	P06744; NP_001171651	http://www.phosphosite.org/proteinAction.do?id=7318&showAllSites=true	63; 64		FNHFSLTLNTNHGHILVDYSK	3	819.749			11376	11438	9823	10268	13410	12558	13743	12103	9148	9017	9748	9819	9236	9474	12583	12813	12532	12165	38.5507	38.5942	37.9425	37.9795	38.2598	38.7907	54.9138	54.5188	54.6518	54.4027			3.469	3.901	4.128	3.972
146	143	Apoptosis	GPI; GPI	G6PI; G6PI iso2		glucose-6-phosphate isomerase isoform 2	P06744; NP_001171651	http://www.phosphosite.org/proteinAction.do?id=7318&showAllSites=true	63; 64		FNHFSLTLNTNHGHILVDYSK	3	819.749			10867	10349	9075	10524	12939	13091	13417	12964	9148	9017	9748	9819	9236	9474	12583	12813	12532	12165	38.5507	38.5942	37.9425	37.9795	38.2598	38.7907	54.9138	54.5188	54.6518	54.4027			3.462	3.806	4.002	3.972
147	144	Apoptosis	GPI; GPI	G6PI; G6PI iso2		glucose-6-phosphate isomerase isoform 2	P06744; NP_001171651	http://www.phosphosite.org/proteinAction.do?id=7318&showAllSites=true	63; 64		FNHFSLTLNTNHGHILVDYSK	3	819.749			10147	10824	11226	11449	25605	13594	13195	13228	9148	9017	9748	9819	9236	9474	12583	12813	12532	12165	38.5507	38.5942	37.9425	37.9795	38.2598	38.7907	54.9138	54.5188	54.6518	54.4027			3.432	3.734	3.966	3.951
148	145	Apoptosis	GPI; GPI	G6PI; G6PI iso2		glucose-6-phosphate isomerase isoform 2	P06744; NP_001171651	http://www.phosphosite.org/proteinAction.do?id=7318&showAllSites=true	63; 64		FNHFSLTLNTNHGHILVDYSK	3	819.749			11204	11812	10372	10870	25647	13646	13607	13154	9148	9017	9748	9819	9236	9474	12583	12813	12532	12165	38.5507	38.5942	37.9425	37.9795	38.2598	38.7907	54.9138	54.5188	54.6518	54.4027			3.303	3.7	3.833	3.797
149	146	Apoptosis	GPI; GPI	G6PI; G6PI iso2		glucose-6-phosphate isomerase isoform 2	P06744; NP_001171651	http://www.phosphosite.org/proteinAction.do?id=7318&showAllSites=true	63; 64		FNHFSLTLNTNHGHILVDYSK	3	819.749				9677	11479	12039	25623	26267	14314	25363	9148	9017	9748	9819	9236	9474	12583	12813	12532	12165	38.5507	38.5942	37.9425	37.9795	38.2598	38.7907	54.9138	54.5188	54.6518	54.4027				3.683	3.674	3.543
150	147	Apoptosis	GPI; GPI	G6PI; G6PI iso2		glucose-6-phosphate isomerase isoform 2	P06744; NP_001171651	http://www.phosphosite.org/proteinAction.do?id=7318&showAllSites=true	63; 64		FNHFSLTLNTNHGHILVDYSK	3	819.749				12107	10777	11430		15447	26455		9148	9017	9748	9819	9236	9474	12583	12813	12532	12165	38.5507	38.5942	37.9425	37.9795	38.2598	38.7907	54.9138	54.5188	54.6518	54.4027				3.601	3.641	3.47
151	148	Apoptosis	GPI; GPI	G6PI; G6PI iso2		glucose-6-phosphate isomerase isoform 2	P06744; NP_001171651	http://www.phosphosite.org/proteinAction.do?id=7318&showAllSites=true	63; 64		FNHFSLTLNTNHGHILVDYSK	3	819.749				11792	11500	11514		13344			9148	9017	9748	9819	9236	9474	12583	12813	12532	12165	38.5507	38.5942	37.9425	37.9795	38.2598	38.7907	54.9138	54.5188	54.6518	54.4027				3.4	3.52	3.42
152	149	Apoptosis	GPI; GPI	G6PI; G6PI iso2		glucose-6-phosphate isomerase isoform 2	P06744; NP_001171651	http://www.phosphosite.org/proteinAction.do?id=7318&showAllSites=true	63; 64		FNHFSLTLNTNHGHILVDYSK	3	819.749				12088	10896	11680					9148	9017	9748	9819	9236	9474	12583	12813	12532	12165	38.5507	38.5942	37.9425	37.9795	38.2598	38.7907	54.9138	54.5188	54.6518	54.4027				3.376	3.375	3.065
153	150	Apoptosis	GPI; GPI	G6PI; G6PI iso2		glucose-6-phosphate isomerase isoform 2	P06744; NP_001171651	http://www.phosphosite.org/proteinAction.do?id=7318&showAllSites=true	63; 64		FNHFSLTLNTNHGHILVDYSK	3	819.749				12438	10308	11123					9148	9017	9748	9819	9236	9474	12583	12813	12532	12165	38.5507	38.5942	37.9425	37.9795	38.2598	38.7907	54.9138	54.5188	54.6518	54.4027				3.369	3.344	2.935
154	151	Apoptosis	GPI; GPI	G6PI; G6PI iso2		glucose-6-phosphate isomerase isoform 2	P06744; NP_001171651	http://www.phosphosite.org/proteinAction.do?id=7318&showAllSites=true	63; 64		FNHFSLTLNTNHGHILVDYSK	3	819.749				27442	9099	10907					9148	9017	9748	9819	9236	9474	12583	12813	12532	12165	38.5507	38.5942	37.9425	37.9795	38.2598	38.7907	54.9138	54.5188	54.6518	54.4027				3.275	3.303	2.901
155	152	Apoptosis	GPI; GPI	G6PI; G6PI iso2		glucose-6-phosphate isomerase isoform 2	P06744; NP_001171651	http://www.phosphosite.org/proteinAction.do?id=7318&showAllSites=true	63; 64		FNHFSLTLNTNHGHILVDYSK	3	819.749				11273	11875	11805					9148	9017	9748	9819	9236	9474	12583	12813	12532	12165	38.5507	38.5942	37.9425	37.9795	38.2598	38.7907	54.9138	54.5188	54.6518	54.4027				3.172	3.267	2.882
156	153	Apoptosis	GPI; GPI	G6PI; G6PI iso2		glucose-6-phosphate isomerase isoform 2	P06744; NP_001171651	http://www.phosphosite.org/proteinAction.do?id=7318&showAllSites=true	63; 64		FNHFSLTLNTNHGHILVDYSK	3	819.749				12468	10660	26983					9148	9017	9748	9819	9236	9474	12583	12813	12532	12165	38.5507	38.5942	37.9425	37.9795	38.2598	38.7907	54.9138	54.5188	54.6518	54.4027				3.074	3.183	2.881
157	154	Apoptosis	GPI; GPI	G6PI; G6PI iso2		glucose-6-phosphate isomerase isoform 2	P06744; NP_001171651	http://www.phosphosite.org/proteinAction.do?id=7318&showAllSites=true	63; 64		FNHFSLTLNTNHGHILVDYSK	3	819.749				27413	26663	11154					9148	9017	9748	9819	9236	9474	12583	12813	12532	12165	38.5507	38.5942	37.9425	37.9795	38.2598	38.7907	54.9138	54.5188	54.6518	54.4027				3.055	2.858	2.661
158	155	Apoptosis	GPI; GPI	G6PI; G6PI iso2		glucose-6-phosphate isomerase isoform 2	P06744; NP_001171651	http://www.phosphosite.org/proteinAction.do?id=7318&showAllSites=true	63; 64		FNHFSLTLNTNHGHILVDYSK	3	819.749				12509	11924						9148	9017	9748	9819	9236	9474	12583	12813	12532	12165	38.5507	38.5942	37.9425	37.9795	38.2598	38.7907	54.9138	54.5188	54.6518	54.4027				2.99	2.693
159	156	Apoptosis	GPI; GPI	G6PI; G6PI iso2		glucose-6-phosphate isomerase isoform 2	P06744; NP_001171651	http://www.phosphosite.org/proteinAction.do?id=7318&showAllSites=true	63; 64		FNHFSLTLNTNHGHILVDYSK	3	819.749				26959	26751						9148	9017	9748	9819	9236	9474	12583	12813	12532	12165	38.5507	38.5942	37.9425	37.9795	38.2598	38.7907	54.9138	54.5188	54.6518	54.4027				2.988	2.482
160	157	Apoptosis	GPI; GPI	G6PI; G6PI iso2		glucose-6-phosphate isomerase isoform 2	P06744; NP_001171651	http://www.phosphosite.org/proteinAction.do?id=7318&showAllSites=true	63; 64		FNHFSLTLNTNHGHILVDYSK	3	819.749				28109							9148	9017	9748	9819	9236	9474	12583	12813	12532	12165	38.5507	38.5942	37.9425	37.9795	38.2598	38.7907	54.9138	54.5188	54.6518	54.4027				2.83
161	158	Apoptosis	GPI; GPI	G6PI; G6PI iso2		glucose-6-phosphate isomerase isoform 2	P06744; NP_001171651	http://www.phosphosite.org/proteinAction.do?id=7318&showAllSites=true	63; 64		FNHFSLTLNTNHGHILVDYSK	3	819.749				27454							9148	9017	9748	9819	9236	9474	12583	12813	12532	12165	38.5507	38.5942	37.9425	37.9795	38.2598	38.7907	54.9138	54.5188	54.6518	54.4027				2.764
162	159	Apoptosis	GPI; GPI	G6PI; G6PI iso2		glucose-6-phosphate isomerase isoform 2	P06744; NP_001171651	http://www.phosphosite.org/proteinAction.do?id=7318&showAllSites=true	63; 64		FNHFSLTLNTNHGHILVDYSK	3	819.749				27070							9148	9017	9748	9819	9236	9474	12583	12813	12532	12165	38.5507	38.5942	37.9425	37.9795	38.2598	38.7907	54.9138	54.5188	54.6518	54.4027				2.605
163	160	Apoptosis	GPI; GPI	G6PI; G6PI iso2		glucose-6-phosphate isomerase isoform 2	P06744; NP_001171651	http://www.phosphosite.org/proteinAction.do?id=7318&showAllSites=true	63; 64		FNHFSLTLNTNHGHILVDYSK	3	819.749				26983							9148	9017	9748	9819	9236	9474	12583	12813	12532	12165	38.5507	38.5942	37.9425	37.9795	38.2598	38.7907	54.9138	54.5188	54.6518	54.4027				2.499
164	161	Apoptosis	GPI; GPI	G6PI; G6PI iso2		glucose-6-phosphate isomerase isoform 2	P06744; NP_001171651	http://www.phosphosite.org/proteinAction.do?id=7318&showAllSites=true	63; 64		FNHFSLTLNTNHGHILVDYSK	3	819.749				12987							9148	9017	9748	9819	9236	9474	12583	12813	12532	12165	38.5507	38.5942	37.9425	37.9795	38.2598	38.7907	54.9138	54.5188	54.6518	54.4027				2.436
165	162	Apoptosis	GPI; GPI	G6PI; G6PI iso2		glucose-6-phosphate isomerase isoform 2	P06744; NP_001171651	http://www.phosphosite.org/proteinAction.do?id=7318&showAllSites=true	63; 64		FNHFSLTLNTNHGHILVDYSK	3	819.749				27403							9148	9017	9748	9819	9236	9474	12583	12813	12532	12165	38.5507	38.5942	37.9425	37.9795	38.2598	38.7907	54.9138	54.5188	54.6518	54.4027				2.209
166	163	Apoptosis	GPI; GPI	G6PI; G6PI iso2		glucose-6-phosphate isomerase isoform 2	P06744; NP_001171651	http://www.phosphosite.org/proteinAction.do?id=7318&showAllSites=true	63; 64		FNHFSLTLNTNHGHILVDYSK	4	615.063	9491	9313	9669	9803	9237	10175	12704	12808	12709	13032	9148	8996	9748	9861	9217	9474	12475	12414	12550	12203	38.5507	38.521	37.9425	38.1062	38.1993	38.7907	54.8647	54.5188	54.7008	54.5223	4.294	3.742	4.153	4.659	4.385	4.561
167	164	Apoptosis	GPI; GPI	G6PI; G6PI iso2		glucose-6-phosphate isomerase isoform 2	P06744; NP_001171651	http://www.phosphosite.org/proteinAction.do?id=7318&showAllSites=true	63; 64		FNHFSLTLNTNHGHILVDYSK	4	615.063	9088	8924	10125	12032	9468	9944	13166	12312	14932	12548	9148	8996	9748	9861	9217	9474	12475	12414	12550	12203	38.5507	38.521	37.9425	38.1062	38.1993	38.7907	54.8647	54.5188	54.7008	54.5223	4.262	3.732	3.631	3.877	4.246	4.346
168	165	Apoptosis	GPI; GPI	G6PI; G6PI iso2		glucose-6-phosphate isomerase isoform 2	P06744; NP_001171651	http://www.phosphosite.org/proteinAction.do?id=7318&showAllSites=true	63; 64		FNHFSLTLNTNHGHILVDYSK	4	615.063	9916	11334	11111	10955	11446	9452	12475	26160	12941	12779	9148	8996	9748	9861	9217	9474	12475	12414	12550	12203	38.5507	38.521	37.9425	38.1062	38.1993	38.7907	54.8647	54.5188	54.7008	54.5223	4.11	3.256	3.576	3.826	4.125	4.334
169	166	Apoptosis	GPI; GPI	G6PI; G6PI iso2		glucose-6-phosphate isomerase isoform 2	P06744; NP_001171651	http://www.phosphosite.org/proteinAction.do?id=7318&showAllSites=true	63; 64		FNHFSLTLNTNHGHILVDYSK	4	615.063	10636	9548	9661	27960	9715	9697	26143	12556	12463	12317	9148	8996	9748	9861	9217	9474	12475	12414	12550	12203	38.5507	38.521	37.9425	38.1062	38.1993	38.7907	54.8647	54.5188	54.7008	54.5223	2.95	2.873	3.352	3.716	4.108	4.287
170	167	Apoptosis	GPI; GPI	G6PI; G6PI iso2		glucose-6-phosphate isomerase isoform 2	P06744; NP_001171651	http://www.phosphosite.org/proteinAction.do?id=7318&showAllSites=true	63; 64		FNHFSLTLNTNHGHILVDYSK	4	615.063	10139	22570	10356	11740	11973	11667	13397	25583	13170	12097	9148	8996	9748	9861	9217	9474	12475	12414	12550	12203	38.5507	38.521	37.9425	38.1062	38.1993	38.7907	54.8647	54.5188	54.7008	54.5223	2.875	2.806	3.079	3.552	3.666	4.005
171	168	Apoptosis	GPI; GPI	G6PI; G6PI iso2		glucose-6-phosphate isomerase isoform 2	P06744; NP_001171651	http://www.phosphosite.org/proteinAction.do?id=7318&showAllSites=true	63; 64		FNHFSLTLNTNHGHILVDYSK	4	615.063	11701	10002	10816	10030	24118	27475	25301	13272	13423	13284	9148	8996	9748	9861	9217	9474	12475	12414	12550	12203	38.5507	38.521	37.9425	38.1062	38.1993	38.7907	54.8647	54.5188	54.7008	54.5223	2.448	2.646	2.916	3.527	3.526	3.832
172	169	Apoptosis	GPI; GPI	G6PI; G6PI iso2		glucose-6-phosphate isomerase isoform 2	P06744; NP_001171651	http://www.phosphosite.org/proteinAction.do?id=7318&showAllSites=true	63; 64		FNHFSLTLNTNHGHILVDYSK	4	615.063	9275	11058	9894	26446	10715	11254	12936	13524	13655	13974	9148	8996	9748	9861	9217	9474	12475	12414	12550	12203	38.5507	38.521	37.9425	38.1062	38.1993	38.7907	54.8647	54.5188	54.7008	54.5223	2.322	2.585	2.915	3.524	3.445	3.777
173	170	Apoptosis	GPI; GPI	G6PI; G6PI iso2		glucose-6-phosphate isomerase isoform 2	P06744; NP_001171651	http://www.phosphosite.org/proteinAction.do?id=7318&showAllSites=true	63; 64		FNHFSLTLNTNHGHILVDYSK	4	615.063				12285	27636	27614	13653	25314	26618	25257	9148	8996	9748	9861	9217	9474	12475	12414	12550	12203	38.5507	38.521	37.9425	38.1062	38.1993	38.7907	54.8647	54.5188	54.7008	54.5223				3.469	3.38	3.628
174	171	Apoptosis	GPI; GPI	G6PI; G6PI iso2		glucose-6-phosphate isomerase isoform 2	P06744; NP_001171651	http://www.phosphosite.org/proteinAction.do?id=7318&showAllSites=true	63; 64		FNHFSLTLNTNHGHILVDYSK	4	615.063				28105	11699	11418	25086	26068	26515	13737	9148	8996	9748	9861	9217	9474	12475	12414	12550	12203	38.5507	38.521	37.9425	38.1062	38.1993	38.7907	54.8647	54.5188	54.7008	54.5223				3.449	3.336	3.512
175	172	Apoptosis	GPI; GPI	G6PI; G6PI iso2		glucose-6-phosphate isomerase isoform 2	P06744; NP_001171651	http://www.phosphosite.org/proteinAction.do?id=7318&showAllSites=true	63; 64		FNHFSLTLNTNHGHILVDYSK	4	615.063				25648	8996	16805	14143	25740	25651	25838	9148	8996	9748	9861	9217	9474	12475	12414	12550	12203	38.5507	38.521	37.9425	38.1062	38.1993	38.7907	54.8647	54.5188	54.7008	54.5223				3.431	3.328	3.491
176	173	Apoptosis	GPI; GPI	G6PI; G6PI iso2		glucose-6-phosphate isomerase isoform 2	P06744; NP_001171651	http://www.phosphosite.org/proteinAction.do?id=7318&showAllSites=true	63; 64		FNHFSLTLNTNHGHILVDYSK	4	615.063				11784	10467	10651	25981	13922	14683	14600	9148	8996	9748	9861	9217	9474	12475	12414	12550	12203	38.5507	38.521	37.9425	38.1062	38.1993	38.7907	54.8647	54.5188	54.7008	54.5223				3.351	3.326	3.474
177	174	Apoptosis	GPI; GPI	G6PI; G6PI iso2		glucose-6-phosphate isomerase isoform 2	P06744; NP_001171651	http://www.phosphosite.org/proteinAction.do?id=7318&showAllSites=true	63; 64		FNHFSLTLNTNHGHILVDYSK	4	615.063				11206	12226	11920	26067	25999	14427	14854	9148	8996	9748	9861	9217	9474	12475	12414	12550	12203	38.5507	38.521	37.9425	38.1062	38.1993	38.7907	54.8647	54.5188	54.7008	54.5223				3.282	3.31	3.377
178	175	Apoptosis	GPI; GPI	G6PI; G6PI iso2		glucose-6-phosphate isomerase isoform 2	P06744; NP_001171651	http://www.phosphosite.org/proteinAction.do?id=7318&showAllSites=true	63; 64		FNHFSLTLNTNHGHILVDYSK	4	615.063				20249	16616	27242	13880	13039	26447	14350	9148	8996	9748	9861	9217	9474	12475	12414	12550	12203	38.5507	38.521	37.9425	38.1062	38.1993	38.7907	54.8647	54.5188	54.7008	54.5223				3.16	3.264	3.336
179	176	Apoptosis	GPI; GPI	G6PI; G6PI iso2		glucose-6-phosphate isomerase isoform 2	P06744; NP_001171651	http://www.phosphosite.org/proteinAction.do?id=7318&showAllSites=true	63; 64		FNHFSLTLNTNHGHILVDYSK	4	615.063				16604	19691	25727	25576	15059	16639	25029	9148	8996	9748	9861	9217	9474	12475	12414	12550	12203	38.5507	38.521	37.9425	38.1062	38.1993	38.7907	54.8647	54.5188	54.7008	54.5223				3.156	3.23	3.252
180	177	Apoptosis	GPI; GPI	G6PI; G6PI iso2		glucose-6-phosphate isomerase isoform 2	P06744; NP_001171651	http://www.phosphosite.org/proteinAction.do?id=7318&showAllSites=true	63; 64		FNHFSLTLNTNHGHILVDYSK	4	615.063				24934	26363	12214	16539	25113	25614		9148	8996	9748	9861	9217	9474	12475	12414	12550	12203	38.5507	38.521	37.9425	38.1062	38.1993	38.7907	54.8647	54.5188	54.7008	54.5223				3.155	3.217	3.119
181	178	Apoptosis	GPI; GPI	G6PI; G6PI iso2		glucose-6-phosphate isomerase isoform 2	P06744; NP_001171651	http://www.phosphosite.org/proteinAction.do?id=7318&showAllSites=true	63; 64		FNHFSLTLNTNHGHILVDYSK	4	615.063				26692	27444	10903	15191	14780	17636		9148	8996	9748	9861	9217	9474	12475	12414	12550	12203	38.5507	38.521	37.9425	38.1062	38.1993	38.7907	54.8647	54.5188	54.7008	54.5223				3.132	3.176	3.101
182	179	Apoptosis	GPI; GPI	G6PI; G6PI iso2		glucose-6-phosphate isomerase isoform 2	P06744; NP_001171651	http://www.phosphosite.org/proteinAction.do?id=7318&showAllSites=true	63; 64		FNHFSLTLNTNHGHILVDYSK	4	615.063				26542	15994	13913	14451	14529			9148	8996	9748	9861	9217	9474	12475	12414	12550	12203	38.5507	38.521	37.9425	38.1062	38.1993	38.7907	54.8647	54.5188	54.7008	54.5223				3.129	3.172	3.019
183	180	Apoptosis	GPI; GPI	G6PI; G6PI iso2		glucose-6-phosphate isomerase isoform 2	P06744; NP_001171651	http://www.phosphosite.org/proteinAction.do?id=7318&showAllSites=true	63; 64		FNHFSLTLNTNHGHILVDYSK	4	615.063				26911	11196	9224	14703				9148	8996	9748	9861	9217	9474	12475	12414	12550	12203	38.5507	38.521	37.9425	38.1062	38.1993	38.7907	54.8647	54.5188	54.7008	54.5223				3.076	3.044	2.927
184	181	Apoptosis	GPI; GPI	G6PI; G6PI iso2		glucose-6-phosphate isomerase isoform 2	P06744; NP_001171651	http://www.phosphosite.org/proteinAction.do?id=7318&showAllSites=true	63; 64		FNHFSLTLNTNHGHILVDYSK	4	615.063				11453	15061	16856					9148	8996	9748	9861	9217	9474	12475	12414	12550	12203	38.5507	38.521	37.9425	38.1062	38.1993	38.7907	54.8647	54.5188	54.7008	54.5223				3.047	2.955	2.886
185	182	Apoptosis	GPI; GPI	G6PI; G6PI iso2		glucose-6-phosphate isomerase isoform 2	P06744; NP_001171651	http://www.phosphosite.org/proteinAction.do?id=7318&showAllSites=true	63; 64		FNHFSLTLNTNHGHILVDYSK	4	615.063				24739	27783	15603					9148	8996	9748	9861	9217	9474	12475	12414	12550	12203	38.5507	38.521	37.9425	38.1062	38.1993	38.7907	54.8647	54.5188	54.7008	54.5223				2.966	2.949	2.868
186	183	Apoptosis	GPI; GPI	G6PI; G6PI iso2		glucose-6-phosphate isomerase isoform 2	P06744; NP_001171651	http://www.phosphosite.org/proteinAction.do?id=7318&showAllSites=true	63; 64		FNHFSLTLNTNHGHILVDYSK	4	615.063				10493	27463	20102					9148	8996	9748	9861	9217	9474	12475	12414	12550	12203	38.5507	38.521	37.9425	38.1062	38.1993	38.7907	54.8647	54.5188	54.7008	54.5223				2.942	2.942	2.85
187	184	Apoptosis	GPI; GPI	G6PI; G6PI iso2		glucose-6-phosphate isomerase isoform 2	P06744; NP_001171651	http://www.phosphosite.org/proteinAction.do?id=7318&showAllSites=true	63; 64		FNHFSLTLNTNHGHILVDYSK	4	615.063				27763	9968	13648					9148	8996	9748	9861	9217	9474	12475	12414	12550	12203	38.5507	38.521	37.9425	38.1062	38.1993	38.7907	54.8647	54.5188	54.7008	54.5223				2.928	2.925	2.81
188	185	Apoptosis	GPI; GPI	G6PI; G6PI iso2		glucose-6-phosphate isomerase isoform 2	P06744; NP_001171651	http://www.phosphosite.org/proteinAction.do?id=7318&showAllSites=true	63; 64		FNHFSLTLNTNHGHILVDYSK	4	615.063				26228	25628	12467					9148	8996	9748	9861	9217	9474	12475	12414	12550	12203	38.5507	38.521	37.9425	38.1062	38.1993	38.7907	54.8647	54.5188	54.7008	54.5223				2.892	2.899	2.758
189	186	Apoptosis	GPI; GPI	G6PI; G6PI iso2		glucose-6-phosphate isomerase isoform 2	P06744; NP_001171651	http://www.phosphosite.org/proteinAction.do?id=7318&showAllSites=true	63; 64		FNHFSLTLNTNHGHILVDYSK	4	615.063				16664		11146					9148	8996	9748	9861	9217	9474	12475	12414	12550	12203	38.5507	38.521	37.9425	38.1062	38.1993	38.7907	54.8647	54.5188	54.7008	54.5223				2.774		2.752
190	187	Apoptosis	GPI; GPI	G6PI; G6PI iso2		glucose-6-phosphate isomerase isoform 2	P06744; NP_001171651	http://www.phosphosite.org/proteinAction.do?id=7318&showAllSites=true	63; 64		FNHFSLTLNTNHGHILVDYSK	4	615.063				24471		26469					9148	8996	9748	9861	9217	9474	12475	12414	12550	12203	38.5507	38.521	37.9425	38.1062	38.1993	38.7907	54.8647	54.5188	54.7008	54.5223				2.636		2.713
191	188	Apoptosis	GPI; GPI	G6PI; G6PI iso2		glucose-6-phosphate isomerase isoform 2	P06744; NP_001171651	http://www.phosphosite.org/proteinAction.do?id=7318&showAllSites=true	63; 64		FNHFSLTLNTNHGHILVDYSK	4	615.063				9578		25974					9148	8996	9748	9861	9217	9474	12475	12414	12550	12203	38.5507	38.521	37.9425	38.1062	38.1993	38.7907	54.8647	54.5188	54.7008	54.5223				2.481		2.702
192	189	Apoptosis	GPI; GPI	G6PI; G6PI iso2		glucose-6-phosphate isomerase isoform 2	P06744; NP_001171651	http://www.phosphosite.org/proteinAction.do?id=7318&showAllSites=true	63; 64		FNHFSLTLNTNHGHILVDYSK	4	615.063				21715		13224					9148	8996	9748	9861	9217	9474	12475	12414	12550	12203	38.5507	38.521	37.9425	38.1062	38.1993	38.7907	54.8647	54.5188	54.7008	54.5223				2.333		2.699
193	190	Apoptosis	GPI; GPI	G6PI; G6PI iso2		glucose-6-phosphate isomerase isoform 2	P06744; NP_001171651	http://www.phosphosite.org/proteinAction.do?id=7318&showAllSites=true	63; 64		FNHFSLTLNTNHGHILVDYSK	4	615.063						26242					9148	8996	9748	9861	9217	9474	12475	12414	12550	12203	38.5507	38.521	37.9425	38.1062	38.1993	38.7907	54.8647	54.5188	54.7008	54.5223						2.683
194	191	Apoptosis	GPI; GPI	G6PI; G6PI iso2		glucose-6-phosphate isomerase isoform 2	P06744; NP_001171651	http://www.phosphosite.org/proteinAction.do?id=7318&showAllSites=true	63; 64		FNHFSLTLNTNHGHILVDYSK	4	615.063						26452					9148	8996	9748	9861	9217	9474	12475	12414	12550	12203	38.5507	38.521	37.9425	38.1062	38.1993	38.7907	54.8647	54.5188	54.7008	54.5223						2.59
195	192	Apoptosis	GPI; GPI	G6PI; G6PI iso2		glucose-6-phosphate isomerase isoform 2	P06744; NP_001171651	http://www.phosphosite.org/proteinAction.do?id=7318&showAllSites=true	63; 64		FNHFSLTLNTNHGHILVDYSK	4	615.063						16058					9148	8996	9748	9861	9217	9474	12475	12414	12550	12203	38.5507	38.521	37.9425	38.1062	38.1993	38.7907	54.8647	54.5188	54.7008	54.5223						2.52
196	193	Apoptosis	GPI; GPI	G6PI; G6PI iso2		glucose-6-phosphate isomerase isoform 2	P06744; NP_001171651	http://www.phosphosite.org/proteinAction.do?id=7318&showAllSites=true	63; 64		FNHFSLTLNTNHGHILVDYSK	4	615.063						27283					9148	8996	9748	9861	9217	9474	12475	12414	12550	12203	38.5507	38.521	37.9425	38.1062	38.1993	38.7907	54.8647	54.5188	54.7008	54.5223						2.474
197	194	Apoptosis	GPI; GPI	G6PI; G6PI iso2		glucose-6-phosphate isomerase isoform 2	P06744; NP_001171651	http://www.phosphosite.org/proteinAction.do?id=7318&showAllSites=true	63; 64		FNHFSLTLNTNHGHILVDYSK	5	492.252	12310	11230	11287	10555	11282	12410	12937	25375	15635	12549	9148	8996	9748	9861	9217	9463	12474	12414	12550	12203	38.5507	38.521	37.9425	38.1062	38.1993	38.7577	54.9138	54.5188	54.7008	54.5223	3.254	3.418	3.413	3.468	3.629	3.944
198	195	Apoptosis	GPI; GPI	G6PI; G6PI iso2		glucose-6-phosphate isomerase isoform 2	P06744; NP_001171651	http://www.phosphosite.org/proteinAction.do?id=7318&showAllSites=true	63; 64		FNHFSLTLNTNHGHILVDYSK	5	492.252	9108	8935	10126	10324	13337	12661	13167	26021	13171	25231	9148	8996	9748	9861	9217	9463	12474	12414	12550	12203	38.5507	38.521	37.9425	38.1062	38.1993	38.7577	54.9138	54.5188	54.7008	54.5223	2.97	3.307	3.023	3.382	3.5	3.632
199	196	Apoptosis	GPI; GPI	G6PI; G6PI iso2		glucose-6-phosphate isomerase isoform 2	P06744; NP_001171651	http://www.phosphosite.org/proteinAction.do?id=7318&showAllSites=true	63; 64		FNHFSLTLNTNHGHILVDYSK	5	492.252	11805	10770	10358	12306	11031	10801	15738	26179	12710	12098	9148	8996	9748	9861	9217	9463	12474	12414	12550	12203	38.5507	38.521	37.9425	38.1062	38.1993	38.7577	54.9138	54.5188	54.7008	54.5223	2.899	2.589	2.822	3.372	3.407	3.47
200	197	Apoptosis	GPI; GPI	G6PI; G6PI iso2		glucose-6-phosphate isomerase isoform 2	P06744; NP_001171651	http://www.phosphosite.org/proteinAction.do?id=7318&showAllSites=true	63; 64		FNHFSLTLNTNHGHILVDYSK	5	492.252	9614			26425	16451	9269	14638	12557	18708	12780	9148	8996	9748	9861	9217	9463	12474	12414	12550	12203	38.5507	38.521	37.9425	38.1062	38.1993	38.7577	54.9138	54.5188	54.7008	54.5223	2.732			3.292	3.324	3.464
201	198	Apoptosis	GPI; GPI	G6PI; G6PI iso2		glucose-6-phosphate isomerase isoform 2	P06744; NP_001171651	http://www.phosphosite.org/proteinAction.do?id=7318&showAllSites=true	63; 64		FNHFSLTLNTNHGHILVDYSK	5	492.252	9381			28025	12204	11293	25091	12809	26624	24984	9148	8996	9748	9861	9217	9463	12474	12414	12550	12203	38.5507	38.521	37.9425	38.1062	38.1993	38.7577	54.9138	54.5188	54.7008	54.5223	2.722			3.186	3.11	3.44
202	199	Apoptosis	GPI; GPI	G6PI; G6PI iso2		glucose-6-phosphate isomerase isoform 2	P06744; NP_001171651	http://www.phosphosite.org/proteinAction.do?id=7318&showAllSites=true	63; 64		FNHFSLTLNTNHGHILVDYSK	5	492.252				26808	11535	17460	26162	13545	14429	12318	9148	8996	9748	9861	9217	9463	12474	12414	12550	12203	38.5507	38.521	37.9425	38.1062	38.1993	38.7577	54.9138	54.5188	54.7008	54.5223				3.134	3.055	3.426
203	200	Apoptosis	GPI; GPI	G6PI; G6PI iso2		glucose-6-phosphate isomerase isoform 2	P06744; NP_001171651	http://www.phosphosite.org/proteinAction.do?id=7318&showAllSites=true	63; 64		FNHFSLTLNTNHGHILVDYSK	5	492.252				13276	25799	11543	14157	14026	13929	15234	9148	8996	9748	9861	9217	9463	12474	12414	12550	12203	38.5507	38.521	37.9425	38.1062	38.1993	38.7577	54.9138	54.5188	54.7008	54.5223				3.079	3.016	3.388
204	201	Apoptosis	GPI; GPI	G6PI; G6PI iso2		glucose-6-phosphate isomerase isoform 2	P06744; NP_001171651	http://www.phosphosite.org/proteinAction.do?id=7318&showAllSites=true	63; 64		FNHFSLTLNTNHGHILVDYSK	5	492.252				13532	10304	10029	12705	13780	15947	13285	9148	8996	9748	9861	9217	9463	12474	12414	12550	12203	38.5507	38.521	37.9425	38.1062	38.1993	38.7577	54.9138	54.5188	54.7008	54.5223				3.071	3.011	3.271
205	202	Apoptosis	GPI; GPI	G6PI; G6PI iso2		glucose-6-phosphate isomerase isoform 2	P06744; NP_001171651	http://www.phosphosite.org/proteinAction.do?id=7318&showAllSites=true	63; 64		FNHFSLTLNTNHGHILVDYSK	5	492.252				11551	15141	27241	14936	17500	14680	15787	9148	8996	9748	9861	9217	9463	12474	12414	12550	12203	38.5507	38.521	37.9425	38.1062	38.1993	38.7577	54.9138	54.5188	54.7008	54.5223				3.064	2.937	3.268
206	203	Apoptosis	GPI; GPI	G6PI; G6PI iso2		glucose-6-phosphate isomerase isoform 2	P06744; NP_001171651	http://www.phosphosite.org/proteinAction.do?id=7318&showAllSites=true	63; 64		FNHFSLTLNTNHGHILVDYSK	5	492.252				9883	9238	16561	25700	25120	16326	25840	9148	8996	9748	9861	9217	9463	12474	12414	12550	12203	38.5507	38.521	37.9425	38.1062	38.1993	38.7577	54.9138	54.5188	54.7008	54.5223				3.035	2.86	3.253
207	204	Apoptosis	GPI; GPI	G6PI; G6PI iso2		glucose-6-phosphate isomerase isoform 2	P06744; NP_001171651	http://www.phosphosite.org/proteinAction.do?id=7318&showAllSites=true	63; 64		FNHFSLTLNTNHGHILVDYSK	5	492.252				11059	14586	11796	26070	25143	12942	25719	9148	8996	9748	9861	9217	9463	12474	12414	12550	12203	38.5507	38.521	37.9425	38.1062	38.1993	38.7577	54.9138	54.5188	54.7008	54.5223				3.03	2.826	3.238
208	205	Apoptosis	GPI; GPI	G6PI; G6PI iso2		glucose-6-phosphate isomerase isoform 2	P06744; NP_001171651	http://www.phosphosite.org/proteinAction.do?id=7318&showAllSites=true	63; 64		FNHFSLTLNTNHGHILVDYSK	5	492.252				15495	27276	10551	25591	15332	12462	25423	9148	8996	9748	9861	9217	9463	12474	12414	12550	12203	38.5507	38.521	37.9425	38.1062	38.1993	38.7577	54.9138	54.5188	54.7008	54.5223				2.943	2.774	3.179
209	206	Apoptosis	GPI; GPI	G6PI; G6PI iso2		glucose-6-phosphate isomerase isoform 2	P06744; NP_001171651	http://www.phosphosite.org/proteinAction.do?id=7318&showAllSites=true	63; 64		FNHFSLTLNTNHGHILVDYSK	5	492.252				12055	15742	11056	12474	12314	25780	15496	9148	8996	9748	9861	9217	9463	12474	12414	12550	12203	38.5507	38.521	37.9425	38.1062	38.1993	38.7577	54.9138	54.5188	54.7008	54.5223				2.933	2.771	3.138
210	207	Apoptosis	GPI; GPI	G6PI; G6PI iso2		glucose-6-phosphate isomerase isoform 2	P06744; NP_001171651	http://www.phosphosite.org/proteinAction.do?id=7318&showAllSites=true	63; 64		FNHFSLTLNTNHGHILVDYSK	5	492.252				27598	12959	13162	17490	13040	14182	16037	9148	8996	9748	9861	9217	9463	12474	12414	12550	12203	38.5507	38.521	37.9425	38.1062	38.1993	38.7577	54.9138	54.5188	54.7008	54.5223				2.828	2.749	3.074
211	208	Apoptosis	GPI; GPI	G6PI; G6PI iso2		glucose-6-phosphate isomerase isoform 2	P06744; NP_001171651	http://www.phosphosite.org/proteinAction.do?id=7318&showAllSites=true	63; 64		FNHFSLTLNTNHGHILVDYSK	5	492.252				24430	10803	16583	18477	14254	26140	16397	9148	8996	9748	9861	9217	9463	12474	12414	12550	12203	38.5507	38.521	37.9425	38.1062	38.1993	38.7577	54.9138	54.5188	54.7008	54.5223				2.821	2.618	3.027
212	209	Apoptosis	GPI; GPI	G6PI; G6PI iso2		glucose-6-phosphate isomerase isoform 2	P06744; NP_001171651	http://www.phosphosite.org/proteinAction.do?id=7318&showAllSites=true	63; 64		FNHFSLTLNTNHGHILVDYSK	5	492.252				9656	27242	25897	25323	15601	18664	25295	9148	8996	9748	9861	9217	9463	12474	12414	12550	12203	38.5507	38.521	37.9425	38.1062	38.1993	38.7577	54.9138	54.5188	54.7008	54.5223				2.808	2.615	2.971
213	210	Apoptosis	GPI; GPI	G6PI; G6PI iso2		glucose-6-phosphate isomerase isoform 2	P06744; NP_001171651	http://www.phosphosite.org/proteinAction.do?id=7318&showAllSites=true	63; 64		FNHFSLTLNTNHGHILVDYSK	5	492.252				27425	25815	25999	25105	26072	26063	14033	9148	8996	9748	9861	9217	9463	12474	12414	12550	12203	38.5507	38.521	37.9425	38.1062	38.1993	38.7577	54.9138	54.5188	54.7008	54.5223				2.808	2.483	2.878
214	211	Apoptosis	GPI; GPI	G6PI; G6PI iso2		glucose-6-phosphate isomerase isoform 2	P06744; NP_001171651	http://www.phosphosite.org/proteinAction.do?id=7318&showAllSites=true	63; 64		FNHFSLTLNTNHGHILVDYSK	5	492.252				24762	27504	27598	15488	19056	13444	14619	9148	8996	9748	9861	9217	9463	12474	12414	12550	12203	38.5507	38.521	37.9425	38.1062	38.1993	38.7577	54.9138	54.5188	54.7008	54.5223				2.668	2.437	2.767
215	212	Apoptosis	GPI; GPI	G6PI; G6PI iso2		glucose-6-phosphate isomerase isoform 2	P06744; NP_001171651	http://www.phosphosite.org/proteinAction.do?id=7318&showAllSites=true	63; 64		FNHFSLTLNTNHGHILVDYSK	5	492.252				27860	26232	9509	16487	15882			9148	8996	9748	9861	9217	9463	12474	12414	12550	12203	38.5507	38.521	37.9425	38.1062	38.1993	38.7577	54.9138	54.5188	54.7008	54.5223				2.508	2.253	2.587
216	213	Apoptosis	GPI; GPI	G6PI; G6PI iso2		glucose-6-phosphate isomerase isoform 2	P06744; NP_001171651	http://www.phosphosite.org/proteinAction.do?id=7318&showAllSites=true	63; 64		FNHFSLTLNTNHGHILVDYSK	5	492.252				26893		26527	19147	25608			9148	8996	9748	9861	9217	9463	12474	12414	12550	12203	38.5507	38.521	37.9425	38.1062	38.1993	38.7577	54.9138	54.5188	54.7008	54.5223				2.43		2.529
217	214	Apoptosis	GPI; GPI	G6PI; G6PI iso2		glucose-6-phosphate isomerase isoform 2	P06744; NP_001171651	http://www.phosphosite.org/proteinAction.do?id=7318&showAllSites=true	63; 64		FNHFSLTLNTNHGHILVDYSK	5	492.252						10260	13418	13314			9148	8996	9748	9861	9217	9463	12474	12414	12550	12203	38.5507	38.521	37.9425	38.1062	38.1993	38.7577	54.9138	54.5188	54.7008	54.5223						2.483
218	215	Apoptosis	GPI; GPI	G6PI; G6PI iso2		glucose-6-phosphate isomerase isoform 2	P06744; NP_001171651	http://www.phosphosite.org/proteinAction.do?id=7318&showAllSites=true	63; 64		FNHFSLTLNTNHGHILVDYSK	5	492.252						26244	14389				9148	8996	9748	9861	9217	9463	12474	12414	12550	12203	38.5507	38.521	37.9425	38.1062	38.1993	38.7577	54.9138	54.5188	54.7008	54.5223						2.394
219	216	Apoptosis	GPI; GPI	G6PI; G6PI iso2		glucose-6-phosphate isomerase isoform 2	P06744; NP_001171651	http://www.phosphosite.org/proteinAction.do?id=7318&showAllSites=true	63; 64		FNHFSLTLNTNHGHILVDYSK	5	492.252						27110					9148	8996	9748	9861	9217	9463	12474	12414	12550	12203	38.5507	38.521	37.9425	38.1062	38.1993	38.7577	54.9138	54.5188	54.7008	54.5223						2.366
220	217	Apoptosis	GPI; GPI	G6PI; G6PI iso2		glucose-6-phosphate isomerase isoform 2	P06744; NP_001171651	http://www.phosphosite.org/proteinAction.do?id=7318&showAllSites=true	63; 64		HFVALSTNTTK	2	609.827	3133	3081	3672	3628	3217	3668	5148	5037	5186	4977	2248	2175	2808	2697	2367	3287	5181	5057	5186	5017	14.0772	14.167	14.0705	13.7248	14.5872	17.956	31.151	30.9645	31.1993	30.9623	2.637	3.122	3.361	3.36	3.138	2.998
221	218	Apoptosis	GPI; GPI	G6PI; G6PI iso2		glucose-6-phosphate isomerase isoform 2	P06744; NP_001171651	http://www.phosphosite.org/proteinAction.do?id=7318&showAllSites=true	63; 64		ILLANFLAQTEALM#R	2	860.477							21578	21502	21877	21226	18079		19711	19917	20113	19410	21586	21502	21886	21216	67.3142		66.3245	66.2397	68.5097	66.4062	80.5927	80.3302	80.5732	80.307
222	219	Apoptosis	GPI; GPI	G6PI; G6PI iso2		glucose-6-phosphate isomerase isoform 2	P06744; NP_001171651	http://www.phosphosite.org/proteinAction.do?id=7318&showAllSites=true	63; 64		ILLANFLAQTEALM#R	3	573.987						18475	21561	21506	21880	21213	18121	17400	18734	19938		19473	21565	21506	21865	21237	67.4403	66.9128	63.5803	66.3005		66.5788	80.5325	80.3302	80.5172	80.367						2.511
223	220	Apoptosis	GPI; GPI	G6PI; G6PI iso2		glucose-6-phosphate isomerase isoform 2	P06744; NP_001171651	http://www.phosphosite.org/proteinAction.do?id=7318&showAllSites=true	63; 64		ILLANFLAQTEALMR	2	852.479				23659	23041						21310	20591	23449	23634	23041	23106	25394	25187	25804	24982	77.7983	78.1853	76.9167	76.8187	76.802	76.8818	91.8343	91.0378	91.573	91.4498				4.464	4.606
224	221	Apoptosis	GPI; GPI	G6PI; G6PI iso2		glucose-6-phosphate isomerase isoform 2	P06744; NP_001171651	http://www.phosphosite.org/proteinAction.do?id=7318&showAllSites=true	63; 64		ILLANFLAQTEALMR	3	568.655				23586	23025	23081					21289	20451	23449	23613	23025	23106	25373	25312	25784	24964	77.7277	77.6452	76.9167	76.7585	76.802	76.8818	91.7712	91.4437	91.5098	91.3873				4.237	4.594	3.87
225	222	Apoptosis	GPI; GPI	G6PI; G6PI iso2		glucose-6-phosphate isomerase isoform 2	P06744; NP_001171651	http://www.phosphosite.org/proteinAction.do?id=7318&showAllSites=true	63; 64		LFDANKDRFNHFSLTLNTNHGHILVDYSK	3	1139.58							13265				9694		10376	10407	9798	10048	13265	13080	13253	12904	40.4672		39.8985	39.7907	39.8918	40.4668	56.9003	56.4753	56.7683	56.6277
226	223	Apoptosis	GPI; GPI	G6PI; G6PI iso2		glucose-6-phosphate isomerase isoform 2	P06744; NP_001171651	http://www.phosphosite.org/proteinAction.do?id=7318&showAllSites=true	63; 64		LFDANKDRFNHFSLTLNTNHGHILVDYSK	4	854.934			10359	10368	9762	10011	13211	13083	13258	12868	9694	9605	10376	10368	9798	10048	13249	13080	13274	12883	40.4672	40.61	39.8985	39.7907	39.8918	40.4668	56.9003	56.4753	56.8262	56.5648			3.27	3.611	4.621	4.607
227	224	Apoptosis	GPI; GPI	G6PI; G6PI iso2		glucose-6-phosphate isomerase isoform 2	P06744; NP_001171651	http://www.phosphosite.org/proteinAction.do?id=7318&showAllSites=true	63; 64		LFDANKDRFNHFSLTLNTNHGHILVDYSK	4	854.934						9980				12855	9694	9605	10376	10368	9798	10048	13249	13080	13274	12883	40.4672	40.61	39.8985	39.7907	39.8918	40.4668	56.9003	56.4753	56.8262	56.5648						4.094
228	225	Apoptosis	GPI; GPI	G6PI; G6PI iso2		glucose-6-phosphate isomerase isoform 2	P06744; NP_001171651	http://www.phosphosite.org/proteinAction.do?id=7318&showAllSites=true	63; 64		LFDANKDRFNHFSLTLNTNHGHILVDYSK	4	854.934						10207					9694	9605	10376	10368	9798	10048	13249	13080	13274	12883	40.4672	40.61	39.8985	39.7907	39.8918	40.4668	56.9003	56.4753	56.8262	56.5648						3.176
229	226	Apoptosis	GPI; GPI	G6PI; G6PI iso2		glucose-6-phosphate isomerase isoform 2	P06744; NP_001171651	http://www.phosphosite.org/proteinAction.do?id=7318&showAllSites=true	63; 64		LFDANKDRFNHFSLTLNTNHGHILVDYSK	5	684.149	9677	9502	10545		9758	9989	13419	13061	13233	12842	9694	9542	10376	10407	9798	10048	13419	13080	13274	12883	40.4672	40.4155	39.8985	39.7907	39.8918	40.4668	56.9003	56.4753	56.8262	56.5648	3.371	3.268	3.575		3.279	4.397
230	227	Apoptosis	GPI; GPI	G6PI; G6PI iso2		glucose-6-phosphate isomerase isoform 2	P06744; NP_001171651	http://www.phosphosite.org/proteinAction.do?id=7318&showAllSites=true	63; 64		LTPFMLGALVAMYEHK	2	910.976					20200	20340					18919	18301	20572	20757	20197	20340			24088	23789	70.037	70.1133	68.7623	68.5947	68.7443	68.8532			86.6913	87.8542					4.729	4.283
231	228	Apoptosis	GPI; GPI	G6PI; G6PI iso2		glucose-6-phosphate isomerase isoform 2	P06744; NP_001171651	http://www.phosphosite.org/proteinAction.do?id=7318&showAllSites=true	63; 64		MLGALVAMYEHK	2	681.849				11197							10450	10298	11172	11197	10674	10859	13858		14114		43.016	42.8375	42.2482	42.1277	42.411	42.7773	58.6807		59.2255					3.935
232	229	Apoptosis	GPI; GPI	G6PI; G6PI iso2		glucose-6-phosphate isomerase isoform 2	P06744; NP_001171651	http://www.phosphosite.org/proteinAction.do?id=7318&showAllSites=true	63; 64		NAPVLLALLGIWYINCFGCETHAM#LPYDQYLHR	3	1322.32					25318						23084		25843		25318	25479	24840			24776	83.4298		83.7307		83.1512	83.646	90.0633			90.755					4.965
233	230	Apoptosis	GPI; GPI	G6PI; G6PI iso2		glucose-6-phosphate isomerase isoform 2	P06744; NP_001171651	http://www.phosphosite.org/proteinAction.do?id=7318&showAllSites=true	63; 64		NAPVLLALLGIWYINCFGCETHAM#LPYDQYLHR	4	991.989					25421	25396					23231	22222	25801	25986	25279	25396	24882	24852	25990	24524	83.8598	83.7428	83.614	83.5512	83.0945	83.4165	90.2052	89.9998	92.1252	89.9868					3.604	2.978
234	231	Apoptosis	GPI; GPI	G6PI; G6PI iso2		glucose-6-phosphate isomerase isoform 2	P06744; NP_001171651	http://www.phosphosite.org/proteinAction.do?id=7318&showAllSites=true	63; 64		NAPVLLALLGIWYINCFGCETHAM#LPYDQYLHR	5	793.793					25289						23264	22240	25780	25986	25289	25395	24987				83.9642	83.8095	83.5553	83.5512	83.1512	83.4165	90.5517								3.808
235	232	Apoptosis	GPI; GPI	G6PI; G6PI iso2		glucose-6-phosphate isomerase isoform 2	P06744; NP_001171651	http://www.phosphosite.org/proteinAction.do?id=7318&showAllSites=true	63; 64		NAPVLLALLGIWYINCFGCETHAMLPYDQYLHR	4	987.99				26220	25555	25627					23382		26052	26195	25573	25627	26125			23894	84.3082		84.318	84.1423	83.8933	84.0397	95.2413			88.1545				3.288	2.714	3.84
236	233	Apoptosis	GPI; GPI	G6PI; G6PI iso2		glucose-6-phosphate isomerase isoform 2	P06744; NP_001171651	http://www.phosphosite.org/proteinAction.do?id=7318&showAllSites=true	63; 64		PFMLGALVAMYEHK	2	803.91						20273					18394		20593	20757	20197	20273		23109	23059		68.2998		68.8222	68.5947	68.7443	68.8532		84.9267	83.803							2.741
237	234	Apoptosis	GPI; GPI	G6PI; G6PI iso2		glucose-6-phosphate isomerase isoform 2	P06744; NP_001171651	http://www.phosphosite.org/proteinAction.do?id=7318&showAllSites=true	63; 64		PFMLGALVAMYEHK	3	536.275				20754	20172	20263					18919	18280	20593	20757	20197	20263	23223		23500	22865	70.037	70.028	68.8222	68.5947	68.7443	68.8532	85.3138		85.0262	85.0893				4.096	3.998	4.401
238	235	Apoptosis	GPI	G6PI		glucose-6-phosphate isomerase isoform 2	P06744	http://www.phosphosite.org/proteinAction.do?id=7318&showAllSites=true	63		TITDVINIGIGGSDLGPLM#VTEALKPYSSGGPR	3	1115.59							21490	21503	21860	21185		17029			20386	20040	21502	21503	21865	21195		65.6253			69.2758	68.1487	80.3522	80.3302	80.5172	80.2467
239	236	Apoptosis	GPI	G6PI		glucose-6-phosphate isomerase isoform 2	P06744	http://www.phosphosite.org/proteinAction.do?id=7318&showAllSites=true	63		TITDVINIGIGGSDLGPLM#VTEALKPYSSGGPR	3	1115.59							21512	21469				17029			20386	20040	21502	21503	21865	21195		65.6253			69.2758	68.1487	80.3522	80.3302	80.5172	80.2467
240	237	Apoptosis	HELLS	HELLS		lymphoid-specific helicase	Q9NRZ9	http://www.phosphosite.org/proteinAction.do?id=20333&showAllSites=true	97		EQNVLHM#LHQILTPFLLR	3	740.077		16708									17240	16708		18793	18370	19116	21355	21327	21634	21069	64.6445	64.4588		63.0808	63.6782	65.5853	79.9293	79.8612	79.8868	79.8865		2.576
241	238	Apoptosis	HELLS	HELLS		lymphoid-specific helicase	Q9NRZ9	http://www.phosphosite.org/proteinAction.do?id=20333&showAllSites=true	97		EQNVLHMLHQILTPFLLR	3	734.745	20743										20743	19933		22920	22360	22308	24714	24747	25033		76.0157	75.8853		74.7567	74.8217	74.5848	89.6738	89.6897	89.3375		3.342
242	239	Apoptosis	HSP90B1	GRP94		endoplasmin precursor	P14625	http://www.phosphosite.org/proteinAction.do?id=6928&showAllSites=true	92		DISTNYYASQK	2	645.304			4662	4600	4230	4656	6638	6448	6655	6378	4223	4115	4679	4600	4246	4673	6674	6476	6687	6409	21.3957	21.5643	21.0648	21.1228	21.5425	23.1133	36.365	35.934	36.2645	35.952			3.392	3.52	3.785	3.782
243	240	Apoptosis	HSP90B1	GRP94		endoplasmin precursor	P14625	http://www.phosphosite.org/proteinAction.do?id=6928&showAllSites=true	92		DISTNYYASQKK	2	709.351			3610		3169		5227		5252		2872	2775	3607	3374	3003	3266	5223	5078	5252	5017	16.3555	16.42	17.0178	16.3454	16.8523	17.8935	31.303	31.0408	31.355	30.9623			3.493		3.258
244	241	Apoptosis	HSP90B1	GRP94		endoplasmin precursor	P14625	http://www.phosphosite.org/proteinAction.do?id=6928&showAllSites=true	92		EGVKFDESEK	2	584.28						2829						2922	2925	2871	2507	2829	4228	4105	4269	4054		16.9673	14.475	14.5507	15.1296	16.2862	27.8713	27.564	28.0163	27.5295						1.953
245	242	Apoptosis	HSP90B1	GRP94		endoplasmin precursor	P14625	http://www.phosphosite.org/proteinAction.do?id=6928&showAllSites=true	92		EGVKFDESEKTK	3	466.237							3480	3352		3334			2369		1160	2150	3480	3363	3521	3325			12.341		10.3784	13.7877	25.354	25.0155	25.434	25.0097
246	243	Apoptosis	HSP90B1	GRP94		endoplasmin precursor	P14625	http://www.phosphosite.org/proteinAction.do?id=6928&showAllSites=true	92		FAFQAEVNR	2	541.275			7178		6703	7123	9583	9378	9625	9311	6646	6460	7195	7176	6741	7118	9583	9401	9622	9329	29.9105	29.9633	29.7328	29.7693	30.2692	31.4242	45.7412	45.3818	45.8882	45.565			2.827		2.443	2.39
247	244	Apoptosis	HSP90B1	GRP94		endoplasmin precursor	P14625	http://www.phosphosite.org/proteinAction.do?id=6928&showAllSites=true	92		FQSSHHPTDITSLDQYVER	3	754.026			8084	8022	7541	7871	10668	10499	10673	10356	7955	7753	8076	8049	7555	7880	10659	10499	10679	10363	34.4975	34.4413	32.5778	32.5992	32.9917	33.936	49.0895	48.803	49.1747	48.7837			5.645	4.926	4.748	4.348
248	245	Apoptosis	HSP90B1	GRP94		endoplasmin precursor	P14625	http://www.phosphosite.org/proteinAction.do?id=6928&showAllSites=true	92		FQSSHHPTDITSLDQYVER	3	754.026										10373	7955	7753	8076	8049	7555	7880	10659	10499	10679	10363	34.4975	34.4413	32.5778	32.5992	32.9917	33.936	49.0895	48.803	49.1747	48.7837
249	246	Apoptosis	HSP90B1	GRP94		endoplasmin precursor	P14625	http://www.phosphosite.org/proteinAction.do?id=6928&showAllSites=true	92		GTTITLVLK	2	473.303			8849	8807	8273		11553	11373	11584	11209	8348	8237	8870	8843	8291	8874	11552	11403	11584	11224	35.7835	35.9838	35.1477	35.031	35.3578	36.966	51.8527	51.4955	51.7705	51.451			2.059	1.936	1.933
250	247	Apoptosis	HSP90B1	GRP94		endoplasmin precursor	P14625	http://www.phosphosite.org/proteinAction.do?id=6928&showAllSites=true	92		GTTITLVLKEEASDYLELDTIK	3	818.107								20660			16694	15667	17453	18331	17677	17174	20746	20660	20521	19914	62.9582	60.9003	60.0233	61.798	61.7498	60.2342	78.2147	76.7748	76.847	76.5798
251	248	Apoptosis	HSP90B1	GRP94		endoplasmin precursor	P14625	http://www.phosphosite.org/proteinAction.do?id=6928&showAllSites=true	92		IKEDEDDKTVLDLAVVLFETATLR	4	684.119				25427	24874						22748	21725	25276	25440	24874	24912	23748	23697	25906	24167	82.4922	82.2685	82.1767	82.0593	82.0252	82.1115	86.8738	86.6522	91.8933	88.9485				2.963	2.943
252	249	Apoptosis	HSP90B1	GRP94		endoplasmin precursor	P14625	http://www.phosphosite.org/proteinAction.do?id=6928&showAllSites=true	92		IYFM#AGSSR	2	524.25	4452	4332	4908	4833	4450		6780	6624	6814	6557	4458	4325	4926	4825	3621	4920	6780	6686	6874	6598	22.2435	22.349	21.9563	21.8237	19.1408	24.017	36.9422	36.6457	36.9062	36.6137	2.421	2.382	3.022	2.698	2.417
253	250	Apoptosis	HSP90B1	GRP94		endoplasmin precursor	P14625	http://www.phosphosite.org/proteinAction.do?id=6928&showAllSites=true	92		IYFMAGSSR	2	516.253			6952	6914	6481		9334	9131	9371	9059	6504	6334	6992	6926	6543	6954	9334	9149	9391	9077	29.4145	29.5167	29.052	28.9478	29.5925	30.8445	45.0278	44.5835	45.191	44.7722			3.003	3.098	3.118
254	251	Apoptosis	HSP90B1	GRP94		endoplasmin precursor	P14625	http://www.phosphosite.org/proteinAction.do?id=6928&showAllSites=true	92		IYFMAGSSR	2	516.253				6885							6504	6334	6992	6926	6543	6954	9334	9149	9391	9077	29.4145	29.5167	29.052	28.9478	29.5925	30.8445	45.0278	44.5835	45.191	44.7722				3.075
255	252	Apoptosis	HSP90B1	GRP94		endoplasmin precursor	P14625	http://www.phosphosite.org/proteinAction.do?id=6928&showAllSites=true	92		KYSQFINFPIYVWSSK	2	1004.02	15197	14868		16514	15962	15989	19238	19109	19384	18923	15231	14930	16406	16651	15962	16090	19297	19187	19423	18984	58.4208	58.2503	57.0905	57.1152	57.1678	57.2188	74.1333	73.8383	73.8723	73.9503	5.447	5.544		5.367	5.703	5.681
256	253	Apoptosis	HSP90B1	GRP94		endoplasmin precursor	P14625	http://www.phosphosite.org/proteinAction.do?id=6928&showAllSites=true	92		KYSQFINFPIYVWSSK	2	1004.02				16768							15231	14930	16406	16651	15962	16090	19297	19187	19423	18984	58.4208	58.2503	57.0905	57.1152	57.1678	57.2188	74.1333	73.8383	73.8723	73.9503				4.942
257	254	Apoptosis	HSP90B1	GRP94		endoplasmin precursor	P14625	http://www.phosphosite.org/proteinAction.do?id=6928&showAllSites=true	92		KYSQFINFPIYVWSSK	3	669.684	15170	14843		16505	15939	15965	19216	19083	19344	18863	15231	14947	16406	16609	16188	16069	19297	19187	19423	18984	58.4208	58.3098	57.0905	56.9972	57.2268	57.1612	74.1333	73.8383	73.8723	73.9503	4.798	4.937		4.479	4.197	5.003
258	255	Apoptosis	HSP90B1	GRP94		endoplasmin precursor	P14625	http://www.phosphosite.org/proteinAction.do?id=6928&showAllSites=true	92		KYSQFINFPIYVWSSK	3	669.684				16757	16188						15231	14947	16406	16609	16188	16069	19297	19187	19423	18984	58.4208	58.3098	57.0905	56.9972	57.2268	57.1612	74.1333	73.8383	73.8723	73.9503				2.82	3.039
259	256	Apoptosis	HSP90B1	GRP94		endoplasmin precursor	P14625	http://www.phosphosite.org/proteinAction.do?id=6928&showAllSites=true	92		LIINSLYK	2	482.297			8944	8914	8375	8767					8432	8300	8996	8914	8431	8796	11673	11506	11663	11330	36.059	36.1788	35.5553	35.4258	35.8282	36.7552	52.2238	51.8183	52.1335	51.8133			2.669	2.307	2.696	2.151
260	257	Apoptosis	HSP90B1	GRP94		endoplasmin precursor	P14625	http://www.phosphosite.org/proteinAction.do?id=6928&showAllSites=true	92		NLLHVTDTGVGM#TR	3	510.596			5819				7905	7726	7955		5039	5186	4758	5728	5052	4794	7913	7726	7966	7669	24.3648	25.5297	21.3277	25.0492	24.5328	23.5408	40.4643	40.1168	40.634	40.2283			2.516
261	258	Apoptosis	HSP90B1	GRP94		endoplasmin precursor	P14625	http://www.phosphosite.org/proteinAction.do?id=6928&showAllSites=true	92		NLLHVTDTGVGM#TREELVK	3	710.04								9639				6460	7363	7323		7223	9792	9639	9832	9560		29.9633	30.2955	30.2445		31.8067	46.4028	46.2367	46.545	46.2922
262	259	Apoptosis	HSP90B1	GRP94		endoplasmin precursor	P14625	http://www.phosphosite.org/proteinAction.do?id=6928&showAllSites=true	92		NLLHVTDTGVGMTR	2	757.393			7293	7256	6801	7220					6835		7321	7256	6804	7223	9708	9527	9727	9434	30.5932		30.1637	30.1123	30.485	31.8067	46.1398	45.7733	46.2198	45.902			4.179	3.986	4.09	3.953
263	260	Apoptosis	HSP90B1	GRP94		endoplasmin precursor	P14625	http://www.phosphosite.org/proteinAction.do?id=6928&showAllSites=true	92		NLLHVTDTGVGMTR	3	505.265			7323	7285							6793	6628	7323	7281	8319	7223	9708	9527	9727	9413	30.453	30.5723	30.1637	30.1123	35.456	31.8067	46.1398	45.7733	46.2198	45.838			3.454	2.987
264	261	Apoptosis	HSP90B1	GRP94		endoplasmin precursor	P14625	http://www.phosphosite.org/proteinAction.do?id=6928&showAllSites=true	92		NLLHVTDTGVGMTREELVK	3	704.709					8136						8134		8709	8638	8136	8434	11359	11230			35.0508		34.6133	34.4143	34.7912	35.6458	51.2947	50.9885							3.198
265	262	Apoptosis	KIAA1967	DBC-1		p30 DBC protein	Q8N163	http://www.phosphosite.org/proteinAction.do?id=6246&showAllSites=true	103		APPLLHVAALGQK	2	657.898	7443										7443	7375	8018					10526			32.8522	33.1408	32.3803					48.866			3.632
266	263	Apoptosis	KIAA1967	DBC-1		p30 DBC protein	Q8N163	http://www.phosphosite.org/proteinAction.do?id=6246&showAllSites=true	103		APPLLHVAALGQK	3	438.935		7310									7501	7310		7998		7922		10383		10248	32.9193	33.1408		32.4147		34.0708		48.4095		48.4175		1.595
267	264	Apoptosis	KIAA1967	DBC-1		p30 DBC protein	Q8N163	http://www.phosphosite.org/proteinAction.do?id=6246&showAllSites=true	103		PLLHVAALGQK	2	573.853	7446	7335									7501	7335		8175			10680				32.9193	33.1408		33.0262			49.1585				1.956	1.922
268	265	Apoptosis	KIAA1967	DBC-1		p30 DBC protein	Q8N163	http://www.phosphosite.org/proteinAction.do?id=6246&showAllSites=true	103		SPAPPLLHVAALGQK	3	500.296	8319	8224	8914	8887	8294	8726	11617		11611	11310	8411	8224	8996	8969	8473	8817	11673	11548	11683	11351	35.9962	36.2363	35.5553	35.4258	35.9543	36.8115	52.2238	51.9452	52.1938	51.8748	2.481	3.406	2.842	2.711	2.524	2.761
269	266	Apoptosis	KIAA1967	DBC-1		p30 DBC protein	Q8N163	http://www.phosphosite.org/proteinAction.do?id=6246&showAllSites=true	103		SPAPPLLHVAALGQK	3	500.296					8516						8411	8224	8996	8969	8473	8817	11673	11548	11683	11351	35.9962	36.2363	35.5553	35.4258	35.9543	36.8115	52.2238	51.9452	52.1938	51.8748					2.328
270	267	Apoptosis	KIAA1967	DBC-1	§124	p30 DBC protein	Q8N163	http://www.phosphosite.org/proteinAction.do?id=6246&showAllSites=true	103	SNQPLLKS*PAPPLLH	VQTLSNQPLLKS*PAPPLLHVAALGQK	3	934.188	11981	11950									11981	11947			12536	13345			16000	15645	48.3283	48.3543			47.7203	49.7593			64.5335	64.5362	4.275	4.699
271	268	Apoptosis	KIAA1967	DBC-1	§124	p30 DBC protein	Q8N163	http://www.phosphosite.org/proteinAction.do?id=6246&showAllSites=true	103	SNQPLLKS*PAPPLLH	VQTLSNQPLLKS*PAPPLLHVAALGQK	3	934.188		11915									11981	11947			12536	13345			16000	15645	48.3283	48.3543			47.7203	49.7593			64.5335	64.5362		4.452
272	269	Apoptosis	KIAA1967	DBC-1	§124	p30 DBC protein	Q8N163	http://www.phosphosite.org/proteinAction.do?id=6246&showAllSites=true	103	SNQPLLKS*PAPPLLH	VQTLSNQPLLKS*PAPPLLHVAALGQK	4	700.893		11908									12039	11908	10250		12578	12758	16462	16331	16504	16107	48.3283	48.3543	39.5025		47.836	48.1265	66.1813	65.8135	65.941	65.8563		2.594
273	270	Apoptosis	LDHA; LDHA	LDH-A; LDH-A iso3		L-lactate dehydrogenase A chain isoform 2	P00338; B7Z5E3	http://www.phosphosite.org/proteinAction.do?id=4103&showAllSites=true	37; 40		DYNVTANSK	2	506.241							3783	3657	3834	3625	2054	1946	2634	2555		2363	3779	3657	3831	3640	13.2918	13.374	13.2861	13.2013		14.5999	26.3237	26.0488	26.4803	26.0835
274	271	Apoptosis	LDHA; LDHA	LDH-A; LDH-A iso3		L-lactate dehydrogenase A chain isoform 2	P00338; B7Z5E3	http://www.phosphosite.org/proteinAction.do?id=4103&showAllSites=true	37; 40		GEMMDLQHGSLFLR	2	817.395					10961	11181					10632	10498	11426	11491	10922	11184	13438	13416	13673	13072	43.6182	43.4913	43.0418	42.9312	43.1412	43.7213	57.4622	57.4445	57.9817	57.1095					3.507	3.779
275	272	Apoptosis	LDHA; LDHA	LDH-A; LDH-A iso3		L-lactate dehydrogenase A chain isoform 2	P00338; B7Z5E3	http://www.phosphosite.org/proteinAction.do?id=4103&showAllSites=true	37; 40		GEMMDLQHGSLFLR	3	545.266			11395	11479	10927						10674	10498	11431	11479	10922	11144	14383	13773	14404	13965	43.7737	43.4913	43.0418	42.9312	43.1412	43.605	60.1985	58.4998	60.049	59.7267			2.486	2.323	2.366
276	273	Apoptosis	LDHA; LDHA	LDH-A; LDH-A iso3		L-lactate dehydrogenase A chain isoform 2	P00338; B7Z5E3	http://www.phosphosite.org/proteinAction.do?id=4103&showAllSites=true	37; 40		GLYGIKDDVFLSVPCILGQNGISDLVK	3	974.188				21274	20737	20771	23638	23584	23952	23229	19255	18595	21076	21240	20764	20771	23622	23592	23941	23243	71.1327	71.1383	70.1828	69.9585	70.3377	70.1485	86.4982	86.3447	86.2825	86.2122				4.315	4.6	4.32
277	274	Apoptosis	LDHA; LDHA	LDH-A; LDH-A iso3		L-lactate dehydrogenase A chain isoform 2	P00338; B7Z5E3	http://www.phosphosite.org/proteinAction.do?id=4103&showAllSites=true	37; 40		GLYGIKDDVFLSVPCILGQNGISDLVK	3	974.188				21252			23573	23626	23916		19255	18595	21076	21240	20764	20771	23622	23592	23941	23243	71.1327	71.1383	70.1828	69.9585	70.3377	70.1485	86.4982	86.3447	86.2825	86.2122				4.284
278	275	Apoptosis	LDHA; LDHA	LDH-A; LDH-A iso3		L-lactate dehydrogenase A chain isoform 2	P00338; B7Z5E3	http://www.phosphosite.org/proteinAction.do?id=4103&showAllSites=true	37; 40		GYTSWAIGLSVADLAESIM#K	2	1064.54					21537	21563	24307	24406	24793	23988			22084		24481	24303	24357	24411	24802	23988			73.0363		80.9292	80.4032	88.6277	88.722	88.6923	88.4565					5.162	4.891
279	276	Apoptosis	LDHA; LDHA	LDH-A; LDH-A iso3		L-lactate dehydrogenase A chain isoform 2	P00338; B7Z5E3	http://www.phosphosite.org/proteinAction.do?id=4103&showAllSites=true	37; 40		GYTSWAIGLSVADLAESIM#K	2	1064.54								24336	24722				22084		24481	24303	24357	24411	24802	23988			73.0363		80.9292	80.4032	88.6277	88.722	88.6923	88.4565
280	277	Apoptosis	LDHA; LDHA	LDH-A; LDH-A iso3		L-lactate dehydrogenase A chain isoform 2	P00338; B7Z5E3	http://www.phosphosite.org/proteinAction.do?id=4103&showAllSites=true	37; 40		GYTSWAIGLSVADLAESIM#K	2	1064.54								24388					22084		24481	24303	24357	24411	24802	23988			73.0363		80.9292	80.4032	88.6277	88.722	88.6923	88.4565
281	278	Apoptosis	LDHA; LDHA	LDH-A; LDH-A iso3		L-lactate dehydrogenase A chain isoform 2	P00338; B7Z5E3	http://www.phosphosite.org/proteinAction.do?id=4103&showAllSites=true	37; 40		GYTSWAIGLSVADLAESIMK	2	1056.54					25156	25232					22517	22202	25612	25965	25156	25248	24798	24579	25885		81.8357	83.6692	83.0938	83.4928	83.2655	83.0242	89.925	89.2038	91.8337						4.706	5.811
282	279	Apoptosis	LDHA; LDHA	LDH-A; LDH-A iso3		L-lactate dehydrogenase A chain isoform 2	P00338; B7Z5E3	http://www.phosphosite.org/proteinAction.do?id=4103&showAllSites=true	37; 40		GYTSWAIGLSVADLAESIMK	3	704.694						25235					23021		25612	25776	25153	25235	25297	23613		24875	83.2522		83.0938	82.9778	82.7565	83.0242	91.536	86.4035		91.0908						3.412
283	280	Apoptosis	LDHA; LDHA	LDH-A; LDH-A iso3		L-lactate dehydrogenase A chain isoform 2	P00338; B7Z5E3	http://www.phosphosite.org/proteinAction.do?id=4103&showAllSites=true	37; 40		IVSGKDYNVTANSK	2	748.391				2847									2883	2847	2465	2832	4207	4084	4269	4054			14.3223	14.3956	14.9771	16.2862	27.7955	27.4753	28.0163	27.5295				3.442
284	281	Apoptosis	LDHA; LDHA	LDH-A; LDH-A iso3		L-lactate dehydrogenase A chain isoform 2	P00338; B7Z5E3	http://www.phosphosite.org/proteinAction.do?id=4103&showAllSites=true	37; 40		IVSGKDYNVTANSK	3	499.263			2892	2836	2471		4213				2342	2265	2892	2829	2465	2832	4207	4105	4248	4054	14.399	14.5001	14.3223	14.3956	14.9771	16.2862	27.7955	27.564	27.9413	27.5295			2.186	2.077	2.002
285	282	Apoptosis	LDHA; LDHA	LDH-A; LDH-A iso3		L-lactate dehydrogenase A chain isoform 2	P00338; B7Z5E3	http://www.phosphosite.org/proteinAction.do?id=4103&showAllSites=true	37; 40		KSADTLWGIQK	2	623.843			6380	6309				8297	8520	8241	5875	4850	5493	6292	4989	5466	8501	8297	8510	8233	27.1962	24.3152	23.9538	26.8605	24.305	25.9817	42.3558	41.8412	42.3988	42.0757			2.89	2.758
286	283	Apoptosis	LDHA; LDHA	LDH-A; LDH-A iso3		L-lactate dehydrogenase A chain isoform 2	P00338; B7Z5E3	http://www.phosphosite.org/proteinAction.do?id=4103&showAllSites=true	37; 40		KSADTLWGIQK	3	416.231							8494		8507	8239	5896	5690	6365	6019	5614	5571	8501	8282	8507	8233	27.2667	27.2428	26.905	25.9882	26.4687	26.3572	42.3558	41.8412	42.3988	42.0757
287	284	Apoptosis	LDHA; LDHA	LDH-A; LDH-A iso3		L-lactate dehydrogenase A chain isoform 2	P00338; B7Z5E3	http://www.phosphosite.org/proteinAction.do?id=4103&showAllSites=true	37; 40		LGVHPLSCHGWVLGEHGDSSVPVWSGM#NVAGVSLK	4	921.957	11595			12583			15334	15224		15021	11598	11464	12460	12577	11949	12191	15334	15260	15433	15036	46.8708	46.776	46.0603	46.0072	46.0592	46.5623	62.9128	62.7717	62.9272	62.8098	3.056			3.58
288	285	Apoptosis	LDHA; LDHA	LDH-A; LDH-A iso3		L-lactate dehydrogenase A chain isoform 2	P00338; B7Z5E3	http://www.phosphosite.org/proteinAction.do?id=4103&showAllSites=true	37; 40		LGVHPLSCHGWVLGEHGDSSVPVWSGM#NVAGVSLK	5	737.767				12580			15330	15220			11619	11464	12439	12577	11886	12149	15330	15239	15433	15036	46.9495	46.776	45.9988	46.0072	45.8797	46.4517	62.9718	62.7112	62.9272	62.8098				3.092
289	286	Apoptosis	LDHA; LDHA	LDH-A; LDH-A iso3		L-lactate dehydrogenase A chain isoform 2	P00338; B7Z5E3	http://www.phosphosite.org/proteinAction.do?id=4103&showAllSites=true	37; 40		LGVHPLSCHGWVLGEHGDSSVPVWSGMNVAGVSLK	3	1223.61						13869					13131	13690	14138	14383	13730	13869	17071				51.8477	54.1367	50.8742	50.9118	51.003	51.0048	67.8993									5.353
290	287	Apoptosis	LDHA; LDHA	LDH-A; LDH-A iso3		L-lactate dehydrogenase A chain isoform 2	P00338; B7Z5E3	http://www.phosphosite.org/proteinAction.do?id=4103&showAllSites=true	37; 40		LGVHPLSCHGWVLGEHGDSSVPVWSGMNVAGVSLK	3	1223.61						13822					13131	13690	14138	14383	13730	13869	17071				51.8477	54.1367	50.8742	50.9118	51.003	51.0048	67.8993									4.406
291	288	Apoptosis	LDHA; LDHA	LDH-A; LDH-A iso3		L-lactate dehydrogenase A chain isoform 2	P00338; B7Z5E3	http://www.phosphosite.org/proteinAction.do?id=4103&showAllSites=true	37; 40		LGVHPLSCHGWVLGEHGDSSVPVWSGMNVAGVSLK	4	917.958	13154	12982		14342	13693	13793	17078			16711	13152	12997	14138	13942	13311	13492	17078	16982	16735	16296	51.9182	51.913	50.8742	49.7395	49.8685	50.1577	66.7755	67.6458	66.58	66.3847	4.683	4.493		4.511	4.788	3.996
292	289	Apoptosis	LDHA; LDHA	LDH-A; LDH-A iso3		L-lactate dehydrogenase A chain isoform 2	P00338; B7Z5E3	http://www.phosphosite.org/proteinAction.do?id=4103&showAllSites=true	37; 40		LGVHPLSCHGWVLGEHGDSSVPVWSGMNVAGVSLK	5	734.568								16890	17227		13131	12997	14159	14341	13751	13870	17071	16961	17227	16737	51.8477	51.913	50.933	50.7985	51.0605	51.1812	67.8993	67.587	67.6672	67.6063
293	290	Apoptosis	LDHA; LDHA	LDH-A; LDH-A iso3		L-lactate dehydrogenase A chain isoform 2	P00338; B7Z5E3	http://www.phosphosite.org/proteinAction.do?id=4103&showAllSites=true	37; 40		LKGYTSWAIGLSVADLAESIM#K	3	790.419					19203	19303	22164	22088	22440	21744	19486	18112	19585	23823		23127	22299	22088	22513	21878	71.8687	69.4068	65.9613	77.3702		76.9423	82.6423	82.1532	82.2983	82.2057					2.291	4.068
294	291	Apoptosis	LDHA; LDHA	LDH-A; LDH-A iso3		L-lactate dehydrogenase A chain isoform 2	P00338; B7Z5E3	http://www.phosphosite.org/proteinAction.do?id=4103&showAllSites=true	37; 40		LKGYTSWAIGLSVADLAESIM#K	3	790.419							22144		22675	21801	19486	18112	19585	23823		23127	22299	22088	22513	21878	71.8687	69.4068	65.9613	77.3702		76.9423	82.6423	82.1532	82.2983	82.2057
295	292	Apoptosis	LDHA; LDHA	LDH-A; LDH-A iso3		L-lactate dehydrogenase A chain isoform 2	P00338; B7Z5E3	http://www.phosphosite.org/proteinAction.do?id=4103&showAllSites=true	37; 40		LKGYTSWAIGLSVADLAESIM#K	3	790.419									22701		19486	18112	19585	23823		23127	22299	22088	22513	21878	71.8687	69.4068	65.9613	77.3702		76.9423	82.6423	82.1532	82.2983	82.2057
296	293	Apoptosis	LDHA; LDHA	LDH-A; LDH-A iso3		L-lactate dehydrogenase A chain isoform 2	P00338; B7Z5E3	http://www.phosphosite.org/proteinAction.do?id=4103&showAllSites=true	37; 40		LKGYTSWAIGLSVADLAESIMK	3	785.087				23764	23161	23214					21520	20612	23659	23802	23242	23214	25478	25454	25927	25116	78.5555	78.2665	77.532	77.3067	77.3487	77.3123	92.0705	91.8932	91.9542	91.9022				4.51	4.029	4.311
297	294	Apoptosis	LDHA; LDHA	LDH-A; LDH-A iso3		L-lactate dehydrogenase A chain isoform 2	P00338; B7Z5E3	http://www.phosphosite.org/proteinAction.do?id=4103&showAllSites=true	37; 40		LLIVSNPVDILTYVAWKISGFPK	3	858.496	23427			26227	25689	25705					23462	22439	26094	26279	25720	25705	25182	25538	26567	24755	84.5777	84.4692	84.4357	84.3812	84.2968	84.3838	91.1693	92.1225	95.0658	90.6945	3.168			2.426	2.979	2.656
298	295	Apoptosis	LDHA; LDHA	LDH-A; LDH-A iso3		L-lactate dehydrogenase A chain isoform 2	P00338; B7Z5E3	http://www.phosphosite.org/proteinAction.do?id=4103&showAllSites=true	37; 40		LLIVSNPVDILTYVAWKISGFPKNR	4	711.66					24971						22853	21851	25444	25566	24971	25059			25990		82.7832	82.641	82.6353	82.3997	82.3622	82.5108			92.1252						2.752
299	296	Apoptosis	LDHA; LDHA; LDHAL6A; LDHAL6B	LDH-A; LDH-A iso3; LDHAL6A; LDHAL6B		L-lactate dehydrogenase A chain isoform 2	P00338; B7Z5E3; Q6ZMR3; Q9BYZ2	http://www.phosphosite.org/proteinAction.do?id=4103&showAllSites=true	37; 40; 37; 42		LVIITAGAR	2	457.295	5960	5861		6399	5959	6459	8602	8493	8622	8369	6001	5900	6512	6399	5992	6521	8666	8534	8677	8422	27.6423	27.9608	27.3663	27.3938	27.6952	29.499	42.913	42.662	42.9725	42.7413	2.862	2.562		2.812	2.726	2.956
300	297	Apoptosis	LDHA; LDHA	LDH-A; LDH-A iso3		L-lactate dehydrogenase A chain isoform 2	P00338; B7Z5E3	http://www.phosphosite.org/proteinAction.do?id=4103&showAllSites=true	37; 40		NVNIFK	2	367.713					5190						5228	5102	5724	5665	5190	5676	7661	7484	7672	7396	25.0345	25.2405	24.7813	24.8238	25.1557	26.732	39.6688	39.3002	39.6437	39.3202					1.568
301	298	Apoptosis	LDHA; LDHA	LDH-A; LDH-A iso3		L-lactate dehydrogenase A chain isoform 2	P00338; B7Z5E3	http://www.phosphosite.org/proteinAction.do?id=4103&showAllSites=true	37; 40		QVVESAYEVIK	2	632.843			7568	7529	7062	7484			10069		7024	6859	7568	7539	7073	7481	10044	9884	10063	9770	31.3327	31.4302	30.981	30.932	31.3987	32.6272	47.1847	46.8852	47.2793	46.9647			2.402	2.536	2.344	2.803
302	299	Apoptosis	LDHA; LDHA	LDH-A; LDH-A iso3		L-lactate dehydrogenase A chain isoform 2	P00338; B7Z5E3	http://www.phosphosite.org/proteinAction.do?id=4103&showAllSites=true	37; 40		RVHPVSTMIK	2	584.337		2017									2096	2017									13.4239	13.6591										2.167
303	300	Apoptosis	LDHA; LDHA	LDH-A; LDH-A iso3		L-lactate dehydrogenase A chain isoform 2	P00338; B7Z5E3	http://www.phosphosite.org/proteinAction.do?id=4103&showAllSites=true	37; 40		RVHPVSTMIK	3	389.894	2080	2011									2096	2011					3382	3755	3873	3703	13.4239	13.6591					25.0203	26.3287	26.6312	26.3035	2.721	3.133
304	301	Apoptosis	MIF	MIF		macrophage migration inhibitory factor	P14174	http://www.phosphosite.org/proteinAction.do?id=4125&showAllSites=true	12		LLCGLLAER	2	522.797	9375	9239	10087	10120	9576	9865	12894	12747	12923	12508	9400	9248	10103	10134	9593	9865	12913	12765	12939	12526	39.4737	39.4413	39.0438	38.9238	39.2988	39.9918	55.903	55.5433	55.8267	55.513	2.52	2.502	2.748	2.736	2.927	2.736
305	302	Apoptosis	MIF	MIF		macrophage migration inhibitory factor	P14174	http://www.phosphosite.org/proteinAction.do?id=4125&showAllSites=true	12		PM#FIVNTNVPR	2	652.345	7462	7272	7967	7929	7452	7833	10506	10347	10747	10230	7419	7312	8018	7958	7471	7901	10506	10400	10618	10284	32.6405	32.9145	32.3803	32.2885	32.7187	34.0037	48.8887	48.4678	48.9762	48.532	3.771	3.412	3.627	3.498	3.616	3.316
306	303	Apoptosis	MIF	MIF		macrophage migration inhibitory factor	P14174	http://www.phosphosite.org/proteinAction.do?id=4125&showAllSites=true	12		PM#FIVNTNVPR	2	652.345						7843	10725	10573	10523	10453	7419	7312	8018	7958	7471	7901	10506	10400	10618	10284	32.6405	32.9145	32.3803	32.2885	32.7187	34.0037	48.8887	48.4678	48.9762	48.532						3.28
307	304	Apoptosis	MIF	MIF		macrophage migration inhibitory factor	P14174	http://www.phosphosite.org/proteinAction.do?id=4125&showAllSites=true	12		PM#FIVNTNVPR	2	652.345							10866			11410	7419	7312	8018	7958	7471	7901	10506	10400	10618	10284	32.6405	32.9145	32.3803	32.2885	32.7187	34.0037	48.8887	48.4678	48.9762	48.532
308	305	Apoptosis	MIF	MIF		macrophage migration inhibitory factor	P14174	http://www.phosphosite.org/proteinAction.do?id=4125&showAllSites=true	12		PMFIVNTNVPR	2	644.347					9163		12543	12424	12571	12240	9085	8996	9748	9819	9236	9496	12583	12471	12624	12238	38.333	38.521	37.9425	37.9795	38.2598	39.1393	54.9138	54.6893	54.915	54.63					3.751
309	306	Apoptosis	MIF	MIF		macrophage migration inhibitory factor	P14174	http://www.phosphosite.org/proteinAction.do?id=4125&showAllSites=true	12		PMFIVNTNVPR	3	429.901				9767	9208						9106	8996	9788	9767	9299	9591					38.402	38.521	38.0687	37.7997	38.443	39.1393								2.407	2.014
310	307	Apoptosis	NOL3	ARC		nucleolar protein 3 isoform B	O60936-2	http://www.phosphosite.org/proteinAction.do?id=1830&showAllSites=true	23		LLLLVQGK	2	442.302						9081					9016	8915	9232	9208	8667	9081	11118	11004		10846	38.0812	38.246	36.2858	36.1107	36.5123	37.6153	50.5592	50.332		50.321						2.241
311	308	Apoptosis	PAWR	PAR-4	131	PRKC apoptosis WT1 regulator protein	Q96IZ0	http://www.phosphosite.org/proteinAction.do?id=8332&showAllSites=true	37	QRDEEEPdGVPEKGK	RSEDEPPAASASAAPPPQRDEEEPD*	3	883.395					3081								3481	3458	3081	3559		5078	5226	5031			16.5133	16.6757	17.1665	18.9678		31.0408	31.2785	31.0272					3.992
312	309	Apoptosis	PDCD10	PDCD10		programmed cell death protein 10	Q9BUL8	http://www.phosphosite.org/proteinAction.do?id=1256562&showAllSites=true	25		FLQTIKDIASAIKELLDTVNNVFKK	4	712.91						25971					23633	22633	26220	26459	25922	25981					85.1142	85.1358	84.8033	84.9353	84.8835	85.0288										4.441
313	310	Apoptosis	PDCD10	PDCD10		programmed cell death protein 10	Q9BUL8	http://www.phosphosite.org/proteinAction.do?id=1256562&showAllSites=true	25		LIHQTNLILQTFK	3	523.644		9496				10076		12926			9631	9479	10292	10344	9777	10076	13060	12912	13106	12694	40.2572	40.2103	39.6393	39.597	39.8365	40.4668	56.3313	55.9717	56.3385	55.9977		2.69				2.35
314	311	Apoptosis	PDCL3	PDCL3		phosducin-like protein 3	Q9H2J4	http://www.phosphosite.org/proteinAction.do?id=8649&showAllSites=true	28		AGEGLWVILHLYK	2	749.924				17453	16887		20028		20242	19744	15938	15524	17201	17453	16879	16859	20032	19941	20248	19725	60.6217	60.3562	59.3137	59.284	59.5587	59.3535	76.1808	75.9425	76.098	76.0463				3.908	4.057
315	312	Apoptosis	PDCL3	PDCL3		phosducin-like protein 3	Q9H2J4	http://www.phosphosite.org/proteinAction.do?id=8649&showAllSites=true	28		AGEGLWVILHLYK	3	500.285	15892	15504		17408	16817	16840	19993	19917	20208	19689	16001	15524	17222	17428	16817	16880	20032	19941	20248	19725	60.8305	60.3562	59.3717	59.284	59.501	59.4132	76.1808	75.9425	76.098	76.0463	3.376	3.632		3.131	2.857	3.144
316	313	Apoptosis	PDCL3	PDCL3		phosducin-like protein 3	Q9H2J4	http://www.phosphosite.org/proteinAction.do?id=8649&showAllSites=true	28		AGEGLWVILHLYKQGIPLCALINQHLSGLAR	4	860.98	19891										19933	19140		21849	21268	21279	24084	24537	24529	23831	73.3302	73.0907		71.7042	71.7403	71.6297	87.8502	89.0842	87.9328	87.9747	4.996
317	314	Apoptosis	PDCL3	PDCL3		phosducin-like protein 3	Q9H2J4	http://www.phosphosite.org/proteinAction.do?id=8649&showAllSites=true	28		AGEGLWVILHLYKQGIPLCALINQHLSGLAR	4	860.98	19933										19933	19140		21849	21268	21279	24084	24537	24529	23831	73.3302	73.0907		71.7042	71.7403	71.6297	87.8502	89.0842	87.9328	87.9747	3.803
318	315	Apoptosis	PDCL3	PDCL3		phosducin-like protein 3	Q9H2J4	http://www.phosphosite.org/proteinAction.do?id=8649&showAllSites=true	28		AGEGLWVILHLYKQGIPLCALINQHLSGLAR	5	688.986		19126						24133	24540	23799			21664		25069	24597	24105	24133	24508	23810			71.8455		82.5312	81.2533	87.9117	87.8877	87.8743	87.9167		2.925
319	316	Apoptosis	PHLDA1	PHLDA1		pleckstrin homology-like domain family A member 1	Q8WV24	http://www.phosphosite.org/proteinAction.do?id=22223&showAllSites=true	45		GKYMYFTVVMAEGK	3	541.935					10428						10198	10067	10941	10974	10428	10649		13479	13610	13240	42.2168	42.108	41.5777	41.4843	41.701	42.2		57.6288	57.799	57.5917					2.421
320	317	Apoptosis	SH3GLB1	SH3GLB1		endophilin-B1 isoform 2	Q9Y371	http://www.phosphosite.org/proteinAction.do?id=14106&showAllSites=true	41		KTELDAHLENLLSK	3	537.63	8308	8113									8348	8113	8891		7891	9074	11034	10818		10699	35.7835	35.7178	35.2257		34.0973	37.5707	50.2948	49.7788		49.8737	2.984	3.59
321	318	Apoptosis	SH3GLB1	SH3GLB1		endophilin-B1 isoform 2	Q9Y371	http://www.phosphosite.org/proteinAction.do?id=14106&showAllSites=true	41		KTELDAHLENLLSKAECTK	3	734.048	9333	9138									9333	9122		10617	9509						39.2395	38.9735		40.4285	39.0665						5.06	4.533
322	319	Apoptosis	SOD1	SOD1		superoxide dismutase [Cu-Zn]	P00441	http://www.phosphosite.org/proteinAction.do?id=15569&showAllSites=true	16		GLTEGLHGFHVHEFGDNTAGCTSAGPHFNPLSR	4	880.662				9756							9106		9727	9756	9203	9348		12450			38.402		37.8807	37.7417	38.1547	38.4207		54.6257						3.535
323	320	Apoptosis	SOD1	SOD1		superoxide dismutase [Cu-Zn]	P00441	http://www.phosphosite.org/proteinAction.do?id=15569&showAllSites=true	16		HVGDLGNVTADKDGVADVSIEDSVISLSGDHCIIGR	4	930.959				14041	13455	13544					12837	12640	13802	14047	13415	13544	16903	16688	16945	16527	50.9192	50.7275	49.9308	50.0235	50.159	50.3333	67.4332	66.8142	67.1602	67.0345				3.949	4.708	5.48
324	321	Apoptosis	STAG1	STAG1		cohesin subunit SA-1	Q8WVM7	http://www.phosphosite.org/proteinAction.do?id=14502&showAllSites=true	144		KTQIDDRNKLTEHFIITLPMLLSK	3	952.2				17771								15335	17348	17771	16963	16943		20046	20248	19809		59.6357	59.7242	59.6947	59.791	59.592		76.2402	76.098	76.2852				3.414
325	322	Apoptosis	STAG1	STAG1		cohesin subunit SA-1	Q8WVM7	http://www.phosphosite.org/proteinAction.do?id=14502&showAllSites=true	144		KTQIDDRNKLTEHFIITLPMLLSK	3	952.2				17802								15335	17348	17771	16963	16943		20046	20248	19809		59.6357	59.7242	59.6947	59.791	59.592		76.2402	76.098	76.2852				3.381
326	Autophagy
327	323	Autophagy	ATG12	ATG12		ubiquitin-like protein ATG12	O94817	http://www.phosphosite.org/proteinAction.do?id=21801&showAllSites=true	15		AAGGEGLTDVSPETTTPEPPSSAAVSPGTEEPAGDTK	3	1170.88	7430										7430	7396			7576		10868		10867	10594	32.9193	33.2055			33.061		49.7708		49.7867	49.545	3.619
328	324	Autophagy	ATG12	ATG12		ubiquitin-like protein ATG12	O94817	http://www.phosphosite.org/proteinAction.do?id=21801&showAllSites=true	15		AAGGEGLTDVSPETTTPEPPSSAAVSPGTEEPAGDTK	4	878.412		7384									7522	7384									32.9952	33.2788										3.243
329	325	Autophagy	ATG12	ATG12		ubiquitin-like protein ATG12	O94817	http://www.phosphosite.org/proteinAction.do?id=21801&showAllSites=true	15		AAGGEGLTDVSPETTTPEPPSSAAVSPGTEEPAGDTKK	3	1213.58	6575	6483					9747				6646	6483	7195	7113	6657		9687	9590	9748	9455	29.9105	30.175	29.7328	29.5585	29.9695		46.0745	45.9652	46.282	45.9692	5.732	5.545
330	326	Autophagy	ATG12	ATG12		ubiquitin-like protein ATG12	O94817	http://www.phosphosite.org/proteinAction.do?id=21801&showAllSites=true	15		AAGGEGLTDVSPETTTPEPPSSAAVSPGTEEPAGDTKK	3	1213.58	6703	6433									6646	6483	7195	7113	6657		9687	9590	9748	9455	29.9105	30.175	29.7328	29.5585	29.9695		46.0745	45.9652	46.282	45.9692	5.198	5.052
331	327	Autophagy	ATG12	ATG12		ubiquitin-like protein ATG12	O94817	http://www.phosphosite.org/proteinAction.do?id=21801&showAllSites=true	15		AAGGEGLTDVSPETTTPEPPSSAAVSPGTEEPAGDTKK	4	910.435	6572										6572	6502	7153	7092		7118		9590	9727	9455	29.841	30.1083	29.5852	29.4982		31.4242		45.9652	46.2198	45.9692	3.387
332	328	Autophagy	ATG12	ATG12		ubiquitin-like protein ATG12	O94817	http://www.phosphosite.org/proteinAction.do?id=21801&showAllSites=true	15		AAGGEGLTDVSPETTTPEPPSSAAVSPGTEEPAGDTKK	4	910.435	6626										6572	6502	7153	7092		7118		9590	9727	9455	29.841	30.1083	29.5852	29.4982		31.4242		45.9652	46.2198	45.9692	2.714
333	329	Autophagy	ATG12	ATG12		ubiquitin-like protein ATG12	O94817	http://www.phosphosite.org/proteinAction.do?id=21801&showAllSites=true	15		AAVSPGTEEPAGDTK	2	715.344							3814		3850		1168	1049	2571			2384	3800	3692	3850	3661	10.139	10.1125	13.0396			14.6695	26.3993	26.1273	27.0553	26.1667
334	330	Autophagy	ATG12	ATG12		ubiquitin-like protein ATG12	O94817	http://www.phosphosite.org/proteinAction.do?id=21801&showAllSites=true	15		AVSPGTEEPAGDTK	2	679.825	1799	1690	2387	2311						3366	1816	1690	2369	2303	1928	2150	3487	3384	3542	3367	12.4477	12.4859	12.341	12.3679	13.057	13.7877	25.354	25.089	25.5105	25.1523	3.725	3.989	2.71	3.432
335	331	Autophagy	ATG12	ATG12		ubiquitin-like protein ATG12	O94817	http://www.phosphosite.org/proteinAction.do?id=21801&showAllSites=true	15		AVSPGTEEPAGDTKK	2	743.873	1341	1228									1341	1238	1909	1843	1454	1558	2860	2756	2878	2731	10.7355	10.8009	10.7359	10.8232	11.4618	11.6314	23.357	23.1107	23.3712	23.1373	3.889	3.92
336	332	Autophagy	ATG12	ATG12		ubiquitin-like protein ATG12	O94817	http://www.phosphosite.org/proteinAction.do?id=21801&showAllSites=true	15		DVSPETTTPEPPSSAAVSPGTEEPAGDTK	3	952.109	5783	5667		6225		6287						5676			6348	6269	8750	8618	8761	8485		28.507			28.8597	28.7125	43.189	42.9257	43.2558	42.949	4.768	5.043		4.386		3.489
337	333	Autophagy	ATG12	ATG12		ubiquitin-like protein ATG12	O94817	http://www.phosphosite.org/proteinAction.do?id=21801&showAllSites=true	15		DVSPETTTPEPPSSAAVSPGTEEPAGDTK	3	952.109		5676										5676			6348	6269	8750	8618	8761	8485		28.507			28.8597	28.7125	43.189	42.9257	43.2558	42.949		4.598
338	334	Autophagy	ATG12	ATG12		ubiquitin-like protein ATG12	O94817	http://www.phosphosite.org/proteinAction.do?id=21801&showAllSites=true	15		DVSPETTTPEPPSSAAVSPGTEEPAGDTKK	3	994.807	4916	4798	5406	5343			7595	7456	7688		4898	4808	5409	5350	4989	5424	7598	7463	7672	7417	23.8762	24.1577	23.6655	23.7185	24.305	25.84	39.448	39.2338	39.6437	39.3888	4.086	4.627	4.215	4.256
339	335	Autophagy	ATG12	ATG12		ubiquitin-like protein ATG12	O94817	http://www.phosphosite.org/proteinAction.do?id=21801&showAllSites=true	15		DVSPETTTPEPPSSAAVSPGTEEPAGDTKK	3	994.807	4898			5369					7708		4898	4808	5409	5350	4989	5424	7598	7463	7672	7417	23.8762	24.1577	23.6655	23.7185	24.305	25.84	39.448	39.2338	39.6437	39.3888	3.644			4.155
340	336	Autophagy	ATG12	ATG12		ubiquitin-like protein ATG12	O94817	http://www.phosphosite.org/proteinAction.do?id=21801&showAllSites=true	15		PETTTPEPPSSAAVSPGTEEPAGDTKK	3	894.431							6420				3908	3816	4435	4351		4456	6420	6226	6414	6159	20.3065	20.511	20.2115	20.1122		22.3697	35.3728	35.0962	35.363	35.1097
341	337	Autophagy	ATG12	ATG12		ubiquitin-like protein ATG12	O94817	http://www.phosphosite.org/proteinAction.do?id=21801&showAllSites=true	15		SIAAGGEGLTDVSPETTTPEPPSSAAVSPGTEEPAGDTKK	3	1280.28	7517	7411					10823				7501	7411	8116				10763	10673	10825	10510	32.9193	33.2055	32.7157				49.44	49.3255	49.6575	49.2775	4.903	5.89
342	338	Autophagy	ATG12	ATG12		ubiquitin-like protein ATG12	O94817	http://www.phosphosite.org/proteinAction.do?id=21801&showAllSites=true	15		TTTPEPPSSAAVSPGTEEPAGDTK	2	1164.05	4367	4293									4367	4346									22.097	22.4218									4.609	5.032
343	339	Autophagy	ATG12	ATG12		ubiquitin-like protein ATG12	O94817	http://www.phosphosite.org/proteinAction.do?id=21801&showAllSites=true	15		TTTPEPPSSAAVSPGTEEPAGDTK	3	776.368	4296	4347									4416	4176		4867	4486		7031	7337	7063		22.097	22.4218		21.9802	22.4653		37.59	38.8155	37.575		4.077	3.671
344	340	Autophagy	ATG12	ATG12		ubiquitin-like protein ATG12	O94817	http://www.phosphosite.org/proteinAction.do?id=21801&showAllSites=true	15		TTTPEPPSSAAVSPGTEEPAGDTK	3	776.368	4484	4176									4416	4176		4867	4486		7031	7337	7063		22.097	22.4218		21.9802	22.4653		37.59	38.8155	37.575		2.849	3.233
345	341	Autophagy	ATG12	ATG12		ubiquitin-like protein ATG12	O94817	http://www.phosphosite.org/proteinAction.do?id=21801&showAllSites=true	15		VSPETTTPEPPSSAAVSPGTEEPAGDTK	3	913.766	5205		5762	5684	5237	5717	8034				5228	5123	5724	5665	5241	5718	8034	7904	8113	7816	25.0345	25.309	24.7813	24.8238	25.1557	26.8823	41.0268	40.6417	41.1055	40.7152	4.67		3.963	4.476	4.105	4.658
346	342	Autophagy	ATG12	ATG12		ubiquitin-like protein ATG12	O94817	http://www.phosphosite.org/proteinAction.do?id=21801&showAllSites=true	15		VSPETTTPEPPSSAAVSPGTEEPAGDTKK	3	956.465	4403	4342	4900		4459	4939	6982	6807		6744	4416	4325	4926	4867	4465	4962	7010	6807	7063	6808	22.097	22.349	21.9563	21.9802	22.3778	24.1842	37.5185	37.2178	37.575	37.345	3.123	3.193	3.042		3.095	2.714
347	343	Autophagy	ATG12	ATG12		ubiquitin-like protein ATG12	O94817	http://www.phosphosite.org/proteinAction.do?id=21801&showAllSites=true	15		VSPETTTPEPPSSAAVSPGTEEPAGDTKK	3	956.465							7004				4416	4325	4926	4867	4465	4962	7010	6807	7063	6808	22.097	22.349	21.9563	21.9802	22.3778	24.1842	37.5185	37.2178	37.575	37.345
348	344	Autophagy	ATG12	ATG12	30	ubiquitin-like protein ATG12	O94817	http://www.phosphosite.org/proteinAction.do?id=21801&showAllSites=true	15	TDVSPETT*TPEPPSS	AAGGEGLTDVSPETT*TPEPPSSAAVSPGTEEPAGDTKK	4	930.427	6894										6894	6796									30.3013	31.2005									3.529
349	345	Autophagy	ATG12	ATG12	36	ubiquitin-like protein ATG12	O94817	http://www.phosphosite.org/proteinAction.do?id=21801&showAllSites=true	15	TTTPEPPS*SAAVSPG	TTTPEPPS*SAAVSPGTEEPAGDTKK	3	845.721	3779										3779	3837		4888	4465			6728			20.3065	20.5958		22.0603	22.3778			36.8			2.867
350	346	Autophagy	ATG12	ATG12	41	ubiquitin-like protein ATG12	O94817	http://www.phosphosite.org/proteinAction.do?id=21801&showAllSites=true	15	PPSSAAVS*PGTEEPA	AAGGEGLTDVSPETTTPEPPSSAAVS*PGTEEPAGDTKK	3	1240.23	6981										6981	6817									31.262	31.2888									5.876
351	347	Autophagy	ATG12	ATG12	41	ubiquitin-like protein ATG12	O94817	http://www.phosphosite.org/proteinAction.do?id=21801&showAllSites=true	15	PPSSAAVS*PGTEEPA	DVSPETTTPEPPSSAAVS*PGTEEPAGDTKK	3	1021.46	5184										5184	4808			5199	5676	8018		8113		23.8762	24.1577			25.0117	26.732	40.8175		41.1055		3.677
352	348	Autophagy	ATG12	ATG12	41	ubiquitin-like protein ATG12	O94817	http://www.phosphosite.org/proteinAction.do?id=21801&showAllSites=true	15	PPSSAAVS*PGTEEPA	TTTPEPPSSAAVS*PGTEEPAGDTK	2	1204.03		4636									4710	4636									23.2055	23.4037										3.677
353	349	Autophagy	ATG12	ATG12	41	ubiquitin-like protein ATG12	O94817	http://www.phosphosite.org/proteinAction.do?id=21801&showAllSites=true	15	PPSSAAVS*PGTEEPA	TTTPEPPSSAAVS*PGTEEPAGDTK	3	803.023	4663	4552									4663	4619									23.2055	23.478									4.514	4.334
354	350	Autophagy	RABGAP1	RABGAP1		rab GTPase-activating protein 1	Q9Y3P9	http://www.phosphosite.org/proteinAction.do?id=2615152&showAllSites=true	122		IVIYVQQTTNK	2	653.872					5523		8159	7995	8194	7929	5501	5396	6009	5966	5525	5972	8165	7988	8197	7921	26.0013	26.2573	25.7322	25.8043	26.1475	27.8155	41.2928	40.9103	41.3863	41.055					3.347
355	351	Autophagy	SH3GLB2	SH3GLB2		endophilin-B2	Q9NR46	http://www.phosphosite.org/proteinAction.do?id=13952&showAllSites=true	44		KTELDAHFENLLAR	2	828.939	8495	8323									8524	8323		9402		7943					36.3405	36.3197		36.7302		34.1383					4.638	4.577
356	352	Autophagy	SH3GLB2	SH3GLB2		endophilin-B2	Q9NR46	http://www.phosphosite.org/proteinAction.do?id=13952&showAllSites=true	44		KTELDAHFENLLAR	3	552.962	8491	8305									8511	8305	9110		8029	7985	11202	11506	12109	11351	36.3013	36.3197	35.8898		34.5105	34.2688	50.8245	51.8183	53.4173	51.8748	4.158	3.523
357	353	Autophagy	SH3GLB2	SH3GLB2		endophilin-B2	Q9NR46	http://www.phosphosite.org/proteinAction.do?id=13952&showAllSites=true	44		KTELDAHFENLLAR	4	414.973	8494										8494	8349	9110	8322	8208		10992	10818	11161	11756	36.3405	36.3197	35.8898	33.4888	35.065		50.168	49.7788	50.6792	53.1417	2.663
358	Chromatin, DNA-binding, DNA repair or DNA replication protein
359	354	Chromatin, DNA-binding, DNA repair or DNA replication protein	HIST1H3A	H3		histone H3.1	P68431	http://www.phosphosite.org/proteinAction.do?id=7541&showAllSites=true	15		ACEAYLVGLFEDTNLCAIHAK	3	799.052	15648	15297									15648	15314			15914	16294					59.752	59.5587			56.8795	57.7855					4.833	4.825
360	355	Chromatin, DNA-binding, DNA repair or DNA replication protein	HIST1H3A	H3		histone H3.1	P68431	http://www.phosphosite.org/proteinAction.do?id=7541&showAllSites=true	15		ACEAYLVGLFEDTNLCAIHAK	3	799.052	15740										15648	15314			15914	16294					59.752	59.5587			56.8795	57.7855					3.043
361	356	Chromatin, DNA-binding, DNA repair or DNA replication protein	HIST1H3A	H3		histone H3.1	P68431	http://www.phosphosite.org/proteinAction.do?id=7541&showAllSites=true	15		FQSSAVM#ALQEACEAYLVGLFEDTNLCAIHAK	3	1201.57	21626	20746		24000	23461	23458		25498	25971	25166	21840	20787		24075	23515	23589	25318	24474	25579	24835	79.0515	78.9288		78.1205	78.1258	78.3082	91.6013	88.9053	90.8887	90.9453	5.984	5.422		5.275	6.735	7.274
362	357	Chromatin, DNA-binding, DNA repair or DNA replication protein	HIST1H3A	H3		histone H3.1	P68431	http://www.phosphosite.org/proteinAction.do?id=7541&showAllSites=true	15		FQSSAVM#ALQEACEAYLVGLFEDTNLCAIHAK	3	1201.57	21840	20951			23602	23487					21840	20787		24075	23515	23589	25318	24474	25579	24835	79.0515	78.9288		78.1205	78.1258	78.3082	91.6013	88.9053	90.8887	90.9453	4.422	3.75			5.328	6.783
363	358	Chromatin, DNA-binding, DNA repair or DNA replication protein	HIST1H3A	H3		histone H3.1	P68431	http://www.phosphosite.org/proteinAction.do?id=7541&showAllSites=true	15		FQSSAVM#ALQEACEAYLVGLFEDTNLCAIHAK	3	1201.57		20935			23635						21840	20787		24075	23515	23589	25318	24474	25579	24835	79.0515	78.9288		78.1205	78.1258	78.3082	91.6013	88.9053	90.8887	90.9453		3.526			3.556
364	359	Chromatin, DNA-binding, DNA repair or DNA replication protein	HIST1H3A	H3		histone H3.1	P68431	http://www.phosphosite.org/proteinAction.do?id=7541&showAllSites=true	15		FQSSAVM#ALQEACEAYLVGLFEDTNLCAIHAK	4	901.43		20710		24055	23477	23528		25501			21667	20710		24075	23515	23568	25499	24789	25969	25116	79.0515	78.8508		78.1205	78.1258	78.241	92.1268	89.8117	92.0693	91.9022		4.693		4.502	4.595	5.175
365	360	Chromatin, DNA-binding, DNA repair or DNA replication protein	HIST1H3A	H3		histone H3.1	P68431	http://www.phosphosite.org/proteinAction.do?id=7541&showAllSites=true	15		FQSSAVM#ALQEACEAYLVGLFEDTNLCAIHAKR	4	940.455	20272										20272	19245		22269	21646	21636	24273	24306	24718	23978	73.6628	73.4592		72.891	72.8035	72.6547	88.3838	88.4183	88.455	88.3947	4.637
366	361	Chromatin, DNA-binding, DNA repair or DNA replication protein	HIST1H3A	H3		histone H3.1	P68431	http://www.phosphosite.org/proteinAction.do?id=7541&showAllSites=true	15		FQSSAVMALQEACEAYLVGLFEDTNLCAIHAK	3	1196.24	22063			24529	23978	23958					22104	21187	24457	24642	23978	24051	25359	25433		25095	80.4993	80.3632	79.8545	79.8068	79.6388	79.6642	91.7253	91.8343		91.8378	5.108			5.139	4.872	5.76
367	362	Chromatin, DNA-binding, DNA repair or DNA replication protein	HIST1H3A	H3		histone H3.1	P68431	http://www.phosphosite.org/proteinAction.do?id=7541&showAllSites=true	15		FQSSAVMALQEACEAYLVGLFEDTNLCAIHAK	3	1196.24				24559		23968					22104	21187	24457	24642	23978	24051	25359	25433		25095	80.4993	80.3632	79.8545	79.8068	79.6388	79.6642	91.7253	91.8343		91.8378				4.533		5.45
368	363	Chromatin, DNA-binding, DNA repair or DNA replication protein	HIST1H3A	H3		histone H3.1	P68431	http://www.phosphosite.org/proteinAction.do?id=7541&showAllSites=true	15		FQSSAVMALQEACEAYLVGLFEDTNLCAIHAK	3	1196.24						24160					22104	21187	24457	24642	23978	24051	25359	25433		25095	80.4993	80.3632	79.8545	79.8068	79.6388	79.6642	91.7253	91.8343		91.8378						4.773
369	364	Chromatin, DNA-binding, DNA repair or DNA replication protein	HIST1H3A	H3		histone H3.1	P68431	http://www.phosphosite.org/proteinAction.do?id=7541&showAllSites=true	15		FQSSAVMALQEACEAYLVGLFEDTNLCAIHAK	4	897.431	22064			24562	23980	24032					22104	21187	24478	24642	23980	24030		25187	25731		80.4993	80.3632	79.9165	79.8068	79.6388	79.604		91.0378	91.3518		4.471			3.714	3.551	4.609
370	365	Chromatin, DNA-binding, DNA repair or DNA replication protein	HIST1H3A	H3		histone H3.1	P68431	http://www.phosphosite.org/proteinAction.do?id=7541&showAllSites=true	15		FQSSAVMALQEACEAYLVGLFEDTNLCAIHAK	5	718.146	22105				24092	24026					22104	21187	24499	24642	24092	24072		25330			80.4993	80.3632	79.9787	79.8068	79.4553	79.7265		91.5028			3.686				3.494	3.673
371	366	Chromatin, DNA-binding, DNA repair or DNA replication protein	NFKBIA	IkB-alpha	§32	NF-kappa-B inhibitor alpha	P25963	http://www.phosphosite.org/proteinAction.do?id=990&showAllSites=true	36	LLDDRHDS*GLDSMKD	HDS*GLDSM#KDEEYEQMVK	3	746.297								8176			5564	5354	5946	5998		5151	8396	8176	8426	8128	26.2098	26.1212	25.533	25.9215		24.8722	42.0435	41.4493	42.1408	41.7363
372	367	Chromatin, DNA-binding, DNA repair or DNA replication protein	NFKBIA	IkB-alpha	§32	NF-kappa-B inhibitor alpha	P25963	http://www.phosphosite.org/proteinAction.do?id=990&showAllSites=true	36	LLDDRHDS*GLDSMKD	LLDDRHDS*GLDSMKDEEYEQMVK	4	709.057	7879										7879	7690	8431	8364	7870	8191	11223	11025		10867	34.287	34.2233	33.7343	33.613	34.032	34.9273	50.8852	50.3945		50.3847	3.332
373	368	Chromatin, DNA-binding, DNA repair or DNA replication protein	NFKBIA	IkB-alpha	§32, §36	NF-kappa-B inhibitor alpha	P25963	http://www.phosphosite.org/proteinAction.do?id=990&showAllSites=true	36	LLDDRHDS*GLDSMKD, RHDSGLDS*MKDEEYE	LLDDRHDS*GLDS*MKDEEYEQMVK	3	971.729	8365										8365	8153		8927	8410						35.7835	35.7178		35.2898	35.7592						3.726
374	369	Chromatin, DNA-binding, DNA repair or DNA replication protein	NFKBIA	IkB-alpha	§32, §36	NF-kappa-B inhibitor alpha	P25963	http://www.phosphosite.org/proteinAction.do?id=990&showAllSites=true	36	LLDDRHDS*GLDSMKD, RHDSGLDS*MKDEEYE	LLDDRHDS*GLDS*MKDEEYEQMVK	4	729.048	8342	8163									8342	8153	8954	8906	8431	8691					35.7835	35.7178	35.4203	35.225	35.8282	36.4345					3.566	3.786
375	370	Chromatin, DNA-binding, DNA repair or DNA replication protein	NFKBIA	IkB-alpha	§32, §36, §42	NF-kappa-B inhibitor alpha	P25963	http://www.phosphosite.org/proteinAction.do?id=990&showAllSites=true	36	LLDDRHDS*GLDSMKD, RHDSGLDS*MKDEEYE, DSMKDEEY*EQMVKEL	LLDDRHDS*GLDS*MKDEEY*EQMVK	3	998.384	7738	7541									7738	7543									33.7625	33.7108									3.223	3.209
376	371	Chromatin, DNA-binding, DNA repair or DNA replication protein	NFKBIA	IkB-alpha	§32, §36, §42	NF-kappa-B inhibitor alpha	P25963	http://www.phosphosite.org/proteinAction.do?id=990&showAllSites=true	36	LLDDRHDS*GLDSMKD, RHDSGLDS*MKDEEYE, DSMKDEEY*EQMVKEL	LLDDRHDS*GLDS*MKDEEY*EQMVK	4	749.04	7734										7734	7522							10846		33.7625	33.6433							49.7228		2.799
377	372	Chromatin, DNA-binding, DNA repair or DNA replication protein	NFKBIE; NFKBIE	IkB-epsilon; IkB-epsilon iso3	§157; §80	NF-kappa-B inhibitor epsilon	O00221; Q96F31	http://www.phosphosite.org/proteinAction.do?id=6938&showAllSites=true	53; 45	AEESQYDS*GIESLRS; AEESQYDS*GIESLRS	KGPDEAEESQYDS*GIESLR	2	1095.47	6708							9526			6688	6481	7174	7155	6741		9708	9526	9769	9434	30.0577	30.0358	29.6615	29.6993	30.2692		46.1398	45.7073	46.3435	45.902	4.548
378	373	Chromatin, DNA-binding, DNA repair or DNA replication protein	NFKBIE; NFKBIE	IkB-epsilon; IkB-epsilon iso3	§157; §80	NF-kappa-B inhibitor epsilon	O00221; Q96F31	http://www.phosphosite.org/proteinAction.do?id=6938&showAllSites=true	53; 45	AEESQYDS*GIESLRS; AEESQYDS*GIESLRS	KGPDEAEESQYDS*GIESLR	3	730.646	6674	6450			6726		9693	9492	9777	9439	6674	6481	7174	7155	6720	7055	9708	9506	9790	9434	30.0577	30.0358	29.6615	29.6993	30.1957	31.2048	46.1398	45.7073	46.4118	45.902	3.773	2.575			3.5
379	374	Chromatin, DNA-binding, DNA repair or DNA replication protein	NFKBIE; NFKBIE	IkB-epsilon; IkB-epsilon iso3	§157, §161; §80, §84	NF-kappa-B inhibitor epsilon	O00221; Q96F31	http://www.phosphosite.org/proteinAction.do?id=6938&showAllSites=true	53; 45	AEESQYDS*GIESLRS, QYDSGIES*LRSLRSL; AEESQYDS*GIESLRS, QYDSGIES*LRSLRSL	KGPDEAEESQYDS*GIES*LR	3	757.301	6620	6425									6625	6425			6762						29.841	29.8973			30.3357						3.305	3.414
380	375	Chromatin, DNA-binding, DNA repair or DNA replication protein	NFKBIE; NFKBIE	IkB-epsilon; IkB-epsilon iso3	§157, §161, 164; §80, §84, 87	NF-kappa-B inhibitor epsilon	O00221; Q96F31	http://www.phosphosite.org/proteinAction.do?id=6938&showAllSites=true	53; 45	AEESQYDS*GIESLRS, QYDSGIES*LRSLRSL, SGIESLRS*LRSLPES; AEESQYDS*GIESLRS, QYDSGIES*LRSLRSL, SGIESLRS*LRSLPES	KGPDEAEESQYDS*GIES*LRS*LR	3	902.696	8694	8527									8704	8527									36.9652	36.9245									3.466	3.24
381	Cytoskeletal protein
382	376	Cytoskeletal protein	ACTB; ACTBL2; ACTG1; ERAL1	ACTB; ACTBL2; ACTG1; ERAL1		actin, cytoplasmic 1	P60709; Q562R1; P63261; O75616	http://www.phosphosite.org/proteinAction.do?id=4107&showAllSites=true	42; 42; 42; 48		CDVDIR	2	389.182				2894	2510	2795					2426	2328	2925	2892	2507	2795	4228	4126	4269	4075	14.7088	14.7673	14.475	14.63	15.1296	16.2041	27.8713	27.6392	28.0163	27.6028				1.848	2.199	2.186
383	377	Cytoskeletal protein	ACTB; ACTG1	ACTB; ACTG1		actin, cytoplasmic 1	P60709; P63261	http://www.phosphosite.org/proteinAction.do?id=4107&showAllSites=true	42; 42		CPEALFQPSFLGM#ESCGIHETTFNSIM#K	3	1088.49	13156	12983		14415	13847	13957	17183	17035	17264	16847	13194	12997	14222	14425	13856	13948	17218	17108	17323	16847	52.0747	51.913	51.1068	51.0263	51.3435	51.4027	68.3102	68.0057	68.1877	68.013	4.853	4.115		3.806	4.014	3.048
384	378	Cytoskeletal protein	ACTB; ACTG1	ACTB; ACTG1		actin, cytoplasmic 1	P60709; P63261	http://www.phosphosite.org/proteinAction.do?id=4107&showAllSites=true	42; 42		CPEALFQPSFLGM#ESCGIHETTFNSIM#K	3	1088.49				14478							13194	12997	14222	14425	13856	13948	17218	17108	17323	16847	52.0747	51.913	51.1068	51.0263	51.3435	51.4027	68.3102	68.0057	68.1877	68.013				3.301
385	379	Cytoskeletal protein	ACTB; ACTG1	ACTB; ACTG1		actin, cytoplasmic 1	P60709; P63261	http://www.phosphosite.org/proteinAction.do?id=4107&showAllSites=true	42; 42		CPEALFQPSFLGM#ESCGIHETTFNSIMK	3	1083.16		14529		16170																												4.394		3.967
386	380	Cytoskeletal protein	ACTB; ACTG1	ACTB; ACTG1		actin, cytoplasmic 1	P60709; P63261	http://www.phosphosite.org/proteinAction.do?id=4107&showAllSites=true	42; 42		CPEALFQPSFLGM#ESCGIHETTFNSIMK	4	812.62	14781																														3.31
387	381	Cytoskeletal protein	ACTB; ACTG1	ACTB; ACTG1		actin, cytoplasmic 1	P60709; P63261	http://www.phosphosite.org/proteinAction.do?id=4107&showAllSites=true	42; 42		CPEALFQPSFLGMESCGIHETTFNSIM#K	3	1083.16	14625	14368		16026	15480	15548					14622	14443	15797	16000	15480	15481	18751	18746	18898	18522	56.5663	56.6053	55.4118	55.3072	55.7353	55.5448	72.6037	72.5985	72.4755	72.6445	4.464	4.126		4.268	4.536	3.063
388	382	Cytoskeletal protein	ACTB; ACTG1	ACTB; ACTG1		actin, cytoplasmic 1	P60709; P63261	http://www.phosphosite.org/proteinAction.do?id=4107&showAllSites=true	42; 42		CPEALFQPSFLGMESCGIHETTFNSIM#K	3	1083.16	14606										14622	14443	15797	16000	15480	15481	18751	18746	18898	18522	56.5663	56.6053	55.4118	55.3072	55.7353	55.5448	72.6037	72.5985	72.4755	72.6445	4.027
389	383	Cytoskeletal protein	ACTB; ACTG1	ACTB; ACTG1		actin, cytoplasmic 1	P60709; P63261	http://www.phosphosite.org/proteinAction.do?id=4107&showAllSites=true	42; 42		CPEALFQPSFLGMESCGIHETTFNSIM#K	4	812.62	14793	14391									14793	14380		16042	15662	15523	18835	18578	18898	18417	56.689	56.3937		55.4223	56.1932	55.6612	72.8335	72.1273	72.4755	72.3507	3.215	4.219
390	384	Cytoskeletal protein	ACTB; ACTG1	ACTB; ACTG1		actin, cytoplasmic 1	P60709; P63261	http://www.phosphosite.org/proteinAction.do?id=4107&showAllSites=true	42; 42		CPEALFQPSFLGMESCGIHETTFNSIM#K	4	812.62		14512									14793	14380		16042	15662	15523	18835	18578	18898	18417	56.689	56.3937		55.4223	56.1932	55.6612	72.8335	72.1273	72.4755	72.3507		3.009
391	385	Cytoskeletal protein	ACTB; ACTG1	ACTB; ACTG1		actin, cytoplasmic 1	P60709; P63261	http://www.phosphosite.org/proteinAction.do?id=4107&showAllSites=true	42; 42		CPEALFQPSFLGMESCGIHETTFNSIMK	3	1077.83	16128			17690	17056	17155					16148	15730	17558	17743	17056	17216	20263	20193	20563	19977	61.2785	61.1628	60.318	60.1712	60.2503	60.351	76.8363	76.6557	76.9613	76.7598	4.605			4.751	5.044	4.554
392	386	Cytoskeletal protein	ACTB; ACTG1	ACTB; ACTG1		actin, cytoplasmic 1	P60709; P63261	http://www.phosphosite.org/proteinAction.do?id=4107&showAllSites=true	42; 42		CPEALFQPSFLGMESCGIHETTFNSIMK	4	808.621	16142			17750	17093	17199					16169	15793	17558	17743	17093	17237		20214	20143	19767	61.3427	61.3943	60.318	60.1712	60.2503	60.408		76.7158	75.814	76.1643	4.039			4.179	3.043	4.064
393	387	Cytoskeletal protein	ACTB	ACTB		actin, cytoplasmic 1	P60709	http://www.phosphosite.org/proteinAction.do?id=4107&showAllSites=true	42		DDDIAALVVDNGSGM#CK	2	898.395	9640	9488	10609	10667	9911	10199	13422	14013	13701	13077	9694	9563	10481	10512	9987	10237	13501	13754	13547	13135	40.4672	40.481	40.2162	40.103	40.4488	41.0277	57.6453	57.2665	57.6247	57.2857	5.439	5.614	5.952	5.598	5.49	5.295
394	388	Cytoskeletal protein	ACTB	ACTB		actin, cytoplasmic 1	P60709	http://www.phosphosite.org/proteinAction.do?id=4107&showAllSites=true	42		DDDIAALVVDNGSGM#CK	2	898.395	10067	9695	10396	10434	10152		13882	13289	13960	13309	9694	9563	10481	10512	9987	10237	13501	13754	13547	13135	40.4672	40.481	40.2162	40.103	40.4488	41.0277	57.6453	57.2665	57.6247	57.2857	5.067	5.342	5.519	5.473	5.447
395	389	Cytoskeletal protein	ACTB	ACTB		actin, cytoplasmic 1	P60709	http://www.phosphosite.org/proteinAction.do?id=4107&showAllSites=true	42		DDDIAALVVDNGSGM#CK	2	898.395	9849	9933	11107	10905	10192		13650	13523	14250	13565	9694	9563	10481	10512	9987	10237	13501	13754	13547	13135	40.4672	40.481	40.2162	40.103	40.4488	41.0277	57.6453	57.2665	57.6247	57.2857	5.016	5.239	5.097	5.169	4.749
396	390	Cytoskeletal protein	ACTB	ACTB		actin, cytoplasmic 1	P60709	http://www.phosphosite.org/proteinAction.do?id=4107&showAllSites=true	42		DDDIAALVVDNGSGM#CK	2	898.395	11089	11162	10874	11075			14392	14260	14359	13875	9694	9563	10481	10512	9987	10237	13501	13754	13547	13135	40.4672	40.481	40.2162	40.103	40.4488	41.0277	57.6453	57.2665	57.6247	57.2857	3.632	4.408	5.064	4.678
397	391	Cytoskeletal protein	ACTB	ACTB		actin, cytoplasmic 1	P60709	http://www.phosphosite.org/proteinAction.do?id=4107&showAllSites=true	42		DDDIAALVVDNGSGM#CK	2	898.395		9346		11547			14149	13754	13470	14399	9694	9563	10481	10512	9987	10237	13501	13754	13547	13135	40.4672	40.481	40.2162	40.103	40.4488	41.0277	57.6453	57.2665	57.6247	57.2857		3.202		3.7
398	392	Cytoskeletal protein	ACTB	ACTB		actin, cytoplasmic 1	P60709	http://www.phosphosite.org/proteinAction.do?id=4107&showAllSites=true	42		DDDIAALVVDNGSGM#CK	2	898.395							14473	15019	14715	14383	9694	9563	10481	10512	9987	10237	13501	13754	13547	13135	40.4672	40.481	40.2162	40.103	40.4488	41.0277	57.6453	57.2665	57.6247	57.2857
399	393	Cytoskeletal protein	ACTB	ACTB		actin, cytoplasmic 1	P60709	http://www.phosphosite.org/proteinAction.do?id=4107&showAllSites=true	42		DDDIAALVVDNGSGM#CK	2	898.395							14734	14510	14290	13887	9694	9563	10481	10512	9987	10237	13501	13754	13547	13135	40.4672	40.481	40.2162	40.103	40.4488	41.0277	57.6453	57.2665	57.6247	57.2857
400	394	Cytoskeletal protein	ACTB	ACTB		actin, cytoplasmic 1	P60709	http://www.phosphosite.org/proteinAction.do?id=4107&showAllSites=true	42		DDDIAALVVDNGSGM#CK	2	898.395							14990	14770	14988	14741	9694	9563	10481	10512	9987	10237	13501	13754	13547	13135	40.4672	40.481	40.2162	40.103	40.4488	41.0277	57.6453	57.2665	57.6247	57.2857
401	395	Cytoskeletal protein	ACTB	ACTB		actin, cytoplasmic 1	P60709	http://www.phosphosite.org/proteinAction.do?id=4107&showAllSites=true	42		DDDIAALVVDNGSGM#CK	2	898.395							15240	15151	14731		9694	9563	10481	10512	9987	10237	13501	13754	13547	13135	40.4672	40.481	40.2162	40.103	40.4488	41.0277	57.6453	57.2665	57.6247	57.2857
402	396	Cytoskeletal protein	ACTB	ACTB		actin, cytoplasmic 1	P60709	http://www.phosphosite.org/proteinAction.do?id=4107&showAllSites=true	42		DDDIAALVVDNGSGM#CK	2	898.395									26242		9694	9563	10481	10512	9987	10237	13501	13754	13547	13135	40.4672	40.481	40.2162	40.103	40.4488	41.0277	57.6453	57.2665	57.6247	57.2857
403	397	Cytoskeletal protein	ACTB	ACTB		actin, cytoplasmic 1	P60709	http://www.phosphosite.org/proteinAction.do?id=4107&showAllSites=true	42		DDDIAALVVDNGSGM#CK	3	599.266	9654	9503	10441	10452	9991	10305	13698	13295	13487	13095	9694	9584	10481	10512	9966	10258	13501	13552	13547	13135	40.4672	40.5423	40.2162	40.103	40.3865	41.0848	57.6453	57.2665	57.6247	57.2857	4.303	4.274	3.65	3.516	3.938	3.134
404	398	Cytoskeletal protein	ACTB	ACTB		actin, cytoplasmic 1	P60709	http://www.phosphosite.org/proteinAction.do?id=4107&showAllSites=true	42		DDDIAALVVDNGSGM#CK	3	599.266		9717					13430	13552	13775		9694	9584	10481	10512	9966	10258	13501	13552	13547	13135	40.4672	40.5423	40.2162	40.103	40.3865	41.0848	57.6453	57.2665	57.6247	57.2857		3.214
405	399	Cytoskeletal protein	ACTB	ACTB		actin, cytoplasmic 1	P60709	http://www.phosphosite.org/proteinAction.do?id=4107&showAllSites=true	42		DDDIAALVVDNGSGMCK	2	890.398	11412	11277		12475	12171	12130	15242	15115	15315	14914	11262	11128	12208	12475	11718	11939	15307	15176	15349	14952	45.7447	45.652	45.3205	45.2488	45.411	45.8692	62.8532	62.5343	62.6977	62.5783	5.511	5.504		5.811	5.407	5.655
406	400	Cytoskeletal protein	ACTB	ACTB		actin, cytoplasmic 1	P60709	http://www.phosphosite.org/proteinAction.do?id=4107&showAllSites=true	42		DDDIAALVVDNGSGMCK	2	890.398	11204	11066		12221	11912	11880					11262	11128	12208	12475	11718	11939	15307	15176	15349	14952	45.7447	45.652	45.3205	45.2488	45.411	45.8692	62.8532	62.5343	62.6977	62.5783	5.466	5.151		5.706	5.387	5.625
407	401	Cytoskeletal protein	ACTB	ACTB		actin, cytoplasmic 1	P60709	http://www.phosphosite.org/proteinAction.do?id=4107&showAllSites=true	42		DDDIAALVVDNGSGMCK	2	890.398		11500		12983	12136	12333					11262	11128	12208	12475	11718	11939	15307	15176	15349	14952	45.7447	45.652	45.3205	45.2488	45.411	45.8692	62.8532	62.5343	62.6977	62.5783		4.146		5.494	5.318	5.474
408	402	Cytoskeletal protein	ACTB	ACTB		actin, cytoplasmic 1	P60709	http://www.phosphosite.org/proteinAction.do?id=4107&showAllSites=true	42		DDDIAALVVDNGSGMCK	2	890.398				13602	11658						11262	11128	12208	12475	11718	11939	15307	15176	15349	14952	45.7447	45.652	45.3205	45.2488	45.411	45.8692	62.8532	62.5343	62.6977	62.5783				5.197	5.3
409	403	Cytoskeletal protein	ACTB	ACTB		actin, cytoplasmic 1	P60709	http://www.phosphosite.org/proteinAction.do?id=4107&showAllSites=true	42		DDDIAALVVDNGSGMCK	2	890.398				12643	12492						11262	11128	12208	12475	11718	11939	15307	15176	15349	14952	45.7447	45.652	45.3205	45.2488	45.411	45.8692	62.8532	62.5343	62.6977	62.5783				5.154	3.754
410	404	Cytoskeletal protein	ACTB	ACTB		actin, cytoplasmic 1	P60709	http://www.phosphosite.org/proteinAction.do?id=4107&showAllSites=true	42		DDDIAALVVDNGSGMCK	2	890.398				13560							11262	11128	12208	12475	11718	11939	15307	15176	15349	14952	45.7447	45.652	45.3205	45.2488	45.411	45.8692	62.8532	62.5343	62.6977	62.5783				5.102
411	405	Cytoskeletal protein	ACTB	ACTB		actin, cytoplasmic 1	P60709	http://www.phosphosite.org/proteinAction.do?id=4107&showAllSites=true	42		DDDIAALVVDNGSGMCK	2	890.398				13310							11262	11128	12208	12475	11718	11939	15307	15176	15349	14952	45.7447	45.652	45.3205	45.2488	45.411	45.8692	62.8532	62.5343	62.6977	62.5783				5.082
412	406	Cytoskeletal protein	ACTB	ACTB		actin, cytoplasmic 1	P60709	http://www.phosphosite.org/proteinAction.do?id=4107&showAllSites=true	42		DDDIAALVVDNGSGMCK	2	890.398				12733							11262	11128	12208	12475	11718	11939	15307	15176	15349	14952	45.7447	45.652	45.3205	45.2488	45.411	45.8692	62.8532	62.5343	62.6977	62.5783				5.078
413	407	Cytoskeletal protein	ACTB	ACTB		actin, cytoplasmic 1	P60709	http://www.phosphosite.org/proteinAction.do?id=4107&showAllSites=true	42		DDDIAALVVDNGSGMCK	2	890.398				13240							11262	11128	12208	12475	11718	11939	15307	15176	15349	14952	45.7447	45.652	45.3205	45.2488	45.411	45.8692	62.8532	62.5343	62.6977	62.5783				5.059
414	408	Cytoskeletal protein	ACTB	ACTB		actin, cytoplasmic 1	P60709	http://www.phosphosite.org/proteinAction.do?id=4107&showAllSites=true	42		DDDIAALVVDNGSGMCK	2	890.398				12106							11262	11128	12208	12475	11718	11939	15307	15176	15349	14952	45.7447	45.652	45.3205	45.2488	45.411	45.8692	62.8532	62.5343	62.6977	62.5783				4.12
415	409	Cytoskeletal protein	ACTB	ACTB		actin, cytoplasmic 1	P60709	http://www.phosphosite.org/proteinAction.do?id=4107&showAllSites=true	42		DDDIAALVVDNGSGMCK	3	593.934	11223	11088		12629	11677	11919	15266	15136	15373		11262	11128	12187	12629	11739	11960	15307	15176	15349	14952	45.7447	45.652	45.259	45.2488	45.4703	45.926	62.8532	62.5343	62.6977	62.5783	4.411	4.25		2.862	3.459	4.461
416	410	Cytoskeletal protein	ACTB	ACTB		actin, cytoplasmic 1	P60709	http://www.phosphosite.org/proteinAction.do?id=4107&showAllSites=true	42		DDDIAALVVDNGSGMCK	3	593.934	11460	11067		12242							11262	11128	12187	12629	11739	11960	15307	15176	15349	14952	45.7447	45.652	45.259	45.2488	45.4703	45.926	62.8532	62.5343	62.6977	62.5783	2.521	3.685		3.015
417	411	Cytoskeletal protein	ACTB; ACTG1	ACTB; ACTG1		actin, cytoplasmic 1	P60709; P63261	http://www.phosphosite.org/proteinAction.do?id=4107&showAllSites=true	42; 42		DLYANTVLSGGTTM#YPGIADR	2	1116.04	11152			12151			15101	14977	15166	14771	11157	11023	12040	12136	11550	11792	15118	14977	15181	14784	45.3823	45.3003	44.8312	44.7885	44.9595	45.4587	62.3073	62.0473	62.2292	62.0963	6.094			5.505
418	412	Cytoskeletal protein	ACTB; ACTG1	ACTB; ACTG1		actin, cytoplasmic 1	P60709; P63261	http://www.phosphosite.org/proteinAction.do?id=4107&showAllSites=true	42; 42		DLYANTVLSGGTTM#YPGIADR	2	1116.04							15089				11157	11023	12040	12136	11550	11792	15118	14977	15181	14784	45.3823	45.3003	44.8312	44.7885	44.9595	45.4587	62.3073	62.0473	62.2292	62.0963
419	413	Cytoskeletal protein	ACTB; ACTG1	ACTB; ACTG1		actin, cytoplasmic 1	P60709; P63261	http://www.phosphosite.org/proteinAction.do?id=4107&showAllSites=true	42; 42		DLYANTVLSGGTTM#YPGIADR	3	744.36	11140	11029		12128	11566			14974	15165	14767	11157	11023	12040	12157	11550	11792	15118	15008	15165	14784	45.3823	45.3003	44.8312	44.8492	44.9595	45.4587	62.3073	62.0473	62.2292	62.0963	4.224	4.695		4.054	2.946
420	414	Cytoskeletal protein	ACTB; ACTG1	ACTB; ACTG1		actin, cytoplasmic 1	P60709; P63261	http://www.phosphosite.org/proteinAction.do?id=4107&showAllSites=true	42; 42		DLYANTVLSGGTTMYPGIADR	2	1108.04	12784	12638			13468						12774	12640	13844	14089	13499	13630	16966	16814	17050	16611	50.7238	50.7275	50.051	50.1345	50.389	50.5618	67.606	67.1703	67.4452	67.2607	5.459	5.35			5.797
421	415	Cytoskeletal protein	ACTB; ACTG1	ACTB; ACTG1		actin, cytoplasmic 1	P60709; P63261	http://www.phosphosite.org/proteinAction.do?id=4107&showAllSites=true	42; 42		DLYANTVLSGGTTMYPGIADR	3	739.028		12651		14056	13461	13603					12774	12619	13844	14068	13461	13618	16966	16814	17050	16611	50.7238	50.6573	50.051	50.0788	50.3333	50.5027	67.606	67.1703	67.4452	67.2607		3.401		3.762	2.973	3.303
422	416	Cytoskeletal protein	ACTB; ACTBL2; ACTG1; POTEE; POTEF; POTEI; POTEJ	ACTB; ACTBL2; ACTG1; POTE2; POTEF; POTEI; POTEJ		actin, cytoplasmic 1	P60709; Q562R1; P63261; Q6S8J3; A5A3E0; P0CG38; P0CG39	http://www.phosphosite.org/proteinAction.do?id=4107&showAllSites=true	42; 42; 42; 121; 121; 121; 117		EKLCYVALDFEQE	2	822.385	11576	11421									11619	11421		12346	11970	12904	15412	15974	15496	15099	46.9495	46.6405		45.3655	46.1172	48.5328	63.1473	64.7903	63.1042	62.9913	4.106	4.653
423	417	Cytoskeletal protein	ACTB; ACTG1; POTEE	ACTB; ACTG1; POTE2		actin, cytoplasmic 1	P60709; P63261; Q6S8J3	http://www.phosphosite.org/proteinAction.do?id=4107&showAllSites=true	42; 42; 121		EKLCYVALDFEQEM#ATAASSSSLEK	3	941.774		11035									11262	11035		12220	11613	11792	15097	14987	15160	14721	45.7447	45.5813		45.022	45.1278	45.4587	62.2458	61.9863	62.1712	61.9178		5.484
424	418	Cytoskeletal protein	ACTB; ACTG1; POTEE	ACTB; ACTG1; POTE2		actin, cytoplasmic 1	P60709; P63261; Q6S8J3	http://www.phosphosite.org/proteinAction.do?id=4107&showAllSites=true	42; 42; 121		EKLCYVALDFEQEMATAASSSSLEK	3	936.442	16241			17803	17165	17203	20377	20300	20589	20062	16358	16171	17642	17932	17467	17258	20410	20298	20626	20062	61.9408	62.6692	60.5457	60.6928	61.1742	60.4673	77.2573	76.9533	77.13	77.0635	4.787			5.473	5.1	5.099
425	419	Cytoskeletal protein	ACTB; ACTG1; POTEE	ACTB; ACTG1; POTE2		actin, cytoplasmic 1	P60709; P63261; Q6S8J3	http://www.phosphosite.org/proteinAction.do?id=4107&showAllSites=true	42; 42; 121		EKLCYVALDFEQEMATAASSSSLEK	3	936.442						17193					16358	16171	17642	17932	17467	17258	20410	20298	20626	20062	61.9408	62.6692	60.5457	60.6928	61.1742	60.4673	77.2573	76.9533	77.13	77.0635						5.027
426	420	Cytoskeletal protein	ACTB; ACTG1; POTEE	ACTB; ACTG1; POTE2		actin, cytoplasmic 1	P60709; P63261; Q6S8J3	http://www.phosphosite.org/proteinAction.do?id=4107&showAllSites=true	42; 42; 121		EKLCYVALDFEQEMATAASSSSLEK	3	936.442						17443					16358	16171	17642	17932	17467	17258	20410	20298	20626	20062	61.9408	62.6692	60.5457	60.6928	61.1742	60.4673	77.2573	76.9533	77.13	77.0635						3.04
427	421	Cytoskeletal protein	ACTB; ACTG1; POTEE	ACTB; ACTG1; POTE2		actin, cytoplasmic 1	P60709; P63261; Q6S8J3	http://www.phosphosite.org/proteinAction.do?id=4107&showAllSites=true	42; 42; 121		EKLCYVALDFEQEMATAASSSSLEK	4	702.583					17230						16253	15793	17642	17869	17230	17237	20473	20361	20668	20061	61.6095	61.3943	60.5457	60.5162	60.5397	60.408	77.439	77.1315	77.2427	77.005					3.787
428	422	Cytoskeletal protein	ACTB; ACTG1	ACTB; ACTG1		actin, cytoplasmic 1	P60709; P63261	http://www.phosphosite.org/proteinAction.do?id=4107&showAllSites=true	42; 42		EKM#TQIM#FETFNTPAM#YVAIQAVLSLYASGR	3	1186.92	21092	20139									21100	20139		23361	22780		25146				77.0957	76.863		76.0233	76.0283		91.0478				5.131	4.312
429	423	Cytoskeletal protein	ACTB; ACTG1	ACTB; ACTG1		actin, cytoplasmic 1	P60709; P63261	http://www.phosphosite.org/proteinAction.do?id=4107&showAllSites=true	42; 42		EKM#TQIM#FETFNTPAM#YVAIQAVLSLYASGR	3	1186.92	20954										21100	20139		23361	22780		25146				77.0957	76.863		76.0233	76.0283		91.0478				4.69
430	424	Cytoskeletal protein	ACTB; ACTG1	ACTB; ACTG1		actin, cytoplasmic 1	P60709; P63261	http://www.phosphosite.org/proteinAction.do?id=4107&showAllSites=true	42; 42		EKM#TQIM#FETFNTPAM#YVAIQAVLSLYASGR	4	890.438	20970										20970	20206			22696		24819	24726	25558	24692	77.0957	76.7948			75.7863		89.9907	89.6295	90.829	90.4888	2.769
431	425	Cytoskeletal protein	ACTB; ACTG1	ACTB; ACTG1		actin, cytoplasmic 1	P60709; P63261	http://www.phosphosite.org/proteinAction.do?id=4107&showAllSites=true	42; 42		EKMTQIM#FETFNTPAMYVAIQAVLSLYASGR	3	1176.25	23192										23192				24670	25500	25008		25927		83.73				81.4555	83.7027	90.6135		91.9542		4.565
432	426	Cytoskeletal protein	ACTB; ACTG1	ACTB; ACTG1		actin, cytoplasmic 1	P60709; P63261	http://www.phosphosite.org/proteinAction.do?id=4107&showAllSites=true	42; 42		FRCPEALFQPSFLGM#ESCGIHETTFNSIM#K	3	1189.55									16752				13676	13879			16672	16520	16752	16275			49.5735	49.5703			66.7755	66.3345	66.58	66.3285
433	427	Cytoskeletal protein	ACTB; ACTG1	ACTB; ACTG1		actin, cytoplasmic 1	P60709; P63261	http://www.phosphosite.org/proteinAction.do?id=4107&showAllSites=true	42; 42		FRCPEALFQPSFLGM#ESCGIHETTFNSIM#K	4	892.411		12562					16653	16459			12732	12577	13697	13858	13290	13387	16653	16499	16735	16275	50.583	50.5192	49.6312	49.5145	49.8107	49.8727	66.7755	66.275	66.58	66.3285		3.502
434	428	Cytoskeletal protein	ACTB; ACTG1	ACTB; ACTG1		actin, cytoplasmic 1	P60709; P63261	http://www.phosphosite.org/proteinAction.do?id=4107&showAllSites=true	42; 42		FRCPEALFQPSFLGM#ESCGIHETTFNSIMK	4	888.412		13931																														3.606
435	429	Cytoskeletal protein	ACTB; ACTG1	ACTB; ACTG1		actin, cytoplasmic 1	P60709; P63261	http://www.phosphosite.org/proteinAction.do?id=4107&showAllSites=true	42; 42		FRCPEALFQPSFLGMESCGIHETTFNSIM#K	4	888.412					14607		17957				13950	13753	15209	15454	14780	14956	17957	17864	17743	17682	54.4678	54.3367	53.7802	53.8048	53.8125	54.1132	69.4163	70.1127	69.3248	70.2582					3.439
436	430	Cytoskeletal protein	ACTB; ACTG1	ACTB; ACTG1		actin, cytoplasmic 1	P60709; P63261	http://www.phosphosite.org/proteinAction.do?id=4107&showAllSites=true	42; 42		FRCPEALFQPSFLGMESCGIHETTFNSIMK	3	1178.88				16795	16180								16571	16798	16191	16237	18856						57.5485	57.5152	57.6277	57.6202	72.8923							8.242	7.715
437	431	Cytoskeletal protein	ACTB; ACTG1	ACTB; ACTG1		actin, cytoplasmic 1	P60709; P63261	http://www.phosphosite.org/proteinAction.do?id=4107&showAllSites=true	42; 42		FRCPEALFQPSFLGMESCGIHETTFNSIMK	3	1178.88				16806	16191								16571	16798	16191	16237	18856						57.5485	57.5152	57.6277	57.6202	72.8923							6.443	6.907
438	432	Cytoskeletal protein	ACTB; ACTG1	ACTB; ACTG1		actin, cytoplasmic 1	P60709; P63261	http://www.phosphosite.org/proteinAction.do?id=4107&showAllSites=true	42; 42		FRCPEALFQPSFLGMESCGIHETTFNSIMK	3	1178.88				16850	16156								16571	16798	16191	16237	18856						57.5485	57.5152	57.6277	57.6202	72.8923							6.046	6.588
439	433	Cytoskeletal protein	ACTB; ACTG1	ACTB; ACTG1		actin, cytoplasmic 1	P60709; P63261	http://www.phosphosite.org/proteinAction.do?id=4107&showAllSites=true	42; 42		FRCPEALFQPSFLGMESCGIHETTFNSIMK	4	884.413	15324					16136					15316	15019	16571	16798	16124	16136			19486		58.6675	58.5318	57.5485	57.5152	57.4578	57.5053			74.0417		2.96					4.663
440	434	Cytoskeletal protein	ACTB; ACTBL2; ACTG1	ACTB; ACTBL2; ACTG1		actin, cytoplasmic 1	P60709; Q562R1; P63261	http://www.phosphosite.org/proteinAction.do?id=4107&showAllSites=true	42; 42; 42		GYALPHAILR	2	555.825	6983	6819									7003	6819									31.262	31.3637									2.883	2.88
441	435	Cytoskeletal protein	ACTB; ACTG1	ACTB; ACTG1		actin, cytoplasmic 1	P60709; P63261	http://www.phosphosite.org/proteinAction.do?id=4107&showAllSites=true	42; 42		GYSFTTTAER	2	566.767	4615	4455	5074	5003	4613	5050	7074	6898	7106	6830	4647	4493	5074	5056	4654	5088	7115	6938	7126	6871	22.9785	23.0103	22.6262	22.6897	23.0895	24.655	37.8643	37.5085	37.797	37.5633	2.819	2.754	3.214	2.456	2.887	3.023
442	436	Cytoskeletal protein	ACTB; ACTG1	ACTB; ACTG1		actin, cytoplasmic 1	P60709; P63261	http://www.phosphosite.org/proteinAction.do?id=4107&showAllSites=true	42; 42		GYSFTTTAER	2	566.767			5302		4945						4647	4493	5074	5056	4654	5088	7115	6938	7126	6871	22.9785	23.0103	22.6262	22.6897	23.0895	24.655	37.8643	37.5085	37.797	37.5633			2.236		1.884
443	437	Cytoskeletal protein	ACTB; ACTG1	ACTB; ACTG1		actin, cytoplasmic 1	P60709; P63261	http://www.phosphosite.org/proteinAction.do?id=4107&showAllSites=true	42; 42		KDLYANTVLSGGTTM#YPGIADR	2	1180.08							12194	12057	12203	11822			9316	9333			12200	12057	12187	11813			36.5713	36.509			53.8053	53.424	53.651	53.3237
444	438	Cytoskeletal protein	ACTB; ACTG1	ACTB; ACTG1		actin, cytoplasmic 1	P60709; P63261	http://www.phosphosite.org/proteinAction.do?id=4107&showAllSites=true	42; 42		KDLYANTVLSGGTTM#YPGIADR	2	1180.08							12217		12185				9316	9333			12200	12057	12187	11813			36.5713	36.509			53.8053	53.424	53.651	53.3237
445	439	Cytoskeletal protein	ACTB; ACTG1	ACTB; ACTG1		actin, cytoplasmic 1	P60709; P63261	http://www.phosphosite.org/proteinAction.do?id=4107&showAllSites=true	42; 42		KDLYANTVLSGGTTM#YPGIADR	3	787.058	8706	8542	9299	9285	8776	9053	12142	11982	12150	11779	8704	8557	9333	9285	8800	9087	12181	12039	12208	11834	36.9652	37.0085	36.6267	36.509	36.9248	37.6153	53.7472	53.424	53.7132	53.3873	5.03	4.774	5.734	4.426	4.347	5.313
446	440	Cytoskeletal protein	ACTB; ACTG1	ACTB; ACTG1		actin, cytoplasmic 1	P60709; P63261	http://www.phosphosite.org/proteinAction.do?id=4107&showAllSites=true	42; 42		KDLYANTVLSGGTTM#YPGIADR	3	787.058		8605	9305	9417			12406	12253	12428	11771	8704	8557	9333	9285	8800	9087	12181	12039	12208	11834	36.9652	37.0085	36.6267	36.509	36.9248	37.6153	53.7472	53.424	53.7132	53.3873		4.571	4.23	4.082
447	441	Cytoskeletal protein	ACTB; ACTG1	ACTB; ACTG1		actin, cytoplasmic 1	P60709; P63261	http://www.phosphosite.org/proteinAction.do?id=4107&showAllSites=true	42; 42		KDLYANTVLSGGTTM#YPGIADR	3	787.058							12426			12040	8704	8557	9333	9285	8800	9087	12181	12039	12208	11834	36.9652	37.0085	36.6267	36.509	36.9248	37.6153	53.7472	53.424	53.7132	53.3873
448	442	Cytoskeletal protein	ACTB; ACTG1	ACTB; ACTG1		actin, cytoplasmic 1	P60709; P63261	http://www.phosphosite.org/proteinAction.do?id=4107&showAllSites=true	42; 42		KDLYANTVLSGGTTM#YPGIADR	3	787.058							12450				8704	8557	9333	9285	8800	9087	12181	12039	12208	11834	36.9652	37.0085	36.6267	36.509	36.9248	37.6153	53.7472	53.424	53.7132	53.3873
449	443	Cytoskeletal protein	ACTB; ACTG1	ACTB; ACTG1		actin, cytoplasmic 1	P60709; P63261	http://www.phosphosite.org/proteinAction.do?id=4107&showAllSites=true	42; 42		KDLYANTVLSGGTTMYPGIADR	2	1172.09			10786	10820	10257	10522					10030	9920	10794	10806	10259	10522	13732	13626	13736	13366	41.6443	41.6123	41.1425	40.9923	41.2323	41.8552	58.3113	58.0648	58.1618	57.9587			6.335	5.778	6.096	6.598
450	444	Cytoskeletal protein	ACTB; ACTG1	ACTB; ACTG1		actin, cytoplasmic 1	P60709; P63261	http://www.phosphosite.org/proteinAction.do?id=4107&showAllSites=true	42; 42		KDLYANTVLSGGTTMYPGIADR	3	781.726	10020		10738	11033	10224	10437	13697	13570	13724	13356	10030	9920	10794	11033	10259	10508	13732	13605	13757	13387	41.6443	41.6123	41.1425	40.9923	41.2323	41.8018	58.3113	58.003	58.2217	58.0232	5.993		5.325	4.845	5.573	6.036
451	445	Cytoskeletal protein	ACTB; ACTG1	ACTB; ACTG1		actin, cytoplasmic 1	P60709; P63261	http://www.phosphosite.org/proteinAction.do?id=4107&showAllSites=true	42; 42		KDLYANTVLSGGTTMYPGIADR	3	781.726			10982	10766	10526	10685		13660			10030	9920	10794	11033	10259	10508	13732	13605	13757	13387	41.6443	41.6123	41.1425	40.9923	41.2323	41.8018	58.3113	58.003	58.2217	58.0232			4.464	4.457	3.415	4.736
452	446	Cytoskeletal protein	ACTB; ACTG1	ACTB; ACTG1		actin, cytoplasmic 1	P60709; P63261	http://www.phosphosite.org/proteinAction.do?id=4107&showAllSites=true	42; 42		KDLYANTVLSGGTTMYPGIADR	3	781.726				11009							10030	9920	10794	11033	10259	10508	13732	13605	13757	13387	41.6443	41.6123	41.1425	40.9923	41.2323	41.8018	58.3113	58.003	58.2217	58.0232				4.135
453	447	Cytoskeletal protein	ACTB; ACTG1; POTEE	ACTB; ACTG1; POTE2		actin, cytoplasmic 1	P60709; P63261; Q6S8J3	http://www.phosphosite.org/proteinAction.do?id=4107&showAllSites=true	42; 42; 121		LCYVALDFEQEM#ATAASSSSLEK	2	1283.59				13390		12901	16185	16034	16251	15862	12270	12052	13195	13354	12767	12967	16252	16100	16315	15862	49.0627	48.7038	48.1867	48.1375	48.3612	48.7045	65.5713	65.146	65.3933	65.2392				6.544		6.543
454	448	Cytoskeletal protein	ACTB; ACTG1; POTEE	ACTB; ACTG1; POTE2		actin, cytoplasmic 1	P60709; P63261; Q6S8J3	http://www.phosphosite.org/proteinAction.do?id=4107&showAllSites=true	42; 42; 121		LCYVALDFEQEM#ATAASSSSLEK	2	1283.59							16201		16452		12270	12052	13195	13354	12767	12967	16252	16100	16315	15862	49.0627	48.7038	48.1867	48.1375	48.3612	48.7045	65.5713	65.146	65.3933	65.2392
455	449	Cytoskeletal protein	ACTB; ACTG1; POTEE	ACTB; ACTG1; POTE2		actin, cytoplasmic 1	P60709; P63261; Q6S8J3	http://www.phosphosite.org/proteinAction.do?id=4107&showAllSites=true	42; 42; 121		LCYVALDFEQEM#ATAASSSSLEK	3	856.061	12179	12333		13297	12701	13168	16191	16019	16214	15836	12228	12094	13195	13396	12809	12904	16231	16100	16336	15836	48.9237	48.8387	48.1867	48.2553	48.4767	48.5328	65.514	65.146	65.4508	65.2392	5.103	4.833		5.368	5.148	5.294
456	450	Cytoskeletal protein	ACTB; ACTG1; POTEE	ACTB; ACTG1; POTE2		actin, cytoplasmic 1	P60709; P63261; Q6S8J3	http://www.phosphosite.org/proteinAction.do?id=4107&showAllSites=true	42; 42; 121		LCYVALDFEQEM#ATAASSSSLEK	3	856.061	12383	12020		13698	13072	12868			16796	16271	12228	12094	13195	13396	12809	12904	16231	16100	16336	15836	48.9237	48.8387	48.1867	48.2553	48.4767	48.5328	65.514	65.146	65.4508	65.2392	4.648	4.676		3.096	4.611	4.802
457	451	Cytoskeletal protein	ACTB; ACTG1; POTEE	ACTB; ACTG1; POTE2		actin, cytoplasmic 1	P60709; P63261; Q6S8J3	http://www.phosphosite.org/proteinAction.do?id=4107&showAllSites=true	42; 42; 121		LCYVALDFEQEM#ATAASSSSLEK	3	856.061		12057			13032	13140			17257	20431	12228	12094	13195	13396	12809	12904	16231	16100	16336	15836	48.9237	48.8387	48.1867	48.2553	48.4767	48.5328	65.514	65.146	65.4508	65.2392		4.038			4.106	4.337
458	452	Cytoskeletal protein	ACTB; ACTG1; POTEE	ACTB; ACTG1; POTE2		actin, cytoplasmic 1	P60709; P63261; Q6S8J3	http://www.phosphosite.org/proteinAction.do?id=4107&showAllSites=true	42; 42; 121		LCYVALDFEQEM#ATAASSSSLEK	3	856.061					27675				20973	25921	12228	12094	13195	13396	12809	12904	16231	16100	16336	15836	48.9237	48.8387	48.1867	48.2553	48.4767	48.5328	65.514	65.146	65.4508	65.2392					3.487
459	453	Cytoskeletal protein	ACTB; ACTG1; POTEE	ACTB; ACTG1; POTE2		actin, cytoplasmic 1	P60709; P63261; Q6S8J3	http://www.phosphosite.org/proteinAction.do?id=4107&showAllSites=true	42; 42; 121		LCYVALDFEQEM#ATAASSSSLEK	3	856.061									26427		12228	12094	13195	13396	12809	12904	16231	16100	16336	15836	48.9237	48.8387	48.1867	48.2553	48.4767	48.5328	65.514	65.146	65.4508	65.2392
460	454	Cytoskeletal protein	ACTB; ACTG1; POTEE	ACTB; ACTG1; POTE2		actin, cytoplasmic 1	P60709; P63261; Q6S8J3	http://www.phosphosite.org/proteinAction.do?id=4107&showAllSites=true	42; 42; 121		LCYVALDFEQEM#ATAASSSSLEK	3	856.061									26695		12228	12094	13195	13396	12809	12904	16231	16100	16336	15836	48.9237	48.8387	48.1867	48.2553	48.4767	48.5328	65.514	65.146	65.4508	65.2392
461	455	Cytoskeletal protein	ACTB; ACTG1; POTEE	ACTB; ACTG1; POTE2		actin, cytoplasmic 1	P60709; P63261; Q6S8J3	http://www.phosphosite.org/proteinAction.do?id=4107&showAllSites=true	42; 42; 121		LCYVALDFEQEMATAASSSSLEK	2	1275.59	16951	16454		18607	18306	18252	21196	21125	21460	20842	16946	16423	18419	18625	18055	18046	21208	21159	21508	20880	63.7318	63.538	62.7048	62.61	62.8038	62.7203	79.5132	79.393	79.545	79.3463	6.395	6.851		7.023	6.754	6.72
462	456	Cytoskeletal protein	ACTB; ACTG1; POTEE	ACTB; ACTG1; POTE2		actin, cytoplasmic 1	P60709; P63261; Q6S8J3	http://www.phosphosite.org/proteinAction.do?id=4107&showAllSites=true	42; 42; 121		LCYVALDFEQEMATAASSSSLEK	2	1275.59	17022			18594	18276	18046					16946	16423	18419	18625	18055	18046	21208	21159	21508	20880	63.7318	63.538	62.7048	62.61	62.8038	62.7203	79.5132	79.393	79.545	79.3463	5.725			6.914	6.524	6.582
463	457	Cytoskeletal protein	ACTB; ACTG1; POTEE	ACTB; ACTG1; POTE2		actin, cytoplasmic 1	P60709; P63261; Q6S8J3	http://www.phosphosite.org/proteinAction.do?id=4107&showAllSites=true	42; 42; 121		LCYVALDFEQEMATAASSSSLEK	2	1275.59					18015						16946	16423	18419	18625	18055	18046	21208	21159	21508	20880	63.7318	63.538	62.7048	62.61	62.8038	62.7203	79.5132	79.393	79.545	79.3463					6.419
464	458	Cytoskeletal protein	ACTB; ACTG1; POTEE	ACTB; ACTG1; POTE2		actin, cytoplasmic 1	P60709; P63261; Q6S8J3	http://www.phosphosite.org/proteinAction.do?id=4107&showAllSites=true	42; 42; 121		LCYVALDFEQEMATAASSSSLEK	3	850.73	16899			18589	17995	18290	21189	21296	21446	20820	16946	16549	18419	18646	18076	18290	21229	21159	21508	20859	63.7318	63.9588	62.7048	62.6688	62.859	62.7775	79.574	79.393	79.545	79.2858	5.428			5.854	5.718	5.747
465	459	Cytoskeletal protein	ACTB; ACTG1; POTEE	ACTB; ACTG1; POTE2		actin, cytoplasmic 1	P60709; P63261; Q6S8J3	http://www.phosphosite.org/proteinAction.do?id=4107&showAllSites=true	42; 42; 121		LCYVALDFEQEMATAASSSSLEK	3	850.73	17189			18844	18507	18037		21108	21780		16946	16549	18419	18646	18076	18290	21229	21159	21508	20859	63.7318	63.9588	62.7048	62.6688	62.859	62.7775	79.574	79.393	79.545	79.2858	4.633			5.212	5.275	5.329
466	460	Cytoskeletal protein	ACTB; ACTG1; POTEE	ACTB; ACTG1; POTE2		actin, cytoplasmic 1	P60709; P63261; Q6S8J3	http://www.phosphosite.org/proteinAction.do?id=4107&showAllSites=true	42; 42; 121		LCYVALDFEQEMATAASSSSLEK	3	850.73					18247	18551			21822		16946	16549	18419	18646	18076	18290	21229	21159	21508	20859	63.7318	63.9588	62.7048	62.6688	62.859	62.7775	79.574	79.393	79.545	79.2858					4.914	4.645
467	461	Cytoskeletal protein	ACTB; ACTG1; POTEE	ACTB; ACTG1; POTE2		actin, cytoplasmic 1	P60709; P63261; Q6S8J3	http://www.phosphosite.org/proteinAction.do?id=4107&showAllSites=true	42; 42; 121		LCYVALDFEQEMATAASSSSLEK	3	850.73						19682			26419		16946	16549	18419	18646	18076	18290	21229	21159	21508	20859	63.7318	63.9588	62.7048	62.6688	62.859	62.7775	79.574	79.393	79.545	79.2858						3.196
468	462	Cytoskeletal protein	ACTB; ACTBL2	ACTB; ACTBL2		actin, cytoplasmic 1	P60709; Q562R1	http://www.phosphosite.org/proteinAction.do?id=4107&showAllSites=true	42; 42		LVVDNGSGMCK	2	590.279	3262										3262	3175	3783	3731	3579	3266	4829	5636	5807	5175	17.8008	17.9218	17.6893	17.7293	18.9798	17.8935	29.929	33.022	33.2627	31.5347	3.09
469	463	Cytoskeletal protein	ACTB; ACTG1	ACTB; ACTG1		actin, cytoplasmic 1	P60709; P63261	http://www.phosphosite.org/proteinAction.do?id=4107&showAllSites=true	42; 42		M#TQIM#FETFNTPAM#YVAIQAVLSLYASGR	3	1101.2	22624	21663		25384	24853	24869					22643	21663		25377	24838	24870	23601	26194	25748		82.1903	82.1472		81.8883	81.9117	82.0003	86.4315	95.4878	91.4017		5.546	4.953		4.437	3.934	2.89
470	464	Cytoskeletal protein	ACTB; ACTG1	ACTB; ACTG1		actin, cytoplasmic 1	P60709; P63261	http://www.phosphosite.org/proteinAction.do?id=4107&showAllSites=true	42; 42		M#TQIM#FETFNTPAM#YVAIQAVLSLYASGR	3	1101.2				25348							22643	21663		25377	24838	24870	23601	26194	25748		82.1903	82.1472		81.8883	81.9117	82.0003	86.4315	95.4878	91.4017					4.11
471	465	Cytoskeletal protein	ACTB; ACTG1	ACTB; ACTG1		actin, cytoplasmic 1	P60709; P63261	http://www.phosphosite.org/proteinAction.do?id=4107&showAllSites=true	42; 42		M#TQIM#FETFNTPAM#YVAIQAVLSLYASGR	4	826.154		21634									22643	21634				24912	24672	25041	25600	24398	82.1903	82.0855				82.1115	89.552	90.5743	90.9492	89.6135		2.824
472	466	Cytoskeletal protein	ACTB; ACTG1	ACTB; ACTG1		actin, cytoplasmic 1	P60709; P63261	http://www.phosphosite.org/proteinAction.do?id=4107&showAllSites=true	42; 42		M#TQIM#FETFNTPAMYVAIQAVLSLYASGR	3	1095.87	23554	22530			25854						23554	22546	2796	25608	25825	25878			26707	25137	84.8733	84.8342	14.0143	82.5135	84.5918	84.7337			95.7235	91.9617	4.58	5.671			4.502
473	467	Cytoskeletal protein	ACTB; ACTG1	ACTB; ACTG1		actin, cytoplasmic 1	P60709; P63261	http://www.phosphosite.org/proteinAction.do?id=4107&showAllSites=true	42; 42		M#TQIMFETFNTPAM#YVAIQAVLSLYASGR	3	1095.87		21986																														5.31
474	468	Cytoskeletal protein	ACTB; ACTG1	ACTB; ACTG1		actin, cytoplasmic 1	P60709; P63261	http://www.phosphosite.org/proteinAction.do?id=4107&showAllSites=true	42; 42		M#TQIMFETFNTPAMYVAIQAVLSLYASGR	3	1090.54	23683																														3.135
475	469	Cytoskeletal protein	ACTB; ACTG1	ACTB; ACTG1		actin, cytoplasmic 1	P60709; P63261	http://www.phosphosite.org/proteinAction.do?id=4107&showAllSites=true	42; 42		M#TQIMFETFNTPAMYVAIQAVLSLYASGR	3	1090.54	24116																														2.976
476	470	Cytoskeletal protein	ACTB; ACTG1	ACTB; ACTG1		actin, cytoplasmic 1	P60709; P63261	http://www.phosphosite.org/proteinAction.do?id=4107&showAllSites=true	42; 42		MTQIM#FETFNTPAM#YVAIQAVLSLYASGR	3	1095.87	22801	21835																													5.271	4.923
477	471	Cytoskeletal protein	ACTB; ACTG1	ACTB; ACTG1		actin, cytoplasmic 1	P60709; P63261	http://www.phosphosite.org/proteinAction.do?id=4107&showAllSites=true	42; 42		MTQIM#FETFNTPAMYVAIQAVLSLYASGR	3	1090.54	23613										23613	22643		26442	25888	25981			26782		85.1767	85.1727		84.8792	84.7662	85.0288			96.0885		4.666
478	472	Cytoskeletal protein	ACTB; ACTG1	ACTB; ACTG1		actin, cytoplasmic 1	P60709; P63261	http://www.phosphosite.org/proteinAction.do?id=4107&showAllSites=true	42; 42		MTQIM#FETFNTPAMYVAIQAVLSLYASGR	3	1090.54	24025										23613	22643		26442	25888	25981			26782		85.1767	85.1727		84.8792	84.7662	85.0288			96.0885		4.048
479	473	Cytoskeletal protein	ACTB; ACTG1	ACTB; ACTG1		actin, cytoplasmic 1	P60709; P63261	http://www.phosphosite.org/proteinAction.do?id=4107&showAllSites=true	42; 42		MTQIMFETFNTPAM#YVAIQAVLSLYASGR	3	1090.54		22194																														3.459
480	474	Cytoskeletal protein	ACTB; ACTG1	ACTB; ACTG1		actin, cytoplasmic 1	P60709; P63261	http://www.phosphosite.org/proteinAction.do?id=4107&showAllSites=true	42; 42		MTQIMFETFNTPAMYVAIQAVLSLYASGR	3	1085.21	24065			26531		26046					24053	22681	26364	26530	25825	26046		25475	26567		86.6168	85.2933	85.2375	85.1478	84.5918	85.2038		91.9533	95.0658		4.09			5.418		5.477
481	475	Cytoskeletal protein	ACTB; ACTG1	ACTB; ACTG1		actin, cytoplasmic 1	P60709; P63261	http://www.phosphosite.org/proteinAction.do?id=4107&showAllSites=true	42; 42		MTQIMFETFNTPAMYVAIQAVLSLYASGR	3	1085.21	24086										24053	22681	26364	26530	25825	26046		25475	26567		86.6168	85.2933	85.2375	85.1478	84.5918	85.2038		91.9533	95.0658		3.782
482	476	Cytoskeletal protein	ACTB; ACTG1	ACTB; ACTG1		actin, cytoplasmic 1	P60709; P63261	http://www.phosphosite.org/proteinAction.do?id=4107&showAllSites=true	42; 42		MTQIMFETFNTPAMYVAIQAVLSLYASGR	3	1085.21	23824										24053	22681	26364	26530	25825	26046		25475	26567		86.6168	85.2933	85.2375	85.1478	84.5918	85.2038		91.9533	95.0658		2.781
483	477	Cytoskeletal protein	ACTB; ACTG1	ACTB; ACTG1		actin, cytoplasmic 1	P60709; P63261	http://www.phosphosite.org/proteinAction.do?id=4107&showAllSites=true	42; 42		MTQIMFETFNTPAMYVAIQAVLSLYASGR	3	1085.21	23700										24053	22681	26364	26530	25825	26046		25475	26567		86.6168	85.2933	85.2375	85.1478	84.5918	85.2038		91.9533	95.0658		2.485
484	478	Cytoskeletal protein	ACTB; ACTBL2; ACTG1	ACTB; ACTBL2; ACTG1		actin, cytoplasmic 1	P60709; Q562R1; P63261	http://www.phosphosite.org/proteinAction.do?id=4107&showAllSites=true	42; 42; 42		NTPAMYVAIQAVLSLYASGR	3	709.042						25245					23147		25591	25776	25153	25245	24210	24747	25180	24377	83.6085		83.0368	82.9778	82.7565	82.967	88.2053	89.6897	89.7362	89.5528						4.348
485	479	Cytoskeletal protein	ACTB; ACTG1; FKSG30; POTEE; POTEF; POTEI; POTEJ	ACTB; ACTG1; FKSG30; POTE2; POTEF; POTEI; POTEJ		actin, cytoplasmic 1	P60709; P63261; Q9BYX7; Q6S8J3; A5A3E0; P0CG38; P0CG39	http://www.phosphosite.org/proteinAction.do?id=4107&showAllSites=true	42; 42; 42; 121; 121; 121; 117		QEYDESGPSIVH	2	680.804			5003	4939	4534	4973	6999		7014	6751	4500	4367	4968	4909	4528	4973	6989	6812	7021	6745	22.403	22.5008	22.103	22.1377	22.6305	24.2615	37.451	37.0903	37.4305	37.133			2.492	3.011	3.283	2.946
486	480	Cytoskeletal protein	ACTB; ACTG1; FKSG30; POTEE; POTEF; POTEI; POTEJ	ACTB; ACTG1; FKSG30; POTE2; POTEF; POTEI; POTEJ		actin, cytoplasmic 1	P60709; P63261; Q9BYX7; Q6S8J3; A5A3E0; P0CG38; P0CG39	http://www.phosphosite.org/proteinAction.do?id=4107&showAllSites=true	42; 42; 42; 121; 121; 121; 117		QEYDESGPSIVHR	2	758.855			4042	3999	3612	4052	5793	5649	5827	5585	3547	3447	4056	4004	3621	4052	5805	5657	5849	5589	18.9152	18.9885	18.7272	18.762	19.1408	20.9057	33.3393	33.0995	33.4188	33.0382			3.127	2.698	3.114	3.203
487	481	Cytoskeletal protein	ACTB; ACTG1; FKSG30; POTEE; POTEF; POTEI; POTEJ	ACTB; ACTG1; FKSG30; POTE2; POTEF; POTEI; POTEJ		actin, cytoplasmic 1	P60709; P63261; Q9BYX7; Q6S8J3; A5A3E0; P0CG38; P0CG39	http://www.phosphosite.org/proteinAction.do?id=4107&showAllSites=true	42; 42; 42; 121; 121; 121; 117		QEYDESGPSIVHR	2	758.855									5832		3547	3447	4056	4004	3621	4052	5805	5657	5849	5589	18.9152	18.9885	18.7272	18.762	19.1408	20.9057	33.3393	33.0995	33.4188	33.0382
488	482	Cytoskeletal protein	ACTB; ACTG1; FKSG30; POTEE; POTEF; POTEI; POTEJ	ACTB; ACTG1; FKSG30; POTE2; POTEF; POTEI; POTEJ		actin, cytoplasmic 1	P60709; P63261; Q9BYX7; Q6S8J3; A5A3E0; P0CG38; P0CG39	http://www.phosphosite.org/proteinAction.do?id=4107&showAllSites=true	42; 42; 42; 121; 121; 121; 117		QEYDESGPSIVHR	3	506.239	3540	3433	4026	3986	3602	4037	5768	5623	5812	5572	3547	3447	4056	4004	3621	4037	5805	5657	5849	5589	18.9152	18.9885	18.7272	18.762	19.1408	20.8417	33.3393	33.0995	33.4188	33.0382	2.297	2.924	3.206	2.883	2.647	3.082
489	483	Cytoskeletal protein	ACTB; ACTG1	ACTB; ACTG1		actin, cytoplasmic 1	P60709; P63261	http://www.phosphosite.org/proteinAction.do?id=4107&showAllSites=true	42; 42		TTGIVM#DSGDGVTHTVPIYEGYALPHAILR	3	1067.21				12887			15636	15524	15740	15342			12796	12871	12285	12506	15685	15524	15748	15330			47.0367	46.8087	46.9972	47.4192	63.938	63.5537	63.8188	63.6415				4.053
490	484	Cytoskeletal protein	ACTB; ACTG1	ACTB; ACTG1		actin, cytoplasmic 1	P60709; P63261	http://www.phosphosite.org/proteinAction.do?id=4107&showAllSites=true	42; 42		TTGIVM#DSGDGVTHTVPIYEGYALPHAILR	3	1067.21							15621		15754				12796	12871	12285	12506	15685	15524	15748	15330			47.0367	46.8087	46.9972	47.4192	63.938	63.5537	63.8188	63.6415
491	485	Cytoskeletal protein	ACTB; ACTG1	ACTB; ACTG1		actin, cytoplasmic 1	P60709; P63261	http://www.phosphosite.org/proteinAction.do?id=4107&showAllSites=true	42; 42		TTGIVM#DSGDGVTHTVPIYEGYALPHAILR	4	800.658	11858			12834	12248	12429	15586	15534	15728	15331	11829	11737	12754	12892	12285	12485	15643	15689	15769	15372	47.6207	47.6667	46.9093	46.8653	46.9972	47.3607	63.8073	63.6128	63.8763	63.76	3.123			3.579	3.485	3.63
492	486	Cytoskeletal protein	ACTB; ACTG1	ACTB; ACTG1		actin, cytoplasmic 1	P60709; P63261	http://www.phosphosite.org/proteinAction.do?id=4107&showAllSites=true	42; 42		TTGIVM#DSGDGVTHTVPIYEGYALPHAILR	4	800.658							15760	15689	15899	15494	11829	11737	12754	12892	12285	12485	15643	15689	15769	15372	47.6207	47.6667	46.9093	46.8653	46.9972	47.3607	63.8073	63.6128	63.8763	63.76
493	487	Cytoskeletal protein	ACTB; ACTG1	ACTB; ACTG1		actin, cytoplasmic 1	P60709; P63261	http://www.phosphosite.org/proteinAction.do?id=4107&showAllSites=true	42; 42		TTGIVMDSGDGVTHTVPIYEGYALPHAILR	3	1061.88				13866	13265	13415							13697	13866	13311	13429	16672	16520	16777	16296			49.6312	49.6833	49.8685	49.9887	66.7755	66.3345	66.6947	66.3847				6.237	6.233	6.387
494	488	Cytoskeletal protein	ACTB; ACTG1	ACTB; ACTG1		actin, cytoplasmic 1	P60709; P63261	http://www.phosphosite.org/proteinAction.do?id=4107&showAllSites=true	42; 42		TTGIVMDSGDGVTHTVPIYEGYALPHAILR	3	1061.88					13365	13533							13697	13866	13311	13429	16672	16520	16777	16296			49.6312	49.6833	49.8685	49.9887	66.7755	66.3345	66.6947	66.3847					6.048	5.404
495	489	Cytoskeletal protein	ACTB; ACTG1	ACTB; ACTG1		actin, cytoplasmic 1	P60709; P63261	http://www.phosphosite.org/proteinAction.do?id=4107&showAllSites=true	42; 42		TTGIVMDSGDGVTHTVPIYEGYALPHAILR	4	796.659	12723			13860	13249	13389	16676	16502	16759	16279	12711	12577	13676	13921	13311	13389	16672	16520	16756	16317	50.5203	50.5192	49.5735	49.6833	49.8685	50.0458	66.7755	66.3345	66.638	66.4418	3.978			3.645	3.423	3.159
496	490	Cytoskeletal protein	ACTB; ACTG1	ACTB; ACTG1		actin, cytoplasmic 1	P60709; P63261	http://www.phosphosite.org/proteinAction.do?id=4107&showAllSites=true	42; 42		YSVWIGGSILASLSTFQQM#WISKQEYDESGPSIVHR	3	1372.68		20914		24157	23569	23588					22104	20906	23911	24054	23569	23547	25499	25496	25969	25158	80.4993	79.3842	78.2662	78.0565	78.1258	78.1743	92.1268	92.0117	92.0693	92.0203		4.018		4.132	4.834	4.202
497	491	Cytoskeletal protein	ACTB; ACTG1	ACTB; ACTG1		actin, cytoplasmic 1	P60709; P63261	http://www.phosphosite.org/proteinAction.do?id=4107&showAllSites=true	42; 42		YSVWIGGSILASLSTFQQM#WISKQEYDESGPSIVHR	3	1372.68		20814		24127	23545	23600					22104	20906	23911	24054	23569	23547	25499	25496	25969	25158	80.4993	79.3842	78.2662	78.0565	78.1258	78.1743	92.1268	92.0117	92.0693	92.0203		3.888		4.097	4.195	4.103
498	492	Cytoskeletal protein	ACTB; ACTG1	ACTB; ACTG1		actin, cytoplasmic 1	P60709; P63261	http://www.phosphosite.org/proteinAction.do?id=4107&showAllSites=true	42; 42		YSVWIGGSILASLSTFQQM#WISKQEYDESGPSIVHR	3	1372.68				24116	23615	23545					22104	20906	23911	24054	23569	23547	25499	25496	25969	25158	80.4993	79.3842	78.2662	78.0565	78.1258	78.1743	92.1268	92.0117	92.0693	92.0203				3.859	4.144	3.596
499	493	Cytoskeletal protein	ACTB; ACTG1	ACTB; ACTG1		actin, cytoplasmic 1	P60709; P63261	http://www.phosphosite.org/proteinAction.do?id=4107&showAllSites=true	42; 42		YSVWIGGSILASLSTFQQM#WISKQEYDESGPSIVHR	4	1029.76	21668	20928		24569	23432	24232		25499		25163	21792	20906	24037	24201	23432	23652		25496	25969	25158	79.4665	79.3842	78.6277	78.4958	78.3683	78.4973		92.0117	92.0693	92.0203	4.809	4.133		4.219	3.626	3.891
500	494	Cytoskeletal protein	ACTB; ACTG1	ACTB; ACTG1		actin, cytoplasmic 1	P60709; P63261	http://www.phosphosite.org/proteinAction.do?id=4107&showAllSites=true	42; 42		YSVWIGGSILASLSTFQQM#WISKQEYDESGPSIVHR	4	1029.76	22047	21049		24202	23908	23675					21792	20906	24037	24201	23432	23652		25496	25969	25158	79.4665	79.3842	78.6277	78.4958	78.3683	78.4973		92.0117	92.0693	92.0203	3.692	3.6		3.034	3.314	3.255
501	495	Cytoskeletal protein	ACTB; ACTG1	ACTB; ACTG1		actin, cytoplasmic 1	P60709; P63261	http://www.phosphosite.org/proteinAction.do?id=4107&showAllSites=true	42; 42		YSVWIGGSILASLSTFQQM#WISKQEYDESGPSIVHR	4	1029.76	21964	20747			23708	23444					21792	20906	24037	24201	23432	23652		25496	25969	25158	79.4665	79.3842	78.6277	78.4958	78.3683	78.4973		92.0117	92.0693	92.0203	3.606	3.095			3.298	2.977
502	496	Cytoskeletal protein	ACTB; ACTG1	ACTB; ACTG1		actin, cytoplasmic 1	P60709; P63261	http://www.phosphosite.org/proteinAction.do?id=4107&showAllSites=true	42; 42		YSVWIGGSILASLSTFQQM#WISKQEYDESGPSIVHR	4	1029.76	21921	21154									21792	20906	24037	24201	23432	23652		25496	25969	25158	79.4665	79.3842	78.6277	78.4958	78.3683	78.4973		92.0117	92.0693	92.0203	3.247	3
503	497	Cytoskeletal protein	ACTB; ACTG1	ACTB; ACTG1		actin, cytoplasmic 1	P60709; P63261	http://www.phosphosite.org/proteinAction.do?id=4107&showAllSites=true	42; 42		YSVWIGGSILASLSTFQQM#WISKQEYDESGPSIVHR	4	1029.76		21093									21792	20906	24037	24201	23432	23652		25496	25969	25158	79.4665	79.3842	78.6277	78.4958	78.3683	78.4973		92.0117	92.0693	92.0203		3.673
504	498	Cytoskeletal protein	ACTB; ACTG1	ACTB; ACTG1		actin, cytoplasmic 1	P60709; P63261	http://www.phosphosite.org/proteinAction.do?id=4107&showAllSites=true	42; 42		YSVWIGGSILASLSTFQQM#WISKQEYDESGPSIVHR	5	824.009					23562						21792	20906	24058	24201	23562	23631		25496			79.4665	79.3842	78.6875	78.4958	78.3092	78.4332		92.0117							3.469
505	499	Cytoskeletal protein	ACTB; ACTG1	ACTB; ACTG1		actin, cytoplasmic 1	P60709; P63261	http://www.phosphosite.org/proteinAction.do?id=4107&showAllSites=true	42; 42		YSVWIGGSILASLSTFQQMWISKQEYDESGPSIVHR	3	1367.35				25310	24768						23327	21662	25192	25335	24768	24786	23811		25666	24272	84.1432	82.0855	81.9472	81.7737	81.7965	81.7695	87.0608		91.1532	89.2563				5.208	5.693
506	500	Cytoskeletal protein	ACTB; ACTG1	ACTB; ACTG1		actin, cytoplasmic 1	P60709; P63261	http://www.phosphosite.org/proteinAction.do?id=4107&showAllSites=true	42; 42		YSVWIGGSILASLSTFQQMWISKQEYDESGPSIVHR	3	1367.35					24787						23327	21662	25192	25335	24768	24786	23811		25666	24272	84.1432	82.0855	81.9472	81.7737	81.7965	81.7695	87.0608		91.1532	89.2563					4.8
507	501	Cytoskeletal protein	ACTB; ACTG1	ACTB; ACTG1		actin, cytoplasmic 1	P60709; P63261	http://www.phosphosite.org/proteinAction.do?id=4107&showAllSites=true	42; 42		YSVWIGGSILASLSTFQQMWISKQEYDESGPSIVHR	4	1025.76	22603	21623			24755	24787					22622	21662	25171	25335	24755	24786	24357		25558		82.132	82.0855	81.8895	81.7737	81.7965	81.7695	88.6277		90.829		4.929	3.967			4.32	4.557
508	502	Cytoskeletal protein	ACTB; ACTG1	ACTB; ACTG1		actin, cytoplasmic 1	P60709; P63261	http://www.phosphosite.org/proteinAction.do?id=4107&showAllSites=true	42; 42		YSVWIGGSILASLSTFQQMWISKQEYDESGPSIVHR	4	1025.76	22690	21713				24953					22622	21662	25171	25335	24755	24786	24357		25558		82.132	82.0855	81.8895	81.7737	81.7965	81.7695	88.6277		90.829		3.862	3.806				3.416
509	503	Cytoskeletal protein	ACTB; ACTG1	ACTB; ACTG1		actin, cytoplasmic 1	P60709; P63261	http://www.phosphosite.org/proteinAction.do?id=4107&showAllSites=true	42; 42		YSVWIGGSILASLSTFQQMWISKQEYDESGPSIVHR	5	820.81						24794					22622	21641	25171	25314	24817	24794				24587	82.132	82.0227	81.8895	81.7162	81.8548	81.7695				90.1702						3.385
510	504	Cytoskeletal protein	TUBA1A; TUBA1B; TUBA1C; TUBA3C; TUBA3D; TUBA3E; TUBA4A	TUBA1A; TUBA1B; TUBA1C; TUBA3C; TUBA3D; TUBA3E; TUBA4A		tubulin alpha-1A chain	Q71U36; P68363; Q9BQE3; Q13748; Q15670; Q6PEY2; P68366	http://www.phosphosite.org/proteinAction.do?id=6833805&showAllSites=true	50; 50; 50; 50; 50; 50; 50		ACWELYCLEHGIQPDGQM#PSDK	3	884.051				11825	11240	11440	14760	14633	14794	14390	11535		11767	11863	11298	11477	14782	14630	14824	14390	46.6603		44.046	44.0123	44.242	44.5585	61.337	60.9627	61.2275	61.077				4.094	4.063	4.072
511	505	Cytoskeletal protein	TUBA1A; TUBA1B; TUBA1C; TUBA3C; TUBA3D; TUBA3E; TUBA4A	TUBA1A; TUBA1B; TUBA1C; TUBA3C; TUBA3D; TUBA3E; TUBA4A		tubulin alpha-1A chain	Q71U36; P68363; Q9BQE3; Q13748; Q15670; Q6PEY2; P68366	http://www.phosphosite.org/proteinAction.do?id=6833805&showAllSites=true	50; 50; 50; 50; 50; 50; 50		ACWELYCLEHGIQPDGQM#PSDK	3	884.051							14763				11535		11767	11863	11298	11477	14782	14630	14824	14390	46.6603		44.046	44.0123	44.242	44.5585	61.337	60.9627	61.2275	61.077
512	506	Cytoskeletal protein	TUBA1A; TUBA1B; TUBA1C; TUBA3C; TUBA3D; TUBA3E; TUBA4A; TUBA8	TUBA1A; TUBA1B; TUBA1C; TUBA3C; TUBA3D; TUBA3E; TUBA4A; TUBA8		tubulin alpha-1A chain	Q71U36; P68363; Q9BQE3; Q13748; Q15670; Q6PEY2; P68366; Q9NY65	http://www.phosphosite.org/proteinAction.do?id=6833805&showAllSites=true	50; 50; 50; 50; 50; 50; 50; 50		AFVHWYVGEGM#EEGEFSEAR	2	1173.51									13564		9904		10584	10638	10112	10300	13543	13353	13564	13135	41.2145		40.5282	40.493	40.8132	41.2032	57.7655	57.2665	57.6247	57.2857
513	507	Cytoskeletal protein	TUBA1A; TUBA1B; TUBA1C; TUBA3C; TUBA3D; TUBA3E; TUBA4A; TUBA8	TUBA1A; TUBA1B; TUBA1C; TUBA3C; TUBA3D; TUBA3E; TUBA4A; TUBA8		tubulin alpha-1A chain	Q71U36; P68363; Q9BQE3; Q13748; Q15670; Q6PEY2; P68366; Q9NY65	http://www.phosphosite.org/proteinAction.do?id=6833805&showAllSites=true	50; 50; 50; 50; 50; 50; 50; 50		AFVHWYVGEGM#EEGEFSEAR	3	782.676	9857	9697	10569	10584	10040	10236	13491	13316	13498	13097	9904	9710	10605	10617	10070	10300	13543	13353	13547	13522	41.2145	40.9558	40.5897	40.4285	40.6955	41.2032	57.7655	57.2665	57.6247	57.2857	4.504	4.501	5.078	5.058	4.547	4.305
514	508	Cytoskeletal protein	TUBA1A; TUBA1B; TUBA1C; TUBA3C; TUBA3D; TUBA3E; TUBA4A; TUBA8	TUBA1A; TUBA1B; TUBA1C; TUBA3C; TUBA3D; TUBA3E; TUBA4A; TUBA8		tubulin alpha-1A chain	Q71U36; P68363; Q9BQE3; Q13748; Q15670; Q6PEY2; P68366; Q9NY65	http://www.phosphosite.org/proteinAction.do?id=6833805&showAllSites=true	50; 50; 50; 50; 50; 50; 50; 50		AFVHWYVGEGM#EEGEFSEAR	3	782.676			10727				13815	13728	13508	13522	9904	9710	10605	10617	10070	10300	13543	13353	13547	13522	41.2145	40.9558	40.5897	40.4285	40.6955	41.2032	57.7655	57.2665	57.6247	57.2857			3.264
515	509	Cytoskeletal protein	TUBA1A; TUBA1B; TUBA1C; TUBA3C; TUBA3D; TUBA3E; TUBA4A; TUBA8	TUBA1A; TUBA1B; TUBA1C; TUBA3C; TUBA3D; TUBA3E; TUBA4A; TUBA8		tubulin alpha-1A chain	Q71U36; P68363; Q9BQE3; Q13748; Q15670; Q6PEY2; P68366; Q9NY65	http://www.phosphosite.org/proteinAction.do?id=6833805&showAllSites=true	50; 50; 50; 50; 50; 50; 50; 50		AFVHWYVGEGM#EEGEFSEAR	3	782.676							13868	13706	13814	13337	9904	9710	10605	10617	10070	10300	13543	13353	13547	13522	41.2145	40.9558	40.5897	40.4285	40.6955	41.2032	57.7655	57.2665	57.6247	57.2857
516	510	Cytoskeletal protein	TUBA1A; TUBA1B; TUBA1C; TUBA3C; TUBA3D; TUBA3E; TUBA4A; TUBA8	TUBA1A; TUBA1B; TUBA1C; TUBA3C; TUBA3D; TUBA3E; TUBA4A; TUBA8		tubulin alpha-1A chain	Q71U36; P68363; Q9BQE3; Q13748; Q15670; Q6PEY2; P68366; Q9NY65	http://www.phosphosite.org/proteinAction.do?id=6833805&showAllSites=true	50; 50; 50; 50; 50; 50; 50; 50		AFVHWYVGEGM#EEGEFSEAR	3	782.676										13774	9904	9710	10605	10617	10070	10300	13543	13353	13547	13522	41.2145	40.9558	40.5897	40.4285	40.6955	41.2032	57.7655	57.2665	57.6247	57.2857
517	511	Cytoskeletal protein	TUBA1A; TUBA1B; TUBA1C; TUBA3C; TUBA3D; TUBA3E; TUBA4A; TUBA8	TUBA1A; TUBA1B; TUBA1C; TUBA3C; TUBA3D; TUBA3E; TUBA4A; TUBA8		tubulin alpha-1A chain	Q71U36; P68363; Q9BQE3; Q13748; Q15670; Q6PEY2; P68366; Q9NY65	http://www.phosphosite.org/proteinAction.do?id=6833805&showAllSites=true	50; 50; 50; 50; 50; 50; 50; 50		AFVHWYVGEGM#EEGEFSEAR	3	782.676										13940	9904	9710	10605	10617	10070	10300	13543	13353	13547	13522	41.2145	40.9558	40.5897	40.4285	40.6955	41.2032	57.7655	57.2665	57.6247	57.2857
518	512	Cytoskeletal protein	TUBA1A; TUBA1B; TUBA1C; TUBA3C; TUBA3D; TUBA3E; TUBA4A; TUBA8	TUBA1A; TUBA1B; TUBA1C; TUBA3C; TUBA3D; TUBA3E; TUBA4A; TUBA8		tubulin alpha-1A chain	Q71U36; P68363; Q9BQE3; Q13748; Q15670; Q6PEY2; P68366; Q9NY65	http://www.phosphosite.org/proteinAction.do?id=6833805&showAllSites=true	50; 50; 50; 50; 50; 50; 50; 50		AFVHWYVGEGMEEGEFSEAR	2	1165.51				12489	11881	12038						11317	12355	12514	11865	12076	15328	15176	15370	14952		46.2885	45.7495	45.8298	45.8203	46.2242	62.9128	62.5343	62.7563	62.5783				5.18	5.129	5.019
519	513	Cytoskeletal protein	TUBA1A; TUBA1B; TUBA1C; TUBA3C; TUBA3D; TUBA3E; TUBA4A; TUBA8	TUBA1A; TUBA1B; TUBA1C; TUBA3C; TUBA3D; TUBA3E; TUBA4A; TUBA8		tubulin alpha-1A chain	Q71U36; P68363; Q9BQE3; Q13748; Q15670; Q6PEY2; P68366; Q9NY65	http://www.phosphosite.org/proteinAction.do?id=6833805&showAllSites=true	50; 50; 50; 50; 50; 50; 50; 50		AFVHWYVGEGMEEGEFSEAR	2	1165.51				12513	11903	12076						11317	12355	12514	11865	12076	15328	15176	15370	14952		46.2885	45.7495	45.8298	45.8203	46.2242	62.9128	62.5343	62.7563	62.5783				4.846	4.753	5.009
520	514	Cytoskeletal protein	TUBA1A; TUBA1B; TUBA1C; TUBA3C; TUBA3D; TUBA3E; TUBA4A; TUBA8	TUBA1A; TUBA1B; TUBA1C; TUBA3C; TUBA3D; TUBA3E; TUBA4A; TUBA8		tubulin alpha-1A chain	Q71U36; P68363; Q9BQE3; Q13748; Q15670; Q6PEY2; P68366; Q9NY65	http://www.phosphosite.org/proteinAction.do?id=6833805&showAllSites=true	50; 50; 50; 50; 50; 50; 50; 50		AFVHWYVGEGMEEGEFSEAR	3	777.344	11659			12455	11810	12003	15273	15138	15329	14955	11535	11359	12355	12514	11886	12262	15307	15176	15349	14973	46.6603	46.4233	45.7495	45.8298	45.8797	46.2242	62.8532	62.5343	62.6977	62.6352	4.453			5.056	4.871	4.955
521	515	Cytoskeletal protein	TUBA1A; TUBA1B; TUBA1C; TUBA3C; TUBA3D; TUBA3E; TUBA4A; TUBA8	TUBA1A; TUBA1B; TUBA1C; TUBA3C; TUBA3D; TUBA3E; TUBA4A; TUBA8		tubulin alpha-1A chain	Q71U36; P68363; Q9BQE3; Q13748; Q15670; Q6PEY2; P68366; Q9NY65	http://www.phosphosite.org/proteinAction.do?id=6833805&showAllSites=true	50; 50; 50; 50; 50; 50; 50; 50		AFVHWYVGEGMEEGEFSEAR	3	777.344				12800	12428	12262					11535	11359	12355	12514	11886	12262	15307	15176	15349	14973	46.6603	46.4233	45.7495	45.8298	45.8797	46.2242	62.8532	62.5343	62.6977	62.6352				4.42	4.573	3.768
522	516	Cytoskeletal protein	TUBA1A; TUBA1B; TUBA1C; TUBA3C; TUBA3D; TUBA3E; TUBA4A; TUBA8	TUBA1A; TUBA1B; TUBA1C; TUBA3C; TUBA3D; TUBA3E; TUBA4A; TUBA8		tubulin alpha-1A chain	Q71U36; P68363; Q9BQE3; Q13748; Q15670; Q6PEY2; P68366; Q9NY65	http://www.phosphosite.org/proteinAction.do?id=6833805&showAllSites=true	50; 50; 50; 50; 50; 50; 50; 50		AFVHWYVGEGMEEGEFSEAR	3	777.344				12764	12061	12565					11535	11359	12355	12514	11886	12262	15307	15176	15349	14973	46.6603	46.4233	45.7495	45.8298	45.8797	46.2242	62.8532	62.5343	62.6977	62.6352				3.757	4.572	3.629
523	517	Cytoskeletal protein	TUBA1A; TUBA1B; TUBA1C; TUBA3C; TUBA3D; TUBA3E; TUBA4A; TUBA8	TUBA1A; TUBA1B; TUBA1C; TUBA3C; TUBA3D; TUBA3E; TUBA4A; TUBA8		tubulin alpha-1A chain	Q71U36; P68363; Q9BQE3; Q13748; Q15670; Q6PEY2; P68366; Q9NY65	http://www.phosphosite.org/proteinAction.do?id=6833805&showAllSites=true	50; 50; 50; 50; 50; 50; 50; 50		AFVHWYVGEGMEEGEFSEAR	3	777.344				12823		12589					11535	11359	12355	12514	11886	12262	15307	15176	15349	14973	46.6603	46.4233	45.7495	45.8298	45.8797	46.2242	62.8532	62.5343	62.6977	62.6352				3.686		3.533
524	518	Cytoskeletal protein	TUBA1A; TUBA1B; TUBA1C; TUBA3C; TUBA3D; TUBA3E; TUBA4A; TUBA8	TUBA1A; TUBA1B; TUBA1C; TUBA3C; TUBA3D; TUBA3E; TUBA4A; TUBA8		tubulin alpha-1A chain	Q71U36; P68363; Q9BQE3; Q13748; Q15670; Q6PEY2; P68366; Q9NY65	http://www.phosphosite.org/proteinAction.do?id=6833805&showAllSites=true	50; 50; 50; 50; 50; 50; 50; 50		AFVHWYVGEGMEEGEFSEAR	3	777.344				12779							11535	11359	12355	12514	11886	12262	15307	15176	15349	14973	46.6603	46.4233	45.7495	45.8298	45.8797	46.2242	62.8532	62.5343	62.6977	62.6352				3.46
525	519	Cytoskeletal protein	TUBA1A; TUBA1B; TUBA1C; TUBA4A	TUBA1A; TUBA1B; TUBA1C; TUBA4A		tubulin alpha-1A chain	Q71U36; P68363; Q9BQE3; P68366	http://www.phosphosite.org/proteinAction.do?id=6833805&showAllSites=true	50; 50; 50; 50		AFVHWYVGEGMEEGEFSEAREDMAALEK	4	805.111					14762	14831					14097	13816	15188	15391	14801	14831	18142	17948	18247	17892	54.9092	54.5302	53.7222	53.629	53.8697	53.835	70.8868	70.3518	70.6968	70.8595					3.826	3.006
526	520	Cytoskeletal protein	TUBA1A; TUBA1B; TUBA3C; TUBA3D; TUBA3E; TUBA4A; TUBA8	TUBA1A; TUBA1B; TUBA3C; TUBA3D; TUBA3E; TUBA4A; TUBA8		tubulin alpha-1A chain	Q71U36; P68363; Q13748; Q15670; Q6PEY2; P68366; Q9NY65	http://www.phosphosite.org/proteinAction.do?id=6833805&showAllSites=true	50; 50; 50; 50; 50; 50; 50		AVCMLSNTTAIAEAWAR	2	932.956	14184	13968		15587	14977	15069					14223	13984	15356	15580	14990	15069	18751	18599	18898	18417	55.3013	55.0635	54.183	54.146	54.3717	54.3923	72.6037	72.1855	72.4755	72.3507	4.41	5.157		5.491	5.566	5.43
527	521	Cytoskeletal protein	TUBA1A; TUBA1B; TUBA3C; TUBA3D; TUBA3E; TUBA4A; TUBA8	TUBA1A; TUBA1B; TUBA3C; TUBA3D; TUBA3E; TUBA4A; TUBA8		tubulin alpha-1A chain	Q71U36; P68363; Q13748; Q15670; Q6PEY2; P68366; Q9NY65	http://www.phosphosite.org/proteinAction.do?id=6833805&showAllSites=true	50; 50; 50; 50; 50; 50; 50		AVCMLSNTTAIAEAWAR	2	932.956					15115						14223	13984	15356	15580	14990	15069	18751	18599	18898	18417	55.3013	55.0635	54.183	54.146	54.3717	54.3923	72.6037	72.1855	72.4755	72.3507					3.225
528	522	Cytoskeletal protein	TUBA1A; TUBA1B; TUBA3C; TUBA3D; TUBA3E; TUBA4A; TUBA8	TUBA1A; TUBA1B; TUBA3C; TUBA3D; TUBA3E; TUBA4A; TUBA8		tubulin alpha-1A chain	Q71U36; P68363; Q13748; Q15670; Q6PEY2; P68366; Q9NY65	http://www.phosphosite.org/proteinAction.do?id=6833805&showAllSites=true	50; 50; 50; 50; 50; 50; 50		AVCMLSNTTAIAEAWAR	3	622.306	14185	13969			14955	15070					14244	13984	16217	15580	14969	15070	19129	18977			55.3702	55.0635	56.5717	54.146	54.3153	54.3923	73.6505	73.244			3.561	3.873			3.445	3.371
529	523	Cytoskeletal protein	TUBA1A; TUBA1B; TUBA1C	TUBA1A; TUBA1B; TUBA1C		tubulin alpha-1A chain	Q71U36; P68363; Q9BQE3	http://www.phosphosite.org/proteinAction.do?id=6833805&showAllSites=true	50; 50; 50		AVFVDLEPTVIDEVR	2	851.457							18214			17929	14076	13900	15293	15517	14906	15061	18214	18095	18352	17913	54.8468	54.7983	54.0112	53.9743	54.1475	54.3923	71.0653	70.7735	70.9825	70.9193
530	524	Cytoskeletal protein	TUBA1A; TUBA1B; TUBA3C; TUBA3D; TUBA3E; TUBA4A	TUBA1A; TUBA1B; TUBA3C; TUBA3D; TUBA3E; TUBA4A		tubulin alpha-1A chain	Q71U36; P68363; Q13748; Q15670; Q6PEY2; P68366	http://www.phosphosite.org/proteinAction.do?id=6833805&showAllSites=true	50; 50; 50; 50; 50; 50		AYHEQLSVAEITNACFEPANQM#VK	3	922.767	9932	9766			10129		13574	13432	13604	13211	9925	9794	10647	10659	10112	10321	13585	13437	13604	13219	41.2952	41.2258	40.7128	40.5547	40.8132	41.2665	57.8892	57.5047	57.799	57.5275	5.358	4.761			3.719
531	525	Cytoskeletal protein	TUBA1A; TUBA1B; TUBA3C; TUBA3D; TUBA3E; TUBA4A	TUBA1A; TUBA1B; TUBA3C; TUBA3D; TUBA3E; TUBA4A		tubulin alpha-1A chain	Q71U36; P68363; Q13748; Q15670; Q6PEY2; P68366	http://www.phosphosite.org/proteinAction.do?id=6833805&showAllSites=true	50; 50; 50; 50; 50; 50		AYHEQLSVAEITNACFEPANQM#VK	3	922.767							13637				9925	9794	10647	10659	10112	10321	13585	13437	13604	13219	41.2952	41.2258	40.7128	40.5547	40.8132	41.2665	57.8892	57.5047	57.799	57.5275
532	526	Cytoskeletal protein	TUBA1A; TUBA1B; TUBA3C; TUBA3D; TUBA3E; TUBA4A	TUBA1A; TUBA1B; TUBA3C; TUBA3D; TUBA3E; TUBA4A		tubulin alpha-1A chain	Q71U36; P68363; Q13748; Q15670; Q6PEY2; P68366	http://www.phosphosite.org/proteinAction.do?id=6833805&showAllSites=true	50; 50; 50; 50; 50; 50		AYHEQLSVAEITNACFEPANQMVK	3	917.435	11226			12143	11537	11736			15092		11220	11065	12082	12157	11537	11792	15013	14882	15076	14679	45.5978	45.4388	44.95	44.8492	45.0163	45.4587	61.9963	61.6825	61.9315	61.8022	4.869			4.799	5.467	5.349
533	527	Cytoskeletal protein	TUBA1A; TUBA1B; TUBA3C; TUBA3D; TUBA3E; TUBA4A	TUBA1A; TUBA1B; TUBA3C; TUBA3D; TUBA3E; TUBA4A		tubulin alpha-1A chain	Q71U36; P68363; Q13748; Q15670; Q6PEY2; P68366	http://www.phosphosite.org/proteinAction.do?id=6833805&showAllSites=true	50; 50; 50; 50; 50; 50		AYHEQLSVAEITNACFEPANQMVK	3	917.435						11721					11220	11065	12082	12157	11537	11792	15013	14882	15076	14679	45.5978	45.4388	44.95	44.8492	45.0163	45.4587	61.9963	61.6825	61.9315	61.8022						4.98
534	528	Cytoskeletal protein	TUBA1A; TUBA1B; TUBA1C; TUBA3C; TUBA3D; TUBA3E; TUBA4A	TUBA1A; TUBA1B; TUBA1C; TUBA3C; TUBA3D; TUBA3E; TUBA4A		tubulin alpha-1A chain	Q71U36; P68363; Q9BQE3; Q13748; Q15670; Q6PEY2; P68366	http://www.phosphosite.org/proteinAction.do?id=6833805&showAllSites=true	50; 50; 50; 50; 50; 50; 50		CLEHGIQPDGQM#PSDK	2	914.404	2568	2512	3101	3069	2659	3097	4539	4421	4584	4373	2578		3091			3081	4564	4438	4584	4389	15.2776		15.0892			17.1848	29.0327	28.7547	29.1697	28.7272	4.594	4.9	4.682	5.118	4.705	4.641
535	529	Cytoskeletal protein	TUBA1A; TUBA1B; TUBA1C; TUBA3C; TUBA3D; TUBA3E; TUBA4A	TUBA1A; TUBA1B; TUBA1C; TUBA3C; TUBA3D; TUBA3E; TUBA4A		tubulin alpha-1A chain	Q71U36; P68363; Q9BQE3; Q13748; Q15670; Q6PEY2; P68366	http://www.phosphosite.org/proteinAction.do?id=6833805&showAllSites=true	50; 50; 50; 50; 50; 50; 50		CLEHGIQPDGQM#PSDK	3	609.938	2546	2489	3093		2630	3103	4524		4583	4369	2258	2185	3091	2408	2012	2280	4564	4438	4583	4389	14.1199	14.2172	15.0892	12.717	13.358	14.2883	29.0327	28.7547	29.1697	28.7272	2.859	2.987	2.759		2.349	2.737
536	530	Cytoskeletal protein	TUBA1A; TUBA1B; TUBA1C; TUBA3C; TUBA3D; TUBA3E	TUBA1A; TUBA1B; TUBA1C; TUBA3C; TUBA3D; TUBA3E		tubulin alpha-1A chain	Q71U36; P68363; Q9BQE3; Q13748; Q15670; Q6PEY2	http://www.phosphosite.org/proteinAction.do?id=6833805&showAllSites=true	50; 50; 50; 50; 50; 50		CLEHGIQPDGQM#PSDKTIGGGDDSFNTFFSETGAGK	3	1272.9				11056			14022	13869	14045	13690	10282	10151	11004	11079	10527	10670	14026	13869	14009	13655	42.4828	42.3895	41.7622	41.7893	41.9972	42.259	59.1715	58.737	58.9308	58.815				4.946
537	531	Cytoskeletal protein	TUBA1A; TUBA1B; TUBA1C; TUBA3C; TUBA3D; TUBA3E	TUBA1A; TUBA1B; TUBA1C; TUBA3C; TUBA3D; TUBA3E		tubulin alpha-1A chain	Q71U36; P68363; Q9BQE3; Q13748; Q15670; Q6PEY2	http://www.phosphosite.org/proteinAction.do?id=6833805&showAllSites=true	50; 50; 50; 50; 50; 50		CLEHGIQPDGQM#PSDKTIGGGDDSFNTFFSETGAGK	4	954.924	10245	10077	10992	11027	10477	10672	13983	13821	13990	13723	10282	10130	11004	11058	10527	10712	13983	13857	14009	13655	42.4828	42.3208	41.7622	41.7278	41.9972	42.3762	59.1715	58.737	58.9308	58.815	5.408	5.349	4.486	5.692	4.883	5.447
538	532	Cytoskeletal protein	TUBA1A; TUBA1B; TUBA1C; TUBA3C; TUBA3D; TUBA3E	TUBA1A; TUBA1B; TUBA1C; TUBA3C; TUBA3D; TUBA3E		tubulin alpha-1A chain	Q71U36; P68363; Q9BQE3; Q13748; Q15670; Q6PEY2	http://www.phosphosite.org/proteinAction.do?id=6833805&showAllSites=true	50; 50; 50; 50; 50; 50		CLEHGIQPDGQM#PSDKTIGGGDDSFNTFFSETGAGK	4	954.924				11110		10657			13982	13607	10282	10130	11004	11058	10527	10712	13983	13857	14009	13655	42.4828	42.3208	41.7622	41.7278	41.9972	42.3762	59.1715	58.737	58.9308	58.815				4.334		5.357
539	533	Cytoskeletal protein	TUBA1A; TUBA1B; TUBA1C; TUBA3C; TUBA3D; TUBA3E	TUBA1A; TUBA1B; TUBA1C; TUBA3C; TUBA3D; TUBA3E		tubulin alpha-1A chain	Q71U36; P68363; Q9BQE3; Q13748; Q15670; Q6PEY2	http://www.phosphosite.org/proteinAction.do?id=6833805&showAllSites=true	50; 50; 50; 50; 50; 50		CLEHGIQPDGQMPSDKTIGGGDDSFNTFFSETGAGK	4	950.926	11177										11177	11002						14777			45.3823	45.224						61.3805			4.119
540	534	Cytoskeletal protein	TUBA1A; TUBA1B; TUBA1C; TUBA4A	TUBA1A; TUBA1B; TUBA1C; TUBA4A		tubulin alpha-1A chain	Q71U36; P68363; Q9BQE3; P68366	http://www.phosphosite.org/proteinAction.do?id=6833805&showAllSites=true	50; 50; 50; 50		DQCTGLQGFLVFHSFGGGTGSGFTSLLM#ER	3	1074.84	18815										18865	18133		20841	20344	20376	22404	23214	22681	22907	69.6733	69.483		68.8365	69.1562	69.084	82.9398	85.2322	82.7735	85.2123	6.429
541	535	Cytoskeletal protein	TUBA1A; TUBA1B; TUBA1C; TUBA4A	TUBA1A; TUBA1B; TUBA1C; TUBA4A		tubulin alpha-1A chain	Q71U36; P68363; Q9BQE3; P68366	http://www.phosphosite.org/proteinAction.do?id=6833805&showAllSites=true	50; 50; 50; 50		DQCTGLQGFLVFHSFGGGTGSGFTSLLM#ER	3	1074.84	18865										18865	18133		20841	20344	20376	22404	23214	22681	22907	69.6733	69.483		68.8365	69.1562	69.084	82.9398	85.2322	82.7735	85.2123	4.496
542	536	Cytoskeletal protein	TUBA1A; TUBA1B; TUBA1C; TUBA4A	TUBA1A; TUBA1B; TUBA1C; TUBA4A		tubulin alpha-1A chain	Q71U36; P68363; Q9BQE3; P68366	http://www.phosphosite.org/proteinAction.do?id=6833805&showAllSites=true	50; 50; 50; 50		DQCTGLQGFLVFHSFGGGTGSGFTSLLMER	3	1069.51	19685	18917									19637	18910		21072	20449	20523		24558	24256	23159	72.341	72.2845		69.4888	69.4517	69.4988		89.1442	87.1678	85.9617	5.579	6.244
543	537	Cytoskeletal protein	TUBA1A; TUBA1B; TUBA1C; TUBA3C; TUBA3D; TUBA3E	TUBA1A; TUBA1B; TUBA1C; TUBA3C; TUBA3D; TUBA3E		tubulin alpha-1A chain	Q71U36; P68363; Q9BQE3; Q13748; Q15670; Q6PEY2	http://www.phosphosite.org/proteinAction.do?id=6833805&showAllSites=true	50; 50; 50; 50; 50; 50		DVNAAIATIK	2	508.293			6928	6924	6484	6942	9413	9242	9459	9155	6420	6292	6950	6926	6543		9437	9275	9459	9161	29.1062	29.3433	28.8962	28.9478	29.5925		45.2928	44.9938	45.4455	45.0365			3.009	3.436	2.942	2.763
544	538	Cytoskeletal protein	TUBA1A; TUBA1B; TUBA1C; TUBA3C; TUBA3D; TUBA3E	TUBA1A; TUBA1B; TUBA1C; TUBA3C; TUBA3D; TUBA3E		tubulin alpha-1A chain	Q71U36; P68363; Q9BQE3; Q13748; Q15670; Q6PEY2	http://www.phosphosite.org/proteinAction.do?id=6833805&showAllSites=true	50; 50; 50; 50; 50; 50		DVNAAIATIK	2	508.293				6879							6420	6292	6950	6926	6543		9437	9275	9459	9161	29.1062	29.3433	28.8962	28.9478	29.5925		45.2928	44.9938	45.4455	45.0365				2.94
545	539	Cytoskeletal protein	TUBA1A; TUBA1B; TUBA1C; TUBA3C; TUBA3D; TUBA3E	TUBA1A; TUBA1B; TUBA1C; TUBA3C; TUBA3D; TUBA3E		tubulin alpha-1A chain	Q71U36; P68363; Q9BQE3; Q13748; Q15670; Q6PEY2	http://www.phosphosite.org/proteinAction.do?id=6833805&showAllSites=true	50; 50; 50; 50; 50; 50		ECISIHVGQAGVQIGNACWELYCLEHGIQPDGQM#PSD	3	1395.62							20472		20706	20143	16673	16570	17642			17489	20431	20361	20706	20103	62.8968	64.0192	60.5457			61.1147	77.3182	77.1315	77.2985	77.1222
546	540	Cytoskeletal protein	TUBA1A; TUBA1B; TUBA1C; TUBA3C; TUBA3D; TUBA3E; TUBA4A	TUBA1A; TUBA1B; TUBA1C; TUBA3C; TUBA3D; TUBA3E; TUBA4A		tubulin alpha-1A chain	Q71U36; P68363; Q9BQE3; Q13748; Q15670; Q6PEY2; P68366	http://www.phosphosite.org/proteinAction.do?id=6833805&showAllSites=true	50; 50; 50; 50; 50; 50; 50		ELYCLEHGIQPDGQM#PSDK	3	745.001								9367	9620				7013	7010	6598	6975	9519	9367	9559	9266			29.1288	29.2248	29.7675	30.9168	45.5433	45.2462	45.6957	45.3722
547	541	Cytoskeletal protein	TUBA1A; TUBA1B; TUBA1C; TUBA3C; TUBA3D; TUBA3E; TUBA4A; TUBA8	TUBA1A; TUBA1B; TUBA1C; TUBA3C; TUBA3D; TUBA3E; TUBA4A; TUBA8		tubulin alpha-1A chain	Q71U36; P68363; Q9BQE3; Q13748; Q15670; Q6PEY2; P68366; Q9NY65	http://www.phosphosite.org/proteinAction.do?id=6833805&showAllSites=true	50; 50; 50; 50; 50; 50; 50; 50		FDGALNVDLTEFQTNLVPYPR	2	1205.11							21641	21586	21957	21287		17694	18818	20547			21649	21600	21957	21300		67.8863	63.813	68.0042			80.7758	80.6257	80.7412	80.5457
548	542	Cytoskeletal protein	TUBA1A; TUBA1B; TUBA1C; TUBA3C; TUBA3D; TUBA3E; TUBA4A; TUBA8	TUBA1A; TUBA1B; TUBA1C; TUBA3C; TUBA3D; TUBA3E; TUBA4A; TUBA8		tubulin alpha-1A chain	Q71U36; P68363; Q9BQE3; Q13748; Q15670; Q6PEY2; P68366; Q9NY65	http://www.phosphosite.org/proteinAction.do?id=6833805&showAllSites=true	50; 50; 50; 50; 50; 50; 50; 50		FDGALNVDLTEFQTNLVPYPR	3	803.741							21632	21583	21955	21283	18667		18797	20274			21649	21600	21955	21279	69.1858		63.7547	67.2457			80.7758	80.6257	80.7412	80.487
549	543	Cytoskeletal protein	TUBA1A; TUBA1B; TUBA1C; TUBA4A	TUBA1A; TUBA1B; TUBA1C; TUBA4A		tubulin alpha-1A chain	Q71U36; P68363; Q9BQE3; P68366	http://www.phosphosite.org/proteinAction.do?id=6833805&showAllSites=true	50; 50; 50; 50		GFLVFHSFGGGTGSGFTSLLM#ER	3	807.395		15633									16001	15633		17575	16984	17027	20095	20025	20332	19788	60.8305	60.6725		59.6947	59.8487	59.825	76.3613	76.1815	76.3295	76.2252		4.454
550	544	Cytoskeletal protein	TUBA1A; TUBA1B; TUBA1C; TUBA4A	TUBA1A; TUBA1B; TUBA1C; TUBA4A		tubulin alpha-1A chain	Q71U36; P68363; Q9BQE3; P68366	http://www.phosphosite.org/proteinAction.do?id=6833805&showAllSites=true	50; 50; 50; 50		GFLVFHSFGGGTGSGFTSLLMER	3	802.063	16956	16430			18010						16946	16423	18377	18583	18010	18077		20676	21466	20754	63.7318	63.538	62.589	62.4953	62.745	62.7203		78.0367	79.4335	78.9893	4.233	4.242			4.592
551	545	Cytoskeletal protein	TUBA1A; TUBA1B; TUBA1C; TUBA4A	TUBA1A; TUBA1B; TUBA1C; TUBA4A		tubulin alpha-1A chain	Q71U36; P68363; Q9BQE3; P68366	http://www.phosphosite.org/proteinAction.do?id=6833805&showAllSites=true	50; 50; 50; 50		GFLVFHSFGGGTGSGFTSLLMER	3	802.063					18039						16946	16423	18377	18583	18010	18077		20676	21466	20754	63.7318	63.538	62.589	62.4953	62.745	62.7203		78.0367	79.4335	78.9893					4.543
552	546	Cytoskeletal protein	TUBA1A; TUBA1B; TUBA1C; TUBA3C; TUBA3D; TUBA3E; TUBA4A; TUBA4B	TUBA1A; TUBA1B; TUBA1C; TUBA3C; TUBA3D; TUBA3E; TUBA4A; TUBA4B		tubulin alpha-1A chain	Q71U36; P68363; Q9BQE3; Q13748; Q15670; Q6PEY2; P68366; Q9H853	http://www.phosphosite.org/proteinAction.do?id=6833805&showAllSites=true	50; 50; 50; 50; 50; 50; 50; 28		GHYTIGK	2	388.209	1500	1359				1640	3071		3089		1478	965	1615	1021	1307	1663	3070	2966	3089	2920	11.2091	9.8038	9.7464	7.4043	10.9408	12.0461	23.9635	23.7228	24.053	23.6972	1.954	1.749				1.802
553	547	Cytoskeletal protein	TUBA1A; TUBA1B; TUBA1C	TUBA1A; TUBA1B; TUBA1C		tubulin alpha-1A chain	Q71U36; P68363; Q9BQE3	http://www.phosphosite.org/proteinAction.do?id=6833805&showAllSites=true	50; 50; 50		GHYTIGKEIIDLVLDR	3	614.676	15104										15104	14758		16357	15872	15880	19129	18977	19255	18816	57.9978	57.6898		56.2837	56.7643	56.6388	73.6505	73.244	73.423	73.4685	3.555
554	548	Cytoskeletal protein	TUBA1A; TUBA1B; TUBA1C	TUBA1A; TUBA1B; TUBA1C		tubulin alpha-1A chain	Q71U36; P68363; Q9BQE3	http://www.phosphosite.org/proteinAction.do?id=6833805&showAllSites=true	50; 50; 50		GHYTIGKEIIDLVLDRIR	4	528.555	16822	16239									16822	16297		18268	17677	17657	20914	20823	21130	20565	63.4693	63.1162		61.6248	61.7498	61.5683	78.691	78.4463	78.5033	78.449	2.721	3.486
555	549	Cytoskeletal protein	TUBA1A; TUBA1B; TUBA1C	TUBA1A; TUBA1B; TUBA1C		tubulin alpha-1A chain	Q71U36; P68363; Q9BQE3	http://www.phosphosite.org/proteinAction.do?id=6833805&showAllSites=true	50; 50; 50		GHYTIGKEIIDLVLDRIR	5	423.045		16274									16841	16274		18289	17635	17699	20893	20823	21088	20607	63.4073	63.1162		61.6815	61.635	61.6837	78.6303	78.4463	78.3847	78.5707		2.242
556	550	Cytoskeletal protein	TUBA1A; TUBA1B; TUBA1C; TUBA3C; TUBA3D; TUBA3E; TUBA4A	TUBA1A; TUBA1B; TUBA1C; TUBA3C; TUBA3D; TUBA3E; TUBA4A		tubulin alpha-1A chain	Q71U36; P68363; Q9BQE3; Q13748; Q15670; Q6PEY2; P68366	http://www.phosphosite.org/proteinAction.do?id=6833805&showAllSites=true	50; 50; 50; 50; 50; 50; 50		GIQPDGQM#PSDK	2	644.795	1759	1668	2308	2241	1870	2070	3448		3464	3307	1357	1666	2327			2066	3448	3321	3341	3304	10.8198	12.3044	12.1987			13.4885	25.1653	24.8832	24.8398	24.9447	2.734	2.77	2.661	2.737	2.833	2.151
557	551	Cytoskeletal protein	TUBA1A; TUBA1B; TUBA1C; TUBA3C; TUBA3D; TUBA3E	TUBA1A; TUBA1B; TUBA1C; TUBA3C; TUBA3D; TUBA3E		tubulin alpha-1A chain	Q71U36; P68363; Q9BQE3; Q13748; Q15670; Q6PEY2	http://www.phosphosite.org/proteinAction.do?id=6833805&showAllSites=true	50; 50; 50; 50; 50; 50		GIQPDGQM#PSDKTIGGGDDSFNTFFSETGAGK	3	1093.16	11084	10916					14907	14774	14965	14569	11094	10918	11893	11989	11403	11603	14929	14774	14971	14595	45.1853	44.9263	44.4125	44.3705	44.5412	44.9248	61.7518	61.3218	61.6417	61.5612	4.358	4.697
558	552	Cytoskeletal protein	TUBA1A; TUBA1B; TUBA1C; TUBA3C; TUBA3D; TUBA3E	TUBA1A; TUBA1B; TUBA1C; TUBA3C; TUBA3D; TUBA3E		tubulin alpha-1A chain	Q71U36; P68363; Q9BQE3; Q13748; Q15670; Q6PEY2	http://www.phosphosite.org/proteinAction.do?id=6833805&showAllSites=true	50; 50; 50; 50; 50; 50		GIQPDGQM#PSDKTIGGGDDSFNTFFSETGAGK	3	1093.16										14586	11094	10918	11893	11989	11403	11603	14929	14774	14971	14595	45.1853	44.9263	44.4125	44.3705	44.5412	44.9248	61.7518	61.3218	61.6417	61.5612
559	553	Cytoskeletal protein	TUBA1A; TUBA1B; TUBA1C; TUBA3C; TUBA3D; TUBA3E	TUBA1A; TUBA1B; TUBA1C; TUBA3C; TUBA3D; TUBA3E		tubulin alpha-1A chain	Q71U36; P68363; Q9BQE3; Q13748; Q15670; Q6PEY2	http://www.phosphosite.org/proteinAction.do?id=6833805&showAllSites=true	50; 50; 50; 50; 50; 50		GQM#PSDKTIGGGDDSFNTFFSETGAGK	3	923.077	10402	10226	11092	11129	10582	10766	14112	13930	14115	13714	10408	10235	11130	11163	10611	10817	14131	13960	14115	13755	42.8845	42.6508	42.1325	42.0165	42.2407	42.6607	59.4683	59.0317	59.3452	59.1147	5.182	4.68	6.726	5.465	6.627	5.393
560	554	Cytoskeletal protein	TUBA1A; TUBA1B; TUBA1C; TUBA3C; TUBA3D; TUBA3E; TUBA4A	TUBA1A; TUBA1B; TUBA1C; TUBA3C; TUBA3D; TUBA3E; TUBA4A		tubulin alpha-1A chain	Q71U36; P68363; Q9BQE3; Q13748; Q15670; Q6PEY2; P68366	http://www.phosphosite.org/proteinAction.do?id=6833805&showAllSites=true	50; 50; 50; 50; 50; 50; 50		HGIQPDGQM#PSDK	2	713.325	1321	1210	1929		1513	1566	2899	2790	2916	2765	1321	1259	1804	1864	1504	1579	2881	2798	2920	2752	10.8198	10.8604	10.362	10.8777	11.6222	11.721	23.4157	23.2345	23.4962	23.1928	3.668	3.707	3.547		3.155	3.28
561	555	Cytoskeletal protein	TUBA1A; TUBA1B; TUBA1C; TUBA3C; TUBA3D; TUBA3E; TUBA4A	TUBA1A; TUBA1B; TUBA1C; TUBA3C; TUBA3D; TUBA3E; TUBA4A		tubulin alpha-1A chain	Q71U36; P68363; Q9BQE3; Q13748; Q15670; Q6PEY2; P68366	http://www.phosphosite.org/proteinAction.do?id=6833805&showAllSites=true	50; 50; 50; 50; 50; 50; 50		HGIQPDGQM#PSDK	3	475.886	1318	1209					2893			2758	1318	1259	1930	1843	1504	1558	2881	2777	2920	2752	10.8198	10.8604	10.8024	10.8232	11.6222	11.6314	23.4157	23.1715	23.4962	23.1928	3.214	4.172
562	556	Cytoskeletal protein	TUBA1A; TUBA1B; TUBA1C; TUBA3C; TUBA3D; TUBA3E	TUBA1A; TUBA1B; TUBA1C; TUBA3C; TUBA3D; TUBA3E		tubulin alpha-1A chain	Q71U36; P68363; Q9BQE3; Q13748; Q15670; Q6PEY2	http://www.phosphosite.org/proteinAction.do?id=6833805&showAllSites=true	50; 50; 50; 50; 50; 50		HGIQPDGQM#PSDKTIGGGDDSFNTFFSETGAGK	3	1138.84	9743	9564									9799	9564	10500	10512	9945	10174	13438	13269	13463		40.8423	40.61	40.2763	40.103	40.3183	40.8417	57.4622	57.0275	57.3695		5.174	5.976
563	557	Cytoskeletal protein	TUBA1A; TUBA1B; TUBA1C; TUBA3C; TUBA3D; TUBA3E	TUBA1A; TUBA1B; TUBA1C; TUBA3C; TUBA3D; TUBA3E		tubulin alpha-1A chain	Q71U36; P68363; Q9BQE3; Q13748; Q15670; Q6PEY2	http://www.phosphosite.org/proteinAction.do?id=6833805&showAllSites=true	50; 50; 50; 50; 50; 50		HGIQPDGQM#PSDKTIGGGDDSFNTFFSETGAGK	3	1138.84	9872										9799	9564	10500	10512	9945	10174	13438	13269	13463		40.8423	40.61	40.2763	40.103	40.3183	40.8417	57.4622	57.0275	57.3695		4.878
564	558	Cytoskeletal protein	TUBA1A; TUBA1B; TUBA1C; TUBA3C; TUBA3D; TUBA3E	TUBA1A; TUBA1B; TUBA1C; TUBA3C; TUBA3D; TUBA3E		tubulin alpha-1A chain	Q71U36; P68363; Q9BQE3; Q13748; Q15670; Q6PEY2	http://www.phosphosite.org/proteinAction.do?id=6833805&showAllSites=true	50; 50; 50; 50; 50; 50		HGIQPDGQM#PSDKTIGGGDDSFNTFFSETGAGK	4	854.385	10039	9919		10520	9952		13425				9799	9584	10521	10512	9966	10174	13425	13269	13421	13030	40.8423	40.5423	40.34	40.103	40.3865	40.8417	57.4622	57.0275	57.2467	56.992	3.828	3.227		3.776	3.368
565	559	Cytoskeletal protein	TUBA1A; TUBA1B; TUBA1C; TUBA3C; TUBA3D; TUBA3E; TUBA4A	TUBA1A; TUBA1B; TUBA1C; TUBA3C; TUBA3D; TUBA3E; TUBA4A		tubulin alpha-1A chain	Q71U36; P68363; Q9BQE3; Q13748; Q15670; Q6PEY2; P68366	http://www.phosphosite.org/proteinAction.do?id=6833805&showAllSites=true	50; 50; 50; 50; 50; 50; 50		HGIQPDGQMPSDK	3	470.554	2476										2476	2412		3035	2298	3412					14.8609	15.0648		15.1473	14.2815	18.3862					2.712
566	560	Cytoskeletal protein	TUBA1A; TUBA1B; TUBA1C; TUBA3C; TUBA3D; TUBA3E	TUBA1A; TUBA1B; TUBA1C; TUBA3C; TUBA3D; TUBA3E		tubulin alpha-1A chain	Q71U36; P68363; Q9BQE3; Q13748; Q15670; Q6PEY2	http://www.phosphosite.org/proteinAction.do?id=6833805&showAllSites=true	50; 50; 50; 50; 50; 50		HGIQPDGQMPSDKTIGGGDDSFNTFFSETGAGK	3	1133.51	10667	10529									10674	10529									43.7737	43.4913									5.719	5.701
567	561	Cytoskeletal protein	TUBA1A; TUBA1B; TUBA1C; TUBA3C; TUBA3D; TUBA3E	TUBA1A; TUBA1B; TUBA1C; TUBA3C; TUBA3D; TUBA3E		tubulin alpha-1A chain	Q71U36; P68363; Q9BQE3; Q13748; Q15670; Q6PEY2	http://www.phosphosite.org/proteinAction.do?id=6833805&showAllSites=true	50; 50; 50; 50; 50; 50		HGIQPDGQMPSDKTIGGGDDSFNTFFSETGAGK	4	850.386	10638	10463									10674	10463		11079	10506	10733	13921	13752	13904	13529	43.7737	43.4913		41.7893	41.9388	42.4332	58.8718	58.4382	58.6342	58.445	4.866	4.711
568	562	Cytoskeletal protein	TUBA1A; TUBA1B; TUBA1C; TUBA3C; TUBA3D; TUBA3E; TUBA4A	TUBA1A; TUBA1B; TUBA1C; TUBA3C; TUBA3D; TUBA3E; TUBA4A		tubulin alpha-1A chain	Q71U36; P68363; Q9BQE3; Q13748; Q15670; Q6PEY2; P68366	http://www.phosphosite.org/proteinAction.do?id=6833805&showAllSites=true	50; 50; 50; 50; 50; 50; 50		IHFPLATYAPVISAEK	3	586.326				12634	12062	12323					11661	11716	12628	12787	12243	12323	15580	15344	15643	15267	47.084	47.6047	46.536	46.5708	46.8763	47.3607	63.6275	63.0097	63.5215	63.4615				2.589	3.198	2.944
569	563	Cytoskeletal protein	TUBA1A; TUBA1B; TUBA1C; TUBA3C; TUBA3D; TUBA3E	TUBA1A; TUBA1B; TUBA1C; TUBA3C; TUBA3D; TUBA3E		tubulin alpha-1A chain	Q71U36; P68363; Q9BQE3; Q13748; Q15670; Q6PEY2	http://www.phosphosite.org/proteinAction.do?id=6833805&showAllSites=true	50; 50; 50; 50; 50; 50		ISIHVGQAGVQIGNACWELYCLEHGIQPDGQM#PSDK	4	1006.73				15852	15412	15349	18658	18497	18815	18315		14716	15713	15916	15412	15418	18709	18536	18814	18333		57.5408	55.1785	55.074	55.511	55.3657	72.4853	72.0082	72.2463	72.109				4.308	3.985	4.903
570	564	Cytoskeletal protein	TUBA1A; TUBA1B; TUBA1C; TUBA3C; TUBA3D; TUBA3E	TUBA1A; TUBA1B; TUBA1C; TUBA3C; TUBA3D; TUBA3E		tubulin alpha-1A chain	Q71U36; P68363; Q9BQE3; Q13748; Q15670; Q6PEY2	http://www.phosphosite.org/proteinAction.do?id=6833805&showAllSites=true	50; 50; 50; 50; 50; 50		ISIHVGQAGVQIGNACWELYCLEHGIQPDGQM#PSDK	4	1006.73				15880		15362		18609	18760			14716	15713	15916	15412	15418	18709	18536	18814	18333		57.5408	55.1785	55.074	55.511	55.3657	72.4853	72.0082	72.2463	72.109				3.569		4.845
571	565	Cytoskeletal protein	TUBA1A; TUBA1B; TUBA1C; TUBA3C; TUBA3D; TUBA3E	TUBA1A; TUBA1B; TUBA1C; TUBA3C; TUBA3D; TUBA3E		tubulin alpha-1A chain	Q71U36; P68363; Q9BQE3; Q13748; Q15670; Q6PEY2	http://www.phosphosite.org/proteinAction.do?id=6833805&showAllSites=true	50; 50; 50; 50; 50; 50		ISIHVGQAGVQIGNACWELYCLEHGIQPDGQMPSDK	4	1002.73					15803						14769		16154	16315	15803	15796	19024	18494			57.015		56.3958	56.167	56.5398	56.4028	73.358	71.8863							4.061
572	566	Cytoskeletal protein	TUBA1A; TUBA1B; TUBA1C; TUBA3C; TUBA3D; TUBA3E; TUBA4A	TUBA1A; TUBA1B; TUBA1C; TUBA3C; TUBA3D; TUBA3E; TUBA4A		tubulin alpha-1A chain	Q71U36; P68363; Q9BQE3; Q13748; Q15670; Q6PEY2; P68366	http://www.phosphosite.org/proteinAction.do?id=6833805&showAllSites=true	50; 50; 50; 50; 50; 50; 50		ITNACFEPANQMVK	2	811.887	6685	6557									6685	6523									30.0577	30.175									4.009	3.448
573	567	Cytoskeletal protein	TUBA1A; TUBA1B; TUBA1C	TUBA1A; TUBA1B; TUBA1C		tubulin alpha-1A chain	Q71U36; P68363; Q9BQE3	http://www.phosphosite.org/proteinAction.do?id=6833805&showAllSites=true	50; 50; 50		KLADQCTGLQGFLVFHSF	3	690.015	15806	15410						19766	20033		15791	15398	17075	17344	16732	16754	19843	19752	20033	19536	60.1488	59.8792	58.9607	59.0492	59.1537	59.0678	75.6515	75.411	75.5273	75.5053	3.137	4.223
574	568	Cytoskeletal protein	TUBA1A; TUBA1B; TUBA1C	TUBA1A; TUBA1B; TUBA1C		tubulin alpha-1A chain	Q71U36; P68363; Q9BQE3	http://www.phosphosite.org/proteinAction.do?id=6833805&showAllSites=true	50; 50; 50		KLADQCTGLQGFLVFHSFGGGTGSGFTSL	3	997.155		16867									17408	16867		19087	18538	18560	21628	21558	21949		65.1897	65.7593		63.8958	64.14	64.0463	80.7147	80.5053	80.7412			3.517
575	569	Cytoskeletal protein	TUBA1A; TUBA1B; TUBA1C	TUBA1A; TUBA1B; TUBA1C		tubulin alpha-1A chain	Q71U36; P68363; Q9BQE3	http://www.phosphosite.org/proteinAction.do?id=6833805&showAllSites=true	50; 50; 50		KLADQCTGLQGFLVFHSFGGGTGSGFTSLL	3	1034.85	19392										19392	18721		21429	20911	20943		24390	24550	22907	71.6718	71.5992		70.4957	70.7433	70.6765		88.66	87.9942	85.2123	3.442
576	570	Cytoskeletal protein	TUBA1A; TUBA1B; TUBA1C	TUBA1A; TUBA1B; TUBA1C		tubulin alpha-1A chain	Q71U36; P68363; Q9BQE3	http://www.phosphosite.org/proteinAction.do?id=6833805&showAllSites=true	50; 50; 50		KLADQCTGLQGFLVFHSFGGGTGSGFTSLLM#E	3	1126.88		18135								22717	18793	18171			20764	20838	22656	22752	22996	22613	69.6062	69.483			70.3377	70.3815	83.6627	83.9058	83.6267	84.344		4.45
577	571	Cytoskeletal protein	TUBA1A; TUBA1B; TUBA1C	TUBA1A; TUBA1B; TUBA1C		tubulin alpha-1A chain	Q71U36; P68363; Q9BQE3	http://www.phosphosite.org/proteinAction.do?id=6833805&showAllSites=true	50; 50; 50		KLADQCTGLQGFLVFHSFGGGTGSGFTSLLM#ER	3	1178.91	16992	16487		18650	18029	18091	21234	21118	21449	20800	17848	16549	18440	20799	20239	20334	21166	21118	21487	20838	66.573	63.9588	62.7638	68.7157	68.863	68.9698	79.3973	79.393	79.4902	79.2275	6.414	6.628		6.483	6.502	6.07
578	572	Cytoskeletal protein	TUBA1A; TUBA1B; TUBA1C	TUBA1A; TUBA1B; TUBA1C		tubulin alpha-1A chain	Q71U36; P68363; Q9BQE3	http://www.phosphosite.org/proteinAction.do?id=6833805&showAllSites=true	50; 50; 50		KLADQCTGLQGFLVFHSFGGGTGSGFTSLLM#ER	3	1178.91	17106			18609	18044		21146		21582	20931	17848	16549	18440	20799	20239	20334	21166	21118	21487	20838	66.573	63.9588	62.7638	68.7157	68.863	68.9698	79.3973	79.393	79.4902	79.2275	5.774			5.49	6.155
579	573	Cytoskeletal protein	TUBA1A; TUBA1B; TUBA1C	TUBA1A; TUBA1B; TUBA1C		tubulin alpha-1A chain	Q71U36; P68363; Q9BQE3	http://www.phosphosite.org/proteinAction.do?id=6833805&showAllSites=true	50; 50; 50		KLADQCTGLQGFLVFHSFGGGTGSGFTSLLM#ER	3	1178.91				18728	18082				21603		17848	16549	18440	20799	20239	20334	21166	21118	21487	20838	66.573	63.9588	62.7638	68.7157	68.863	68.9698	79.3973	79.393	79.4902	79.2275				5.394	5.33
580	574	Cytoskeletal protein	TUBA1A; TUBA1B; TUBA1C	TUBA1A; TUBA1B; TUBA1C		tubulin alpha-1A chain	Q71U36; P68363; Q9BQE3	http://www.phosphosite.org/proteinAction.do?id=6833805&showAllSites=true	50; 50; 50		KLADQCTGLQGFLVFHSFGGGTGSGFTSLLM#ER	4	884.434	17521	16763		18587	17998	18047	21125	21097	21426	20778	17828	17218	18419	19630	19046	20334	21125	21159	21487	20838	66.5037	66.2137	62.7048	65.4178	65.537	68.9698	79.3973	79.393	79.4902	79.2275	3.488	3.976		4.536	3.929	3.356
581	575	Cytoskeletal protein	TUBA1A; TUBA1B; TUBA1C	TUBA1A; TUBA1B; TUBA1C		tubulin alpha-1A chain	Q71U36; P68363; Q9BQE3	http://www.phosphosite.org/proteinAction.do?id=6833805&showAllSites=true	50; 50; 50		KLADQCTGLQGFLVFHSFGGGTGSGFTSLLM#ER	4	884.434	17502	16434		18577							17828	17218	18419	19630	19046	20334	21125	21159	21487	20838	66.5037	66.2137	62.7048	65.4178	65.537	68.9698	79.3973	79.393	79.4902	79.2275	3.248	3.898		4.282
582	576	Cytoskeletal protein	TUBA1A; TUBA1B; TUBA1C	TUBA1A; TUBA1B; TUBA1C		tubulin alpha-1A chain	Q71U36; P68363; Q9BQE3	http://www.phosphosite.org/proteinAction.do?id=6833805&showAllSites=true	50; 50; 50		KLADQCTGLQGFLVFHSFGGGTGSGFTSLLMER	3	1173.58	17771	17225		19487	18991	19256					17807	17218	19280	19588	19084	19182	22740	21936	22306	21636	66.4425	66.2137	65.0948	65.2973	65.6422	65.5262	83.907	81.575	81.7077	81.516	6.596	5.929		7.345	7.35	6.977
583	577	Cytoskeletal protein	TUBA1A; TUBA1B; TUBA1C	TUBA1A; TUBA1B; TUBA1C		tubulin alpha-1A chain	Q71U36; P68363; Q9BQE3	http://www.phosphosite.org/proteinAction.do?id=6833805&showAllSites=true	50; 50; 50		KLADQCTGLQGFLVFHSFGGGTGSGFTSLLMER	3	1173.58				19432	18860	18930					17807	17218	19280	19588	19084	19182	22740	21936	22306	21636	66.4425	66.2137	65.0948	65.2973	65.6422	65.5262	83.907	81.575	81.7077	81.516				7.082	7.328	6.955
584	578	Cytoskeletal protein	TUBA1A; TUBA1B; TUBA1C	TUBA1A; TUBA1B; TUBA1C		tubulin alpha-1A chain	Q71U36; P68363; Q9BQE3	http://www.phosphosite.org/proteinAction.do?id=6833805&showAllSites=true	50; 50; 50		KLADQCTGLQGFLVFHSFGGGTGSGFTSLLMER	3	1173.58				19715	18741	18896					17807	17218	19280	19588	19084	19182	22740	21936	22306	21636	66.4425	66.2137	65.0948	65.2973	65.6422	65.5262	83.907	81.575	81.7077	81.516				6.984	6.529	6.938
585	579	Cytoskeletal protein	TUBA1A; TUBA1B; TUBA1C	TUBA1A; TUBA1B; TUBA1C		tubulin alpha-1A chain	Q71U36; P68363; Q9BQE3	http://www.phosphosite.org/proteinAction.do?id=6833805&showAllSites=true	50; 50; 50		KLADQCTGLQGFLVFHSFGGGTGSGFTSLLMER	3	1173.58				19789	19175	19182					17807	17218	19280	19588	19084	19182	22740	21936	22306	21636	66.4425	66.2137	65.0948	65.2973	65.6422	65.5262	83.907	81.575	81.7077	81.516				5.864	6.171	6.291
586	580	Cytoskeletal protein	TUBA1A; TUBA1B; TUBA1C	TUBA1A; TUBA1B; TUBA1C		tubulin alpha-1A chain	Q71U36; P68363; Q9BQE3	http://www.phosphosite.org/proteinAction.do?id=6833805&showAllSites=true	50; 50; 50		KLADQCTGLQGFLVFHSFGGGTGSGFTSLLMER	3	1173.58					18768	19231					17807	17218	19280	19588	19084	19182	22740	21936	22306	21636	66.4425	66.2137	65.0948	65.2973	65.6422	65.5262	83.907	81.575	81.7077	81.516					5.97	6.219
587	581	Cytoskeletal protein	TUBA1A; TUBA1B; TUBA1C	TUBA1A; TUBA1B; TUBA1C		tubulin alpha-1A chain	Q71U36; P68363; Q9BQE3	http://www.phosphosite.org/proteinAction.do?id=6833805&showAllSites=true	50; 50; 50		KLADQCTGLQGFLVFHSFGGGTGSGFTSLLMER	3	1173.58						18740					17807	17218	19280	19588	19084	19182	22740	21936	22306	21636	66.4425	66.2137	65.0948	65.2973	65.6422	65.5262	83.907	81.575	81.7077	81.516						5.998
588	582	Cytoskeletal protein	TUBA1A; TUBA1B; TUBA1C	TUBA1A; TUBA1B; TUBA1C		tubulin alpha-1A chain	Q71U36; P68363; Q9BQE3	http://www.phosphosite.org/proteinAction.do?id=6833805&showAllSites=true	50; 50; 50		KLADQCTGLQGFLVFHSFGGGTGSGFTSLLMER	3	1173.58						18766					17807	17218	19280	19588	19084	19182	22740	21936	22306	21636	66.4425	66.2137	65.0948	65.2973	65.6422	65.5262	83.907	81.575	81.7077	81.516						5.525
589	583	Cytoskeletal protein	TUBA1A; TUBA1B; TUBA1C	TUBA1A; TUBA1B; TUBA1C		tubulin alpha-1A chain	Q71U36; P68363; Q9BQE3	http://www.phosphosite.org/proteinAction.do?id=6833805&showAllSites=true	50; 50; 50		KLADQCTGLQGFLVFHSFGGGTGSGFTSLLMER	4	880.435	17731	17159		19631	19277	19140	22031	21881	22224	21665	17786	17218	19299	19568	19026	19060	22027	21936	22264	21636	66.3817	66.2137	65.1503	65.2395	65.4802	65.4237	81.8673	81.575	81.5975	81.516	4.082	3.029		3.978	4.682	5.325
590	584	Cytoskeletal protein	TUBA1A; TUBA1B; TUBA1C	TUBA1A; TUBA1B; TUBA1C		tubulin alpha-1A chain	Q71U36; P68363; Q9BQE3	http://www.phosphosite.org/proteinAction.do?id=6833805&showAllSites=true	50; 50; 50		KLADQCTGLQGFLVFHSFGGGTGSGFTSLLMER	4	880.435	17997			20033	18783	18902	22051			21579	17786	17218	19299	19568	19026	19060	22027	21936	22264	21636	66.3817	66.2137	65.1503	65.2395	65.4802	65.4237	81.8673	81.575	81.5975	81.516	3.89			3.135	3.533	5.079
591	585	Cytoskeletal protein	TUBA1A; TUBA1B; TUBA1C	TUBA1A; TUBA1B; TUBA1C		tubulin alpha-1A chain	Q71U36; P68363; Q9BQE3	http://www.phosphosite.org/proteinAction.do?id=6833805&showAllSites=true	50; 50; 50		KLADQCTGLQGFLVFHSFGGGTGSGFTSLLMER	4	880.435	18111			19384	18795	19400	21952				17786	17218	19299	19568	19026	19060	22027	21936	22264	21636	66.3817	66.2137	65.1503	65.2395	65.4802	65.4237	81.8673	81.575	81.5975	81.516	3.317			3.082	3.406	3.099
592	586	Cytoskeletal protein	TUBA1A; TUBA1B; TUBA1C	TUBA1A; TUBA1B; TUBA1C		tubulin alpha-1A chain	Q71U36; P68363; Q9BQE3	http://www.phosphosite.org/proteinAction.do?id=6833805&showAllSites=true	50; 50; 50		KLADQCTGLQGFLVFHSFGGGTGSGFTSLLMER	4	880.435					19026	18798					17786	17218	19299	19568	19026	19060	22027	21936	22264	21636	66.3817	66.2137	65.1503	65.2395	65.4802	65.4237	81.8673	81.575	81.5975	81.516					3.273	2.991
593	587	Cytoskeletal protein	TUBA1A; TUBA1B; TUBA1C	TUBA1A; TUBA1B; TUBA1C		tubulin alpha-1A chain	Q71U36; P68363; Q9BQE3	http://www.phosphosite.org/proteinAction.do?id=6833805&showAllSites=true	50; 50; 50		KLADQCTGLQGFLVFHSFGGGTGSGFTSLLMER	4	880.435					19474	19443					17786	17218	19299	19568	19026	19060	22027	21936	22264	21636	66.3817	66.2137	65.1503	65.2395	65.4802	65.4237	81.8673	81.575	81.5975	81.516					3.207	2.789
594	588	Cytoskeletal protein	TUBA1A; TUBA1B; TUBA1C; TUBA4B	TUBA1A; TUBA1B; TUBA1C; TUBA4B		tubulin alpha-1A chain	Q71U36; P68363; Q9BQE3; Q9H853	http://www.phosphosite.org/proteinAction.do?id=6833805&showAllSites=true	50; 50; 50; 28		LADQCTGLQ	2	503.237					3791						3719	3711	4204	4165	3791	4183	5929	5771	5961	5711	19.5573	20.0683	19.2788	19.3742	19.8157	21.312	33.7693	33.4858	33.7805	33.4498					1.914
595	589	Cytoskeletal protein	TUBA1A; TUBA1B; TUBA1C	TUBA1A; TUBA1B; TUBA1C		tubulin alpha-1A chain	Q71U36; P68363; Q9BQE3	http://www.phosphosite.org/proteinAction.do?id=6833805&showAllSites=true	50; 50; 50		LADQCTGLQGFLVFHSF	2	970.472				19849				22324				19015	19606	23865	23053	23862	22404	22324	22702	22004		72.6495	66.021	77.4937	76.802	79.101	82.9398	82.5685	82.8302	82.5705				2.572
596	590	Cytoskeletal protein	TUBA1A; TUBA1B; TUBA1C	TUBA1A; TUBA1B; TUBA1C		tubulin alpha-1A chain	Q71U36; P68363; Q9BQE3	http://www.phosphosite.org/proteinAction.do?id=6833805&showAllSites=true	50; 50; 50		LADQCTGLQGFLVFHSFGGGTGSGFTSLLM#ER	3	1136.21	19555	18664		20368	19800	20125	22747	22963	23291	22393	21834		20257	27459	23263	21678	23224	22815	23143	22466	79.6042		67.8667	88.8847	77.4118	72.7747	84.0865	84.0833	84.0372	83.9128	5.48	6.543		6.674	5.666	5.736
597	591	Cytoskeletal protein	TUBA1A; TUBA1B; TUBA1C	TUBA1A; TUBA1B; TUBA1C		tubulin alpha-1A chain	Q71U36; P68363; Q9BQE3	http://www.phosphosite.org/proteinAction.do?id=6833805&showAllSites=true	50; 50; 50		LADQCTGLQGFLVFHSFGGGTGSGFTSLLM#ER	3	1136.21	18668	18197		20611	20305	19874	22993	22717	23543	23668	21834		20257	27459	23263	21678	23224	22815	23143	22466	79.6042		67.8667	88.8847	77.4118	72.7747	84.0865	84.0833	84.0372	83.9128	5.144	6.011		6.08	4.918	5.498
598	592	Cytoskeletal protein	TUBA1A; TUBA1B; TUBA1C	TUBA1A; TUBA1B; TUBA1C		tubulin alpha-1A chain	Q71U36; P68363; Q9BQE3	http://www.phosphosite.org/proteinAction.do?id=6833805&showAllSites=true	50; 50; 50		LADQCTGLQGFLVFHSFGGGTGSGFTSLLM#ER	3	1136.21	19518	18732		20865	19734	20379	23224	23216	24304	22614	21834		20257	27459	23263	21678	23224	22815	23143	22466	79.6042		67.8667	88.8847	77.4118	72.7747	84.0865	84.0833	84.0372	83.9128	5.11	5.828		5.546	4.803	5.435
599	593	Cytoskeletal protein	TUBA1A; TUBA1B; TUBA1C	TUBA1A; TUBA1B; TUBA1C		tubulin alpha-1A chain	Q71U36; P68363; Q9BQE3	http://www.phosphosite.org/proteinAction.do?id=6833805&showAllSites=true	50; 50; 50		LADQCTGLQGFLVFHSFGGGTGSGFTSLLM#ER	3	1136.21	19474	19107		26686	23105	22548	25658	24508	26230	23076	21834		20257	27459	23263	21678	23224	22815	23143	22466	79.6042		67.8667	88.8847	77.4118	72.7747	84.0865	84.0833	84.0372	83.9128	4.202	5.529		5.915	5.052	4.819
600	594	Cytoskeletal protein	TUBA1A; TUBA1B; TUBA1C	TUBA1A; TUBA1B; TUBA1C		tubulin alpha-1A chain	Q71U36; P68363; Q9BQE3	http://www.phosphosite.org/proteinAction.do?id=6833805&showAllSites=true	50; 50; 50		LADQCTGLQGFLVFHSFGGGTGSGFTSLLM#ER	3	1136.21	24354	23375		26596	22787	21954	24648	24949	26486	24016	21834		20257	27459	23263	21678	23224	22815	23143	22466	79.6042		67.8667	88.8847	77.4118	72.7747	84.0865	84.0833	84.0372	83.9128	5.715	4.75		5.728	4.588	4.378
601	595	Cytoskeletal protein	TUBA1A; TUBA1B; TUBA1C	TUBA1A; TUBA1B; TUBA1C		tubulin alpha-1A chain	Q71U36; P68363; Q9BQE3	http://www.phosphosite.org/proteinAction.do?id=6833805&showAllSites=true	50; 50; 50		LADQCTGLQGFLVFHSFGGGTGSGFTSLLM#ER	3	1136.21	19725	23098		27338	23352	22275	24284	24680	26617	25256	21834		20257	27459	23263	21678	23224	22815	23143	22466	79.6042		67.8667	88.8847	77.4118	72.7747	84.0865	84.0833	84.0372	83.9128	4.058	5.096		5.861	4.607	4.553
602	596	Cytoskeletal protein	TUBA1A; TUBA1B; TUBA1C	TUBA1A; TUBA1B; TUBA1C		tubulin alpha-1A chain	Q71U36; P68363; Q9BQE3	http://www.phosphosite.org/proteinAction.do?id=6833805&showAllSites=true	50; 50; 50		LADQCTGLQGFLVFHSFGGGTGSGFTSLLM#ER	3	1136.21	24417	23406		27528	21839	22571	24837	24969	25806	25432	21834		20257	27459	23263	21678	23224	22815	23143	22466	79.6042		67.8667	88.8847	77.4118	72.7747	84.0865	84.0833	84.0372	83.9128	5.709	4.587		5.693	4.466	4.326
603	597	Cytoskeletal protein	TUBA1A; TUBA1B; TUBA1C	TUBA1A; TUBA1B; TUBA1C		tubulin alpha-1A chain	Q71U36; P68363; Q9BQE3	http://www.phosphosite.org/proteinAction.do?id=6833805&showAllSites=true	50; 50; 50		LADQCTGLQGFLVFHSFGGGTGSGFTSLLM#ER	3	1136.21	18468	18855		21875	20051	21409	23455	23936	23039	22845	21834		20257	27459	23263	21678	23224	22815	23143	22466	79.6042		67.8667	88.8847	77.4118	72.7747	84.0865	84.0833	84.0372	83.9128	5.041	5.489		4.342	4.542	5.049
604	598	Cytoskeletal protein	TUBA1A; TUBA1B; TUBA1C	TUBA1A; TUBA1B; TUBA1C		tubulin alpha-1A chain	Q71U36; P68363; Q9BQE3	http://www.phosphosite.org/proteinAction.do?id=6833805&showAllSites=true	50; 50; 50		LADQCTGLQGFLVFHSFGGGTGSGFTSLLM#ER	3	1136.21	19536	19001		27502	22534	19658	23924	24178	24557	23571	21834		20257	27459	23263	21678	23224	22815	23143	22466	79.6042		67.8667	88.8847	77.4118	72.7747	84.0865	84.0833	84.0372	83.9128	4.885	4.409		6.66	5.906	3.547
605	599	Cytoskeletal protein	TUBA1A; TUBA1B; TUBA1C	TUBA1A; TUBA1B; TUBA1C		tubulin alpha-1A chain	Q71U36; P68363; Q9BQE3	http://www.phosphosite.org/proteinAction.do?id=6833805&showAllSites=true	50; 50; 50		LADQCTGLQGFLVFHSFGGGTGSGFTSLLM#ER	3	1136.21	24046	23397		27961	23065	26258	25761	24262	24924	25836	21834		20257	27459	23263	21678	23224	22815	23143	22466	79.6042		67.8667	88.8847	77.4118	72.7747	84.0865	84.0833	84.0372	83.9128	4.362	4.235		5.599	4.069	6.577
606	600	Cytoskeletal protein	TUBA1A; TUBA1B; TUBA1C	TUBA1A; TUBA1B; TUBA1C		tubulin alpha-1A chain	Q71U36; P68363; Q9BQE3	http://www.phosphosite.org/proteinAction.do?id=6833805&showAllSites=true	50; 50; 50		LADQCTGLQGFLVFHSFGGGTGSGFTSLLM#ER	3	1136.21	23819	23339		26835	22825	22904	26010	24424	26138	23868	21834		20257	27459	23263	21678	23224	22815	23143	22466	79.6042		67.8667	88.8847	77.4118	72.7747	84.0865	84.0833	84.0372	83.9128	4.68	4.377		5.676	4.262	3.803
607	601	Cytoskeletal protein	TUBA1A; TUBA1B; TUBA1C	TUBA1A; TUBA1B; TUBA1C		tubulin alpha-1A chain	Q71U36; P68363; Q9BQE3	http://www.phosphosite.org/proteinAction.do?id=6833805&showAllSites=true	50; 50; 50		LADQCTGLQGFLVFHSFGGGTGSGFTSLLM#ER	3	1136.21	18992	18432		27263	22417	23013	23995	23446	24366	23542	21834		20257	27459	23263	21678	23224	22815	23143	22466	79.6042		67.8667	88.8847	77.4118	72.7747	84.0865	84.0833	84.0372	83.9128	4.519	3.558		6.077	5.177	4.953
608	602	Cytoskeletal protein	TUBA1A; TUBA1B; TUBA1C	TUBA1A; TUBA1B; TUBA1C		tubulin alpha-1A chain	Q71U36; P68363; Q9BQE3	http://www.phosphosite.org/proteinAction.do?id=6833805&showAllSites=true	50; 50; 50		LADQCTGLQGFLVFHSFGGGTGSGFTSLLM#ER	3	1136.21	21401			27814	26905	26864	24867	26110	25199	24983	21834		20257	27459	23263	21678	23224	22815	23143	22466	79.6042		67.8667	88.8847	77.4118	72.7747	84.0865	84.0833	84.0372	83.9128	3.667			5.314	6.08	5.625
609	603	Cytoskeletal protein	TUBA1A; TUBA1B; TUBA1C	TUBA1A; TUBA1B; TUBA1C		tubulin alpha-1A chain	Q71U36; P68363; Q9BQE3	http://www.phosphosite.org/proteinAction.do?id=6833805&showAllSites=true	50; 50; 50		LADQCTGLQGFLVFHSFGGGTGSGFTSLLM#ER	3	1136.21	21707			26701	25372	27452	24906	24802	26633	24619	21834		20257	27459	23263	21678	23224	22815	23143	22466	79.6042		67.8667	88.8847	77.4118	72.7747	84.0865	84.0833	84.0372	83.9128	5.061			5.399	6.112	5.844
610	604	Cytoskeletal protein	TUBA1A; TUBA1B; TUBA1C	TUBA1A; TUBA1B; TUBA1C		tubulin alpha-1A chain	Q71U36; P68363; Q9BQE3	http://www.phosphosite.org/proteinAction.do?id=6833805&showAllSites=true	50; 50; 50		LADQCTGLQGFLVFHSFGGGTGSGFTSLLM#ER	3	1136.21	23952			27364	23009	26976	25439	24913	24819	24164	21834		20257	27459	23263	21678	23224	22815	23143	22466	79.6042		67.8667	88.8847	77.4118	72.7747	84.0865	84.0833	84.0372	83.9128	2.676			5.463	3.382	5.859
611	605	Cytoskeletal protein	TUBA1A; TUBA1B; TUBA1C	TUBA1A; TUBA1B; TUBA1C		tubulin alpha-1A chain	Q71U36; P68363; Q9BQE3	http://www.phosphosite.org/proteinAction.do?id=6833805&showAllSites=true	50; 50; 50		LADQCTGLQGFLVFHSFGGGTGSGFTSLLM#ER	3	1136.21				27281	25870	26996	25556	25683	24933	25687	21834		20257	27459	23263	21678	23224	22815	23143	22466	79.6042		67.8667	88.8847	77.4118	72.7747	84.0865	84.0833	84.0372	83.9128				5.283	5.969	5.609
612	606	Cytoskeletal protein	TUBA1A; TUBA1B; TUBA1C	TUBA1A; TUBA1B; TUBA1C		tubulin alpha-1A chain	Q71U36; P68363; Q9BQE3	http://www.phosphosite.org/proteinAction.do?id=6833805&showAllSites=true	50; 50; 50		LADQCTGLQGFLVFHSFGGGTGSGFTSLLM#ER	3	1136.21				26920	26411	26355	24351	25991	26287	25701	21834		20257	27459	23263	21678	23224	22815	23143	22466	79.6042		67.8667	88.8847	77.4118	72.7747	84.0865	84.0833	84.0372	83.9128				5.195	5.89	5.542
613	607	Cytoskeletal protein	TUBA1A; TUBA1B; TUBA1C	TUBA1A; TUBA1B; TUBA1C		tubulin alpha-1A chain	Q71U36; P68363; Q9BQE3	http://www.phosphosite.org/proteinAction.do?id=6833805&showAllSites=true	50; 50; 50		LADQCTGLQGFLVFHSFGGGTGSGFTSLLM#ER	3	1136.21				27125	26878	26434	25811	25761	25886	25897	21834		20257	27459	23263	21678	23224	22815	23143	22466	79.6042		67.8667	88.8847	77.4118	72.7747	84.0865	84.0833	84.0372	83.9128				4.978	5.777	5.505
614	608	Cytoskeletal protein	TUBA1A; TUBA1B; TUBA1C	TUBA1A; TUBA1B; TUBA1C		tubulin alpha-1A chain	Q71U36; P68363; Q9BQE3	http://www.phosphosite.org/proteinAction.do?id=6833805&showAllSites=true	50; 50; 50		LADQCTGLQGFLVFHSFGGGTGSGFTSLLM#ER	3	1136.21				27162	26049	26479	24596	26159	24882	25466	21834		20257	27459	23263	21678	23224	22815	23143	22466	79.6042		67.8667	88.8847	77.4118	72.7747	84.0865	84.0833	84.0372	83.9128				4.894	5.723	5.443
615	609	Cytoskeletal protein	TUBA1A; TUBA1B; TUBA1C	TUBA1A; TUBA1B; TUBA1C		tubulin alpha-1A chain	Q71U36; P68363; Q9BQE3	http://www.phosphosite.org/proteinAction.do?id=6833805&showAllSites=true	50; 50; 50		LADQCTGLQGFLVFHSFGGGTGSGFTSLLM#ER	3	1136.21				27462	25568	27181	25995	25461	24629	25477	21834		20257	27459	23263	21678	23224	22815	23143	22466	79.6042		67.8667	88.8847	77.4118	72.7747	84.0865	84.0833	84.0372	83.9128				4.88	5.627	5.436
616	610	Cytoskeletal protein	TUBA1A; TUBA1B; TUBA1C	TUBA1A; TUBA1B; TUBA1C		tubulin alpha-1A chain	Q71U36; P68363; Q9BQE3	http://www.phosphosite.org/proteinAction.do?id=6833805&showAllSites=true	50; 50; 50		LADQCTGLQGFLVFHSFGGGTGSGFTSLLM#ER	3	1136.21				26537	26650	26732		25796	26459	25232	21834		20257	27459	23263	21678	23224	22815	23143	22466	79.6042		67.8667	88.8847	77.4118	72.7747	84.0865	84.0833	84.0372	83.9128				4.737	5.367	5.165
617	611	Cytoskeletal protein	TUBA1A; TUBA1B; TUBA1C	TUBA1A; TUBA1B; TUBA1C		tubulin alpha-1A chain	Q71U36; P68363; Q9BQE3	http://www.phosphosite.org/proteinAction.do?id=6833805&showAllSites=true	50; 50; 50		LADQCTGLQGFLVFHSFGGGTGSGFTSLLM#ER	3	1136.21				26952	25828	26097		26011	25958	24307	21834		20257	27459	23263	21678	23224	22815	23143	22466	79.6042		67.8667	88.8847	77.4118	72.7747	84.0865	84.0833	84.0372	83.9128				4.426	5.316	5.161
618	612	Cytoskeletal protein	TUBA1A; TUBA1B; TUBA1C	TUBA1A; TUBA1B; TUBA1C		tubulin alpha-1A chain	Q71U36; P68363; Q9BQE3	http://www.phosphosite.org/proteinAction.do?id=6833805&showAllSites=true	50; 50; 50		LADQCTGLQGFLVFHSFGGGTGSGFTSLLM#ER	3	1136.21				27677	27198	26276		26026			21834		20257	27459	23263	21678	23224	22815	23143	22466	79.6042		67.8667	88.8847	77.4118	72.7747	84.0865	84.0833	84.0372	83.9128				4.416	5.246	5.14
619	613	Cytoskeletal protein	TUBA1A; TUBA1B; TUBA1C	TUBA1A; TUBA1B; TUBA1C		tubulin alpha-1A chain	Q71U36; P68363; Q9BQE3	http://www.phosphosite.org/proteinAction.do?id=6833805&showAllSites=true	50; 50; 50		LADQCTGLQGFLVFHSFGGGTGSGFTSLLM#ER	3	1136.21				27770	25666	26674		25490			21834		20257	27459	23263	21678	23224	22815	23143	22466	79.6042		67.8667	88.8847	77.4118	72.7747	84.0865	84.0833	84.0372	83.9128				4.306	5.234	5.135
620	614	Cytoskeletal protein	TUBA1A; TUBA1B; TUBA1C	TUBA1A; TUBA1B; TUBA1C		tubulin alpha-1A chain	Q71U36; P68363; Q9BQE3	http://www.phosphosite.org/proteinAction.do?id=6833805&showAllSites=true	50; 50; 50		LADQCTGLQGFLVFHSFGGGTGSGFTSLLM#ER	3	1136.21				23542	27639	24021					21834		20257	27459	23263	21678	23224	22815	23143	22466	79.6042		67.8667	88.8847	77.4118	72.7747	84.0865	84.0833	84.0372	83.9128				4.46	5.91	5.33
621	615	Cytoskeletal protein	TUBA1A; TUBA1B; TUBA1C	TUBA1A; TUBA1B; TUBA1C		tubulin alpha-1A chain	Q71U36; P68363; Q9BQE3	http://www.phosphosite.org/proteinAction.do?id=6833805&showAllSites=true	50; 50; 50		LADQCTGLQGFLVFHSFGGGTGSGFTSLLM#ER	3	1136.21				25582	27342	25779					21834		20257	27459	23263	21678	23224	22815	23143	22466	79.6042		67.8667	88.8847	77.4118	72.7747	84.0865	84.0833	84.0372	83.9128				4.256	6.4	4.802
622	616	Cytoskeletal protein	TUBA1A; TUBA1B; TUBA1C	TUBA1A; TUBA1B; TUBA1C		tubulin alpha-1A chain	Q71U36; P68363; Q9BQE3	http://www.phosphosite.org/proteinAction.do?id=6833805&showAllSites=true	50; 50; 50		LADQCTGLQGFLVFHSFGGGTGSGFTSLLM#ER	3	1136.21				26360	26295	27507					21834		20257	27459	23263	21678	23224	22815	23143	22466	79.6042		67.8667	88.8847	77.4118	72.7747	84.0865	84.0833	84.0372	83.9128				5.594	4.836	4.725
623	617	Cytoskeletal protein	TUBA1A; TUBA1B; TUBA1C	TUBA1A; TUBA1B; TUBA1C		tubulin alpha-1A chain	Q71U36; P68363; Q9BQE3	http://www.phosphosite.org/proteinAction.do?id=6833805&showAllSites=true	50; 50; 50		LADQCTGLQGFLVFHSFGGGTGSGFTSLLM#ER	3	1136.21				23287	24046	23865					21834		20257	27459	23263	21678	23224	22815	23143	22466	79.6042		67.8667	88.8847	77.4118	72.7747	84.0865	84.0833	84.0372	83.9128				4.846	4.61	5.391
624	618	Cytoskeletal protein	TUBA1A; TUBA1B; TUBA1C	TUBA1A; TUBA1B; TUBA1C		tubulin alpha-1A chain	Q71U36; P68363; Q9BQE3	http://www.phosphosite.org/proteinAction.do?id=6833805&showAllSites=true	50; 50; 50		LADQCTGLQGFLVFHSFGGGTGSGFTSLLM#ER	3	1136.21				25623	26124	26775					21834		20257	27459	23263	21678	23224	22815	23143	22466	79.6042		67.8667	88.8847	77.4118	72.7747	84.0865	84.0833	84.0372	83.9128				5.407	4.789	4.625
625	619	Cytoskeletal protein	TUBA1A; TUBA1B; TUBA1C	TUBA1A; TUBA1B; TUBA1C		tubulin alpha-1A chain	Q71U36; P68363; Q9BQE3	http://www.phosphosite.org/proteinAction.do?id=6833805&showAllSites=true	50; 50; 50		LADQCTGLQGFLVFHSFGGGTGSGFTSLLM#ER	3	1136.21				22866	27019	26970					21834		20257	27459	23263	21678	23224	22815	23143	22466	79.6042		67.8667	88.8847	77.4118	72.7747	84.0865	84.0833	84.0372	83.9128				4.995	4.921	4.841
626	620	Cytoskeletal protein	TUBA1A; TUBA1B; TUBA1C	TUBA1A; TUBA1B; TUBA1C		tubulin alpha-1A chain	Q71U36; P68363; Q9BQE3	http://www.phosphosite.org/proteinAction.do?id=6833805&showAllSites=true	50; 50; 50		LADQCTGLQGFLVFHSFGGGTGSGFTSLLM#ER	3	1136.21				25225	27079	27008					21834		20257	27459	23263	21678	23224	22815	23143	22466	79.6042		67.8667	88.8847	77.4118	72.7747	84.0865	84.0833	84.0372	83.9128				5.383	4.783	4.579
627	621	Cytoskeletal protein	TUBA1A; TUBA1B; TUBA1C	TUBA1A; TUBA1B; TUBA1C		tubulin alpha-1A chain	Q71U36; P68363; Q9BQE3	http://www.phosphosite.org/proteinAction.do?id=6833805&showAllSites=true	50; 50; 50		LADQCTGLQGFLVFHSFGGGTGSGFTSLLM#ER	3	1136.21				23181	26580	26195					21834		20257	27459	23263	21678	23224	22815	23143	22466	79.6042		67.8667	88.8847	77.4118	72.7747	84.0865	84.0833	84.0372	83.9128				4.984	4.892	4.795
628	622	Cytoskeletal protein	TUBA1A; TUBA1B; TUBA1C	TUBA1A; TUBA1B; TUBA1C		tubulin alpha-1A chain	Q71U36; P68363; Q9BQE3	http://www.phosphosite.org/proteinAction.do?id=6833805&showAllSites=true	50; 50; 50		LADQCTGLQGFLVFHSFGGGTGSGFTSLLM#ER	3	1136.21				25816	27457	25762					21834		20257	27459	23263	21678	23224	22815	23143	22466	79.6042		67.8667	88.8847	77.4118	72.7747	84.0865	84.0833	84.0372	83.9128				4.135	5.821	4.693
629	623	Cytoskeletal protein	TUBA1A; TUBA1B; TUBA1C	TUBA1A; TUBA1B; TUBA1C		tubulin alpha-1A chain	Q71U36; P68363; Q9BQE3	http://www.phosphosite.org/proteinAction.do?id=6833805&showAllSites=true	50; 50; 50		LADQCTGLQGFLVFHSFGGGTGSGFTSLLM#ER	3	1136.21				25641	26963	25674					21834		20257	27459	23263	21678	23224	22815	23143	22466	79.6042		67.8667	88.8847	77.4118	72.7747	84.0865	84.0833	84.0372	83.9128				5.106	4.19	5.327
630	624	Cytoskeletal protein	TUBA1A; TUBA1B; TUBA1C	TUBA1A; TUBA1B; TUBA1C		tubulin alpha-1A chain	Q71U36; P68363; Q9BQE3	http://www.phosphosite.org/proteinAction.do?id=6833805&showAllSites=true	50; 50; 50		LADQCTGLQGFLVFHSFGGGTGSGFTSLLM#ER	3	1136.21				23519	24276	24384					21834		20257	27459	23263	21678	23224	22815	23143	22466	79.6042		67.8667	88.8847	77.4118	72.7747	84.0865	84.0833	84.0372	83.9128				5.295	4.795	4.512
631	625	Cytoskeletal protein	TUBA1A; TUBA1B; TUBA1C	TUBA1A; TUBA1B; TUBA1C		tubulin alpha-1A chain	Q71U36; P68363; Q9BQE3	http://www.phosphosite.org/proteinAction.do?id=6833805&showAllSites=true	50; 50; 50		LADQCTGLQGFLVFHSFGGGTGSGFTSLLM#ER	3	1136.21				22886	26767	27306					21834		20257	27459	23263	21678	23224	22815	23143	22466	79.6042		67.8667	88.8847	77.4118	72.7747	84.0865	84.0833	84.0372	83.9128				4.832	4.868	4.771
632	626	Cytoskeletal protein	TUBA1A; TUBA1B; TUBA1C	TUBA1A; TUBA1B; TUBA1C		tubulin alpha-1A chain	Q71U36; P68363; Q9BQE3	http://www.phosphosite.org/proteinAction.do?id=6833805&showAllSites=true	50; 50; 50		LADQCTGLQGFLVFHSFGGGTGSGFTSLLM#ER	3	1136.21				27287	26957	26841					21834		20257	27459	23263	21678	23224	22815	23143	22466	79.6042		67.8667	88.8847	77.4118	72.7747	84.0865	84.0833	84.0372	83.9128				4.27	5.045	5.122
633	627	Cytoskeletal protein	TUBA1A; TUBA1B; TUBA1C	TUBA1A; TUBA1B; TUBA1C		tubulin alpha-1A chain	Q71U36; P68363; Q9BQE3	http://www.phosphosite.org/proteinAction.do?id=6833805&showAllSites=true	50; 50; 50		LADQCTGLQGFLVFHSFGGGTGSGFTSLLM#ER	3	1136.21				25990	26902	26896					21834		20257	27459	23263	21678	23224	22815	23143	22466	79.6042		67.8667	88.8847	77.4118	72.7747	84.0865	84.0833	84.0372	83.9128				5.232	4.556	4.505
634	628	Cytoskeletal protein	TUBA1A; TUBA1B; TUBA1C	TUBA1A; TUBA1B; TUBA1C		tubulin alpha-1A chain	Q71U36; P68363; Q9BQE3	http://www.phosphosite.org/proteinAction.do?id=6833805&showAllSites=true	50; 50; 50		LADQCTGLQGFLVFHSFGGGTGSGFTSLLM#ER	3	1136.21				26179	24235	25615					21834		20257	27459	23263	21678	23224	22815	23143	22466	79.6042		67.8667	88.8847	77.4118	72.7747	84.0865	84.0833	84.0372	83.9128				4.08	5.828	4.356
635	629	Cytoskeletal protein	TUBA1A; TUBA1B; TUBA1C	TUBA1A; TUBA1B; TUBA1C		tubulin alpha-1A chain	Q71U36; P68363; Q9BQE3	http://www.phosphosite.org/proteinAction.do?id=6833805&showAllSites=true	50; 50; 50		LADQCTGLQGFLVFHSFGGGTGSGFTSLLM#ER	3	1136.21				27103	27261	27269					21834		20257	27459	23263	21678	23224	22815	23143	22466	79.6042		67.8667	88.8847	77.4118	72.7747	84.0865	84.0833	84.0372	83.9128				4.236	4.977	5
636	630	Cytoskeletal protein	TUBA1A; TUBA1B; TUBA1C	TUBA1A; TUBA1B; TUBA1C		tubulin alpha-1A chain	Q71U36; P68363; Q9BQE3	http://www.phosphosite.org/proteinAction.do?id=6833805&showAllSites=true	50; 50; 50		LADQCTGLQGFLVFHSFGGGTGSGFTSLLM#ER	3	1136.21				27145	27037	26932					21834		20257	27459	23263	21678	23224	22815	23143	22466	79.6042		67.8667	88.8847	77.4118	72.7747	84.0865	84.0833	84.0372	83.9128				4.19	4.964	4.987
637	631	Cytoskeletal protein	TUBA1A; TUBA1B; TUBA1C	TUBA1A; TUBA1B; TUBA1C		tubulin alpha-1A chain	Q71U36; P68363; Q9BQE3	http://www.phosphosite.org/proteinAction.do?id=6833805&showAllSites=true	50; 50; 50		LADQCTGLQGFLVFHSFGGGTGSGFTSLLM#ER	3	1136.21				26444	27528	25953					21834		20257	27459	23263	21678	23224	22815	23143	22466	79.6042		67.8667	88.8847	77.4118	72.7747	84.0865	84.0833	84.0372	83.9128				4.135	5.505	4.425
638	632	Cytoskeletal protein	TUBA1A; TUBA1B; TUBA1C	TUBA1A; TUBA1B; TUBA1C		tubulin alpha-1A chain	Q71U36; P68363; Q9BQE3	http://www.phosphosite.org/proteinAction.do?id=6833805&showAllSites=true	50; 50; 50		LADQCTGLQGFLVFHSFGGGTGSGFTSLLM#ER	3	1136.21				24587	23775	24636					21834		20257	27459	23263	21678	23224	22815	23143	22466	79.6042		67.8667	88.8847	77.4118	72.7747	84.0865	84.0833	84.0372	83.9128				3.874	5.61	4.553
639	633	Cytoskeletal protein	TUBA1A; TUBA1B; TUBA1C	TUBA1A; TUBA1B; TUBA1C		tubulin alpha-1A chain	Q71U36; P68363; Q9BQE3	http://www.phosphosite.org/proteinAction.do?id=6833805&showAllSites=true	50; 50; 50		LADQCTGLQGFLVFHSFGGGTGSGFTSLLM#ER	3	1136.21				25898	26793	26568					21834		20257	27459	23263	21678	23224	22815	23143	22466	79.6042		67.8667	88.8847	77.4118	72.7747	84.0865	84.0833	84.0372	83.9128				5.23	4.399	4.396
640	634	Cytoskeletal protein	TUBA1A; TUBA1B; TUBA1C	TUBA1A; TUBA1B; TUBA1C		tubulin alpha-1A chain	Q71U36; P68363; Q9BQE3	http://www.phosphosite.org/proteinAction.do?id=6833805&showAllSites=true	50; 50; 50		LADQCTGLQGFLVFHSFGGGTGSGFTSLLM#ER	3	1136.21				25916	26446	26031					21834		20257	27459	23263	21678	23224	22815	23143	22466	79.6042		67.8667	88.8847	77.4118	72.7747	84.0865	84.0833	84.0372	83.9128				4.836	3.903	5.261
641	635	Cytoskeletal protein	TUBA1A; TUBA1B; TUBA1C	TUBA1A; TUBA1B; TUBA1C		tubulin alpha-1A chain	Q71U36; P68363; Q9BQE3	http://www.phosphosite.org/proteinAction.do?id=6833805&showAllSites=true	50; 50; 50		LADQCTGLQGFLVFHSFGGGTGSGFTSLLM#ER	3	1136.21				23165	26359	27249					21834		20257	27459	23263	21678	23224	22815	23143	22466	79.6042		67.8667	88.8847	77.4118	72.7747	84.0865	84.0833	84.0372	83.9128				4.319	4.845	4.726
642	636	Cytoskeletal protein	TUBA1A; TUBA1B; TUBA1C	TUBA1A; TUBA1B; TUBA1C		tubulin alpha-1A chain	Q71U36; P68363; Q9BQE3	http://www.phosphosite.org/proteinAction.do?id=6833805&showAllSites=true	50; 50; 50		LADQCTGLQGFLVFHSFGGGTGSGFTSLLM#ER	3	1136.21				24309	24492	24311					21834		20257	27459	23263	21678	23224	22815	23143	22466	79.6042		67.8667	88.8847	77.4118	72.7747	84.0865	84.0833	84.0372	83.9128				5.575	3.796	4.498
643	637	Cytoskeletal protein	TUBA1A; TUBA1B; TUBA1C	TUBA1A; TUBA1B; TUBA1C		tubulin alpha-1A chain	Q71U36; P68363; Q9BQE3	http://www.phosphosite.org/proteinAction.do?id=6833805&showAllSites=true	50; 50; 50		LADQCTGLQGFLVFHSFGGGTGSGFTSLLM#ER	3	1136.21				25070	26834	26728					21834		20257	27459	23263	21678	23224	22815	23143	22466	79.6042		67.8667	88.8847	77.4118	72.7747	84.0865	84.0833	84.0372	83.9128				5.191	4.301	4.342
644	638	Cytoskeletal protein	TUBA1A; TUBA1B; TUBA1C	TUBA1A; TUBA1B; TUBA1C		tubulin alpha-1A chain	Q71U36; P68363; Q9BQE3	http://www.phosphosite.org/proteinAction.do?id=6833805&showAllSites=true	50; 50; 50		LADQCTGLQGFLVFHSFGGGTGSGFTSLLM#ER	3	1136.21				27334	26922	27100					21834		20257	27459	23263	21678	23224	22815	23143	22466	79.6042		67.8667	88.8847	77.4118	72.7747	84.0865	84.0833	84.0372	83.9128				3.89	4.94	4.963
645	639	Cytoskeletal protein	TUBA1A; TUBA1B; TUBA1C	TUBA1A; TUBA1B; TUBA1C		tubulin alpha-1A chain	Q71U36; P68363; Q9BQE3	http://www.phosphosite.org/proteinAction.do?id=6833805&showAllSites=true	50; 50; 50		LADQCTGLQGFLVFHSFGGGTGSGFTSLLM#ER	3	1136.21				24945	24197	24782					21834		20257	27459	23263	21678	23224	22815	23143	22466	79.6042		67.8667	88.8847	77.4118	72.7747	84.0865	84.0833	84.0372	83.9128				3.888	5.776	4.042
646	640	Cytoskeletal protein	TUBA1A; TUBA1B; TUBA1C	TUBA1A; TUBA1B; TUBA1C		tubulin alpha-1A chain	Q71U36; P68363; Q9BQE3	http://www.phosphosite.org/proteinAction.do?id=6833805&showAllSites=true	50; 50; 50		LADQCTGLQGFLVFHSFGGGTGSGFTSLLM#ER	3	1136.21				24542	26397	25659					21834		20257	27459	23263	21678	23224	22815	23143	22466	79.6042		67.8667	88.8847	77.4118	72.7747	84.0865	84.0833	84.0372	83.9128				4.743	3.485	5.228
647	641	Cytoskeletal protein	TUBA1A; TUBA1B; TUBA1C	TUBA1A; TUBA1B; TUBA1C		tubulin alpha-1A chain	Q71U36; P68363; Q9BQE3	http://www.phosphosite.org/proteinAction.do?id=6833805&showAllSites=true	50; 50; 50		LADQCTGLQGFLVFHSFGGGTGSGFTSLLM#ER	3	1136.21				23450	24512	24079					21834		20257	27459	23263	21678	23224	22815	23143	22466	79.6042		67.8667	88.8847	77.4118	72.7747	84.0865	84.0833	84.0372	83.9128				4.226	3.868	5.171
648	642	Cytoskeletal protein	TUBA1A; TUBA1B; TUBA1C	TUBA1A; TUBA1B; TUBA1C		tubulin alpha-1A chain	Q71U36; P68363; Q9BQE3	http://www.phosphosite.org/proteinAction.do?id=6833805&showAllSites=true	50; 50; 50		LADQCTGLQGFLVFHSFGGGTGSGFTSLLM#ER	3	1136.21				24817	25339	25987					21834		20257	27459	23263	21678	23224	22815	23143	22466	79.6042		67.8667	88.8847	77.4118	72.7747	84.0865	84.0833	84.0372	83.9128				4.337	3.313	5.057
649	643	Cytoskeletal protein	TUBA1A; TUBA1B; TUBA1C	TUBA1A; TUBA1B; TUBA1C		tubulin alpha-1A chain	Q71U36; P68363; Q9BQE3	http://www.phosphosite.org/proteinAction.do?id=6833805&showAllSites=true	50; 50; 50		LADQCTGLQGFLVFHSFGGGTGSGFTSLLM#ER	3	1136.21				23745		23399					21834		20257	27459	23263	21678	23224	22815	23143	22466	79.6042		67.8667	88.8847	77.4118	72.7747	84.0865	84.0833	84.0372	83.9128				4.649		6.169
650	644	Cytoskeletal protein	TUBA1A; TUBA1B; TUBA1C	TUBA1A; TUBA1B; TUBA1C		tubulin alpha-1A chain	Q71U36; P68363; Q9BQE3	http://www.phosphosite.org/proteinAction.do?id=6833805&showAllSites=true	50; 50; 50		LADQCTGLQGFLVFHSFGGGTGSGFTSLLM#ER	3	1136.21				24162		24302					21834		20257	27459	23263	21678	23224	22815	23143	22466	79.6042		67.8667	88.8847	77.4118	72.7747	84.0865	84.0833	84.0372	83.9128				5.489		4.467
651	645	Cytoskeletal protein	TUBA1A; TUBA1B; TUBA1C	TUBA1A; TUBA1B; TUBA1C		tubulin alpha-1A chain	Q71U36; P68363; Q9BQE3	http://www.phosphosite.org/proteinAction.do?id=6833805&showAllSites=true	50; 50; 50		LADQCTGLQGFLVFHSFGGGTGSGFTSLLM#ER	3	1136.21				23858		23808					21834		20257	27459	23263	21678	23224	22815	23143	22466	79.6042		67.8667	88.8847	77.4118	72.7747	84.0865	84.0833	84.0372	83.9128				5.434		3.913
652	646	Cytoskeletal protein	TUBA1A; TUBA1B; TUBA1C	TUBA1A; TUBA1B; TUBA1C		tubulin alpha-1A chain	Q71U36; P68363; Q9BQE3	http://www.phosphosite.org/proteinAction.do?id=6833805&showAllSites=true	50; 50; 50		LADQCTGLQGFLVFHSFGGGTGSGFTSLLM#ER	3	1136.21						23180					21834		20257	27459	23263	21678	23224	22815	23143	22466	79.6042		67.8667	88.8847	77.4118	72.7747	84.0865	84.0833	84.0372	83.9128						5.778
653	647	Cytoskeletal protein	TUBA1A; TUBA1B; TUBA1C	TUBA1A; TUBA1B; TUBA1C		tubulin alpha-1A chain	Q71U36; P68363; Q9BQE3	http://www.phosphosite.org/proteinAction.do?id=6833805&showAllSites=true	50; 50; 50		LADQCTGLQGFLVFHSFGGGTGSGFTSLLM#ER	3	1136.21						23466					21834		20257	27459	23263	21678	23224	22815	23143	22466	79.6042		67.8667	88.8847	77.4118	72.7747	84.0865	84.0833	84.0372	83.9128						5.64
654	648	Cytoskeletal protein	TUBA1A; TUBA1B; TUBA1C	TUBA1A; TUBA1B; TUBA1C		tubulin alpha-1A chain	Q71U36; P68363; Q9BQE3	http://www.phosphosite.org/proteinAction.do?id=6833805&showAllSites=true	50; 50; 50		LADQCTGLQGFLVFHSFGGGTGSGFTSLLM#ER	3	1136.21						23574					21834		20257	27459	23263	21678	23224	22815	23143	22466	79.6042		67.8667	88.8847	77.4118	72.7747	84.0865	84.0833	84.0372	83.9128						5.322
655	649	Cytoskeletal protein	TUBA1A; TUBA1B; TUBA1C	TUBA1A; TUBA1B; TUBA1C		tubulin alpha-1A chain	Q71U36; P68363; Q9BQE3	http://www.phosphosite.org/proteinAction.do?id=6833805&showAllSites=true	50; 50; 50		LADQCTGLQGFLVFHSFGGGTGSGFTSLLM#ER	3	1136.21						23118					21834		20257	27459	23263	21678	23224	22815	23143	22466	79.6042		67.8667	88.8847	77.4118	72.7747	84.0865	84.0833	84.0372	83.9128						5.123
656	650	Cytoskeletal protein	TUBA1A; TUBA1B; TUBA1C	TUBA1A; TUBA1B; TUBA1C		tubulin alpha-1A chain	Q71U36; P68363; Q9BQE3	http://www.phosphosite.org/proteinAction.do?id=6833805&showAllSites=true	50; 50; 50		LADQCTGLQGFLVFHSFGGGTGSGFTSLLM#ER	4	852.41	18669	18136		20653	19862	19957	23015	23030	23250	22703	20955		20236	27083	23347	22266	23015	22815	23122	22466	76.6248		67.8078	86.8572	77.6515	74.4657	84.0865	84.0833	83.9802	83.9128	4.431	3.184		4.205	3.576	3.792
657	651	Cytoskeletal protein	TUBA1A; TUBA1B; TUBA1C	TUBA1A; TUBA1B; TUBA1C		tubulin alpha-1A chain	Q71U36; P68363; Q9BQE3	http://www.phosphosite.org/proteinAction.do?id=6833805&showAllSites=true	50; 50; 50		LADQCTGLQGFLVFHSFGGGTGSGFTSLLM#ER	4	852.41	18481			21773	20115	20576	22762	22774	23103	22446	20955		20236	27083	23347	22266	23015	22815	23122	22466	76.6248		67.8078	86.8572	77.6515	74.4657	84.0865	84.0833	83.9802	83.9128	4.147			3.697	3.456	3.623
658	652	Cytoskeletal protein	TUBA1A; TUBA1B; TUBA1C	TUBA1A; TUBA1B; TUBA1C		tubulin alpha-1A chain	Q71U36; P68363; Q9BQE3	http://www.phosphosite.org/proteinAction.do?id=6833805&showAllSites=true	50; 50; 50		LADQCTGLQGFLVFHSFGGGTGSGFTSLLM#ER	4	852.41				20401	26228	20210			23509	22764	20955		20236	27083	23347	22266	23015	22815	23122	22466	76.6248		67.8078	86.8572	77.6515	74.4657	84.0865	84.0833	83.9802	83.9128				3.106	3.565	3.304
659	653	Cytoskeletal protein	TUBA1A; TUBA1B; TUBA1C	TUBA1A; TUBA1B; TUBA1C		tubulin alpha-1A chain	Q71U36; P68363; Q9BQE3	http://www.phosphosite.org/proteinAction.do?id=6833805&showAllSites=true	50; 50; 50		LADQCTGLQGFLVFHSFGGGTGSGFTSLLM#ER	4	852.41				23001	26500	25866			23820		20955		20236	27083	23347	22266	23015	22815	23122	22466	76.6248		67.8078	86.8572	77.6515	74.4657	84.0865	84.0833	83.9802	83.9128				3.586	3.332	3.716
660	654	Cytoskeletal protein	TUBA1A; TUBA1B; TUBA1C	TUBA1A; TUBA1B; TUBA1C		tubulin alpha-1A chain	Q71U36; P68363; Q9BQE3	http://www.phosphosite.org/proteinAction.do?id=6833805&showAllSites=true	50; 50; 50		LADQCTGLQGFLVFHSFGGGTGSGFTSLLM#ER	4	852.41				27040	27533	26653					20955		20236	27083	23347	22266	23015	22815	23122	22466	76.6248		67.8078	86.8572	77.6515	74.4657	84.0865	84.0833	83.9802	83.9128				4.471	4.061	3.638
661	655	Cytoskeletal protein	TUBA1A; TUBA1B; TUBA1C	TUBA1A; TUBA1B; TUBA1C		tubulin alpha-1A chain	Q71U36; P68363; Q9BQE3	http://www.phosphosite.org/proteinAction.do?id=6833805&showAllSites=true	50; 50; 50		LADQCTGLQGFLVFHSFGGGTGSGFTSLLM#ER	4	852.41				27929		26282					20955		20236	27083	23347	22266	23015	22815	23122	22466	76.6248		67.8078	86.8572	77.6515	74.4657	84.0865	84.0833	83.9802	83.9128				3.681		2.954
662	656	Cytoskeletal protein	TUBA1A; TUBA1B; TUBA1C	TUBA1A; TUBA1B; TUBA1C		tubulin alpha-1A chain	Q71U36; P68363; Q9BQE3	http://www.phosphosite.org/proteinAction.do?id=6833805&showAllSites=true	50; 50; 50		LADQCTGLQGFLVFHSFGGGTGSGFTSLLM#ER	4	852.41				26426		27296					20955		20236	27083	23347	22266	23015	22815	23122	22466	76.6248		67.8078	86.8572	77.6515	74.4657	84.0865	84.0833	83.9802	83.9128				3.25		3.338
663	657	Cytoskeletal protein	TUBA1A; TUBA1B; TUBA1C	TUBA1A; TUBA1B; TUBA1C		tubulin alpha-1A chain	Q71U36; P68363; Q9BQE3	http://www.phosphosite.org/proteinAction.do?id=6833805&showAllSites=true	50; 50; 50		LADQCTGLQGFLVFHSFGGGTGSGFTSLLMER	3	1130.88	19277	23044		22546	20662	20630	23644	23605	23953	23265	19318	18952	21139	21366	20424	20838	23685	23655	24004	23327	71.3323	72.429	70.3573	70.3168	70.3958	70.3815	86.6825	86.5267	86.4535	86.465	6.755	5.706		6.121	6.326	6.301
664	658	Cytoskeletal protein	TUBA1A; TUBA1B; TUBA1C	TUBA1A; TUBA1B; TUBA1C		tubulin alpha-1A chain	Q71U36; P68363; Q9BQE3	http://www.phosphosite.org/proteinAction.do?id=6833805&showAllSites=true	50; 50; 50		LADQCTGLQGFLVFHSFGGGTGSGFTSLLMER	3	1130.88	19509	23416		22650	21732	20881	23621	23826	23963	23252	19318	18952	21139	21366	20424	20838	23685	23655	24004	23327	71.3323	72.429	70.3573	70.3168	70.3958	70.3815	86.6825	86.5267	86.4535	86.465	5.901	5.257		5.934	5.579	6.275
665	659	Cytoskeletal protein	TUBA1A; TUBA1B; TUBA1C	TUBA1A; TUBA1B; TUBA1C		tubulin alpha-1A chain	Q71U36; P68363; Q9BQE3	http://www.phosphosite.org/proteinAction.do?id=6833805&showAllSites=true	50; 50; 50		LADQCTGLQGFLVFHSFGGGTGSGFTSLLMER	3	1130.88	19999	23398		21598	21479	21133	23880	25415	24282	23568	19318	18952	21139	21366	20424	20838	23685	23655	24004	23327	71.3323	72.429	70.3573	70.3168	70.3958	70.3815	86.6825	86.5267	86.4535	86.465	5.263	5.139		5.877	5.349	6.113
666	660	Cytoskeletal protein	TUBA1A; TUBA1B; TUBA1C	TUBA1A; TUBA1B; TUBA1C		tubulin alpha-1A chain	Q71U36; P68363; Q9BQE3	http://www.phosphosite.org/proteinAction.do?id=6833805&showAllSites=true	50; 50; 50		LADQCTGLQGFLVFHSFGGGTGSGFTSLLMER	3	1130.88				22039	23244	27248	25607	25765	25871	25099	19318	18952	21139	21366	20424	20838	23685	23655	24004	23327	71.3323	72.429	70.3573	70.3168	70.3958	70.3815	86.6825	86.5267	86.4535	86.465				4.321	5.593	6.455
667	661	Cytoskeletal protein	TUBA1A; TUBA1B; TUBA1C	TUBA1A; TUBA1B; TUBA1C		tubulin alpha-1A chain	Q71U36; P68363; Q9BQE3	http://www.phosphosite.org/proteinAction.do?id=6833805&showAllSites=true	50; 50; 50		LADQCTGLQGFLVFHSFGGGTGSGFTSLLMER	3	1130.88				22885	23540	26697	25779	25593	26189	25436	19318	18952	21139	21366	20424	20838	23685	23655	24004	23327	71.3323	72.429	70.3573	70.3168	70.3958	70.3815	86.6825	86.5267	86.4535	86.465				5.325	5.442	6.307
668	662	Cytoskeletal protein	TUBA1A; TUBA1B; TUBA1C	TUBA1A; TUBA1B; TUBA1C		tubulin alpha-1A chain	Q71U36; P68363; Q9BQE3	http://www.phosphosite.org/proteinAction.do?id=6833805&showAllSites=true	50; 50; 50		LADQCTGLQGFLVFHSFGGGTGSGFTSLLMER	3	1130.88				21346	20912	21848	23923	25977	24236	23523	19318	18952	21139	21366	20424	20838	23685	23655	24004	23327	71.3323	72.429	70.3573	70.3168	70.3958	70.3815	86.6825	86.5267	86.4535	86.465				5.43	5.278	5.714
669	663	Cytoskeletal protein	TUBA1A; TUBA1B; TUBA1C	TUBA1A; TUBA1B; TUBA1C		tubulin alpha-1A chain	Q71U36; P68363; Q9BQE3	http://www.phosphosite.org/proteinAction.do?id=6833805&showAllSites=true	50; 50; 50		LADQCTGLQGFLVFHSFGGGTGSGFTSLLMER	3	1130.88				22313	20424	22120	25743	25629	26180	25414	19318	18952	21139	21366	20424	20838	23685	23655	24004	23327	71.3323	72.429	70.3573	70.3168	70.3958	70.3815	86.6825	86.5267	86.4535	86.465				4.618	3.706	5.252
670	664	Cytoskeletal protein	TUBA1A; TUBA1B; TUBA1C	TUBA1A; TUBA1B; TUBA1C		tubulin alpha-1A chain	Q71U36; P68363; Q9BQE3	http://www.phosphosite.org/proteinAction.do?id=6833805&showAllSites=true	50; 50; 50		LADQCTGLQGFLVFHSFGGGTGSGFTSLLMER	3	1130.88				21102	22025	21596	24145	25749	24223	25450	19318	18952	21139	21366	20424	20838	23685	23655	24004	23327	71.3323	72.429	70.3573	70.3168	70.3958	70.3815	86.6825	86.5267	86.4535	86.465				5.363	4.538	5.684
671	665	Cytoskeletal protein	TUBA1A; TUBA1B; TUBA1C	TUBA1A; TUBA1B; TUBA1C		tubulin alpha-1A chain	Q71U36; P68363; Q9BQE3	http://www.phosphosite.org/proteinAction.do?id=6833805&showAllSites=true	50; 50; 50		LADQCTGLQGFLVFHSFGGGTGSGFTSLLMER	3	1130.88				22821	22970	26846	25420		26061	25379	19318	18952	21139	21366	20424	20838	23685	23655	24004	23327	71.3323	72.429	70.3573	70.3168	70.3958	70.3815	86.6825	86.5267	86.4535	86.465				5.26	5.311	6.147
672	666	Cytoskeletal protein	TUBA1A; TUBA1B; TUBA1C	TUBA1A; TUBA1B; TUBA1C		tubulin alpha-1A chain	Q71U36; P68363; Q9BQE3	http://www.phosphosite.org/proteinAction.do?id=6833805&showAllSites=true	50; 50; 50		LADQCTGLQGFLVFHSFGGGTGSGFTSLLMER	3	1130.88				23095	23607	26433	25794		25911	25267	19318	18952	21139	21366	20424	20838	23685	23655	24004	23327	71.3323	72.429	70.3573	70.3168	70.3958	70.3815	86.6825	86.5267	86.4535	86.465				5.252	5.215	5.948
673	667	Cytoskeletal protein	TUBA1A; TUBA1B; TUBA1C	TUBA1A; TUBA1B; TUBA1C		tubulin alpha-1A chain	Q71U36; P68363; Q9BQE3	http://www.phosphosite.org/proteinAction.do?id=6833805&showAllSites=true	50; 50; 50		LADQCTGLQGFLVFHSFGGGTGSGFTSLLMER	3	1130.88				23471	23335	26942	25617		26168	25240	19318	18952	21139	21366	20424	20838	23685	23655	24004	23327	71.3323	72.429	70.3573	70.3168	70.3958	70.3815	86.6825	86.5267	86.4535	86.465				5.109	5.061	5.92
674	668	Cytoskeletal protein	TUBA1A; TUBA1B; TUBA1C	TUBA1A; TUBA1B; TUBA1C		tubulin alpha-1A chain	Q71U36; P68363; Q9BQE3	http://www.phosphosite.org/proteinAction.do?id=6833805&showAllSites=true	50; 50; 50		LADQCTGLQGFLVFHSFGGGTGSGFTSLLMER	3	1130.88				23344	23355	26660	26116		26209		19318	18952	21139	21366	20424	20838	23685	23655	24004	23327	71.3323	72.429	70.3573	70.3168	70.3958	70.3815	86.6825	86.5267	86.4535	86.465				4.751	4.917	5.816
675	669	Cytoskeletal protein	TUBA1A; TUBA1B; TUBA1C	TUBA1A; TUBA1B; TUBA1C		tubulin alpha-1A chain	Q71U36; P68363; Q9BQE3	http://www.phosphosite.org/proteinAction.do?id=6833805&showAllSites=true	50; 50; 50		LADQCTGLQGFLVFHSFGGGTGSGFTSLLMER	3	1130.88				23246	22278	25989			26142		19318	18952	21139	21366	20424	20838	23685	23655	24004	23327	71.3323	72.429	70.3573	70.3168	70.3958	70.3815	86.6825	86.5267	86.4535	86.465				4.246	4.716	5.772
676	670	Cytoskeletal protein	TUBA1A; TUBA1B; TUBA1C	TUBA1A; TUBA1B; TUBA1C		tubulin alpha-1A chain	Q71U36; P68363; Q9BQE3	http://www.phosphosite.org/proteinAction.do?id=6833805&showAllSites=true	50; 50; 50		LADQCTGLQGFLVFHSFGGGTGSGFTSLLMER	3	1130.88				23207	22427	26450			25942		19318	18952	21139	21366	20424	20838	23685	23655	24004	23327	71.3323	72.429	70.3573	70.3168	70.3958	70.3815	86.6825	86.5267	86.4535	86.465				3.914	4.683	5.761
677	671	Cytoskeletal protein	TUBA1A; TUBA1B; TUBA1C	TUBA1A; TUBA1B; TUBA1C		tubulin alpha-1A chain	Q71U36; P68363; Q9BQE3	http://www.phosphosite.org/proteinAction.do?id=6833805&showAllSites=true	50; 50; 50		LADQCTGLQGFLVFHSFGGGTGSGFTSLLMER	3	1130.88				27604	24530	26902					19318	18952	21139	21366	20424	20838	23685	23655	24004	23327	71.3323	72.429	70.3573	70.3168	70.3958	70.3815	86.6825	86.5267	86.4535	86.465				6.263	5.989	5.519
678	672	Cytoskeletal protein	TUBA1A; TUBA1B; TUBA1C	TUBA1A; TUBA1B; TUBA1C		tubulin alpha-1A chain	Q71U36; P68363; Q9BQE3	http://www.phosphosite.org/proteinAction.do?id=6833805&showAllSites=true	50; 50; 50		LADQCTGLQGFLVFHSFGGGTGSGFTSLLMER	3	1130.88				27010	26294	26723					19318	18952	21139	21366	20424	20838	23685	23655	24004	23327	71.3323	72.429	70.3573	70.3168	70.3958	70.3815	86.6825	86.5267	86.4535	86.465				5.813	6.295	5.319
679	673	Cytoskeletal protein	TUBA1A; TUBA1B; TUBA1C	TUBA1A; TUBA1B; TUBA1C		tubulin alpha-1A chain	Q71U36; P68363; Q9BQE3	http://www.phosphosite.org/proteinAction.do?id=6833805&showAllSites=true	50; 50; 50		LADQCTGLQGFLVFHSFGGGTGSGFTSLLMER	3	1130.88				27189	23794	26098					19318	18952	21139	21366	20424	20838	23685	23655	24004	23327	71.3323	72.429	70.3573	70.3168	70.3958	70.3815	86.6825	86.5267	86.4535	86.465				6.075	5.664	5.517
680	674	Cytoskeletal protein	TUBA1A; TUBA1B; TUBA1C	TUBA1A; TUBA1B; TUBA1C		tubulin alpha-1A chain	Q71U36; P68363; Q9BQE3	http://www.phosphosite.org/proteinAction.do?id=6833805&showAllSites=true	50; 50; 50		LADQCTGLQGFLVFHSFGGGTGSGFTSLLMER	3	1130.88				27611	27067	26781					19318	18952	21139	21366	20424	20838	23685	23655	24004	23327	71.3323	72.429	70.3573	70.3168	70.3958	70.3815	86.6825	86.5267	86.4535	86.465				5.689	6.249	5.242
681	675	Cytoskeletal protein	TUBA1A; TUBA1B; TUBA1C	TUBA1A; TUBA1B; TUBA1C		tubulin alpha-1A chain	Q71U36; P68363; Q9BQE3	http://www.phosphosite.org/proteinAction.do?id=6833805&showAllSites=true	50; 50; 50		LADQCTGLQGFLVFHSFGGGTGSGFTSLLMER	3	1130.88				27434	26319	26912					19318	18952	21139	21366	20424	20838	23685	23655	24004	23327	71.3323	72.429	70.3573	70.3168	70.3958	70.3815	86.6825	86.5267	86.4535	86.465				5.661	6.185	5.216
682	676	Cytoskeletal protein	TUBA1A; TUBA1B; TUBA1C	TUBA1A; TUBA1B; TUBA1C		tubulin alpha-1A chain	Q71U36; P68363; Q9BQE3	http://www.phosphosite.org/proteinAction.do?id=6833805&showAllSites=true	50; 50; 50		LADQCTGLQGFLVFHSFGGGTGSGFTSLLMER	3	1130.88				27640	27178	27290					19318	18952	21139	21366	20424	20838	23685	23655	24004	23327	71.3323	72.429	70.3573	70.3168	70.3958	70.3815	86.6825	86.5267	86.4535	86.465				5.623	6.051	5.193
683	677	Cytoskeletal protein	TUBA1A; TUBA1B; TUBA1C	TUBA1A; TUBA1B; TUBA1C		tubulin alpha-1A chain	Q71U36; P68363; Q9BQE3	http://www.phosphosite.org/proteinAction.do?id=6833805&showAllSites=true	50; 50; 50		LADQCTGLQGFLVFHSFGGGTGSGFTSLLMER	3	1130.88				27405	26865	25860					19318	18952	21139	21366	20424	20838	23685	23655	24004	23327	71.3323	72.429	70.3573	70.3168	70.3958	70.3815	86.6825	86.5267	86.4535	86.465				5.614	5.987	5.146
684	678	Cytoskeletal protein	TUBA1A; TUBA1B; TUBA1C	TUBA1A; TUBA1B; TUBA1C		tubulin alpha-1A chain	Q71U36; P68363; Q9BQE3	http://www.phosphosite.org/proteinAction.do?id=6833805&showAllSites=true	50; 50; 50		LADQCTGLQGFLVFHSFGGGTGSGFTSLLMER	3	1130.88				27169	24262	26844					19318	18952	21139	21366	20424	20838	23685	23655	24004	23327	71.3323	72.429	70.3573	70.3168	70.3958	70.3815	86.6825	86.5267	86.4535	86.465				6.009	5.136	5.474
685	679	Cytoskeletal protein	TUBA1A; TUBA1B; TUBA1C	TUBA1A; TUBA1B; TUBA1C		tubulin alpha-1A chain	Q71U36; P68363; Q9BQE3	http://www.phosphosite.org/proteinAction.do?id=6833805&showAllSites=true	50; 50; 50		LADQCTGLQGFLVFHSFGGGTGSGFTSLLMER	3	1130.88				27679	22999	26554					19318	18952	21139	21366	20424	20838	23685	23655	24004	23327	71.3323	72.429	70.3573	70.3168	70.3958	70.3815	86.6825	86.5267	86.4535	86.465				6.523	4.316	5.717
686	680	Cytoskeletal protein	TUBA1A; TUBA1B; TUBA1C	TUBA1A; TUBA1B; TUBA1C		tubulin alpha-1A chain	Q71U36; P68363; Q9BQE3	http://www.phosphosite.org/proteinAction.do?id=6833805&showAllSites=true	50; 50; 50		LADQCTGLQGFLVFHSFGGGTGSGFTSLLMER	3	1130.88				26841	22494	26747					19318	18952	21139	21366	20424	20838	23685	23655	24004	23327	71.3323	72.429	70.3573	70.3168	70.3958	70.3815	86.6825	86.5267	86.4535	86.465				6.522	4.313	5.697
687	681	Cytoskeletal protein	TUBA1A; TUBA1B; TUBA1C	TUBA1A; TUBA1B; TUBA1C		tubulin alpha-1A chain	Q71U36; P68363; Q9BQE3	http://www.phosphosite.org/proteinAction.do?id=6833805&showAllSites=true	50; 50; 50		LADQCTGLQGFLVFHSFGGGTGSGFTSLLMER	3	1130.88				27160	26911	26981					19318	18952	21139	21366	20424	20838	23685	23655	24004	23327	71.3323	72.429	70.3573	70.3168	70.3958	70.3815	86.6825	86.5267	86.4535	86.465				5.596	5.802	5.043
688	682	Cytoskeletal protein	TUBA1A; TUBA1B; TUBA1C	TUBA1A; TUBA1B; TUBA1C		tubulin alpha-1A chain	Q71U36; P68363; Q9BQE3	http://www.phosphosite.org/proteinAction.do?id=6833805&showAllSites=true	50; 50; 50		LADQCTGLQGFLVFHSFGGGTGSGFTSLLMER	3	1130.88				26516	26824	23431					19318	18952	21139	21366	20424	20838	23685	23655	24004	23327	71.3323	72.429	70.3573	70.3168	70.3958	70.3815	86.6825	86.5267	86.4535	86.465				5.118	5.215	6.051
689	683	Cytoskeletal protein	TUBA1A; TUBA1B; TUBA1C	TUBA1A; TUBA1B; TUBA1C		tubulin alpha-1A chain	Q71U36; P68363; Q9BQE3	http://www.phosphosite.org/proteinAction.do?id=6833805&showAllSites=true	50; 50; 50		LADQCTGLQGFLVFHSFGGGTGSGFTSLLMER	3	1130.88				25622	26913	26137					19318	18952	21139	21366	20424	20838	23685	23655	24004	23327	71.3323	72.429	70.3573	70.3168	70.3958	70.3815	86.6825	86.5267	86.4535	86.465				5.593	5.778	4.938
690	684	Cytoskeletal protein	TUBA1A; TUBA1B; TUBA1C	TUBA1A; TUBA1B; TUBA1C		tubulin alpha-1A chain	Q71U36; P68363; Q9BQE3	http://www.phosphosite.org/proteinAction.do?id=6833805&showAllSites=true	50; 50; 50		LADQCTGLQGFLVFHSFGGGTGSGFTSLLMER	3	1130.88				24816	25912	24297					19318	18952	21139	21366	20424	20838	23685	23655	24004	23327	71.3323	72.429	70.3573	70.3168	70.3958	70.3815	86.6825	86.5267	86.4535	86.465				5.198	6.037	5.024
691	685	Cytoskeletal protein	TUBA1A; TUBA1B; TUBA1C	TUBA1A; TUBA1B; TUBA1C		tubulin alpha-1A chain	Q71U36; P68363; Q9BQE3	http://www.phosphosite.org/proteinAction.do?id=6833805&showAllSites=true	50; 50; 50		LADQCTGLQGFLVFHSFGGGTGSGFTSLLMER	3	1130.88				26780	24514	26662					19318	18952	21139	21366	20424	20838	23685	23655	24004	23327	71.3323	72.429	70.3573	70.3168	70.3958	70.3815	86.6825	86.5267	86.4535	86.465				5.887	4.94	5.361
692	686	Cytoskeletal protein	TUBA1A; TUBA1B; TUBA1C	TUBA1A; TUBA1B; TUBA1C		tubulin alpha-1A chain	Q71U36; P68363; Q9BQE3	http://www.phosphosite.org/proteinAction.do?id=6833805&showAllSites=true	50; 50; 50		LADQCTGLQGFLVFHSFGGGTGSGFTSLLMER	3	1130.88				26205	27023	25120					19318	18952	21139	21366	20424	20838	23685	23655	24004	23327	71.3323	72.429	70.3573	70.3168	70.3958	70.3815	86.6825	86.5267	86.4535	86.465				5.533	5.759	4.852
693	687	Cytoskeletal protein	TUBA1A; TUBA1B; TUBA1C	TUBA1A; TUBA1B; TUBA1C		tubulin alpha-1A chain	Q71U36; P68363; Q9BQE3	http://www.phosphosite.org/proteinAction.do?id=6833805&showAllSites=true	50; 50; 50		LADQCTGLQGFLVFHSFGGGTGSGFTSLLMER	3	1130.88				25535	27159	25662					19318	18952	21139	21366	20424	20838	23685	23655	24004	23327	71.3323	72.429	70.3573	70.3168	70.3958	70.3815	86.6825	86.5267	86.4535	86.465				5.505	5.751	4.764
694	688	Cytoskeletal protein	TUBA1A; TUBA1B; TUBA1C	TUBA1A; TUBA1B; TUBA1C		tubulin alpha-1A chain	Q71U36; P68363; Q9BQE3	http://www.phosphosite.org/proteinAction.do?id=6833805&showAllSites=true	50; 50; 50		LADQCTGLQGFLVFHSFGGGTGSGFTSLLMER	3	1130.88				26499	26739	26115					19318	18952	21139	21366	20424	20838	23685	23655	24004	23327	71.3323	72.429	70.3573	70.3168	70.3958	70.3815	86.6825	86.5267	86.4535	86.465				5.487	5.725	4.663
695	689	Cytoskeletal protein	TUBA1A; TUBA1B; TUBA1C	TUBA1A; TUBA1B; TUBA1C		tubulin alpha-1A chain	Q71U36; P68363; Q9BQE3	http://www.phosphosite.org/proteinAction.do?id=6833805&showAllSites=true	50; 50; 50		LADQCTGLQGFLVFHSFGGGTGSGFTSLLMER	3	1130.88				27625	27078	23238					19318	18952	21139	21366	20424	20838	23685	23655	24004	23327	71.3323	72.429	70.3573	70.3168	70.3958	70.3815	86.6825	86.5267	86.4535	86.465				5.034	5.208	5.6
696	690	Cytoskeletal protein	TUBA1A; TUBA1B; TUBA1C	TUBA1A; TUBA1B; TUBA1C		tubulin alpha-1A chain	Q71U36; P68363; Q9BQE3	http://www.phosphosite.org/proteinAction.do?id=6833805&showAllSites=true	50; 50; 50		LADQCTGLQGFLVFHSFGGGTGSGFTSLLMER	3	1130.88				24566	25620	24161					19318	18952	21139	21366	20424	20838	23685	23655	24004	23327	71.3323	72.429	70.3573	70.3168	70.3958	70.3815	86.6825	86.5267	86.4535	86.465				5.1	5.85	4.781
697	691	Cytoskeletal protein	TUBA1A; TUBA1B; TUBA1C	TUBA1A; TUBA1B; TUBA1C		tubulin alpha-1A chain	Q71U36; P68363; Q9BQE3	http://www.phosphosite.org/proteinAction.do?id=6833805&showAllSites=true	50; 50; 50		LADQCTGLQGFLVFHSFGGGTGSGFTSLLMER	3	1130.88				23616	27667	24393					19318	18952	21139	21366	20424	20838	23685	23655	24004	23327	71.3323	72.429	70.3573	70.3168	70.3958	70.3815	86.6825	86.5267	86.4535	86.465				5.327	4.612	5.764
698	692	Cytoskeletal protein	TUBA1A; TUBA1B; TUBA1C	TUBA1A; TUBA1B; TUBA1C		tubulin alpha-1A chain	Q71U36; P68363; Q9BQE3	http://www.phosphosite.org/proteinAction.do?id=6833805&showAllSites=true	50; 50; 50		LADQCTGLQGFLVFHSFGGGTGSGFTSLLMER	3	1130.88				25556	27643	23721					19318	18952	21139	21366	20424	20838	23685	23655	24004	23327	71.3323	72.429	70.3573	70.3168	70.3958	70.3815	86.6825	86.5267	86.4535	86.465				5.022	5.184	5.472
699	693	Cytoskeletal protein	TUBA1A; TUBA1B; TUBA1C	TUBA1A; TUBA1B; TUBA1C		tubulin alpha-1A chain	Q71U36; P68363; Q9BQE3	http://www.phosphosite.org/proteinAction.do?id=6833805&showAllSites=true	50; 50; 50		LADQCTGLQGFLVFHSFGGGTGSGFTSLLMER	3	1130.88				25703	26328	27158					19318	18952	21139	21366	20424	20838	23685	23655	24004	23327	71.3323	72.429	70.3573	70.3168	70.3958	70.3815	86.6825	86.5267	86.4535	86.465				5.38	5.647	4.636
700	694	Cytoskeletal protein	TUBA1A; TUBA1B; TUBA1C	TUBA1A; TUBA1B; TUBA1C		tubulin alpha-1A chain	Q71U36; P68363; Q9BQE3	http://www.phosphosite.org/proteinAction.do?id=6833805&showAllSites=true	50; 50; 50		LADQCTGLQGFLVFHSFGGGTGSGFTSLLMER	3	1130.88				27214	22721	25764					19318	18952	21139	21366	20424	20838	23685	23655	24004	23327	71.3323	72.429	70.3573	70.3168	70.3958	70.3815	86.6825	86.5267	86.4535	86.465				6.269	3.745	5.612
701	695	Cytoskeletal protein	TUBA1A; TUBA1B; TUBA1C	TUBA1A; TUBA1B; TUBA1C		tubulin alpha-1A chain	Q71U36; P68363; Q9BQE3	http://www.phosphosite.org/proteinAction.do?id=6833805&showAllSites=true	50; 50; 50		LADQCTGLQGFLVFHSFGGGTGSGFTSLLMER	3	1130.88				27356	26512	27049					19318	18952	21139	21366	20424	20838	23685	23655	24004	23327	71.3323	72.429	70.3573	70.3168	70.3958	70.3815	86.6825	86.5267	86.4535	86.465				5.357	5.627	4.573
702	696	Cytoskeletal protein	TUBA1A; TUBA1B; TUBA1C	TUBA1A; TUBA1B; TUBA1C		tubulin alpha-1A chain	Q71U36; P68363; Q9BQE3	http://www.phosphosite.org/proteinAction.do?id=6833805&showAllSites=true	50; 50; 50		LADQCTGLQGFLVFHSFGGGTGSGFTSLLMER	3	1130.88				26818	27375	23137					19318	18952	21139	21366	20424	20838	23685	23655	24004	23327	71.3323	72.429	70.3573	70.3168	70.3958	70.3815	86.6825	86.5267	86.4535	86.465				4.92	5.182	5.45
703	697	Cytoskeletal protein	TUBA1A; TUBA1B; TUBA1C	TUBA1A; TUBA1B; TUBA1C		tubulin alpha-1A chain	Q71U36; P68363; Q9BQE3	http://www.phosphosite.org/proteinAction.do?id=6833805&showAllSites=true	50; 50; 50		LADQCTGLQGFLVFHSFGGGTGSGFTSLLMER	3	1130.88				26243	24045	26866					19318	18952	21139	21366	20424	20838	23685	23655	24004	23327	71.3323	72.429	70.3573	70.3168	70.3958	70.3815	86.6825	86.5267	86.4535	86.465				5.826	4.218	5.343
704	698	Cytoskeletal protein	TUBA1A; TUBA1B; TUBA1C	TUBA1A; TUBA1B; TUBA1C		tubulin alpha-1A chain	Q71U36; P68363; Q9BQE3	http://www.phosphosite.org/proteinAction.do?id=6833805&showAllSites=true	50; 50; 50		LADQCTGLQGFLVFHSFGGGTGSGFTSLLMER	3	1130.88				23778	25979	24679					19318	18952	21139	21366	20424	20838	23685	23655	24004	23327	71.3323	72.429	70.3573	70.3168	70.3958	70.3815	86.6825	86.5267	86.4535	86.465				4.597	4.768	5.952
705	699	Cytoskeletal protein	TUBA1A; TUBA1B; TUBA1C	TUBA1A; TUBA1B; TUBA1C		tubulin alpha-1A chain	Q71U36; P68363; Q9BQE3	http://www.phosphosite.org/proteinAction.do?id=6833805&showAllSites=true	50; 50; 50		LADQCTGLQGFLVFHSFGGGTGSGFTSLLMER	3	1130.88				27079	27398	23192					19318	18952	21139	21366	20424	20838	23685	23655	24004	23327	71.3323	72.429	70.3573	70.3168	70.3958	70.3815	86.6825	86.5267	86.4535	86.465				4.784	5.131	5.361
706	700	Cytoskeletal protein	TUBA1A; TUBA1B; TUBA1C	TUBA1A; TUBA1B; TUBA1C		tubulin alpha-1A chain	Q71U36; P68363; Q9BQE3	http://www.phosphosite.org/proteinAction.do?id=6833805&showAllSites=true	50; 50; 50		LADQCTGLQGFLVFHSFGGGTGSGFTSLLMER	3	1130.88				24260	24998	23990					19318	18952	21139	21366	20424	20838	23685	23655	24004	23327	71.3323	72.429	70.3573	70.3168	70.3958	70.3815	86.6825	86.5267	86.4535	86.465				5.073	5.379	4.77
707	701	Cytoskeletal protein	TUBA1A; TUBA1B; TUBA1C	TUBA1A; TUBA1B; TUBA1C		tubulin alpha-1A chain	Q71U36; P68363; Q9BQE3	http://www.phosphosite.org/proteinAction.do?id=6833805&showAllSites=true	50; 50; 50		LADQCTGLQGFLVFHSFGGGTGSGFTSLLMER	3	1130.88				24523	26749	22921					19318	18952	21139	21366	20424	20838	23685	23655	24004	23327	71.3323	72.429	70.3573	70.3168	70.3958	70.3815	86.6825	86.5267	86.4535	86.465				5.699	4.756	4.644
708	702	Cytoskeletal protein	TUBA1A; TUBA1B; TUBA1C	TUBA1A; TUBA1B; TUBA1C		tubulin alpha-1A chain	Q71U36; P68363; Q9BQE3	http://www.phosphosite.org/proteinAction.do?id=6833805&showAllSites=true	50; 50; 50		LADQCTGLQGFLVFHSFGGGTGSGFTSLLMER	3	1130.88				27257	26534	25079					19318	18952	21139	21366	20424	20838	23685	23655	24004	23327	71.3323	72.429	70.3573	70.3168	70.3958	70.3815	86.6825	86.5267	86.4535	86.465				5.235	5.461	4.272
709	703	Cytoskeletal protein	TUBA1A; TUBA1B; TUBA1C	TUBA1A; TUBA1B; TUBA1C		tubulin alpha-1A chain	Q71U36; P68363; Q9BQE3	http://www.phosphosite.org/proteinAction.do?id=6833805&showAllSites=true	50; 50; 50		LADQCTGLQGFLVFHSFGGGTGSGFTSLLMER	3	1130.88				26600	26999	22587					19318	18952	21139	21366	20424	20838	23685	23655	24004	23327	71.3323	72.429	70.3573	70.3168	70.3958	70.3815	86.6825	86.5267	86.4535	86.465				4.501	5.11	5.312
710	704	Cytoskeletal protein	TUBA1A; TUBA1B; TUBA1C	TUBA1A; TUBA1B; TUBA1C		tubulin alpha-1A chain	Q71U36; P68363; Q9BQE3	http://www.phosphosite.org/proteinAction.do?id=6833805&showAllSites=true	50; 50; 50		LADQCTGLQGFLVFHSFGGGTGSGFTSLLMER	3	1130.88				23889	25663	27437					19318	18952	21139	21366	20424	20838	23685	23655	24004	23327	71.3323	72.429	70.3573	70.3168	70.3958	70.3815	86.6825	86.5267	86.4535	86.465				4.79	4.859	5.244
711	705	Cytoskeletal protein	TUBA1A; TUBA1B; TUBA1C	TUBA1A; TUBA1B; TUBA1C		tubulin alpha-1A chain	Q71U36; P68363; Q9BQE3	http://www.phosphosite.org/proteinAction.do?id=6833805&showAllSites=true	50; 50; 50		LADQCTGLQGFLVFHSFGGGTGSGFTSLLMER	3	1130.88				25045	27512	22397					19318	18952	21139	21366	20424	20838	23685	23655	24004	23327	71.3323	72.429	70.3573	70.3168	70.3958	70.3815	86.6825	86.5267	86.4535	86.465				5.616	4.67	4.399
712	706	Cytoskeletal protein	TUBA1A; TUBA1B; TUBA1C	TUBA1A; TUBA1B; TUBA1C		tubulin alpha-1A chain	Q71U36; P68363; Q9BQE3	http://www.phosphosite.org/proteinAction.do?id=6833805&showAllSites=true	50; 50; 50		LADQCTGLQGFLVFHSFGGGTGSGFTSLLMER	3	1130.88				24293	27352	22971					19318	18952	21139	21366	20424	20838	23685	23655	24004	23327	71.3323	72.429	70.3573	70.3168	70.3958	70.3815	86.6825	86.5267	86.4535	86.465				5.606	4.664	4.39
713	707	Cytoskeletal protein	TUBA1A; TUBA1B; TUBA1C	TUBA1A; TUBA1B; TUBA1C		tubulin alpha-1A chain	Q71U36; P68363; Q9BQE3	http://www.phosphosite.org/proteinAction.do?id=6833805&showAllSites=true	50; 50; 50		LADQCTGLQGFLVFHSFGGGTGSGFTSLLMER	3	1130.88				25989	27271	22669					19318	18952	21139	21366	20424	20838	23685	23655	24004	23327	71.3323	72.429	70.3573	70.3168	70.3958	70.3815	86.6825	86.5267	86.4535	86.465				4.465	5.023	5.146
714	708	Cytoskeletal protein	TUBA1A; TUBA1B; TUBA1C	TUBA1A; TUBA1B; TUBA1C		tubulin alpha-1A chain	Q71U36; P68363; Q9BQE3	http://www.phosphosite.org/proteinAction.do?id=6833805&showAllSites=true	50; 50; 50		LADQCTGLQGFLVFHSFGGGTGSGFTSLLMER	3	1130.88				25893	26542	25520					19318	18952	21139	21366	20424	20838	23685	23655	24004	23327	71.3323	72.429	70.3573	70.3168	70.3958	70.3815	86.6825	86.5267	86.4535	86.465				5.144	5.411	4.059
715	709	Cytoskeletal protein	TUBA1A; TUBA1B; TUBA1C	TUBA1A; TUBA1B; TUBA1C		tubulin alpha-1A chain	Q71U36; P68363; Q9BQE3	http://www.phosphosite.org/proteinAction.do?id=6833805&showAllSites=true	50; 50; 50		LADQCTGLQGFLVFHSFGGGTGSGFTSLLMER	3	1130.88				24008	26064	24478					19318	18952	21139	21366	20424	20838	23685	23655	24004	23327	71.3323	72.429	70.3573	70.3168	70.3958	70.3815	86.6825	86.5267	86.4535	86.465				4.511	4.684	5.114
716	710	Cytoskeletal protein	TUBA1A; TUBA1B; TUBA1C	TUBA1A; TUBA1B; TUBA1C		tubulin alpha-1A chain	Q71U36; P68363; Q9BQE3	http://www.phosphosite.org/proteinAction.do?id=6833805&showAllSites=true	50; 50; 50		LADQCTGLQGFLVFHSFGGGTGSGFTSLLMER	3	1130.88				27495	27199	23743					19318	18952	21139	21366	20424	20838	23685	23655	24004	23327	71.3323	72.429	70.3573	70.3168	70.3958	70.3815	86.6825	86.5267	86.4535	86.465				4.348	4.934	4.715
717	711	Cytoskeletal protein	TUBA1A; TUBA1B; TUBA1C	TUBA1A; TUBA1B; TUBA1C		tubulin alpha-1A chain	Q71U36; P68363; Q9BQE3	http://www.phosphosite.org/proteinAction.do?id=6833805&showAllSites=true	50; 50; 50		LADQCTGLQGFLVFHSFGGGTGSGFTSLLMER	3	1130.88				23852	26166	24140					19318	18952	21139	21366	20424	20838	23685	23655	24004	23327	71.3323	72.429	70.3573	70.3168	70.3958	70.3815	86.6825	86.5267	86.4535	86.465				4.912	5.127	3.901
718	712	Cytoskeletal protein	TUBA1A; TUBA1B; TUBA1C	TUBA1A; TUBA1B; TUBA1C		tubulin alpha-1A chain	Q71U36; P68363; Q9BQE3	http://www.phosphosite.org/proteinAction.do?id=6833805&showAllSites=true	50; 50; 50		LADQCTGLQGFLVFHSFGGGTGSGFTSLLMER	3	1130.88				25072	25314	24497					19318	18952	21139	21366	20424	20838	23685	23655	24004	23327	71.3323	72.429	70.3573	70.3168	70.3958	70.3815	86.6825	86.5267	86.4535	86.465				4.417	4.506	4.951
719	713	Cytoskeletal protein	TUBA1A; TUBA1B; TUBA1C	TUBA1A; TUBA1B; TUBA1C		tubulin alpha-1A chain	Q71U36; P68363; Q9BQE3	http://www.phosphosite.org/proteinAction.do?id=6833805&showAllSites=true	50; 50; 50		LADQCTGLQGFLVFHSFGGGTGSGFTSLLMER	3	1130.88				25859	26960	23470					19318	18952	21139	21366	20424	20838	23685	23655	24004	23327	71.3323	72.429	70.3573	70.3168	70.3958	70.3815	86.6825	86.5267	86.4535	86.465				3.883	4.847	4.688
720	714	Cytoskeletal protein	TUBA1A; TUBA1B; TUBA1C	TUBA1A; TUBA1B; TUBA1C		tubulin alpha-1A chain	Q71U36; P68363; Q9BQE3	http://www.phosphosite.org/proteinAction.do?id=6833805&showAllSites=true	50; 50; 50		LADQCTGLQGFLVFHSFGGGTGSGFTSLLMER	3	1130.88				27899		24755					19318	18952	21139	21366	20424	20838	23685	23655	24004	23327	71.3323	72.429	70.3573	70.3168	70.3958	70.3815	86.6825	86.5267	86.4535	86.465				5.713		4.447
721	715	Cytoskeletal protein	TUBA1A; TUBA1B; TUBA1C	TUBA1A; TUBA1B; TUBA1C		tubulin alpha-1A chain	Q71U36; P68363; Q9BQE3	http://www.phosphosite.org/proteinAction.do?id=6833805&showAllSites=true	50; 50; 50		LADQCTGLQGFLVFHSFGGGTGSGFTSLLMER	3	1130.88				23670		24656					19318	18952	21139	21366	20424	20838	23685	23655	24004	23327	71.3323	72.429	70.3573	70.3168	70.3958	70.3815	86.6825	86.5267	86.4535	86.465				4.39		4.846
722	716	Cytoskeletal protein	TUBA1A; TUBA1B; TUBA1C	TUBA1A; TUBA1B; TUBA1C		tubulin alpha-1A chain	Q71U36; P68363; Q9BQE3	http://www.phosphosite.org/proteinAction.do?id=6833805&showAllSites=true	50; 50; 50		LADQCTGLQGFLVFHSFGGGTGSGFTSLLMER	3	1130.88				27883							19318	18952	21139	21366	20424	20838	23685	23655	24004	23327	71.3323	72.429	70.3573	70.3168	70.3958	70.3815	86.6825	86.5267	86.4535	86.465				5.251
723	717	Cytoskeletal protein	TUBA1A; TUBA1B; TUBA1C	TUBA1A; TUBA1B; TUBA1C		tubulin alpha-1A chain	Q71U36; P68363; Q9BQE3	http://www.phosphosite.org/proteinAction.do?id=6833805&showAllSites=true	50; 50; 50		LADQCTGLQGFLVFHSFGGGTGSGFTSLLMER	3	1130.88				27798							19318	18952	21139	21366	20424	20838	23685	23655	24004	23327	71.3323	72.429	70.3573	70.3168	70.3958	70.3815	86.6825	86.5267	86.4535	86.465				4.929
724	718	Cytoskeletal protein	TUBA1A; TUBA1B; TUBA1C	TUBA1A; TUBA1B; TUBA1C		tubulin alpha-1A chain	Q71U36; P68363; Q9BQE3	http://www.phosphosite.org/proteinAction.do?id=6833805&showAllSites=true	50; 50; 50		LADQCTGLQGFLVFHSFGGGTGSGFTSLLMER	3	1130.88				25160							19318	18952	21139	21366	20424	20838	23685	23655	24004	23327	71.3323	72.429	70.3573	70.3168	70.3958	70.3815	86.6825	86.5267	86.4535	86.465				4.717
725	719	Cytoskeletal protein	TUBA1A; TUBA1B; TUBA1C	TUBA1A; TUBA1B; TUBA1C		tubulin alpha-1A chain	Q71U36; P68363; Q9BQE3	http://www.phosphosite.org/proteinAction.do?id=6833805&showAllSites=true	50; 50; 50		LADQCTGLQGFLVFHSFGGGTGSGFTSLLMER	3	1130.88				25306							19318	18952	21139	21366	20424	20838	23685	23655	24004	23327	71.3323	72.429	70.3573	70.3168	70.3958	70.3815	86.6825	86.5267	86.4535	86.465				4.614
726	720	Cytoskeletal protein	TUBA1A; TUBA1B; TUBA1C	TUBA1A; TUBA1B; TUBA1C		tubulin alpha-1A chain	Q71U36; P68363; Q9BQE3	http://www.phosphosite.org/proteinAction.do?id=6833805&showAllSites=true	50; 50; 50		LADQCTGLQGFLVFHSFGGGTGSGFTSLLMER	3	1130.88				25219							19318	18952	21139	21366	20424	20838	23685	23655	24004	23327	71.3323	72.429	70.3573	70.3168	70.3958	70.3815	86.6825	86.5267	86.4535	86.465				4.49
727	721	Cytoskeletal protein	TUBA1A; TUBA1B; TUBA1C	TUBA1A; TUBA1B; TUBA1C		tubulin alpha-1A chain	Q71U36; P68363; Q9BQE3	http://www.phosphosite.org/proteinAction.do?id=6833805&showAllSites=true	50; 50; 50		LADQCTGLQGFLVFHSFGGGTGSGFTSLLMER	4	848.412				21409	21081	20797	23665	23635	24126	23273	19318	18889	21139	21387	21081	20838	23685	23676	24004	23327	71.3323	72.2077	70.3573	70.3763	70.3958	70.3815	86.6825	86.5892	86.4535	86.465				3.848	4.117	4.026
728	722	Cytoskeletal protein	TUBA1A; TUBA1B; TUBA1C	TUBA1A; TUBA1B; TUBA1C		tubulin alpha-1A chain	Q71U36; P68363; Q9BQE3	http://www.phosphosite.org/proteinAction.do?id=6833805&showAllSites=true	50; 50; 50		LADQCTGLQGFLVFHSFGGGTGSGFTSLLMER	4	848.412				21682	20828	20548			23986		19318	18889	21139	21387	21081	20838	23685	23676	24004	23327	71.3323	72.2077	70.3573	70.3763	70.3958	70.3815	86.6825	86.5892	86.4535	86.465				3.303	3.647	3.396
729	723	Cytoskeletal protein	TUBA1A; TUBA1B; TUBA1C	TUBA1A; TUBA1B; TUBA1C		tubulin alpha-1A chain	Q71U36; P68363; Q9BQE3	http://www.phosphosite.org/proteinAction.do?id=6833805&showAllSites=true	50; 50; 50		LADQCTGLQGFLVFHSFGGGTGSGFTSLLMER	4	848.412					22335	21049					19318	18889	21139	21387	21081	20838	23685	23676	24004	23327	71.3323	72.2077	70.3573	70.3763	70.3958	70.3815	86.6825	86.5892	86.4535	86.465					4.605	3.301
730	724	Cytoskeletal protein	TUBA1A; TUBA1B; TUBA1C	TUBA1A; TUBA1B; TUBA1C		tubulin alpha-1A chain	Q71U36; P68363; Q9BQE3	http://www.phosphosite.org/proteinAction.do?id=6833805&showAllSites=true	50; 50; 50		LADQCTGLQGFLVFHSFGGGTGSGFTSLLMER	4	848.412					26280						19318	18889	21139	21387	21081	20838	23685	23676	24004	23327	71.3323	72.2077	70.3573	70.3763	70.3958	70.3815	86.6825	86.5892	86.4535	86.465					3.318
731	725	Cytoskeletal protein	TUBA1A; TUBA1B; TUBA1C	TUBA1A; TUBA1B; TUBA1C		tubulin alpha-1A chain	Q71U36; P68363; Q9BQE3	http://www.phosphosite.org/proteinAction.do?id=6833805&showAllSites=true	50; 50; 50		LADQCTGLQGFLVFHSFGGGTGSGFTSLLMER	4	848.412					26673						19318	18889	21139	21387	21081	20838	23685	23676	24004	23327	71.3323	72.2077	70.3573	70.3763	70.3958	70.3815	86.6825	86.5892	86.4535	86.465					3.317
732	726	Cytoskeletal protein	TUBA1A; TUBA1B; TUBA1C	TUBA1A; TUBA1B; TUBA1C		tubulin alpha-1A chain	Q71U36; P68363; Q9BQE3	http://www.phosphosite.org/proteinAction.do?id=6833805&showAllSites=true	50; 50; 50		LADQCTGLQGFLVFHSFGGGTGSGFTSLLMER	4	848.412					26797						19318	18889	21139	21387	21081	20838	23685	23676	24004	23327	71.3323	72.2077	70.3573	70.3763	70.3958	70.3815	86.6825	86.5892	86.4535	86.465					3.051
733	727	Cytoskeletal protein	TUBA1A; TUBA1B; TUBA1C	TUBA1A; TUBA1B; TUBA1C		tubulin alpha-1A chain	Q71U36; P68363; Q9BQE3	http://www.phosphosite.org/proteinAction.do?id=6833805&showAllSites=true	50; 50; 50		LADQCTGLQGFLVFHSFGGGTGSGFTSLLMER	4	848.412					26716						19318	18889	21139	21387	21081	20838	23685	23676	24004	23327	71.3323	72.2077	70.3573	70.3763	70.3958	70.3815	86.6825	86.5892	86.4535	86.465					2.87
734	728	Cytoskeletal protein	TUBA1A; TUBA1B; TUBA1C; TUBA3C; TUBA3D; TUBA4A; TUBA8; TUBAL3	TUBA1A; TUBA1B; TUBA1C; TUBA3C; TUBA3D; TUBA4A; TUBA8; TUBAL3		tubulin alpha-1A chain	Q71U36; P68363; Q9BQE3; Q13748; Q15670; P68366; Q9NY65; Q9H6Z0	http://www.phosphosite.org/proteinAction.do?id=6833805&showAllSites=true	50; 50; 50; 50; 50; 50; 50; 50		LDHKFDLM#YAK	3	466.236							7217	7029	7242	6971	4731	4598	5241	5182		5214	7220	7029	7252	6997	23.2843	23.4037	23.0805	23.1357		25.1107	38.2105	37.8473	38.2222	37.9898
735	729	Cytoskeletal protein	TUBA1A; TUBA1B; TUBA1C; TUBA3C; TUBA3D; TUBA4A; TUBA8; TUBAL3	TUBA1A; TUBA1B; TUBA1C; TUBA3C; TUBA3D; TUBA4A; TUBA8; TUBAL3		tubulin alpha-1A chain	Q71U36; P68363; Q9BQE3; Q13748; Q15670; P68366; Q9NY65; Q9H6Z0	http://www.phosphosite.org/proteinAction.do?id=6833805&showAllSites=true	50; 50; 50; 50; 50; 50; 50; 50		LDHKFDLMYAK	3	460.904			6557	6484	6038	6463			8832		6085	5900	6554	6484	6034	6479	8792	8576	8824	8527	27.9213	27.9608	27.4945	27.4547	27.8207	29.368	43.3128	42.799	43.446	43.0742			3.928	2.791	3.217	3.378
736	730	Cytoskeletal protein	TUBA1A; TUBA1B; TUBA1C; TUBA3C; TUBA3D; TUBA3E; TUBA4A	TUBA1A; TUBA1B; TUBA1C; TUBA3C; TUBA3D; TUBA3E; TUBA4A		tubulin alpha-1A chain	Q71U36; P68363; Q9BQE3; Q13748; Q15670; Q6PEY2; P68366	http://www.phosphosite.org/proteinAction.do?id=6833805&showAllSites=true	50; 50; 50; 50; 50; 50; 50		LEHGIQPDGQM#PSDK	3	556.595	2043		2606				3835	3725	3879	3692	1816	1946	2613			2468	3821	3713	3879	3682	12.4477	13.374	13.2205			15.0608	26.4768	26.1902	26.6312	26.2392	2.932		3
737	731	Cytoskeletal protein	TUBA1A; TUBA3C; TUBA3D; TUBA3E	TUBA1A; TUBA3C; TUBA3D; TUBA3E		tubulin alpha-1A chain	Q71U36; Q13748; Q15670; Q6PEY2	http://www.phosphosite.org/proteinAction.do?id=6833805&showAllSites=true	50; 50; 50; 50		LIGQIVSSITASLR	2	729.438		16710		18970		18471		21368	21728		17303	16780	18755				21460	21368	21760	21111	64.8428	64.7412	63.6392				80.2317	80.0365	80.2323	80.0063		2.942		3.704		3.497
738	732	Cytoskeletal protein	TUBA1A; TUBA1B; TUBA1C; TUBA3C; TUBA3D; TUBA3E; TUBA4A	TUBA1A; TUBA1B; TUBA1C; TUBA3C; TUBA3D; TUBA3E; TUBA4A		tubulin alpha-1A chain	Q71U36; P68363; Q9BQE3; Q13748; Q15670; Q6PEY2; P68366	http://www.phosphosite.org/proteinAction.do?id=6833805&showAllSites=true	50; 50; 50; 50; 50; 50; 50		LYCLEHGIQPDGQM#PSDK	2	1052.48	5609	5464									5609	5501									26.46	26.6038									4.179	4.309
739	733	Cytoskeletal protein	TUBA1A; TUBA1B; TUBA1C; TUBA3C; TUBA3D; TUBA3E; TUBA4A	TUBA1A; TUBA1B; TUBA1C; TUBA3C; TUBA3D; TUBA3E; TUBA4A		tubulin alpha-1A chain	Q71U36; P68363; Q9BQE3; Q13748; Q15670; Q6PEY2; P68366	http://www.phosphosite.org/proteinAction.do?id=6833805&showAllSites=true	50; 50; 50; 50; 50; 50; 50		LYCLEHGIQPDGQM#PSDK	3	701.987	5588	5439									5588	5501	6139	6103	5698	6101	8438	8240	8468	8191	26.46	26.6038	26.1708	26.2552	26.7687	28.17	42.1707	41.7138	42.2722	41.9402	3.442	3.447
740	734	Cytoskeletal protein	TUBA1A; TUBA1B; TUBA1C; TUBA3C; TUBA3D; TUBA3E; TUBA4A	TUBA1A; TUBA1B; TUBA1C; TUBA3C; TUBA3D; TUBA3E; TUBA4A		tubulin alpha-1A chain	Q71U36; P68363; Q9BQE3; Q13748; Q15670; Q6PEY2; P68366	http://www.phosphosite.org/proteinAction.do?id=6833805&showAllSites=true	50; 50; 50; 50; 50; 50; 50		LYCLEHGIQPDGQM#PSDK	3	701.987		5746									5588	5501	6139	6103	5698	6101	8438	8240	8468	8191	26.46	26.6038	26.1708	26.2552	26.7687	28.17	42.1707	41.7138	42.2722	41.9402		2.603
741	735	Cytoskeletal protein	TUBA1A; TUBA1B; TUBA1C; TUBA3C; TUBA3D; TUBA3E	TUBA1A; TUBA1B; TUBA1C; TUBA3C; TUBA3D; TUBA3E		tubulin alpha-1A chain	Q71U36; P68363; Q9BQE3; Q13748; Q15670; Q6PEY2	http://www.phosphosite.org/proteinAction.do?id=6833805&showAllSites=true	50; 50; 50; 50; 50; 50		LYCLEHGIQPDGQM#PSDKTIGGGDDSFNTFFSETGAGK	3	1364.95	11856	11686									11892	11686									47.8243	47.6047									5.619	5.078
742	736	Cytoskeletal protein	TUBA1A; TUBA1B; TUBA1C; TUBA3C; TUBA3D; TUBA3E	TUBA1A; TUBA1B; TUBA1C; TUBA3C; TUBA3D; TUBA3E		tubulin alpha-1A chain	Q71U36; P68363; Q9BQE3; Q13748; Q15670; Q6PEY2	http://www.phosphosite.org/proteinAction.do?id=6833805&showAllSites=true	50; 50; 50; 50; 50; 50		LYCLEHGIQPDGQM#PSDKTIGGGDDSFNTFFSETGAGK	4	1023.96	11830	11675									11955	11675		12955			15769		15874	15477	48.0355	47.6047		47.0425			64.1783		64.1725	64.0557	4.872	4.441
743	737	Cytoskeletal protein	TUBA1A; TUBA1B; TUBA1C; TUBA3C; TUBA3D; TUBA3E	TUBA1A; TUBA1B; TUBA1C; TUBA3C; TUBA3D; TUBA3E		tubulin alpha-1A chain	Q71U36; P68363; Q9BQE3; Q13748; Q15670; Q6PEY2	http://www.phosphosite.org/proteinAction.do?id=6833805&showAllSites=true	50; 50; 50; 50; 50; 50		LYCLEHGIQPDGQMPSDKTIGGGDDSFNTFFSETGAGK	4	1019.96	12610										12592	12430							17239		50.3312	50.0275							67.9555		4.971
744	738	Cytoskeletal protein	TUBA1A; TUBA1B; TUBA1C; TUBA3C; TUBA3D; TUBA3E	TUBA1A; TUBA1B; TUBA1C; TUBA3C; TUBA3D; TUBA3E		tubulin alpha-1A chain	Q71U36; P68363; Q9BQE3; Q13748; Q15670; Q6PEY2	http://www.phosphosite.org/proteinAction.do?id=6833805&showAllSites=true	50; 50; 50; 50; 50; 50		LYCLEHGIQPDGQMPSDKTIGGGDDSFNTFFSETGAGK	4	1019.96	12592										12592	12430							17239		50.3312	50.0275							67.9555		4.818
745	739	Cytoskeletal protein	TUBA1A; TUBA1B; TUBA1C; TUBA3C; TUBA3D; TUBA3E; TUBA4A; TUBA4B; TUBA8	TUBA1A; TUBA1B; TUBA1C; TUBA3C; TUBA3D; TUBA3E; TUBA4A; TUBA4B; TUBA8		tubulin alpha-1A chain	Q71U36; P68363; Q9BQE3; Q13748; Q15670; Q6PEY2; P68366; Q9H853; Q9NY65	http://www.phosphosite.org/proteinAction.do?id=6833805&showAllSites=true	50; 50; 50; 50; 50; 50; 50; 28; 50		NLDIERPTYTNLN	2	781.894					7944	8277	11194	11037	11179	10885	7892	7753	8473	8427	7933	8277	11181	11025	11203	10867	34.287	34.4413	33.8788	33.7948	34.2202	35.1743	50.7607	50.3945	50.8088	50.3847					4.581	4.407
746	740	Cytoskeletal protein	TUBA1A; TUBA1B; TUBA1C; TUBA3C; TUBA3D; TUBA3E; TUBA4A; TUBA4B; TUBA8	TUBA1A; TUBA1B; TUBA1C; TUBA3C; TUBA3D; TUBA3E; TUBA4A; TUBA4B; TUBA8		tubulin alpha-1A chain	Q71U36; P68363; Q9BQE3; Q13748; Q15670; Q6PEY2; P68366; Q9H853; Q9NY65	http://www.phosphosite.org/proteinAction.do?id=6833805&showAllSites=true	50; 50; 50; 50; 50; 50; 50; 28; 50		NLDIERPTYTNLNR	2	859.945			6935	6940	6470	6878	9350	9165	9408		6441	6271	6935	6884	6480	6870	9353	9170	9391	9098	29.1688	29.2723	28.8962	28.818	29.3475	30.5852	45.0278	44.6562	45.191	44.8428			3.49	3.446	3.083	3.292
747	741	Cytoskeletal protein	TUBA1A; TUBA1B; TUBA1C; TUBA3C; TUBA3D; TUBA3E; TUBA4A; TUBA4B; TUBA8	TUBA1A; TUBA1B; TUBA1C; TUBA3C; TUBA3D; TUBA3E; TUBA4A; TUBA4B; TUBA8		tubulin alpha-1A chain	Q71U36; P68363; Q9BQE3; Q13748; Q15670; Q6PEY2; P68366; Q9H853; Q9NY65	http://www.phosphosite.org/proteinAction.do?id=6833805&showAllSites=true	50; 50; 50; 50; 50; 50; 50; 28; 50		NLDIERPTYTNLNR	2	859.945				6903		6909					6441	6271	6935	6884	6480	6870	9353	9170	9391	9098	29.1688	29.2723	28.8962	28.818	29.3475	30.5852	45.0278	44.6562	45.191	44.8428				3.267		3.122
748	742	Cytoskeletal protein	TUBA1A; TUBA1B; TUBA1C; TUBA3C; TUBA3D; TUBA3E; TUBA4A; TUBA4B; TUBA8	TUBA1A; TUBA1B; TUBA1C; TUBA3C; TUBA3D; TUBA3E; TUBA4A; TUBA4B; TUBA8		tubulin alpha-1A chain	Q71U36; P68363; Q9BQE3; Q13748; Q15670; Q6PEY2; P68366; Q9H853; Q9NY65	http://www.phosphosite.org/proteinAction.do?id=6833805&showAllSites=true	50; 50; 50; 50; 50; 50; 50; 28; 50		NLDIERPTYTNLNR	3	573.632	6447		6913	6911		6836	9315	9135	9362		6420		6950	6926	6480	6891	9315	9170	9391	9098	29.1062		28.8962	28.9478	29.3475	30.658	45.0278	44.6562	45.191	44.8428	2.002		3.03	2.559		2.063
749	743	Cytoskeletal protein	TUBA1A; TUBA1B; TUBA1C; TUBA3C; TUBA3D; TUBA3E; TUBA4A; TUBA4B; TUBA8	TUBA1A; TUBA1B; TUBA1C; TUBA3C; TUBA3D; TUBA3E; TUBA4A; TUBA4B; TUBA8		tubulin alpha-1A chain	Q71U36; P68363; Q9BQE3; Q13748; Q15670; Q6PEY2; P68366; Q9H853; Q9NY65	http://www.phosphosite.org/proteinAction.do?id=6833805&showAllSites=true	50; 50; 50; 50; 50; 50; 50; 28; 50		NLDIERPTYTNLNR	3	573.632				6866							6420		6950	6926	6480	6891	9315	9170	9391	9098	29.1062		28.8962	28.9478	29.3475	30.658	45.0278	44.6562	45.191	44.8428				2.211
750	744	Cytoskeletal protein	TUBA1A; TUBA1B; TUBA1C; TUBA3C; TUBA3D; TUBA3E; TUBA4A	TUBA1A; TUBA1B; TUBA1C; TUBA3C; TUBA3D; TUBA3E; TUBA4A		tubulin alpha-1A chain	Q71U36; P68363; Q9BQE3; Q13748; Q15670; Q6PEY2; P68366	http://www.phosphosite.org/proteinAction.do?id=6833805&showAllSites=true	50; 50; 50; 50; 50; 50; 50		PDGQM#PSDK	2	495.714	1360	1246									1360	1259		1255	1865	1747					10.8198	10.8604		9.0039	12.8271	12.3984					3.102	2.898
751	745	Cytoskeletal protein	TUBA1A; TUBA1B; TUBA1C; TUBA4A	TUBA1A; TUBA1B; TUBA1C; TUBA4A		tubulin alpha-1A chain	Q71U36; P68363; Q9BQE3; P68366	http://www.phosphosite.org/proteinAction.do?id=6833805&showAllSites=true	50; 50; 50; 50		QCTGLQGFLVFHSFGGGTGSGFTSLLMER	3	1031.16					20255								18986	20757	20255	20292	23307	22647	23374				64.2782	68.5947	68.9212	68.8532	85.5692	83.5967	84.6755						3.77
752	746	Cytoskeletal protein	TUBA1A; TUBA1B; TUBA1C; TUBA3C; TUBA3D; TUBA3E	TUBA1A; TUBA1B; TUBA1C; TUBA3C; TUBA3D; TUBA3E		tubulin alpha-1A chain	Q71U36; P68363; Q9BQE3; Q13748; Q15670; Q6PEY2	http://www.phosphosite.org/proteinAction.do?id=6833805&showAllSites=true	50; 50; 50; 50; 50; 50		VGQAGVQIGNACWELYCLEHGIQPDGQM#PSDK	3	1191.88								17737	18035	17613	14622	13753	14852	15097	14423	14578	17869	17738	17974	17613	56.5663	54.3367	52.8098	52.8197	52.8602	53.0987	70.1178	69.7588	69.954	70.028
753	747	Cytoskeletal protein	TUBA1A; TUBA1B; TUBA1C; TUBA3C; TUBA3D; TUBA3E; TUBA4A	TUBA1A; TUBA1B; TUBA1C; TUBA3C; TUBA3D; TUBA3E; TUBA4A		tubulin alpha-1A chain	Q71U36; P68363; Q9BQE3; Q13748; Q15670; Q6PEY2; P68366	http://www.phosphosite.org/proteinAction.do?id=6833805&showAllSites=true	50; 50; 50; 50; 50; 50; 50		YCLEHGIQPDGQM#PSDK	3	664.293						4813	6812	6622			4290	4178	4800	4720	4339	4815	6968	6622	6813	6556	21.6332	21.8028	21.4768	21.442	21.895	23.6197	37.3788	36.4348	36.6908	36.4613						2.52
754	748	Cytoskeletal protein	TUBA1A; TUBA1B; TUBA1C; TUBA3C; TUBA3D; TUBA3E	TUBA1A; TUBA1B; TUBA1C; TUBA3C; TUBA3D; TUBA3E	§48; §48; §48; §48; §48; §48	tubulin alpha-1A chain	Q71U36; P68363; Q9BQE3; Q13748; Q15670; Q6PEY2	http://www.phosphosite.org/proteinAction.do?id=6833805&showAllSites=true	50; 50; 50; 50; 50; 50	TIGGGDDS*FNTFFSE; TIGGGDDS*FNTFFSE; TIGGGDDS*FNTFFSE; TIGGGDDS*FNTFFSE; TIGGGDDS*FNTFFSE; TIGGGDDS*FNTFFSE	HGIQPDGQM#PSDKTIGGGDDS*FNTFFSETGAGK	4	874.376	10257										10257	10109	10773							13282	42.4163	42.2495	41.0817							57.7215	3.34
755	749	Cytoskeletal protein	TUBA1A; TUBA1B; TUBA1C; TUBA3C; TUBA3D; TUBA3E	TUBA1A; TUBA1B; TUBA1C; TUBA3C; TUBA3D; TUBA3E	§48; §48; §48; §48; §48; §48	tubulin alpha-1A chain	Q71U36; P68363; Q9BQE3; Q13748; Q15670; Q6PEY2	http://www.phosphosite.org/proteinAction.do?id=6833805&showAllSites=true	50; 50; 50; 50; 50; 50	TIGGGDDS*FNTFFSE; TIGGGDDS*FNTFFSE; TIGGGDDS*FNTFFSE; TIGGGDDS*FNTFFSE; TIGGGDDS*FNTFFSE; TIGGGDDS*FNTFFSE	LYCLEHGIQPDGQM#PSDKTIGGGDDS*FNTFFSETGAGK	4	1043.95		12259									12774	12259									50.7238	50.5192										5.717
756	750	Cytoskeletal protein	TUBA1B; TUBA1C; TUBA4A; TUBA4B; TUBA8	TUBA1B; TUBA1C; TUBA4A; TUBA4B; TUBA8		tubulin alpha-1B chain	P68363; Q9BQE3; P68366; Q9H853; Q9NY65	http://www.phosphosite.org/proteinAction.do?id=7572&showAllSites=true	50; 50; 50; 28; 50		LISQIVSSITASL	2	666.393				23700	23159	23173	25467	25438	25891	25059	21310	20451	23575	23739	23159	23232	25478	25433	25927	25095	77.7983	77.6452	77.2922	77.1295	77.1635	77.2517	92.0705	91.8343	91.9542	91.8378				2.958	3.483	3.08
757	751	Cytoskeletal protein	TUBA1B; TUBA1C; TUBA4A; TUBA4B; TUBA8	TUBA1B; TUBA1C; TUBA4A; TUBA4B; TUBA8		tubulin alpha-1B chain	P68363; Q9BQE3; P68366; Q9H853; Q9NY65	http://www.phosphosite.org/proteinAction.do?id=7572&showAllSites=true	50; 50; 50; 28; 50		LISQIVSSITASL	2	666.393						23472					21310	20451	23575	23739	23159	23232	25478	25433	25927	25095	77.7983	77.6452	77.2922	77.1295	77.1635	77.2517	92.0705	91.8343	91.9542	91.8378						2.51
758	752	Cytoskeletal protein	TUBA1B; TUBA1C; TUBA4A; TUBA4B; TUBA8	TUBA1B; TUBA1C; TUBA4A; TUBA4B; TUBA8		tubulin alpha-1B chain	P68363; Q9BQE3; P68366; Q9H853; Q9NY65	http://www.phosphosite.org/proteinAction.do?id=7572&showAllSites=true	50; 50; 50; 28; 50		LISQIVSSITASLR	2	744.443	18104			19797	19236	19496	22344	22228	22603	21944	19066		19648	22962		23337	22383	22228	22681	22004	70.5403		66.1428	74.8763		77.5658	82.8817	82.5685	82.7735	82.5705	3.699			3.789	3.749	4.208
759	753	Cytoskeletal protein	TUBA1B; TUBA1C; TUBA4A; TUBA4B; TUBA8	TUBA1B; TUBA1C; TUBA4A; TUBA4B; TUBA8		tubulin alpha-1B chain	P68363; Q9BQE3; P68366; Q9H853; Q9NY65	http://www.phosphosite.org/proteinAction.do?id=7572&showAllSites=true	50; 50; 50; 28; 50		LISQIVSSITASLR	2	744.443						19243					19066		19648	22962		23337	22383	22228	22681	22004	70.5403		66.1428	74.8763		77.5658	82.8817	82.5685	82.7735	82.5705						3.611
760	754	Cytoskeletal protein	TUBA1B; TUBA1C; TUBA4A; TUBA4B; TUBA8	TUBA1B; TUBA1C; TUBA4A; TUBA4B; TUBA8		tubulin alpha-1B chain	P68363; Q9BQE3; P68366; Q9H853; Q9NY65	http://www.phosphosite.org/proteinAction.do?id=7572&showAllSites=true	50; 50; 50; 28; 50		LISQIVSSITASLR	3	496.631	18105			20262	19237	19237	22346	22232	22622	21951	18163	17715	19648	19875	19336	19475	22404	22290	22681	22004	67.573	67.9645	66.1428	66.1183	66.3462	66.2893	82.9398	82.5685	82.7735	82.5705	3.993			3.563	3.942	4.015
761	755	Cytoskeletal protein	TUBA1B; TUBA1C; TUBA4A; TUBA4B; TUBA8	TUBA1B; TUBA1C; TUBA4A; TUBA4B; TUBA8		tubulin alpha-1B chain	P68363; Q9BQE3; P68366; Q9H853; Q9NY65	http://www.phosphosite.org/proteinAction.do?id=7572&showAllSites=true	50; 50; 50; 28; 50		LISQIVSSITASLR	3	496.631	18366			20003	19486	19475		22497			18163	17715	19648	19875	19336	19475	22404	22290	22681	22004	67.573	67.9645	66.1428	66.1183	66.3462	66.2893	82.9398	82.5685	82.7735	82.5705	2.953			3.347	3.774	3.683
762	756	Cytoskeletal protein	TUBA1B; TUBA1C; TUBA4A; TUBA4B; TUBA8	TUBA1B; TUBA1C; TUBA4A; TUBA4B; TUBA8		tubulin alpha-1B chain	P68363; Q9BQE3; P68366; Q9H853; Q9NY65	http://www.phosphosite.org/proteinAction.do?id=7572&showAllSites=true	50; 50; 50; 28; 50		LISQIVSSITASLR	3	496.631				19765		19743					18163	17715	19648	19875	19336	19475	22404	22290	22681	22004	67.573	67.9645	66.1428	66.1183	66.3462	66.2893	82.9398	82.5685	82.7735	82.5705				3.002		3.444
763	757	Cytoskeletal protein	TUBA1B; TUBA1C; TUBA4A; TUBA8	TUBA1B; TUBA1C; TUBA4A; TUBA8		tubulin alpha-1B chain	P68363; Q9BQE3; P68366; Q9NY65	http://www.phosphosite.org/proteinAction.do?id=7572&showAllSites=true	50; 50; 50; 50		LISQIVSSITASLRFDGALNVDLTEFQTNLVPYPR	3	1293.36		22103									24309	23388									88.7145	89.3202										3.837
764	758	Cytoskeletal protein	TUBA1B; TUBA4A	TUBA1B; TUBA4A		tubulin alpha-1B chain	P68363; P68366	http://www.phosphosite.org/proteinAction.do?id=7572&showAllSites=true	50; 50		RSIQFVDWCPTGFK	2	870.93	11009	10848									11031	10848	11830	12073	11466	11687	14866	14714	14929	14532	44.9587	44.7132	44.2283	44.609	44.7192	45.1593	61.577	61.1992	61.5253	61.3832	4.054	4.144
765	759	Cytoskeletal protein	TUBA1B; TUBA4A	TUBA1B; TUBA4A		tubulin alpha-1B chain	P68363; P68366	http://www.phosphosite.org/proteinAction.do?id=7572&showAllSites=true	50; 50		RSIQFVDWCPTGFK	3	580.956	10990	10817									10990	10855	11914	12052	11487	11666	14866	14714	14908	14511	44.9587	44.7132	44.4727	44.55	44.7812	45.0965	61.577	61.1992	61.4653	61.3175	4.293	3.405
766	760	Cytoskeletal protein	TUBA4A	TUBA4A		tubulin alpha-4A chain	P68366	http://www.phosphosite.org/proteinAction.do?id=2633&showAllSites=true	50		CLEHGIQPDGQM#PSDKTIGGGDDSFTTFFCETGAGK	4	969.925					11354	11516	14792	14663	14826	14422	11031	10855	11809	11905	11298	11498	14792	14651	14845	14448	44.9587	44.7132	44.1673	44.126	44.242	44.6202	61.3953	61.0217	61.2907	61.1383					4.289	4.719
767	761	Cytoskeletal protein	TUBA4A	TUBA4A		tubulin alpha-4A chain	P68366	http://www.phosphosite.org/proteinAction.do?id=2633&showAllSites=true	50		CLEHGIQPDGQM#PSDKTIGGGDDSFTTFFCETGAGK	4	969.925						11559					11031	10855	11809	11905	11298	11498	14792	14651	14845	14448	44.9587	44.7132	44.1673	44.126	44.242	44.6202	61.3953	61.0217	61.2907	61.1383						4.662
768	762	Cytoskeletal protein	TUBA4A	TUBA4A		tubulin alpha-4A chain	P68366	http://www.phosphosite.org/proteinAction.do?id=2633&showAllSites=true	50		HGIQPDGQM#PSDKTIGGGDDSFTTFFCETGAGK	3	1158.85		10375									10569	10375									43.4112	43.0422										5.378
769	763	Cytoskeletal protein	TUBA4A	TUBA4A		tubulin alpha-4A chain	P68366	http://www.phosphosite.org/proteinAction.do?id=2633&showAllSites=true	50		ISVHVGQAGVQM#GNACWELYCLEHGIQPDGQM#PSDK	4	1011.71							15243						12229	12283		11855	15243	15092	15286	14931			45.3798	45.1895		45.6305	62.6073	62.2892	62.5183	62.5168
770	764	Cytoskeletal protein	TUBA4A	TUBA4A		tubulin alpha-4A chain	P68366	http://www.phosphosite.org/proteinAction.do?id=2633&showAllSites=true	50		ISVHVGQAGVQMGNACWELYCLEHGIQPDGQM#PSDK	4	1007.71				14250		13739					13110		14033	14215	13625	13739	17071	16583	17113	16695	51.7727		50.5812	50.4688	50.723	50.7845	67.8993	66.515	67.6117	67.4933				3.852		3.679
771	765	Cytoskeletal protein	TUBA4A	TUBA4A		tubulin alpha-4A chain	P68366	http://www.phosphosite.org/proteinAction.do?id=2633&showAllSites=true	50		KLSDQCTGLQGFLVFHSFGGGTGSGFTSLLM#ER	3	1184.24	17028			18684				21189	21518	20868	17974	17113	18461	21072	19273		20998	21189	21550	20838	66.9838	65.8867	62.8223	69.4888	66.17		78.9315	79.393	79.6592	79.2275	5.12			5.485
772	766	Cytoskeletal protein	TUBA4A	TUBA4A		tubulin alpha-4A chain	P68366	http://www.phosphosite.org/proteinAction.do?id=2633&showAllSites=true	50		KLSDQCTGLQGFLVFHSFGGGTGSGFTSLLM#ER	3	1184.24								21219	21565		17974	17113	18461	21072	19273		20998	21189	21550	20838	66.9838	65.8867	62.8223	69.4888	66.17		78.9315	79.393	79.6592	79.2275
773	767	Cytoskeletal protein	TUBA4A	TUBA4A		tubulin alpha-4A chain	P68366	http://www.phosphosite.org/proteinAction.do?id=2633&showAllSites=true	50		KLSDQCTGLQGFLVFHSFGGGTGSGFTSLLM#ER	3	1184.24								21171			17974	17113	18461	21072	19273		20998	21189	21550	20838	66.9838	65.8867	62.8223	69.4888	66.17		78.9315	79.393	79.6592	79.2275
774	768	Cytoskeletal protein	TUBA4A	TUBA4A		tubulin alpha-4A chain	P68366	http://www.phosphosite.org/proteinAction.do?id=2633&showAllSites=true	50		KLSDQCTGLQGFLVFHSFGGGTGSGFTSLLM#ER	4	888.433	16995	16550		18631	18086	18143	21305	21181	21509	20905	17303	16549	18461		20050	19746	21187	21181	21508	20859	64.8428	63.9588	62.8223		68.3357	67.3468	79.4562	79.393	79.545	79.2858	3.472	4.448		3.324	3.375	4.511
775	769	Cytoskeletal protein	TUBA4A	TUBA4A		tubulin alpha-4A chain	P68366	http://www.phosphosite.org/proteinAction.do?id=2633&showAllSites=true	50		KLSDQCTGLQGFLVFHSFGGGTGSGFTSLLM#ER	4	888.433		16320		18621		18108			21642	20651	17303	16549	18461		20050	19746	21187	21181	21508	20859	64.8428	63.9588	62.8223		68.3357	67.3468	79.4562	79.393	79.545	79.2858		3.31		3.148		4.122
776	770	Cytoskeletal protein	TUBA4A	TUBA4A		tubulin alpha-4A chain	P68366	http://www.phosphosite.org/proteinAction.do?id=2633&showAllSites=true	50		KLSDQCTGLQGFLVFHSFGGGTGSGFTSLLM#ER	4	888.433									21259	20811	17303	16549	18461		20050	19746	21187	21181	21508	20859	64.8428	63.9588	62.8223		68.3357	67.3468	79.4562	79.393	79.545	79.2858
777	771	Cytoskeletal protein	TUBA4A	TUBA4A		tubulin alpha-4A chain	P68366	http://www.phosphosite.org/proteinAction.do?id=2633&showAllSites=true	50		KLSDQCTGLQGFLVFHSFGGGTGSGFTSLLMER	3	1178.91				19583	19077	19071																												5.74	7.413	6.614
778	772	Cytoskeletal protein	TUBA4A	TUBA4A		tubulin alpha-4A chain	P68366	http://www.phosphosite.org/proteinAction.do?id=2633&showAllSites=true	50		KLSDQCTGLQGFLVFHSFGGGTGSGFTSLLMER	3	1178.91				19684	19020	19042																												5.647	6.681	5.828
779	773	Cytoskeletal protein	TUBA4A	TUBA4A		tubulin alpha-4A chain	P68366	http://www.phosphosite.org/proteinAction.do?id=2633&showAllSites=true	50		KLSDQCTGLQGFLVFHSFGGGTGSGFTSLLMER	4	884.434		17235		19508	18905	19009	22088																									3.266		3.462	2.97	3.709
780	774	Cytoskeletal protein	TUBA4A	TUBA4A		tubulin alpha-4A chain	P68366	http://www.phosphosite.org/proteinAction.do?id=2633&showAllSites=true	50		KLSDQCTGLQGFLVFHSFGGGTGSGFTSLLMER	4	884.434		17262		19534		18920																										3.172		3.281		2.932
781	775	Cytoskeletal protein	TUBA4A	TUBA4A		tubulin alpha-4A chain	P68366	http://www.phosphosite.org/proteinAction.do?id=2633&showAllSites=true	50		LSDQCTGLQGFLVFHSFGGGTGSGFTSLLM#ER	3	1141.54	18565	17992		21004	19863	20369	23593	22775	23355	22404	20955		20194	27424	23200	22770	23057	22731	23059	22424	76.6248		67.6888	88.7258	77.225	75.9147	83.9685	83.8455	83.803	83.7932	4.941	5.842		5.737	6.163	5.311
782	776	Cytoskeletal protein	TUBA4A	TUBA4A		tubulin alpha-4A chain	P68366	http://www.phosphosite.org/proteinAction.do?id=2633&showAllSites=true	50		LSDQCTGLQGFLVFHSFGGGTGSGFTSLLM#ER	3	1141.54	18292	18105		20443	20331	19936	23288	23538	23629	22635	20955		20194	27424	23200	22770	23057	22731	23059	22424	76.6248		67.6888	88.7258	77.225	75.9147	83.9685	83.8455	83.803	83.7932	3.309	4.133		5.675	4.774	5.126
783	777	Cytoskeletal protein	TUBA4A	TUBA4A		tubulin alpha-4A chain	P68366	http://www.phosphosite.org/proteinAction.do?id=2633&showAllSites=true	50		LSDQCTGLQGFLVFHSFGGGTGSGFTSLLM#ER	3	1141.54	18353	17716		20703	20118	20192	23532	23029	23102	22192	20955		20194	27424	23200	22770	23057	22731	23059	22424	76.6248		67.6888	88.7258	77.225	75.9147	83.9685	83.8455	83.803	83.7932	3.167	3.687		5.635	4.761	4.914
784	778	Cytoskeletal protein	TUBA4A	TUBA4A		tubulin alpha-4A chain	P68366	http://www.phosphosite.org/proteinAction.do?id=2633&showAllSites=true	50		LSDQCTGLQGFLVFHSFGGGTGSGFTSLLM#ER	3	1141.54				20986	20605	20450	22825	23590	23674	22868	20955		20194	27424	23200	22770	23057	22731	23059	22424	76.6248		67.6888	88.7258	77.225	75.9147	83.9685	83.8455	83.803	83.7932				4.929	4.127	4.531
785	779	Cytoskeletal protein	TUBA4A	TUBA4A		tubulin alpha-4A chain	P68366	http://www.phosphosite.org/proteinAction.do?id=2633&showAllSites=true	50		LSDQCTGLQGFLVFHSFGGGTGSGFTSLLM#ER	3	1141.54				27400	27115	26545	25661	26162	25874	25283	20955		20194	27424	23200	22770	23057	22731	23059	22424	76.6248		67.6888	88.7258	77.225	75.9147	83.9685	83.8455	83.803	83.7932				3.205	4.844	4.85
786	780	Cytoskeletal protein	TUBA4A	TUBA4A		tubulin alpha-4A chain	P68366	http://www.phosphosite.org/proteinAction.do?id=2633&showAllSites=true	50		LSDQCTGLQGFLVFHSFGGGTGSGFTSLLM#ER	3	1141.54				20826	20401	19680	23057	23306	22854	23125	20955		20194	27424	23200	22770	23057	22731	23059	22424	76.6248		67.6888	88.7258	77.225	75.9147	83.9685	83.8455	83.803	83.7932				4.736	3.554	4.115
787	781	Cytoskeletal protein	TUBA4A	TUBA4A		tubulin alpha-4A chain	P68366	http://www.phosphosite.org/proteinAction.do?id=2633&showAllSites=true	50		LSDQCTGLQGFLVFHSFGGGTGSGFTSLLM#ER	3	1141.54				20183	19613	19690	22573	25358	26051	25437	20955		20194	27424	23200	22770	23057	22731	23059	22424	76.6248		67.6888	88.7258	77.225	75.9147	83.9685	83.8455	83.803	83.7932				3.354	3.023	3.782
788	782	Cytoskeletal protein	TUBA4A	TUBA4A		tubulin alpha-4A chain	P68366	http://www.phosphosite.org/proteinAction.do?id=2633&showAllSites=true	50		LSDQCTGLQGFLVFHSFGGGTGSGFTSLLM#ER	3	1141.54				20194	19602	20701	23683	22524	23873	25007	20955		20194	27424	23200	22770	23057	22731	23059	22424	76.6248		67.6888	88.7258	77.225	75.9147	83.9685	83.8455	83.803	83.7932				4.03	3.291	3.909
789	783	Cytoskeletal protein	TUBA4A	TUBA4A		tubulin alpha-4A chain	P68366	http://www.phosphosite.org/proteinAction.do?id=2633&showAllSites=true	50		LSDQCTGLQGFLVFHSFGGGTGSGFTSLLM#ER	3	1141.54					27108	26669	25769	25644	26261		20955		20194	27424	23200	22770	23057	22731	23059	22424	76.6248		67.6888	88.7258	77.225	75.9147	83.9685	83.8455	83.803	83.7932					3.682	4.199
790	784	Cytoskeletal protein	TUBA4A	TUBA4A		tubulin alpha-4A chain	P68366	http://www.phosphosite.org/proteinAction.do?id=2633&showAllSites=true	50		LSDQCTGLQGFLVFHSFGGGTGSGFTSLLM#ER	3	1141.54					26847	27417	25602	25319			20955		20194	27424	23200	22770	23057	22731	23059	22424	76.6248		67.6888	88.7258	77.225	75.9147	83.9685	83.8455	83.803	83.7932					3.587	4.123
791	785	Cytoskeletal protein	TUBA4A	TUBA4A		tubulin alpha-4A chain	P68366	http://www.phosphosite.org/proteinAction.do?id=2633&showAllSites=true	50		LSDQCTGLQGFLVFHSFGGGTGSGFTSLLM#ER	3	1141.54					26825	27320	26145	26180			20955		20194	27424	23200	22770	23057	22731	23059	22424	76.6248		67.6888	88.7258	77.225	75.9147	83.9685	83.8455	83.803	83.7932					3.55	3.941
792	786	Cytoskeletal protein	TUBA4A	TUBA4A		tubulin alpha-4A chain	P68366	http://www.phosphosite.org/proteinAction.do?id=2633&showAllSites=true	50		LSDQCTGLQGFLVFHSFGGGTGSGFTSLLM#ER	3	1141.54					26971	26925	25326	25775			20955		20194	27424	23200	22770	23057	22731	23059	22424	76.6248		67.6888	88.7258	77.225	75.9147	83.9685	83.8455	83.803	83.7932					2.846	3.888
793	787	Cytoskeletal protein	TUBA4A	TUBA4A		tubulin alpha-4A chain	P68366	http://www.phosphosite.org/proteinAction.do?id=2633&showAllSites=true	50		LSDQCTGLQGFLVFHSFGGGTGSGFTSLLM#ER	3	1141.54						26938	25341				20955		20194	27424	23200	22770	23057	22731	23059	22424	76.6248		67.6888	88.7258	77.225	75.9147	83.9685	83.8455	83.803	83.7932						3.324
794	788	Cytoskeletal protein	TUBA4A	TUBA4A		tubulin alpha-4A chain	P68366	http://www.phosphosite.org/proteinAction.do?id=2633&showAllSites=true	50		LSDQCTGLQGFLVFHSFGGGTGSGFTSLLM#ER	3	1141.54						26687	25584				20955		20194	27424	23200	22770	23057	22731	23059	22424	76.6248		67.6888	88.7258	77.225	75.9147	83.9685	83.8455	83.803	83.7932						2.599
795	789	Cytoskeletal protein	TUBA4A	TUBA4A		tubulin alpha-4A chain	P68366	http://www.phosphosite.org/proteinAction.do?id=2633&showAllSites=true	50		LSDQCTGLQGFLVFHSFGGGTGSGFTSLLM#ER	4	856.409				20277		19978	22594	22564	22892		18499	17883	20194	20277	19819	19914	22761	22731	23059	22424	68.6155	68.5508	67.6888	67.592	67.6888	67.805	83.9685	83.8455	83.803	83.7932				3.318		3.481
796	790	Cytoskeletal protein	TUBA4A	TUBA4A		tubulin alpha-4A chain	P68366	http://www.phosphosite.org/proteinAction.do?id=2633&showAllSites=true	50		LSDQCTGLQGFLVFHSFGGGTGSGFTSLLMER	3	1136.21	19235	18576		21367	20807	20882	23686	23677	24048	23307																					5.721	5.035		5.317	5.958	4.187
797	791	Cytoskeletal protein	TUBA4A	TUBA4A		tubulin alpha-4A chain	P68366	http://www.phosphosite.org/proteinAction.do?id=2633&showAllSites=true	50		LSDQCTGLQGFLVFHSFGGGTGSGFTSLLMER	3	1136.21				21623	20556	21136			23795																									4.498	4.291	3.973
798	792	Cytoskeletal protein	TUBA4A	TUBA4A		tubulin alpha-4A chain	P68366	http://www.phosphosite.org/proteinAction.do?id=2633&showAllSites=true	50		LSDQCTGLQGFLVFHSFGGGTGSGFTSLLMER	3	1136.21				22168	21590	21683																												4.16	5.065	4.387
799	793	Cytoskeletal protein	TUBA4A	TUBA4A		tubulin alpha-4A chain	P68366	http://www.phosphosite.org/proteinAction.do?id=2633&showAllSites=true	50		LSDQCTGLQGFLVFHSFGGGTGSGFTSLLMER	3	1136.21				21115	21061	20629																												3.463	4.011	3.218
800	794	Cytoskeletal protein	TUBA4A	TUBA4A		tubulin alpha-4A chain	P68366	http://www.phosphosite.org/proteinAction.do?id=2633&showAllSites=true	50		LSDQCTGLQGFLVFHSFGGGTGSGFTSLLMER	3	1136.21					21333	25373																													4.962	3.713
801	795	Cytoskeletal protein	TUBA4A	TUBA4A		tubulin alpha-4A chain	P68366	http://www.phosphosite.org/proteinAction.do?id=2633&showAllSites=true	50		LSDQCTGLQGFLVFHSFGGGTGSGFTSLLMER	4	852.41				21223	20682	20818																												4.3	4.711	4.753
802	796	Cytoskeletal protein	TUBA4A	TUBA4A		tubulin alpha-4A chain	P68366	http://www.phosphosite.org/proteinAction.do?id=2633&showAllSites=true	50		LYCLEHGIQPDGQM#PSDKTIGGGDDSFTTFFCETGAGK	4	1038.96	12492	12326									12492	12325									50.0117	49.6457									5.019	3.967
803	Kinase (non-protein)
804	797	Kinase (non-protein)	PI4K2A	PI4K2A	76	phosphatidylinositol 4-kinase type 2-alpha	Q9BTU6	http://www.phosphosite.org/proteinAction.do?id=6350&showAllSites=true	54	AAQGQTQT*VAAQAQA	GAAAQGQTQT*VAAQAQALAAQAAAAAHAAQAHR	4	791.139		12868									12984	12868						17549	16819		51.3798	51.5747						69.2368	66.8065			4.068
805	798	Kinase (non-protein)	PI4KA	PIK4CA		phosphatidylinositol 4-kinase alpha isoform 1	P42356	http://www.phosphosite.org/proteinAction.do?id=8356&showAllSites=true	231		HAQFLLVNFNHIHK	3	573.314			8009	7969	7458				10510		7543	7375	8158	7969	7618	7859	10467	10301	10499	10185	33.0643	33.1408	32.8635	32.7452	33.2045	33.8685	48.4743	48.1653	48.6117	48.2345			4.439	4.272	3.097
806	799	Kinase (non-protein)	PIK3C2A	PIK3C2A		phosphatidylinositol-4-phosphate 3-kinase C2 domain-containing subunit alpha	O00443	http://www.phosphosite.org/proteinAction.do?id=2723&showAllSites=true	191		NGTLFIMVMHIK	3	468.589				14508	13911	14027					13320	13102	14306	14509	13911	14032	17029	16877		16674	52.4698	52.263	51.3325	51.249	51.457	51.6308	67.7813	67.3447		67.4328				1.928	2.538	2.129
807	800	Kinase (non-protein)	PIK3C3	PIK3C3		phosphatidylinositol 3-kinase catalytic subunit type 3	Q8NEB9	http://www.phosphosite.org/proteinAction.do?id=7168&showAllSites=true	102		LFHIDFGYILGR	3	484.266				17902		17334	20440	20343	20663	20109	16358	15856	17705	17911	17278	17334	20452	20361	20668	20103	61.9408	61.6245	60.721	60.6337	60.6555	60.7567	77.3778	77.1315	77.2427	77.1222				3.142		2.916
808	801	Kinase (non-protein)	PIK3CA	PIK3CA		phosphatidylinositol-4,5-bisphosphate 3-kinase catalytic subunit alpha isoform	P42336	http://www.phosphosite.org/proteinAction.do?id=7359&showAllSites=true	124		IGHFFFWHLK	3	444.573				11637	11138			14271		14040	10863	10666	11578	11637	11088	11289	14404	14252	14425	14028	44.4118	44.0755	43.4848	43.4197	43.633	44.0182	60.2568	59.8803	60.105	59.9105				3.723	2.387
809	802	Kinase (non-protein)	PIK3CA	PIK3CA		phosphatidylinositol-4,5-bisphosphate 3-kinase catalytic subunit alpha isoform	P42336	http://www.phosphosite.org/proteinAction.do?id=7359&showAllSites=true	124		IGHFFFWHLK	4	333.682								14230	14416	14002	10863	10666	11599	11653	11088	11310	14446	14230	14404	14028	44.4118	44.0755	43.5457	43.4197	43.633	44.0757	60.3833	59.9393	60.049	59.9105
810	803	Kinase (non-protein)	PIK3CA	PIK3CA	§507	phosphatidylinositol-4,5-bisphosphate 3-kinase catalytic subunit alpha isoform	P42336	http://www.phosphosite.org/proteinAction.do?id=7359&showAllSites=true	124	VSREAGFS*YSHAGLS	EAGFS*YSHAGLSNR	2	788.333	5531	5366									5531	5375				6311		8114			26.1453	26.1863				28.8483		41.3187			1.947	1.798
811	804	Kinase (non-protein)	PIK3CA	PIK3CA	§507	phosphatidylinositol-4,5-bisphosphate 3-kinase catalytic subunit alpha isoform	P42336	http://www.phosphosite.org/proteinAction.do?id=7359&showAllSites=true	124	VSREAGFS*YSHAGLS	EAGFS*YSHAGLSNR	3	525.891	5525										5525	5375		5998							26.1453	26.1863		25.9215							2.163
812	805	Kinase (non-protein)	PIK3CA	PIK3CA	§508	phosphatidylinositol-4,5-bisphosphate 3-kinase catalytic subunit alpha isoform	P42336	http://www.phosphosite.org/proteinAction.do?id=7359&showAllSites=true	124	SREAGFSY*SHAGLSN	EAGFSY*SHAGLSNR	3	525.891		5361																														2.389
813	806	Kinase (non-protein)	PIK3CD	PIK3CD		phosphatidylinositol-4,5-bisphosphate 3-kinase catalytic subunit delta isoform	O00329	http://www.phosphosite.org/proteinAction.do?id=4570&showAllSites=true	119		ALLVNVK	2	378.752		3083									3161	3083				4246					17.4653	17.6227				21.546						1.673
814	Mitochondrial protein
815	807	Mitochondrial protein	GAPDH	GAPDH		glyceraldehyde-3-phosphate dehydrogenase	P04406	http://www.phosphosite.org/proteinAction.do?id=4110&showAllSites=true	36		AAFNSGKVDIVAINDPFIDLNYM#VYMFQYDSTHGK	4	1000.73						19840																														3.237
816	808	Mitochondrial protein	GAPDH	GAPDH		glyceraldehyde-3-phosphate dehydrogenase	P04406	http://www.phosphosite.org/proteinAction.do?id=4110&showAllSites=true	36		AAFNSGKVDIVAINDPFIDLNYMVYM#FQYDSTHGK	4	1000.73	18438	20613			19784	23261					18478	17841	20131	20337	19784	19872	22656	22668	22975	22361	68.5522	68.4053	67.5128	67.4203	67.5712	67.6932	83.6627	83.6645	83.5643	83.6078	4.263	3.706			3.873	4.061
817	809	Mitochondrial protein	GAPDH	GAPDH		glyceraldehyde-3-phosphate dehydrogenase	P04406	http://www.phosphosite.org/proteinAction.do?id=4110&showAllSites=true	36		AAFNSGKVDIVAINDPFIDLNYMVYM#FQYDSTHGK	4	1000.73	21521										18478	17841	20131	20337	19784	19872	22656	22668	22975	22361	68.5522	68.4053	67.5128	67.4203	67.5712	67.6932	83.6627	83.6645	83.5643	83.6078	3.299
818	810	Mitochondrial protein	GAPDH	GAPDH		glyceraldehyde-3-phosphate dehydrogenase	P04406	http://www.phosphosite.org/proteinAction.do?id=4110&showAllSites=true	36		AAFNSGKVDIVAINDPFIDLNYMVYMFQYDSTHGK	3	1328.64					24242	24280					21792	21166	24688	24894	24229	24280	25050	25166	25748	24835	79.4665	80.2975	80.5297	80.5435	80.2002	80.2865	90.7383	90.9692	91.4017	90.9453					6.115	5.971
819	811	Mitochondrial protein	GAPDH	GAPDH		glyceraldehyde-3-phosphate dehydrogenase	P04406	http://www.phosphosite.org/proteinAction.do?id=4110&showAllSites=true	36		AAFNSGKVDIVAINDPFIDLNYMVYMFQYDSTHGK	3	1328.64					24282						21792	21166	24688	24894	24229	24280	25050	25166	25748	24835	79.4665	80.2975	80.5297	80.5435	80.2002	80.2865	90.7383	90.9692	91.4017	90.9453					5.408
820	812	Mitochondrial protein	GAPDH	GAPDH		glyceraldehyde-3-phosphate dehydrogenase	P04406	http://www.phosphosite.org/proteinAction.do?id=4110&showAllSites=true	36		AAFNSGKVDIVAINDPFIDLNYMVYMFQYDSTHGK	4	996.73				24812							22312	21391	24688	24812	24208	24282	25131	25083	25906	24964	81.2065	81.1867	80.5297	80.4222	80.1422	80.3455	91	90.7083	91.8933	91.3873				4.027
821	813	Mitochondrial protein	GAPDH	GAPDH		glyceraldehyde-3-phosphate dehydrogenase	P04406	http://www.phosphosite.org/proteinAction.do?id=4110&showAllSites=true	36		AGAHLQGGAK	2	455.249	855	762	1407	1321		633	2148	2067	2145	1998	853	755	1405			642	2146	2067	2143	1996	9.0401	9.0094	9.1076			7.542	21.3265	21.1358	21.2163	20.9582	2.315	2.963	2.771	2.7		3.118
822	814	Mitochondrial protein	GAPDH	GAPDH		glyceraldehyde-3-phosphate dehydrogenase	P04406	http://www.phosphosite.org/proteinAction.do?id=4110&showAllSites=true	36		AGAHLQGGAK	3	303.835	854	758	1406	1319	994	634	2131	2066	2139	1997	854	755	1405	1318	992	642	2146	2063	2143	1996	9.0401	9.0094	9.1076	9.1801	9.7636	7.542	21.3265	21.1358	21.2163	20.9582	1.936	3.038	2.293	2.486	1.921	2.852
823	815	Mitochondrial protein	GAPDH	GAPDH		glyceraldehyde-3-phosphate dehydrogenase	P04406	http://www.phosphosite.org/proteinAction.do?id=4110&showAllSites=true	36		AINDPFIDLNYMVYMFQYDSTHGK	3	961.444		21111		24456	23819	23887					22020	21103	24352	24453	23819	23925		25433		24943	80.2222	80.0723	79.5513	79.2508	79.1535	79.2888		91.8343		91.3197		3.648		3.531	3.231	3.336
824	816	Mitochondrial protein	GAPDH	GAPDH		glyceraldehyde-3-phosphate dehydrogenase	P04406	http://www.phosphosite.org/proteinAction.do?id=4110&showAllSites=true	36		AINDPFIDLNYMVYMFQYDSTHGK	3	961.444				24418		23849					22020	21103	24352	24453	23819	23925		25433		24943	80.2222	80.0723	79.5513	79.2508	79.1535	79.2888		91.8343		91.3197				3.435		2.936
825	817	Mitochondrial protein	GAPDH	GAPDH		glyceraldehyde-3-phosphate dehydrogenase	P04406	http://www.phosphosite.org/proteinAction.do?id=4110&showAllSites=true	36		AKYDDIKK	2	490.774				2153							1921	1461	2140	2153	1711	1949	3257	3129	3301	3117	12.7943	11.6007	11.4667	11.6908	12.3179	13.0502	24.5712	24.2243	24.6682	24.309				2.266
826	818	Mitochondrial protein	GAPDH	GAPDH		glyceraldehyde-3-phosphate dehydrogenase	P04406	http://www.phosphosite.org/proteinAction.do?id=4110&showAllSites=true	36		AKYDDIKK	3	327.519		1514																														2.138
827	819	Mitochondrial protein	GAPDH	GAPDH		glyceraldehyde-3-phosphate dehydrogenase	P04406	http://www.phosphosite.org/proteinAction.do?id=4110&showAllSites=true	36		CRLEKPAKYDDIK	3	545.956				2720							2183	2030	2676	2720	2367	2684	4018	3876	4064	3852	13.6961	13.6591	13.414	13.5333	14.5872	15.7739	27.0893	26.7107	27.2468	26.753				2.933
828	820	Mitochondrial protein	GAPDH	GAPDH		glyceraldehyde-3-phosphate dehydrogenase	P04406	http://www.phosphosite.org/proteinAction.do?id=4110&showAllSites=true	36		CRLEKPAKYDDIK	3	545.956				2645							2183	2030	2676	2720	2367	2684	4018	3876	4064	3852	13.6961	13.6591	13.414	13.5333	14.5872	15.7739	27.0893	26.7107	27.2468	26.753				2.223
829	821	Mitochondrial protein	GAPDH	GAPDH		glyceraldehyde-3-phosphate dehydrogenase	P04406	http://www.phosphosite.org/proteinAction.do?id=4110&showAllSites=true	36		CRLEKPAKYDDIK	4	409.719					2166						2202	2091	2676	2639	2166	2552	4023	3876	4059	3858	13.7788	13.8449	13.414	13.5333	13.9397	15.3656	27.108	26.7107	27.2285	26.774					2.881
830	822	Mitochondrial protein	GAPDH	GAPDH		glyceraldehyde-3-phosphate dehydrogenase	P04406	http://www.phosphosite.org/proteinAction.do?id=4110&showAllSites=true	36		CRLEKPAKYDDIKK	2	882.477						2106					1702	1582	2243	2198	1788	2106	3340	3216	3395	3199	11.9677	11.9547	11.8612	11.9913	12.5462	13.6353	24.8812	24.538	25.0273	24.5975						4.144
831	823	Mitochondrial protein	GAPDH	GAPDH		glyceraldehyde-3-phosphate dehydrogenase	P04406	http://www.phosphosite.org/proteinAction.do?id=4110&showAllSites=true	36		CRLEKPAKYDDIKK	3	588.654			2271	2201		2058	3332	3222	3370	3205	1713		2206	2201	1762	2108	3340	3216	3395	3199	12.0209		11.6984	11.9913	12.4548	13.6353	24.8812	24.538	25.0273	24.5975			3.314	2.772		2.818
832	824	Mitochondrial protein	GAPDH	GAPDH		glyceraldehyde-3-phosphate dehydrogenase	P04406	http://www.phosphosite.org/proteinAction.do?id=4110&showAllSites=true	36		CRLEKPAKYDDIKK	4	441.742	1714		2245		1790	2093	3342	3219	3376		1713	1582	2243	1675	1370	2066	3340	3219	3374	3199	12.0209	11.9547	11.8612	10.2598	11.1467	13.4885	24.8812	24.538	24.961	24.5975	4.008		3.722		3.408	3.722
833	825	Mitochondrial protein	GAPDH	GAPDH		glyceraldehyde-3-phosphate dehydrogenase	P04406	http://www.phosphosite.org/proteinAction.do?id=4110&showAllSites=true	36		EKPAKYDDIK	2	603.822		1249									1597	1249	2166	2074	2232	2667	3257	3136	3282	3128	11.5973	11.6522	11.5374	11.5796	14.0782	15.7136	24.5712	24.2443	24.61	24.3493		2.68
834	826	Mitochondrial protein	GAPDH	GAPDH		glyceraldehyde-3-phosphate dehydrogenase	P04406	http://www.phosphosite.org/proteinAction.do?id=4110&showAllSites=true	36		EKPAKYDDIKK	4	334.438	1555																														2.851
835	827	Mitochondrial protein	GAPDH	GAPDH		glyceraldehyde-3-phosphate dehydrogenase	P04406	http://www.phosphosite.org/proteinAction.do?id=4110&showAllSites=true	36		GAHLQGGAK	2	419.73		764	1411		999	635	2137	2069	2146	1999	643	755	1405			642	2146	2063	2143	1999	8.0691	9.0094	9.1076			7.542	21.3265	21.1358	21.2163	20.9582		2.757	2.362		2.469	2.314
836	828	Mitochondrial protein	GAPDH	GAPDH		glyceraldehyde-3-phosphate dehydrogenase	P04406	http://www.phosphosite.org/proteinAction.do?id=4110&showAllSites=true	36		GALQNIIPASTGAAK	2	706.399	7938	7779	8520	8457	7937	8320	11105	10936	11109	10808	7997	7858	8595	8531	7937	8404	11223	11067	11203	10909	34.6297	34.7755	34.2505	34.0847	34.5105	35.5552	50.8852	50.5163	50.8088	50.5045	3.682	3.51	2.782	3.136	3.084	3.416
837	829	Mitochondrial protein	GAPDH	GAPDH		glyceraldehyde-3-phosphate dehydrogenase	P04406	http://www.phosphosite.org/proteinAction.do?id=4110&showAllSites=true	36		GILGYTEHQVVSSDFNSDTHSSTFDAGAGIALNDHFVK	4	1009.98	11924	11819		12899	12310	12418	15709	15561	15793	15416	11976	11779	12859	12934	12410	12435	15706	15575	15811	15435	48.105	47.7957	47.2302	46.9835	47.3647	47.5377	63.9988	63.674	63.9962	63.9408	6.853	6.452		7.436	5.889	6.967
838	830	Mitochondrial protein	GAPDH	GAPDH		glyceraldehyde-3-phosphate dehydrogenase	P04406	http://www.phosphosite.org/proteinAction.do?id=4110&showAllSites=true	36		GILGYTEHQVVSSDFNSDTHSSTFDAGAGIALNDHFVK	4	1009.98	12004	11769			27660	13295	15681		16146	15369	11976	11779	12859	12934	12410	12435	15706	15575	15811	15435	48.105	47.7957	47.2302	46.9835	47.3647	47.5377	63.9988	63.674	63.9962	63.9408	5.404	5.842			5.476	6.85
839	831	Mitochondrial protein	GAPDH	GAPDH		glyceraldehyde-3-phosphate dehydrogenase	P04406	http://www.phosphosite.org/proteinAction.do?id=4110&showAllSites=true	36		GILGYTEHQVVSSDFNSDTHSSTFDAGAGIALNDHFVK	4	1009.98	11965					12435	16188		16415	15746	11976	11779	12859	12934	12410	12435	15706	15575	15811	15435	48.105	47.7957	47.2302	46.9835	47.3647	47.5377	63.9988	63.674	63.9962	63.9408	5.341					6.362
840	832	Mitochondrial protein	GAPDH	GAPDH		glyceraldehyde-3-phosphate dehydrogenase	P04406	http://www.phosphosite.org/proteinAction.do?id=4110&showAllSites=true	36		GILGYTEHQVVSSDFNSDTHSSTFDAGAGIALNDHFVK	4	1009.98						13174				16105	11976	11779	12859	12934	12410	12435	15706	15575	15811	15435	48.105	47.7957	47.2302	46.9835	47.3647	47.5377	63.9988	63.674	63.9962	63.9408						6.165
841	833	Mitochondrial protein	GAPDH	GAPDH		glyceraldehyde-3-phosphate dehydrogenase	P04406	http://www.phosphosite.org/proteinAction.do?id=4110&showAllSites=true	36		GILGYTEHQVVSSDFNSDTHSSTFDAGAGIALNDHFVK	4	1009.98						12878				15823	11976	11779	12859	12934	12410	12435	15706	15575	15811	15435	48.105	47.7957	47.2302	46.9835	47.3647	47.5377	63.9988	63.674	63.9962	63.9408						4.903
842	834	Mitochondrial protein	GAPDH	GAPDH		glyceraldehyde-3-phosphate dehydrogenase	P04406	http://www.phosphosite.org/proteinAction.do?id=4110&showAllSites=true	36		GLM#TTVHAITATQK	2	744.398	4655	4520									4668	4520				5676					23.05	23.155				26.732					4.51	4.087
843	835	Mitochondrial protein	GAPDH	GAPDH		glyceraldehyde-3-phosphate dehydrogenase	P04406	http://www.phosphosite.org/proteinAction.do?id=4110&showAllSites=true	36		GLM#TTVHAITATQK	3	496.601		4516									4668	4516	5157			5235	6506	6413			23.05	23.155	22.7683			25.1838	35.8133	35.7302				2.147
844	836	Mitochondrial protein	GAPDH	GAPDH		glyceraldehyde-3-phosphate dehydrogenase	P04406	http://www.phosphosite.org/proteinAction.do?id=4110&showAllSites=true	36		GLMTTVHAITATQK	2	736.4	6997	6801									7024	6801		7344				9590			31.3327	31.3637		30.3138				45.9652			4.224	4.024
845	837	Mitochondrial protein	GAPDH	GAPDH		glyceraldehyde-3-phosphate dehydrogenase	P04406	http://www.phosphosite.org/proteinAction.do?id=4110&showAllSites=true	36		GLMTTVHAITATQK	3	491.269		6818									7024	6818		7728	7282		10257	10091		9954	31.3327	31.3637		31.547	32.0882		47.8295	47.533		47.52		2.392
846	838	Mitochondrial protein	GAPDH	GAPDH		glyceraldehyde-3-phosphate dehydrogenase	P04406	http://www.phosphosite.org/proteinAction.do?id=4110&showAllSites=true	36		IISNASCTTN	2	540.753				2632			3856	3754	3901			2009	2697	2632	2232	2447	3863	3755	3894	3724		13.5965	13.4687	13.5333	14.0782	14.9705	26.6117	26.3287	26.6963	26.3783				2.809
847	839	Mitochondrial protein	GAPDH	GAPDH		glyceraldehyde-3-phosphate dehydrogenase	P04406	http://www.phosphosite.org/proteinAction.do?id=4110&showAllSites=true	36		IISNASCTTNCLAPLAK	2	917.463	6963	6832	7493	7449	6983	7420	10005	9866	10024	9738	7003	6859	7535	7449	7031	7481	10044	9905	10063	9770	31.262	31.4302	30.8573	30.8727	31.2577	32.6272	47.1847	46.9447	47.2793	46.9647	5.17	5.027	4.819	5.08	4.902	4.664
848	840	Mitochondrial protein	GAPDH	GAPDH		glyceraldehyde-3-phosphate dehydrogenase	P04406	http://www.phosphosite.org/proteinAction.do?id=4110&showAllSites=true	36		IISNASCTTNCLAPLAK	2	917.463				7459					10139		7003	6859	7535	7449	7031	7481	10044	9905	10063	9770	31.262	31.4302	30.8573	30.8727	31.2577	32.6272	47.1847	46.9447	47.2793	46.9647				4.428
849	841	Mitochondrial protein	GAPDH	GAPDH		glyceraldehyde-3-phosphate dehydrogenase	P04406	http://www.phosphosite.org/proteinAction.do?id=4110&showAllSites=true	36		IISNASCTTNCLAPLAK	3	611.978	6969	6836	7497	7460	6993	7426					7003	6859	7535	7460	7052	7481	10044	9926	10063	9770	31.262	31.4302	30.8573	30.8727	31.3357	32.6272	47.1847	47.0028	47.2793	46.9647	3.778	3.543	3.235	3.736	3.216	3.705
850	842	Mitochondrial protein	GAPDH	GAPDH		glyceraldehyde-3-phosphate dehydrogenase	P04406	http://www.phosphosite.org/proteinAction.do?id=4110&showAllSites=true	36		IKWGDAGAEYVVESTGVFTTM#EK	3	845.409		12677				13612					12879	12682	13844	14089	13499	13565	16966	16751	17008	16569	51.0468	50.8663	50.051	50.1345	50.389	50.3333	67.606	66.9922	67.3303	67.1487		3.828				3.832
851	843	Mitochondrial protein	GAPDH	GAPDH		glyceraldehyde-3-phosphate dehydrogenase	P04406	http://www.phosphosite.org/proteinAction.do?id=4110&showAllSites=true	36		IKWGDAGAEYVVESTGVFTTM#EK	3	845.409						13565					12879	12682	13844	14089	13499	13565	16966	16751	17008	16569	51.0468	50.8663	50.051	50.1345	50.389	50.3333	67.606	66.9922	67.3303	67.1487						3.76
852	844	Mitochondrial protein	GAPDH	GAPDH		glyceraldehyde-3-phosphate dehydrogenase	P04406	http://www.phosphosite.org/proteinAction.do?id=4110&showAllSites=true	36		IKWGDAGAEYVVESTGVFTTMEK	3	840.077	14655	14395			15488	15447					14664	14380	15797	16000	15488	15481	18793	18641	18919	18459	56.689	56.3937	55.4118	55.3072	55.7937	55.5448	72.7178	72.303	72.5313	72.4693	3.1	3.087			3.427	3.031
853	845	Mitochondrial protein	GAPDH	GAPDH		glyceraldehyde-3-phosphate dehydrogenase	P04406	http://www.phosphosite.org/proteinAction.do?id=4110&showAllSites=true	36		INDPFIDLNYMVYMFQYDSTHGK	3	937.765						23578						20570	23974	24117	23578	23578		25312	25784			78.1075	78.4477	78.248	78.3092	78.1743		91.4437	91.5098							2.832
854	846	Mitochondrial protein	GAPDH	GAPDH		glyceraldehyde-3-phosphate dehydrogenase	P04406	http://www.phosphosite.org/proteinAction.do?id=4110&showAllSites=true	36		KAGAHLQGGAK	3	346.533							1726				501	485	1405			665	1726	1650	1760	1619	7.082	7.4298	9.1076			7.6668	19.33	19.1852	19.4227	19.2578
855	847	Mitochondrial protein	GAPDH	GAPDH		glyceraldehyde-3-phosphate dehydrogenase	P04406	http://www.phosphosite.org/proteinAction.do?id=4110&showAllSites=true	36		KPAKYDDIKK	2	603.348	1554	1445	2115		1674	1866					1583	1482	2140	2074	1674	1913	3275	3129	3301	3125	11.5597	11.6522	11.4667	11.5796	12.3179	12.9392	24.6442	24.2243	24.6682	24.3345	2.346	2.82	3.201		3.163	3.395
856	848	Mitochondrial protein	GAPDH	GAPDH		glyceraldehyde-3-phosphate dehydrogenase	P04406	http://www.phosphosite.org/proteinAction.do?id=4110&showAllSites=true	36		LEKPAKYDDI	2	596.316	3713	3608	4201	4168	3753	4218	5953	5805	5984	5715	3761	3627	4267	4225	3806	4218	5992	5855	6024	5774	19.7118	19.7227	19.5232	19.6145	19.887	21.6205	33.9795	33.7575	33.9787	33.6695	2.996	2.853	2.551	2.91	2.505	2.751
857	849	Mitochondrial protein	GAPDH	GAPDH		glyceraldehyde-3-phosphate dehydrogenase	P04406	http://www.phosphosite.org/proteinAction.do?id=4110&showAllSites=true	36		LEKPAKYDDI	2	596.316				4158							3761	3627	4267	4225	3806	4218	5992	5855	6024	5774	19.7118	19.7227	19.5232	19.6145	19.887	21.6205	33.9795	33.7575	33.9787	33.6695				2.578
858	850	Mitochondrial protein	GAPDH	GAPDH		glyceraldehyde-3-phosphate dehydrogenase	P04406	http://www.phosphosite.org/proteinAction.do?id=4110&showAllSites=true	36		LEKPAKYDDIK	2	660.364	1930	1852	3050	2621	2028	2294	3932	3813	3981	3771	1583	2051	2796	2074	1711	2727	3932	3916	4036	3871	11.5597	13.7141	14.0143	11.5796	12.3179	15.9324	27.0625	26.8213	27.1562	26.8262	3.256	3.221	2.792	3.233	3.253	3.19
859	851	Mitochondrial protein	GAPDH	GAPDH		glyceraldehyde-3-phosphate dehydrogenase	P04406	http://www.phosphosite.org/proteinAction.do?id=4110&showAllSites=true	36		LEKPAKYDDIK	2	660.364	2118	2243	2798	2422	2401	2529	3252	4003	3700	3510	1583	2051	2796	2074	1711	2727	3932	3916	4036	3871	11.5597	13.7141	14.0143	11.5796	12.3179	15.9324	27.0625	26.8213	27.1562	26.8262	2.733	2.855	2.714	2.838	2.627	3.134
860	852	Mitochondrial protein	GAPDH	GAPDH		glyceraldehyde-3-phosphate dehydrogenase	P04406	http://www.phosphosite.org/proteinAction.do?id=4110&showAllSites=true	36		LEKPAKYDDIK	2	660.364	1591	2032	2657	2752	2215	2719			3267	3098	1583	2051	2796	2074	1711	2727	3932	3916	4036	3871	11.5597	13.7141	14.0143	11.5796	12.3179	15.9324	27.0625	26.8213	27.1562	26.8262	2.494	2.477	2.679	2.667	2.614	2.808
861	853	Mitochondrial protein	GAPDH	GAPDH		glyceraldehyde-3-phosphate dehydrogenase	P04406	http://www.phosphosite.org/proteinAction.do?id=4110&showAllSites=true	36		LEKPAKYDDIK	2	660.364	2316	2479				2945				3980	1583	2051	2796	2074	1711	2727	3932	3916	4036	3871	11.5597	13.7141	14.0143	11.5796	12.3179	15.9324	27.0625	26.8213	27.1562	26.8262	2.457	2.164				2.305
862	854	Mitochondrial protein	GAPDH	GAPDH		glyceraldehyde-3-phosphate dehydrogenase	P04406	http://www.phosphosite.org/proteinAction.do?id=4110&showAllSites=true	36		LEKPAKYDDIK	2	660.364	2761										1583	2051	2796	2074	1711	2727	3932	3916	4036	3871	11.5597	13.7141	14.0143	11.5796	12.3179	15.9324	27.0625	26.8213	27.1562	26.8262	2.182
863	855	Mitochondrial protein	GAPDH	GAPDH		glyceraldehyde-3-phosphate dehydrogenase	P04406	http://www.phosphosite.org/proteinAction.do?id=4110&showAllSites=true	36		LEKPAKYDDIK	3	440.578		2267		2765	2445				3958	3950	1941	1862	2758	2429	2033	2727	4009	3902	4036	3950	12.8659	13.0544	13.724	12.7959	13.4295	15.9324	27.0625	26.7777	27.1562	26.793		2.575		3.394	3.007
864	856	Mitochondrial protein	GAPDH	GAPDH		glyceraldehyde-3-phosphate dehydrogenase	P04406	http://www.phosphosite.org/proteinAction.do?id=4110&showAllSites=true	36		LEKPAKYDDIK	3	440.578				2411	2035						1941	1862	2758	2429	2033	2727	4009	3902	4036	3950	12.8659	13.0544	13.724	12.7959	13.4295	15.9324	27.0625	26.7777	27.1562	26.793				3.259	2.454
865	857	Mitochondrial protein	GAPDH	GAPDH		glyceraldehyde-3-phosphate dehydrogenase	P04406	http://www.phosphosite.org/proteinAction.do?id=4110&showAllSites=true	36		LEKPAKYDDIKK	2	724.411	1542	1484	2099	2035	1670	2020	3180	3061	3205	3035	1597	1482	2099	2074	1711	1913	3262	3149	3293	3128	11.5973	11.6522	11.5123	11.5796	12.3179	12.9392	24.5903	24.2882	24.6423	24.3493	3.761	4.008	3.84	4.02	4.008	3.332
866	858	Mitochondrial protein	GAPDH	GAPDH		glyceraldehyde-3-phosphate dehydrogenase	P04406	http://www.phosphosite.org/proteinAction.do?id=4110&showAllSites=true	36		LEKPAKYDDIKK	2	724.411					1521	1813					1597	1482	2099	2074	1711	1913	3262	3149	3293	3128	11.5973	11.6522	11.5123	11.5796	12.3179	12.9392	24.5903	24.2882	24.6423	24.3493					3.512	2.706
867	859	Mitochondrial protein	GAPDH	GAPDH		glyceraldehyde-3-phosphate dehydrogenase	P04406	http://www.phosphosite.org/proteinAction.do?id=4110&showAllSites=true	36		LEKPAKYDDIKK	3	483.277	3023	2417	2269	2016	1529	1853	4421	3052	4462	3025	1597	1482	2140	2225	1711	1913	3262	3136	3293	3128	11.5973	11.6522	11.4667	11.5796	12.3179	12.9392	24.5903	24.2443	24.6423	24.3493	4.245	3.818	4.117	4.138	3.852	4.146
868	860	Mitochondrial protein	GAPDH	GAPDH		glyceraldehyde-3-phosphate dehydrogenase	P04406	http://www.phosphosite.org/proteinAction.do?id=4110&showAllSites=true	36		LEKPAKYDDIKK	3	483.277	1736	2952	2076	3097	1733	3537	3158	3270	3378	4236	1597	1482	2140	2225	1711	1913	3262	3136	3293	3128	11.5973	11.6522	11.4667	11.5796	12.3179	12.9392	24.5903	24.2443	24.6423	24.3493	4.056	3.73	4.027	3.8	3.439	3.739
869	861	Mitochondrial protein	GAPDH	GAPDH		glyceraldehyde-3-phosphate dehydrogenase	P04406	http://www.phosphosite.org/proteinAction.do?id=4110&showAllSites=true	36		LEKPAKYDDIKK	3	483.277	2491	1299	3547	2225	3117	3163	5129	2828	3178	2799	1597	1482	2140	2225	1711	1913	3262	3136	3293	3128	11.5973	11.6522	11.4667	11.5796	12.3179	12.9392	24.5903	24.2443	24.6423	24.3493	3.855	3.61	3.514	3.556	3.16	2.891
870	862	Mitochondrial protein	GAPDH	GAPDH		glyceraldehyde-3-phosphate dehydrogenase	P04406	http://www.phosphosite.org/proteinAction.do?id=4110&showAllSites=true	36		LEKPAKYDDIKK	3	483.277	1522	1483		3530		2067	3371	4479	5172	4421	1597	1482	2140	2225	1711	1913	3262	3136	3293	3128	11.5973	11.6522	11.4667	11.5796	12.3179	12.9392	24.5903	24.2443	24.6423	24.3493	3.197	3.194		2.884		2.415
871	863	Mitochondrial protein	GAPDH	GAPDH		glyceraldehyde-3-phosphate dehydrogenase	P04406	http://www.phosphosite.org/proteinAction.do?id=4110&showAllSites=true	36		LEKPAKYDDIKK	3	483.277	1938										1597	1482	2140	2225	1711	1913	3262	3136	3293	3128	11.5973	11.6522	11.4667	11.5796	12.3179	12.9392	24.5903	24.2443	24.6423	24.3493	2.604
872	864	Mitochondrial protein	GAPDH	GAPDH		glyceraldehyde-3-phosphate dehydrogenase	P04406	http://www.phosphosite.org/proteinAction.do?id=4110&showAllSites=true	36		LISWYDNEFGYSNR	2	882.405		11765		13040	12537	12591	15896	15765			12018	11800	12901	13040	12494	12632	15916	15764	15979	15561	48.2598	47.8588	47.3483	47.338	47.601	47.7745	64.6063	64.2147	64.4737	64.2965		4.255		4.224	4.406	4.182
873	865	Mitochondrial protein	GAPDH	GAPDH		glyceraldehyde-3-phosphate dehydrogenase	P04406	http://www.phosphosite.org/proteinAction.do?id=4110&showAllSites=true	36		LISWYDNEFGYSNR	3	588.606	12021	11808		13043	12475	12594	15889		15971	15565	12018	11800	12901	13060	12473	12594	15916	15764	15979	15561	48.2598	47.8588	47.3483	47.338	47.5407	47.8392	64.6063	64.2147	64.4737	64.2965	3.3	3.83		2.987	3.482	3.475
874	866	Mitochondrial protein	GAPDH; GAPDHS	GAPDH; GAPDH-2		glyceraldehyde-3-phosphate dehydrogenase	P04406; O14556	http://www.phosphosite.org/proteinAction.do?id=4110&showAllSites=true	36; 45		LTGM#AFR	2	406.21	2839							4672			2839	2328	2967	3353	2944	3308	4808	4690	4372	4138	14.7088	14.7673	14.6405	16.2585	16.621	18.0365	29.8663	29.6572	28.3753	27.832	1.675
875	867	Mitochondrial protein	GAPDH	GAPDH		glyceraldehyde-3-phosphate dehydrogenase	P04406	http://www.phosphosite.org/proteinAction.do?id=4110&showAllSites=true	36		LTGM#AFRVPTANVSVVDLTCR	3	775.068	11227	11094					14972	14862	15036	14638	11220	11128	12061	12157	11550	11792	14971	14862	15034	14679	45.5978	45.652	44.8905	44.8492	44.9595	45.4587	61.8753	61.6825	61.8162	61.8022	4.182	4.221
876	868	Mitochondrial protein	GAPDH; GAPDHS	GAPDH; GAPDH-2		glyceraldehyde-3-phosphate dehydrogenase	P04406; O14556	http://www.phosphosite.org/proteinAction.do?id=4110&showAllSites=true	36; 45		LTGMAFR	2	398.213	5336	5188	5820	5754	5330	5784		7679		7610	5375	5207	5820	5791	5367	5823	7892	7694	7903	7627	25.5752	25.5982	25.2903	25.2567	25.6163	27.2482	40.4037	39.9898	40.4233	40.1017	1.889	1.966	1.352	1.42	1.393	1.557
877	869	Mitochondrial protein	GAPDH	GAPDH		glyceraldehyde-3-phosphate dehydrogenase	P04406	http://www.phosphosite.org/proteinAction.do?id=4110&showAllSites=true	36		LTGMAFRVPTANVSVVDLTCR	3	769.736	12716			13888	13274	13453	16700	16566		16345	12732	12619	13739	13888	13332	13492	16714	16562	16798	16359	50.583	50.6573	49.7495	49.7395	49.9242	50.1577	66.8928	66.4527	66.7507	66.5595	4.67			3.601	3.568	4.383
878	870	Mitochondrial protein	GAPDH	GAPDH		glyceraldehyde-3-phosphate dehydrogenase	P04406	http://www.phosphosite.org/proteinAction.do?id=4110&showAllSites=true	36		LTGMAFRVPTANVSVVDLTCRLEKPAKYDDIK	4	902.73	12443	12281									12443	12262							15979		49.7988	49.4197							64.4737		5.699	5.658
879	871	Mitochondrial protein	GAPDH	GAPDH		glyceraldehyde-3-phosphate dehydrogenase	P04406	http://www.phosphosite.org/proteinAction.do?id=4110&showAllSites=true	36		LTGMAFRVPTANVSVVDLTCRLEKPAKYDDIK	4	902.73		12316									12443	12262							15979		49.7988	49.4197							64.4737			5.343
880	872	Mitochondrial protein	GAPDH	GAPDH		glyceraldehyde-3-phosphate dehydrogenase	P04406	http://www.phosphosite.org/proteinAction.do?id=4110&showAllSites=true	36		LTGMAFRVPTANVSVVDLTCRLEKPAKYDDIK	5	722.385		12305									12480	12305		13522	12662	13093	16525	14945	16693		49.7988	48.9077		48.599	48.0687	49.049	66.3627	61.8642	66.4647			2.342
881	873	Mitochondrial protein	GAPDH	GAPDH		glyceraldehyde-3-phosphate dehydrogenase	P04406	http://www.phosphosite.org/proteinAction.do?id=4110&showAllSites=true	36		LVINGNPITIFQERDPSK	2	1021.06				12908							12354		12733	12908	12326	12485	15706	15596	15811	15435	49.3492		46.8492	46.8087	47.1142	47.3607	63.9988	63.7343	63.9962	63.9408				3.577
882	874	Mitochondrial protein	GAPDH	GAPDH		glyceraldehyde-3-phosphate dehydrogenase	P04406	http://www.phosphosite.org/proteinAction.do?id=4110&showAllSites=true	36		LVINGNPITIFQERDPSK	3	681.041										15355	11871	11758	12754	12892	12326	12506	15727	15638	15811	15355	47.7625	47.729	46.9093	46.8653	47.1142	47.4192	64.0592	63.8572	63.9962	63.9408
883	875	Mitochondrial protein	GAPDH	GAPDH		glyceraldehyde-3-phosphate dehydrogenase	P04406	http://www.phosphosite.org/proteinAction.do?id=4110&showAllSites=true	36		LVINGNPITIFQERDPSKIK	4	571.327		10905		11910				14599			11031	10918	11830	11863	11319	11519	14719	14599	14803	14364	44.9587	44.9263	44.2283	44.0123	44.2988	44.6772	61.162	60.9048	61.1685	60.8877		2.799		1.91
884	876	Mitochondrial protein	GAPDH	GAPDH		glyceraldehyde-3-phosphate dehydrogenase	P04406	http://www.phosphosite.org/proteinAction.do?id=4110&showAllSites=true	36		M#FQYDSTHGK	2	615.266								3710			2054	1946		2534	1606	2363	3821	3710	3873	3661	13.2918	13.374		13.1335	11.9811	14.5999	26.4768	26.1273	26.6312	26.1667
885	877	Mitochondrial protein	GAPDH	GAPDH		glyceraldehyde-3-phosphate dehydrogenase	P04406	http://www.phosphosite.org/proteinAction.do?id=4110&showAllSites=true	36		MFQYDSTHGK	2	607.269			3467	3422	3028	3402			4980	4732	2914	2817	3460	3422	3024	3412	4929	4785	4974	4723	16.5273	16.5859	16.4414	16.5114	16.9293	18.3862	30.2662	29.9772	30.3937	29.8973			3.15	2.693	2.782	2.864
886	878	Mitochondrial protein	GAPDH	GAPDH		glyceraldehyde-3-phosphate dehydrogenase	P04406	http://www.phosphosite.org/proteinAction.do?id=4110&showAllSites=true	36		MFQYDSTHGK	3	405.182				3396					4955	4707	2935	1883	3439	2555	2159	2321	4929	4785	4955	4723	16.6064	13.136	16.3567	13.2013	13.8808	14.4473	30.2662	29.9772	30.3937	29.8973				2.062
887	879	Mitochondrial protein	GAPDH	GAPDH		glyceraldehyde-3-phosphate dehydrogenase	P04406	http://www.phosphosite.org/proteinAction.do?id=4110&showAllSites=true	36		MTTVHAITATQK	2	651.348		6824									7024	6824			7576	6757	10700	8951			31.3327	31.3637			33.061	30.2228	49.2282	43.9848				2.659
888	880	Mitochondrial protein	GAPDH	GAPDH		glyceraldehyde-3-phosphate dehydrogenase	P04406	http://www.phosphosite.org/proteinAction.do?id=4110&showAllSites=true	36		MVYMFQYDSTHGK	3	536.239						7929					7543	7375	8095	8049	7555	7929	10638	10442	10658	10342	33.0643	33.1408	32.6458	32.5992	32.9917	34.0037	49.0285	48.6015	49.1083	48.7238						2.061
889	881	Mitochondrial protein	GAPDH	GAPDH		glyceraldehyde-3-phosphate dehydrogenase	P04406	http://www.phosphosite.org/proteinAction.do?id=4110&showAllSites=true	36		NDPFIDLNYM#VYMFQYDSTHGK	3	905.402	16201																														3.046
890	882	Mitochondrial protein	GAPDH	GAPDH		glyceraldehyde-3-phosphate dehydrogenase	P04406	http://www.phosphosite.org/proteinAction.do?id=4110&showAllSites=true	36		NDPFIDLNYMVYM#FQYDSTHGK	3	905.402	19676	18873									19676	18889		22542	20722			23592		23348	72.5528	72.2077		73.6888	70.22			86.3447		86.5303	2.454	2.891
891	883	Mitochondrial protein	GAPDH	GAPDH		glyceraldehyde-3-phosphate dehydrogenase	P04406	http://www.phosphosite.org/proteinAction.do?id=4110&showAllSites=true	36		NDPFIDLNYMVYM#FQYDSTHGK	3	905.402		18611									19676	18889		22542	20722			23592		23348	72.5528	72.2077		73.6888	70.22			86.3447		86.5303		2.777
892	884	Mitochondrial protein	GAPDH	GAPDH		glyceraldehyde-3-phosphate dehydrogenase	P04406	http://www.phosphosite.org/proteinAction.do?id=4110&showAllSites=true	36		NDPFIDLNYMVYM#FQYDSTHGKFHGTVK	5	677.516		16605																														3.75
893	885	Mitochondrial protein	GAPDH	GAPDH		glyceraldehyde-3-phosphate dehydrogenase	P04406	http://www.phosphosite.org/proteinAction.do?id=4110&showAllSites=true	36		NYMVYMFQYDSTHGK	2	942.408					10672						10450	10235	11172	11205	10672	10817					43.016	42.6508	42.2482	42.1277	42.2965	42.6607									3.771
894	886	Mitochondrial protein	GAPDH	GAPDH		glyceraldehyde-3-phosphate dehydrogenase	P04406	http://www.phosphosite.org/proteinAction.do?id=4110&showAllSites=true	36		PAKYDDIK	2	475.253		2034			2376	2545					2169	2034	2758	2688	2236	2684	4009	3889	4064	3852	13.6316	14.0618	13.724	13.6738	14.0943	15.7739	27.0625	26.745	27.2468	26.753		2.434			2.454	2.793
895	887	Mitochondrial protein	GAPDH	GAPDH		glyceraldehyde-3-phosphate dehydrogenase	P04406	http://www.phosphosite.org/proteinAction.do?id=4110&showAllSites=true	36		PAKYDDIK	2	475.253					4272						2169	2034	2758	2688	2236	2684	4009	3889	4064	3852	13.6316	14.0618	13.724	13.6738	14.0943	15.7739	27.0625	26.745	27.2468	26.753					2.219
896	888	Mitochondrial protein	GAPDH	GAPDH		glyceraldehyde-3-phosphate dehydrogenase	P04406	http://www.phosphosite.org/proteinAction.do?id=4110&showAllSites=true	36		PFIDLNYM#VYM#FQYDSTHGK	3	834.377										17425		13438		14971		14431	17890	17591	17827	17425		53.3418		52.4835		52.7035	70.1763	69.3533	69.5558	69.5018
897	889	Mitochondrial protein	GAPDH	GAPDH		glyceraldehyde-3-phosphate dehydrogenase	P04406	http://www.phosphosite.org/proteinAction.do?id=4110&showAllSites=true	36		PFIDLNYMVYMFQYDSTHGK	3	823.713	19715			21734	21190	21199					19717	18952	21601	21807	21190	21258	24084	24096	24487		72.6242	72.429	71.6678	71.584	71.6817	71.5703	87.8502	87.8293	87.816		5.129			5.996	5.979	5.792
898	890	Mitochondrial protein	GAPDH	GAPDH		glyceraldehyde-3-phosphate dehydrogenase	P04406	http://www.phosphosite.org/proteinAction.do?id=4110&showAllSites=true	36		PFIDLNYMVYMFQYDSTHGK	3	823.713					21175	21189					19717	18952	21601	21807	21190	21258	24084	24096	24487		72.6242	72.429	71.6678	71.584	71.6817	71.5703	87.8502	87.8293	87.816						5.462	5.788
899	891	Mitochondrial protein	GAPDH	GAPDH		glyceraldehyde-3-phosphate dehydrogenase	P04406	http://www.phosphosite.org/proteinAction.do?id=4110&showAllSites=true	36		RLEKPAKYDDIK	2	738.414	1821	1715			1945						1821	1792	2348	2303	1907	2213	3508	3363	3563	3367	12.514	12.738	12.2703	12.3679	12.9722	14.0256	25.4228	25.0155	25.5685	25.1523	3.538	3.924			2.735
900	892	Mitochondrial protein	GAPDH	GAPDH		glyceraldehyde-3-phosphate dehydrogenase	P04406	http://www.phosphosite.org/proteinAction.do?id=4110&showAllSites=true	36		RLEKPAKYDDIKK	2	802.462	1411										1411	1293				1684					10.9958	10.9729				12.1439					4.014
901	893	Mitochondrial protein	GAPDH	GAPDH		glyceraldehyde-3-phosphate dehydrogenase	P04406	http://www.phosphosite.org/proteinAction.do?id=4110&showAllSites=true	36		RLEKPAKYDDIKK	3	535.31	1384	1287									1384	1293	1972	1591	1543	1684	2524	2861	2542	2836	10.9958	10.9729	10.9254	9.9839	11.7547	12.1439	22.3717	23.4083	22.3435	23.442	3.324	4.562
902	894	Mitochondrial protein	GAPDH	GAPDH		glyceraldehyde-3-phosphate dehydrogenase	P04406	http://www.phosphosite.org/proteinAction.do?id=4110&showAllSites=true	36		TANVSVVDLTCRLEKPAKYDDIK	3	879.13	8811	8643									8837	8643									37.4623	37.1835									5.83	5.229
903	895	Mitochondrial protein	GAPDH	GAPDH		glyceraldehyde-3-phosphate dehydrogenase	P04406	http://www.phosphosite.org/proteinAction.do?id=4110&showAllSites=true	36		TANVSVVDLTCRLEKPAKYDDIK	3	879.13		8608									8837	8643									37.4623	37.1835										4.552
904	896	Mitochondrial protein	GAPDH	GAPDH		glyceraldehyde-3-phosphate dehydrogenase	P04406	http://www.phosphosite.org/proteinAction.do?id=4110&showAllSites=true	36		TANVSVVDLTCRLEKPAKYDDIK	5	527.881	8760										8760	8617				8627		11997			37.292	37.2132				36.2293		53.2942			2.44
905	897	Mitochondrial protein	GAPDH	GAPDH		glyceraldehyde-3-phosphate dehydrogenase	P04406	http://www.phosphosite.org/proteinAction.do?id=4110&showAllSites=true	36		VDIVAINDPFIDLNYM#VYM#FQYDSTHGK	3	1114.19	18941	19212		21157	20576	20831	23308	23236	23816	22929			21013			24849	23559	23236	23878	23201			70.0077			81.942	86.3098	86.2257	86.1092	86.0863	5.351	3.963		4.855	5.023	4.633
906	898	Mitochondrial protein	GAPDH	GAPDH		glyceraldehyde-3-phosphate dehydrogenase	P04406	http://www.phosphosite.org/proteinAction.do?id=4110&showAllSites=true	36		VDIVAINDPFIDLNYM#VYM#FQYDSTHGK	3	1114.19	18983			21316	20750	20422	23792	23702	24071	23160			21013			24849	23559	23236	23878	23201			70.0077			81.942	86.3098	86.2257	86.1092	86.0863	5.324			4.394	4.758	4.097
907	899	Mitochondrial protein	GAPDH	GAPDH		glyceraldehyde-3-phosphate dehydrogenase	P04406	http://www.phosphosite.org/proteinAction.do?id=4110&showAllSites=true	36		VDIVAINDPFIDLNYM#VYM#FQYDSTHGK	3	1114.19	19305			20905	20836	20671	23539	23467	23585	23573			21013			24849	23559	23236	23878	23201			70.0077			81.942	86.3098	86.2257	86.1092	86.0863	4.643			4.356	4.688	4.085
908	900	Mitochondrial protein	GAPDH	GAPDH		glyceraldehyde-3-phosphate dehydrogenase	P04406	http://www.phosphosite.org/proteinAction.do?id=4110&showAllSites=true	36		VDIVAINDPFIDLNYM#VYM#FQYDSTHGK	3	1114.19	19152			20890	20325	21590	23925	23931	24562	23393			21013			24849	23559	23236	23878	23201			70.0077			81.942	86.3098	86.2257	86.1092	86.0863	4.243			4.076	3.97	3.073
909	901	Mitochondrial protein	GAPDH	GAPDH		glyceraldehyde-3-phosphate dehydrogenase	P04406	http://www.phosphosite.org/proteinAction.do?id=4110&showAllSites=true	36		VDIVAINDPFIDLNYM#VYM#FQYDSTHGK	3	1114.19				21489				23869	23569	23802			21013			24849	23559	23236	23878	23201			70.0077			81.942	86.3098	86.2257	86.1092	86.0863				3.455
910	902	Mitochondrial protein	GAPDH	GAPDH		glyceraldehyde-3-phosphate dehydrogenase	P04406	http://www.phosphosite.org/proteinAction.do?id=4110&showAllSites=true	36		VDIVAINDPFIDLNYM#VYM#FQYDSTHGK	3	1114.19								24136	24495	24187			21013			24849	23559	23236	23878	23201			70.0077			81.942	86.3098	86.2257	86.1092	86.0863
911	903	Mitochondrial protein	GAPDH	GAPDH		glyceraldehyde-3-phosphate dehydrogenase	P04406	http://www.phosphosite.org/proteinAction.do?id=4110&showAllSites=true	36		VDIVAINDPFIDLNYM#VYM#FQYDSTHGK	3	1114.19								24176		23820			21013			24849	23559	23236	23878	23201			70.0077			81.942	86.3098	86.2257	86.1092	86.0863
912	904	Mitochondrial protein	GAPDH	GAPDH		glyceraldehyde-3-phosphate dehydrogenase	P04406	http://www.phosphosite.org/proteinAction.do?id=4110&showAllSites=true	36		VDIVAINDPFIDLNYM#VYM#FQYDSTHGK	4	835.894	18987	18426		20928	20348	20672	23330	23257		22950	19213	18301	21013	21198	20348	20481	23349	23550	23878	22991	70.9977	70.1133	70.0077	69.8435	69.3933	69.378	85.6993	86.2257	86.1092	85.4692	5.527	4.871		4.384	4.472	5.734
913	905	Mitochondrial protein	GAPDH	GAPDH		glyceraldehyde-3-phosphate dehydrogenase	P04406	http://www.phosphosite.org/proteinAction.do?id=4110&showAllSites=true	36		VDIVAINDPFIDLNYM#VYM#FQYDSTHGK	4	835.894	18932					20424		23489			19213	18301	21013	21198	20348	20481	23349	23550	23878	22991	70.9977	70.1133	70.0077	69.8435	69.3933	69.378	85.6993	86.2257	86.1092	85.4692	4.084					4.178
914	906	Mitochondrial protein	GAPDH	GAPDH		glyceraldehyde-3-phosphate dehydrogenase	P04406	http://www.phosphosite.org/proteinAction.do?id=4110&showAllSites=true	36		VDIVAINDPFIDLNYM#VYM#FQYDSTHGKFHGTVK	4	1003.23	16616	16035							21158		16568	16035		18142	17635	17783	20662	20823	21172	20544	62.573	63.1162		61.278	61.635	61.9148	77.9748	78.4463	78.6168	78.3868	4.195	3.263
915	907	Mitochondrial protein	GAPDH	GAPDH		glyceraldehyde-3-phosphate dehydrogenase	P04406	http://www.phosphosite.org/proteinAction.do?id=4110&showAllSites=true	36		VDIVAINDPFIDLNYM#VYM#FQYDSTHGKFHGTVK	4	1003.23	16657										16568	16035		18142	17635	17783	20662	20823	21172	20544	62.573	63.1162		61.278	61.635	61.9148	77.9748	78.4463	78.6168	78.3868	3.805
916	908	Mitochondrial protein	GAPDH	GAPDH		glyceraldehyde-3-phosphate dehydrogenase	P04406	http://www.phosphosite.org/proteinAction.do?id=4110&showAllSites=true	36		VDIVAINDPFIDLNYM#VYM#FQYDSTHGKFHGTVK	5	802.789	16554								20837	20506	16820	16465	18167	18352	17950	17846	20872	20823	20837	20544	63.3357	63.6798	62.0042	61.857	62.5137	62.0873	78.5693	78.4463	78.56	78.3868	3.201
917	909	Mitochondrial protein	GAPDH	GAPDH		glyceraldehyde-3-phosphate dehydrogenase	P04406	http://www.phosphosite.org/proteinAction.do?id=4110&showAllSites=true	36		VDIVAINDPFIDLNYM#VYM#FQYDSTHGKFHGTVK	5	802.789	16784										16820	16465	18167	18352	17950	17846	20872	20823	20837	20544	63.3357	63.6798	62.0042	61.857	62.5137	62.0873	78.5693	78.4463	78.56	78.3868	3.953
918	910	Mitochondrial protein	GAPDH	GAPDH		glyceraldehyde-3-phosphate dehydrogenase	P04406	http://www.phosphosite.org/proteinAction.do?id=4110&showAllSites=true	36		VDIVAINDPFIDLNYM#VYMFQYDSTHGK	3	1108.86	19929	19396		22018	21458	21464	24232	24265	25992	23919																					4.685	4.282		5.294	5.066	5.558
919	911	Mitochondrial protein	GAPDH	GAPDH		glyceraldehyde-3-phosphate dehydrogenase	P04406	http://www.phosphosite.org/proteinAction.do?id=4110&showAllSites=true	36		VDIVAINDPFIDLNYM#VYMFQYDSTHGK	3	1108.86				22505	22007	21953		24407		24101																								4.856	4.688	4.485
920	912	Mitochondrial protein	GAPDH	GAPDH		glyceraldehyde-3-phosphate dehydrogenase	P04406	http://www.phosphosite.org/proteinAction.do?id=4110&showAllSites=true	36		VDIVAINDPFIDLNYM#VYMFQYDSTHGK	3	1108.86				21994	22097	21721		24471																										4.417	4.494	4.17
921	913	Mitochondrial protein	GAPDH	GAPDH		glyceraldehyde-3-phosphate dehydrogenase	P04406	http://www.phosphosite.org/proteinAction.do?id=4110&showAllSites=true	36		VDIVAINDPFIDLNYM#VYMFQYDSTHGK	3	1108.86				22558	22375	22558																												4.051	4.325	4.138
922	914	Mitochondrial protein	GAPDH	GAPDH		glyceraldehyde-3-phosphate dehydrogenase	P04406	http://www.phosphosite.org/proteinAction.do?id=4110&showAllSites=true	36		VDIVAINDPFIDLNYM#VYMFQYDSTHGK	3	1108.86				22272	21710	22239																												3.968	4.268	4.094
923	915	Mitochondrial protein	GAPDH	GAPDH		glyceraldehyde-3-phosphate dehydrogenase	P04406	http://www.phosphosite.org/proteinAction.do?id=4110&showAllSites=true	36		VDIVAINDPFIDLNYM#VYMFQYDSTHGK	3	1108.86				22765	22358	22123																												3.858	3.782	4.075
924	916	Mitochondrial protein	GAPDH	GAPDH		glyceraldehyde-3-phosphate dehydrogenase	P04406	http://www.phosphosite.org/proteinAction.do?id=4110&showAllSites=true	36		VDIVAINDPFIDLNYM#VYMFQYDSTHGK	3	1108.86						22681																														4.068
925	917	Mitochondrial protein	GAPDH	GAPDH		glyceraldehyde-3-phosphate dehydrogenase	P04406	http://www.phosphosite.org/proteinAction.do?id=4110&showAllSites=true	36		VDIVAINDPFIDLNYM#VYMFQYDSTHGK	3	1108.86						22212																														3.682
926	918	Mitochondrial protein	GAPDH	GAPDH		glyceraldehyde-3-phosphate dehydrogenase	P04406	http://www.phosphosite.org/proteinAction.do?id=4110&showAllSites=true	36		VDIVAINDPFIDLNYM#VYMFQYDSTHGK	3	1108.86						21472																														3.609
927	919	Mitochondrial protein	GAPDH	GAPDH		glyceraldehyde-3-phosphate dehydrogenase	P04406	http://www.phosphosite.org/proteinAction.do?id=4110&showAllSites=true	36		VDIVAINDPFIDLNYM#VYMFQYDSTHGK	3	1108.86						22427																														3.398
928	920	Mitochondrial protein	GAPDH	GAPDH		glyceraldehyde-3-phosphate dehydrogenase	P04406	http://www.phosphosite.org/proteinAction.do?id=4110&showAllSites=true	36		VDIVAINDPFIDLNYM#VYMFQYDSTHGK	3	1108.86						22935																														3.326
929	921	Mitochondrial protein	GAPDH	GAPDH		glyceraldehyde-3-phosphate dehydrogenase	P04406	http://www.phosphosite.org/proteinAction.do?id=4110&showAllSites=true	36		VDIVAINDPFIDLNYM#VYMFQYDSTHGK	4	831.895	19951	19183		22082	21480	21574																									4.552	3.589		4.597	4.945	4.62
930	922	Mitochondrial protein	GAPDH	GAPDH		glyceraldehyde-3-phosphate dehydrogenase	P04406	http://www.phosphosite.org/proteinAction.do?id=4110&showAllSites=true	36		VDIVAINDPFIDLNYM#VYMFQYDSTHGKFHGTVK	4	999.235	17348	16750			18383																										4.535	3.963			3.415
931	923	Mitochondrial protein	GAPDH	GAPDH		glyceraldehyde-3-phosphate dehydrogenase	P04406	http://www.phosphosite.org/proteinAction.do?id=4110&showAllSites=true	36		VDIVAINDPFIDLNYM#VYMFQYDSTHGKFHGTVK	5	799.59				18900					21784																									3.916
932	924	Mitochondrial protein	GAPDH	GAPDH		glyceraldehyde-3-phosphate dehydrogenase	P04406	http://www.phosphosite.org/proteinAction.do?id=4110&showAllSites=true	36		VDIVAINDPFIDLNYMVYM#FQYDSTHGK	3	1108.86	22644	21684		25342	24798	24808			24815		22664	21704	25213	25503	24943	24808	24252	24285	24697	23978	82.2507	82.2097	82.0047	82.2298	82.1955	82.2832	88.3197	88.3588	88.3992	88.3947	4.127	4.446		4.653	4.235	4.6
933	925	Mitochondrial protein	GAPDH	GAPDH		glyceraldehyde-3-phosphate dehydrogenase	P04406	http://www.phosphosite.org/proteinAction.do?id=4110&showAllSites=true	36		VDIVAINDPFIDLNYMVYM#FQYDSTHGK	3	1108.86	20138	19162		22005					24643		22664	21704	25213	25503	24943	24808	24252	24285	24697	23978	82.2507	82.2097	82.0047	82.2298	82.1955	82.2832	88.3197	88.3588	88.3992	88.3947	4.404	4.801		4.744
934	926	Mitochondrial protein	GAPDH	GAPDH		glyceraldehyde-3-phosphate dehydrogenase	P04406	http://www.phosphosite.org/proteinAction.do?id=4110&showAllSites=true	36		VDIVAINDPFIDLNYMVYM#FQYDSTHGK	3	1108.86				25605					24658		22664	21704	25213	25503	24943	24808	24252	24285	24697	23978	82.2507	82.2097	82.0047	82.2298	82.1955	82.2832	88.3197	88.3588	88.3992	88.3947				2.834
935	927	Mitochondrial protein	GAPDH	GAPDH		glyceraldehyde-3-phosphate dehydrogenase	P04406	http://www.phosphosite.org/proteinAction.do?id=4110&showAllSites=true	36		VDIVAINDPFIDLNYMVYM#FQYDSTHGK	4	831.895	22666	21685		25357	24818	24829	24253				22664	21704	25213	25503	24818	24975	24231		25708	23978	82.2507	82.2097	82.0047	82.2298	81.9117	82.2832	88.263		91.2752	88.3947	3.502	3.552		5.005	5.76	4.559
936	928	Mitochondrial protein	GAPDH	GAPDH		glyceraldehyde-3-phosphate dehydrogenase	P04406	http://www.phosphosite.org/proteinAction.do?id=4110&showAllSites=true	36		VDIVAINDPFIDLNYMVYM#FQYDSTHGKFHGTVK	4	999.235	20432	19625		22596		22033		24504	25019	24237	20432	19434		22542	21961	21573	24462	24516	24991	24188	75.0133	74.1595		73.6888	73.705	72.4748	88.9318	89.0265	89.2248	89.0125	4.009	4.661		3.466		4.568
937	929	Mitochondrial protein	GAPDH	GAPDH		glyceraldehyde-3-phosphate dehydrogenase	P04406	http://www.phosphosite.org/proteinAction.do?id=4110&showAllSites=true	36		VDIVAINDPFIDLNYMVYM#FQYDSTHGKFHGTVK	4	999.235	20202					21980			24767	24024	20432	19434		22542	21961	21573	24462	24516	24991	24188	75.0133	74.1595		73.6888	73.705	72.4748	88.9318	89.0265	89.2248	89.0125	3.9					4.149
938	930	Mitochondrial protein	GAPDH	GAPDH		glyceraldehyde-3-phosphate dehydrogenase	P04406	http://www.phosphosite.org/proteinAction.do?id=4110&showAllSites=true	36		VDIVAINDPFIDLNYMVYM#FQYDSTHGKFHGTVK	5	799.59	20180	19603		18866			24268			24001	17366	16843	18692	18866	18370	18350	21460	21411	21844	21153	65.0527	64.9452	63.4655	63.371	63.6782	63.4682	80.2317	80.0948	80.4598	80.1275	3.694	4.133		3.867
939	931	Mitochondrial protein	GAPDH	GAPDH		glyceraldehyde-3-phosphate dehydrogenase	P04406	http://www.phosphosite.org/proteinAction.do?id=4110&showAllSites=true	36		VDIVAINDPFIDLNYMVYM#FQYDSTHGKFHGTVK	5	799.59		19373					24505				17366	16843	18692	18866	18370	18350	21460	21411	21844	21153	65.0527	64.9452	63.4655	63.371	63.6782	63.4682	80.2317	80.0948	80.4598	80.1275		3.564
940	932	Mitochondrial protein	GAPDH	GAPDH		glyceraldehyde-3-phosphate dehydrogenase	P04406	http://www.phosphosite.org/proteinAction.do?id=4110&showAllSites=true	36		VDIVAINDPFIDLNYMVYMFQYDSTHGK	3	1103.53	23001	22079		25708	25095	25165					23021	22055	25633	25797	25095	25269	24294	23655	25825	24671	83.2522	83.2377	83.1505	83.0347	82.8122	83.0805	88.4467	86.5267	91.6338	90.4198	5.001	4.237		5.232	5.216	5.381
941	933	Mitochondrial protein	GAPDH	GAPDH		glyceraldehyde-3-phosphate dehydrogenase	P04406	http://www.phosphosite.org/proteinAction.do?id=4110&showAllSites=true	36		VDIVAINDPFIDLNYMVYMFQYDSTHGK	3	1103.53				25840	25382	25363					23021	22055	25633	25797	25095	25269	24294	23655	25825	24671	83.2522	83.2377	83.1505	83.0347	82.8122	83.0805	88.4467	86.5267	91.6338	90.4198				4.977	3.438	3.687
942	934	Mitochondrial protein	GAPDH	GAPDH		glyceraldehyde-3-phosphate dehydrogenase	P04406	http://www.phosphosite.org/proteinAction.do?id=4110&showAllSites=true	36		VDIVAINDPFIDLNYMVYMFQYDSTHGK	3	1103.53					25359	25411					23021	22055	25633	25797	25095	25269	24294	23655	25825	24671	83.2522	83.2377	83.1505	83.0347	82.8122	83.0805	88.4467	86.5267	91.6338	90.4198					3.373	2.866
943	935	Mitochondrial protein	GAPDH	GAPDH		glyceraldehyde-3-phosphate dehydrogenase	P04406	http://www.phosphosite.org/proteinAction.do?id=4110&showAllSites=true	36		VDIVAINDPFIDLNYMVYMFQYDSTHGK	4	827.896	22988	22035		25730	25107	25169					23021	22055	25633	25797	25107	25269	23979	23886	25653		83.2522	83.2377	83.1505	83.0347	82.8122	83.0805	87.544	87.2168	91.109		4.13	4.391		4.337	4.86	4.839
944	936	Mitochondrial protein	GAPDH	GAPDH		glyceraldehyde-3-phosphate dehydrogenase	P04406	http://www.phosphosite.org/proteinAction.do?id=4110&showAllSites=true	36		VDIVAINDPFIDLNYMVYMFQYDSTHGKFHGTVK	3	1326.65				23397	22838							20348	23239	23424	22838	22854		25166	25666	24755		77.2903	76.3183	76.2042	76.148	76.1575		90.9692	91.1532	90.6945				3.666	3.902
945	937	Mitochondrial protein	GAPDH	GAPDH		glyceraldehyde-3-phosphate dehydrogenase	P04406	http://www.phosphosite.org/proteinAction.do?id=4110&showAllSites=true	36		VDIVAINDPFIDLNYMVYMFQYDSTHGKFHGTVK	3	1326.65				23442								20348	23239	23424	22838	22854		25166	25666	24755		77.2903	76.3183	76.2042	76.148	76.1575		90.9692	91.1532	90.6945				3.656
946	938	Mitochondrial protein	GAPDH	GAPDH		glyceraldehyde-3-phosphate dehydrogenase	P04406	http://www.phosphosite.org/proteinAction.do?id=4110&showAllSites=true	36		VDIVAINDPFIDLNYMVYMFQYDSTHGKFHGTVK	4	995.236	21164	20287		23341	22739						21226	20348	23260	23382	22739	22854	25297		25708	24398	77.527	77.2903	76.3768	76.0852	76.09	76.1575	91.536		91.2752	89.6135	4.37	4.641		3.654	3.825
947	939	Mitochondrial protein	GAPDH	GAPDH		glyceraldehyde-3-phosphate dehydrogenase	P04406	http://www.phosphosite.org/proteinAction.do?id=4110&showAllSites=true	36		VDIVAINDPFIDLNYMVYMFQYDSTHGKFHGTVK	4	995.236				23305							21226	20348	23260	23382	22739	22854	25297		25708	24398	77.527	77.2903	76.3768	76.0852	76.09	76.1575	91.536		91.2752	89.6135				3.485
948	940	Mitochondrial protein	GAPDH	GAPDH		glyceraldehyde-3-phosphate dehydrogenase	P04406	http://www.phosphosite.org/proteinAction.do?id=4110&showAllSites=true	36		VDIVAINDPFIDLNYMVYMFQYDSTHGKFHGTVK	5	796.391	21145				22678	22961					21226	20348	23260	23403	22928	22917	25259	25145	25620	24755	77.527	77.2903	76.3768	76.1455	76.2073	76.3368	91.4182	90.9057	91.0088	90.6945	3.576				4.886	4.337
949	941	Mitochondrial protein	GAPDH	GAPDH		glyceraldehyde-3-phosphate dehydrogenase	P04406	http://www.phosphosite.org/proteinAction.do?id=4110&showAllSites=true	36		VDIVAINDPFIDLNYMVYMFQYDSTHGKFHGTVK	5	796.391					23040						21226	20348	23260	23403	22928	22917	25259	25145	25620	24755	77.527	77.2903	76.3768	76.1455	76.2073	76.3368	91.4182	90.9057	91.0088	90.6945					3.662
950	942	Mitochondrial protein	GAPDH	GAPDH		glyceraldehyde-3-phosphate dehydrogenase	P04406	http://www.phosphosite.org/proteinAction.do?id=4110&showAllSites=true	36		VDIVAINDPFIDLNYMVYMFQYDSTHGKFHGTVK	5	796.391					22928						21226	20348	23260	23403	22928	22917	25259	25145	25620	24755	77.527	77.2903	76.3768	76.1455	76.2073	76.3368	91.4182	90.9057	91.0088	90.6945					3.199
951	943	Mitochondrial protein	GAPDH	GAPDH		glyceraldehyde-3-phosphate dehydrogenase	P04406	http://www.phosphosite.org/proteinAction.do?id=4110&showAllSites=true	36		VIHDNFGIVEGLM#TTVHAITATQK	3	871.123	15030			16423	15881	15891	19218	18960	19428	18880	15189	14821	16154	16567	15956	15943	19234	19103	19428	18900	58.3038	57.9015	56.3958	56.8782	56.9942	56.8135	73.9542	73.5952	73.7585	73.7095	4.225			4.912	4.772	4.896
952	944	Mitochondrial protein	GAPDH	GAPDH		glyceraldehyde-3-phosphate dehydrogenase	P04406	http://www.phosphosite.org/proteinAction.do?id=4110&showAllSites=true	36		VIHDNFGIVEGLM#TTVHAITATQK	3	871.123	14998								19161	19032	15189	14821	16154	16567	15956	15943	19234	19103	19428	18900	58.3038	57.9015	56.3958	56.8782	56.9942	56.8135	73.9542	73.5952	73.7585	73.7095	3.679
953	945	Mitochondrial protein	GAPDH	GAPDH		glyceraldehyde-3-phosphate dehydrogenase	P04406	http://www.phosphosite.org/proteinAction.do?id=4110&showAllSites=true	36		VIHDNFGIVEGLM#TTVHAITATQK	3	871.123									19589		15189	14821	16154	16567	15956	15943	19234	19103	19428	18900	58.3038	57.9015	56.3958	56.8782	56.9942	56.8135	73.9542	73.5952	73.7585	73.7095
954	946	Mitochondrial protein	GAPDH	GAPDH		glyceraldehyde-3-phosphate dehydrogenase	P04406	http://www.phosphosite.org/proteinAction.do?id=4110&showAllSites=true	36		VIHDNFGIVEGLM#TTVHAITATQK	4	653.594		14762		16445		15905	19299	18937	19214	18985	15042	14821	16196	16588	15977	15943	19234	19124	19466	18900	57.8718	57.9015	56.5132	56.9372	57.0523	56.8135	73.9542	73.6545	73.816	73.7095		3.127		3.388		3.905
955	947	Mitochondrial protein	GAPDH	GAPDH		glyceraldehyde-3-phosphate dehydrogenase	P04406	http://www.phosphosite.org/proteinAction.do?id=4110&showAllSites=true	36		VIHDNFGIVEGLM#TTVHAITATQK	4	653.594									19466	18733	15042	14821	16196	16588	15977	15943	19234	19124	19466	18900	57.8718	57.9015	56.5132	56.9372	57.0523	56.8135	73.9542	73.6545	73.816	73.7095
956	948	Mitochondrial protein	GAPDH	GAPDH		glyceraldehyde-3-phosphate dehydrogenase	P04406	http://www.phosphosite.org/proteinAction.do?id=4110&showAllSites=true	36		VIHDNFGIVEGLMTTVHAITATQK	3	865.792	18416	17846		20151	19571	19581	22646	22589	22917	22260	18457	17820	20005	20253	19827	19683	22656	22584	22912	22277	68.488	68.3375	67.1562	67.1877	67.1637	67.1745	83.6627	83.4163	83.3913	83.3608	6.058	6.715		7.003	6.729	6.396
957	949	Mitochondrial protein	GAPDH	GAPDH		glyceraldehyde-3-phosphate dehydrogenase	P04406	http://www.phosphosite.org/proteinAction.do?id=4110&showAllSites=true	36		VIHDNFGIVEGLMTTVHAITATQK	3	865.792					19827	19839					18457	17820	20005	20253	19827	19683	22656	22584	22912	22277	68.488	68.3375	67.1562	67.1877	67.1637	67.1745	83.6627	83.4163	83.3913	83.3608					2.929	4.78
958	950	Mitochondrial protein	GAPDH	GAPDH		glyceraldehyde-3-phosphate dehydrogenase	P04406	http://www.phosphosite.org/proteinAction.do?id=4110&showAllSites=true	36		VIHDNFGIVEGLMTTVHAITATQK	4	649.595					19526	19516	22636	22586	22913	22257	18436	17757	19984	20253	19526	19683	22656	22626	22912	22277	68.4255	68.111	67.0978	67.1877	67.1637	67.1745	83.6627	83.5365	83.3913	83.3608					3.409	3.479
959	951	Mitochondrial protein	GAPDH	GAPDH		glyceraldehyde-3-phosphate dehydrogenase	P04406	http://www.phosphosite.org/proteinAction.do?id=4110&showAllSites=true	36		VIHDNFGIVEGLMTTVHAITATQK	4	649.595						19768					18436	17757	19984	20253	19526	19683	22656	22626	22912	22277	68.4255	68.111	67.0978	67.1877	67.1637	67.1745	83.6627	83.5365	83.3913	83.3608						3.192
960	952	Mitochondrial protein	GAPDH	GAPDH		glyceraldehyde-3-phosphate dehydrogenase	P04406	http://www.phosphosite.org/proteinAction.do?id=4110&showAllSites=true	36		VPTANVSVVDLTCRLEKPAKYDDIK	3	944.504	9656	9465	10367	10402							9694	9465	10376	10386	9777	10027	13228	13080	13274	12841	40.4672	40.2758	39.8985	39.7282	39.8365	40.4087	56.8332	56.4753	56.8262	56.4407	4.863	5.274	4.576	4.723
961	953	Mitochondrial protein	GAPDH	GAPDH		glyceraldehyde-3-phosphate dehydrogenase	P04406	http://www.phosphosite.org/proteinAction.do?id=4110&showAllSites=true	36		VPTANVSVVDLTCRLEKPAKYDDIK	3	944.504				10374							9694	9465	10376	10386	9777	10027	13228	13080	13274	12841	40.4672	40.2758	39.8985	39.7282	39.8365	40.4087	56.8332	56.4753	56.8262	56.4407				3.98
962	954	Mitochondrial protein	GAPDH	GAPDH		glyceraldehyde-3-phosphate dehydrogenase	P04406	http://www.phosphosite.org/proteinAction.do?id=4110&showAllSites=true	36		VPTANVSVVDLTCRLEKPAKYDDIK	4	708.63	9611			10350			13348	13023	13185	12809	9673	9500	10355	10350	9798	10048	13228	13080	13232	12862	40.393	40.2758	39.835	39.7282	39.8918	40.4668	56.8332	56.4753	56.7015	56.5033	2.767			3.41
963	955	Mitochondrial protein	GAPDH	GAPDH		glyceraldehyde-3-phosphate dehydrogenase	P04406	http://www.phosphosite.org/proteinAction.do?id=4110&showAllSites=true	36		VPTANVSVVDLTCRLEKPAKYDDIK	4	708.63							13170				9673	9500	10355	10350	9798	10048	13228	13080	13232	12862	40.393	40.2758	39.835	39.7282	39.8918	40.4668	56.8332	56.4753	56.7015	56.5033
964	956	Mitochondrial protein	GAPDH	GAPDH		glyceraldehyde-3-phosphate dehydrogenase	P04406	http://www.phosphosite.org/proteinAction.do?id=4110&showAllSites=true	36		VPTANVSVVDLTCRLEKPAKYDDIKK	4	740.654		8226	8984	8980		8763					8411	8237	8996	8969	8452	8742	11816	11712	11765	11433	35.9962	35.9838	35.5553	35.4258	35.8963	36.6418	52.6733	52.441	52.4483	52.1447		4.457	3.807	4.06		3.808
965	957	Mitochondrial protein	GAPDH	GAPDH		glyceraldehyde-3-phosphate dehydrogenase	P04406	http://www.phosphosite.org/proteinAction.do?id=4110&showAllSites=true	36		VPTANVSVVDLTCRLEKPAKYDDIKK	4	740.654						8742					8411	8237	8996	8969	8452	8742	11816	11712	11765	11433	35.9962	35.9838	35.5553	35.4258	35.8963	36.6418	52.6733	52.441	52.4483	52.1447						2.739
966	958	Mitochondrial protein	GAPDH	GAPDH		glyceraldehyde-3-phosphate dehydrogenase	P04406	http://www.phosphosite.org/proteinAction.do?id=4110&showAllSites=true	36		VPTANVSVVDLTCRLEKPAKYDDIKK	5	592.724				8972						11457	8411	8237	8996	8972	8452	8754	11816	11652	11782	11454	35.9962	35.9838	35.5553	35.4258	35.8963	36.6418	52.6733	52.262	52.4968	52.206				2.557
967	959	Mitochondrial protein	GAPDH	GAPDH		glyceraldehyde-3-phosphate dehydrogenase	P04406	http://www.phosphosite.org/proteinAction.do?id=4110&showAllSites=true	36		YM#VYM#FQYDSTHGK	3	601.257							9405	9202		9137	6504	6355	6950	6947	6585		9405	9191	9454	9224	29.4145	29.5968	28.8962	29.0165	29.7193		45.4788	44.7265	45.3833	45.2398
968	960	Mitochondrial protein	GAPDH	GAPDH		glyceraldehyde-3-phosphate dehydrogenase	P04406	http://www.phosphosite.org/proteinAction.do?id=4110&showAllSites=true	36		YM#VYMFQYDSTHGK	3	595.925							11444				8114	7900	8018	7998	8119	7838	11444	11210	11399	11077	34.9835	34.9022	32.3803	32.4147	34.7912	33.7948	51.4045	50.9297	51.3538	50.9972
969	961	Mitochondrial protein	GAPDH	GAPDH		glyceraldehyde-3-phosphate dehydrogenase	P04406	http://www.phosphosite.org/proteinAction.do?id=4110&showAllSites=true	36		YMVYMFQYDSTHGK	2	885.387			9997		9440	9693					9274	9101	9956	9966	9467	9693		13416			39.0185	38.8935	38.5917	38.4207	38.9452	39.5083		57.4445					4.57		4.513	4.537
970	962	Mitochondrial protein	GAPDH	GAPDH		glyceraldehyde-3-phosphate dehydrogenase	P04406	http://www.phosphosite.org/proteinAction.do?id=4110&showAllSites=true	36		YMVYMFQYDSTHGK	3	590.594			9907	9950	9372						9274	9122	9956	10008	9372	9696	12787	12660	12813	12400	39.0185	38.9735	38.5917	38.5445	38.8848	39.4495	55.5175	55.2363	55.4583	55.1325			2.284	2.042	2.839
971	Phosphatase
972	963	Phosphatase	CYCS	CYCS		cytochrome c	P99999	http://www.phosphosite.org/proteinAction.do?id=15706&showAllSites=true	12		GIIWGEDTLM#EYLENPKKYIPGTK	3	937.814	15512	15216		17063	16499	16491	19662	19534	19856	19325	15561	15251	16907	17113	16480	16481	19696	19605	19891	19356	59.4237	59.3437	58.4905	58.3988	58.4527	58.3065	75.2422	75.0025	75.1312	74.9895	3.469	3.73		3.054	3.141	2.811
973	964	Phosphatase	CYCS	CYCS		cytochrome c	P99999	http://www.phosphosite.org/proteinAction.do?id=15706&showAllSites=true	12		GIIWGEDTLM#EYLENPKKYIPGTK	3	937.814				17167				19545	19816	19310	15561	15251	16907	17113	16480	16481	19696	19605	19891	19356	59.4237	59.3437	58.4905	58.3988	58.4527	58.3065	75.2422	75.0025	75.1312	74.9895				2.937
974	965	Phosphatase	CYCS	CYCS		cytochrome c	P99999	http://www.phosphosite.org/proteinAction.do?id=15706&showAllSites=true	12		GIIWGEDTLM#EYLENPKKYIPGTK	3	937.814				17105					19829	19356	15561	15251	16907	17113	16480	16481	19696	19605	19891	19356	59.4237	59.3437	58.4905	58.3988	58.4527	58.3065	75.2422	75.0025	75.1312	74.9895				2.767
975	966	Phosphatase	CYCS	CYCS		cytochrome c	P99999	http://www.phosphosite.org/proteinAction.do?id=15706&showAllSites=true	12		GIIWGEDTLM#EYLENPKKYIPGTK	4	703.612	15500	15150					19620	19506		19284	15603	15398	16865	17155	16606	16502	19717	19584	19891	19284	59.5567	59.8792	58.3705	58.5195	58.8017	58.3657	75.3005	74.9438	75.1312	75.0388	2.504	2.802
976	967	Phosphatase	CYCS	CYCS		cytochrome c	P99999	http://www.phosphosite.org/proteinAction.do?id=15706&showAllSites=true	12		GIIWGEDTLM#EYLENPKKYIPGTK	4	703.612	15732										15603	15398	16865	17155	16606	16502	19717	19584	19891	19284	59.5567	59.8792	58.3705	58.5195	58.8017	58.3657	75.3005	74.9438	75.1312	75.0388	2.13
977	968	Phosphatase	CYCS	CYCS		cytochrome c	P99999	http://www.phosphosite.org/proteinAction.do?id=15706&showAllSites=true	12		GIIWGEDTLMEYLENPKKYIPGTK	3	932.482	17268	16718		18886	18355	18343		21439	21831	21180	17324	16738	18713	18919	18355	18392	21502	21453	21865	21174	64.9098	64.6002	63.5228	63.429	63.7353	63.5827	80.3522	80.2138	80.5172	80.1878	3.253	3.595		2.977	3.21	3.113
978	969	Phosphatase	CYCS	CYCS		cytochrome c	P99999	http://www.phosphosite.org/proteinAction.do?id=15706&showAllSites=true	12		GIIWGEDTLMEYLENPKKYIPGTK	3	932.482						18355					17324	16738	18713	18919	18355	18392	21502	21453	21865	21174	64.9098	64.6002	63.5228	63.429	63.7353	63.5827	80.3522	80.2138	80.5172	80.1878						3.03
979	970	Phosphatase	CYCS	CYCS		cytochrome c	P99999	http://www.phosphosite.org/proteinAction.do?id=15706&showAllSites=true	12		HKTGPNLHGLFGR	4	359.2					4472			6614	6758	6498	4479		4905				6758	6581	6758	6514	22.3157		21.8783				36.6522	36.2953	36.4782	36.3292					2.242
980	971	Phosphatase	CYCS	CYCS		cytochrome c	P99999	http://www.phosphosite.org/proteinAction.do?id=15706&showAllSites=true	12		NKGIIWGEDTLM#EYLENPKKYIPGTK	4	764.147	14062	13827		15359	14754	14842	18060	18102	18144	17736	14076	13837	15209	15412	14759	14851	18060	17885	18247	17766	54.8468	54.5918	53.7802	53.6872	53.7558	53.835	70.7737	70.1718	70.6968	70.4983	5.298	4.266		4.342	3.624	4.293
981	972	Phosphatase	CYCS	CYCS		cytochrome c	P99999	http://www.phosphosite.org/proteinAction.do?id=15706&showAllSites=true	12		NKGIIWGEDTLM#EYLENPKKYIPGTK	4	764.147						14828		17849			14076	13837	15209	15412	14759	14851	18060	17885	18247	17766	54.8468	54.5918	53.7802	53.6872	53.7558	53.835	70.7737	70.1718	70.6968	70.4983						3.139
982	973	Phosphatase	CYCS	CYCS		cytochrome c	P99999	http://www.phosphosite.org/proteinAction.do?id=15706&showAllSites=true	12		NKGIIWGEDTLMEYLENPKKYIPGTK	4	760.148	15734	15360		17180	16595	16780	19787	19692	19981	19456	15749	15356	17033	17239	16669	16780	19801	19689	20017	19515	60.023	59.7103	58.8458	58.7575	58.977	58.7755	75.5365	75.237	75.4732	75.444	5.379	5.614		4.53	4.237	4.14
983	974	Phosphatase	CYCS	CYCS		cytochrome c	P99999	http://www.phosphosite.org/proteinAction.do?id=15706&showAllSites=true	12		NKGIIWGEDTLMEYLENPKKYIPGTK	4	760.148						16529					15749	15356	17033	17239	16669	16780	19801	19689	20017	19515	60.023	59.7103	58.8458	58.7575	58.977	58.7755	75.5365	75.237	75.4732	75.444						4.087
984	975	Phosphatase	CYCS	CYCS		cytochrome c	P99999	http://www.phosphosite.org/proteinAction.do?id=15706&showAllSites=true	12		NKGIIWGEDTLMEYLENPKKYIPGTK	5	608.32	15763				16766						15749	15356	17012	17197	16766	16649	19780	19773	19975	19557	60.023	59.7103	58.7868	58.6393	58.977	58.7755	75.4775	75.4685	75.3607	75.5645	2.849				3.624
985	976	Phosphatase	PTPN11	SHP-2		tyrosine-protein phosphatase non-receptor type 11	Q06124	http://www.phosphosite.org/proteinAction.do?id=1103&showAllSites=true	68		FATLAELVQYYM#EHHGQLK	4	574.287								18762			14853	14548	15923	16084	15578	15544	18919	18762	19066	18585	57.282	56.9582	55.7608	55.5383	55.9675	55.7197	73.0702	72.6567	72.9247	72.8213
986	977	Phosphatase	PTPN11	SHP-2		tyrosine-protein phosphatase non-receptor type 11	Q06124	http://www.phosphosite.org/proteinAction.do?id=1103&showAllSites=true	68		FATLAELVQYYMEHHGQLK	3	760.049				19065							16820	16906	18839	19065	18559	18539	21754	21705	22054	21405	63.3357	65.1897	63.8718	63.779	64.1978	63.9885	81.0768	80.9263	81.0223	80.8452				2.511
987	978	Phosphatase	PTPN11	SHP-2		tyrosine-protein phosphatase non-receptor type 11	Q06124	http://www.phosphosite.org/proteinAction.do?id=1103&showAllSites=true	68		FATLAELVQYYMEHHGQLK	4	570.289				19020			21739	21679	22037		17513	16906	18860	19020	18559	18539	21754	21705	22033	21384	65.5232	65.1897	63.9297	63.8367	64.1978	63.9885	81.0768	80.9263	80.9662	80.7857				2.829
988	979	Phosphatase	PTPN11	SHP-2		tyrosine-protein phosphatase non-receptor type 11	Q06124	http://www.phosphosite.org/proteinAction.do?id=1103&showAllSites=true	68		FIYM#AVQHYIETLQR	3	643.329								18167	18448		14475	14149	15482	15706	15158	15166	18436	18167	18520	18102	56.1083	55.5987	54.529	54.4918	54.8302	54.6652	71.7097	71.179	71.4363	71.4587
989	980	Phosphatase	PTPN11	SHP-2		tyrosine-protein phosphatase non-receptor type 11	Q06124	http://www.phosphosite.org/proteinAction.do?id=1103&showAllSites=true	68		FIYMAVQHYIETLQR	3	637.998	14808			16085	15561	15547		18733	19012	18560	14811	14527	15923	16126	15561	15607	18898	18746	19024	18543	57.1535	56.896	55.7608	55.6518	56.0245	55.8928	73.0113	72.5985	72.812	72.7033	3.019			3.565	3.564	2.595
990	981	Phosphatase	PTPN11	SHP-2	§580	tyrosine-protein phosphatase non-receptor type 11	Q06124	http://www.phosphosite.org/proteinAction.do?id=1103&showAllSites=true	68	CAEMREDS*ARVYENV	EDS*ARVYENVGLMQQQK	3	692.314							8410
991	982	Phosphatase	PTPN11	SHP-2	§584	tyrosine-protein phosphatase non-receptor type 11	Q06124	http://www.phosphosite.org/proteinAction.do?id=1103&showAllSites=true	68	REDSARVY*ENVGLMQ	EDSARVY*ENVGLMQQQK	3	692.314	5554	5407						8214			5564	5407	6097	6019	5614	6059	8417	8198	8447	8149	26.2098	26.403	26.0418	25.9882	26.4687	28.0392	42.11	41.5845	42.2105	41.8123	3.935	3.965
992	Protease
993	983	Protease	CASP3	Casp3		caspase-3 preproprotein	P42574	http://www.phosphosite.org/proteinAction.do?id=4672&showAllSites=true	32		AYSTAPGYYSWR	2	711.328	7630	7434									7630	7417	8200	8133	7660	8006	10805	10589	10825	10489	33.341	33.2788	32.9995	32.8995	33.3427	34.3302	49.579	49.0667	49.6575	49.2075	2.833	2.631
994	984	Protease	CASP3	Casp3		caspase-3 preproprotein	P42574	http://www.phosphosite.org/proteinAction.do?id=4672&showAllSites=true	32		CRGTELDCGIETDSGVDDDM#ACHK	3	919.7							6664	6493	6662		4160	4026	4658	4572		4691	6664	6455	6645	6388	21.1903	21.259	20.995	20.9305		23.177	36.2905	35.8667	36.1257	35.8847
995	985	Protease	CASP3	Casp3		caspase-3 preproprotein	P42574	http://www.phosphosite.org/proteinAction.do?id=4672&showAllSites=true	32		CRGTELDCGIETDSGVDDDM#ACHK	4	690.027		4024		4587			6675				4160	4026	4658	4587	4225	4673	6653	6455	6666	6388	21.1903	21.259	20.995	21.0053	21.478	23.1133	36.2905	35.8667	36.1953	35.8847		3.5		3.194
996	986	Protease	CASP3	Casp3		caspase-3 preproprotein	P42574	http://www.phosphosite.org/proteinAction.do?id=4672&showAllSites=true	32		CRGTELDCGIETDSGVDDDMACHK	3	914.368		5181	5815	5739	5301	5765	8086	7849	8153	7813	5333	5165	5829	5749	5304	5760	8081	7849	8113	7816	25.4292	25.4482	25.158	25.1228	25.3867	27.0247	41.0268	40.4498	41.1055	40.7152		6.663	6.086	7.694	7.051	7.516
997	987	Protease	CASP3	Casp3		caspase-3 preproprotein	P42574	http://www.phosphosite.org/proteinAction.do?id=4672&showAllSites=true	32		CRGTELDCGIETDSGVDDDMACHK	3	914.368						5757					5333	5165	5829	5749	5304	5760	8081	7849	8113	7816	25.4292	25.4482	25.158	25.1228	25.3867	27.0247	41.0268	40.4498	41.1055	40.7152						7.3
998	988	Protease	CASP3	Casp3		caspase-3 preproprotein	P42574	http://www.phosphosite.org/proteinAction.do?id=4672&showAllSites=true	32		CRGTELDCGIETDSGVDDDMACHK	4	686.028				5725		5731			8095		5333	5165	5829	5749	5325	5592	8081	7841	8095	7816	25.4292	25.4482	25.158	25.1228	25.4595	26.4283	41.0268	40.4498	41.1055	40.7152				3.677		3.415
999	989	Protease	CASP3	Casp3		caspase-3 preproprotein	P42574	http://www.phosphosite.org/proteinAction.do?id=4672&showAllSites=true	32		GTELDCGIETD	2	605.251							8532	8337	8553	8276	5833	5669	6386	6376	5908	6101	8585	8387	8765	8317	27.0508	27.1587	26.969	27.134	27.4443	28.17	42.6392	42.182	42.7643	42.3772
1000	990	Protease	CASP3	Casp3		caspase-3 preproprotein	P42574	http://www.phosphosite.org/proteinAction.do?id=4672&showAllSites=true	32		GTELDCGIETD	2	605.251							8740	8541	8765	8489	5833	5669	6386	6376	5908	6101	8585	8387	8765	8317	27.0508	27.1587	26.969	27.134	27.4443	28.17	42.6392	42.182	42.7643	42.3772
1001	991	Protease	CASP3	Casp3		caspase-3 preproprotein	P42574	http://www.phosphosite.org/proteinAction.do?id=4672&showAllSites=true	32		GTELDCGIETDSGVDDDM#ACHK	2	1220.98							7582	7365	7606	7328	4920	4766	5409	5371	4989	5424	7577	7365	7609	7333	23.9402	24.0117	23.6655	23.7877	24.305	25.84	39.3832	38.9512	39.4183	39.1063
1002	992	Protease	CASP3	Casp3		caspase-3 preproprotein	P42574	http://www.phosphosite.org/proteinAction.do?id=4672&showAllSites=true	32		GTELDCGIETDSGVDDDM#ACHK	3	814.323	4894	4734	5385	5331	4954	5386	7539	7342	7802	7292	4934	4787	5409	5350	4926	5403	7577	7342	7609	7333	23.987	24.0818	23.6655	23.7185	24.0853	25.766	39.3832	38.9512	39.4183	39.1063	5.101	5.511	4.839	3.704	3.987	4.8
1003	993	Protease	CASP3	Casp3		caspase-3 preproprotein	P42574	http://www.phosphosite.org/proteinAction.do?id=4672&showAllSites=true	32		GTELDCGIETDSGVDDDM#ACHK	3	814.323	5092	5311	5681				8194	7765	8228	7928	4934	4787	5409	5350	4926	5403	7577	7342	7609	7333	23.987	24.0818	23.6655	23.7185	24.0853	25.766	39.3832	38.9512	39.4183	39.1063	3.92	4.184	3.327
1004	994	Protease	CASP3	Casp3		caspase-3 preproprotein	P42574	http://www.phosphosite.org/proteinAction.do?id=4672&showAllSites=true	32		GTELDCGIETDSGVDDDM#ACHK	3	814.323	5311	4919					7754	7551	8016	8139	4934	4787	5409	5350	4926	5403	7577	7342	7609	7333	23.987	24.0818	23.6655	23.7185	24.0853	25.766	39.3832	38.9512	39.4183	39.1063	3.826	4.053
1005	995	Protease	CASP3	Casp3		caspase-3 preproprotein	P42574	http://www.phosphosite.org/proteinAction.do?id=4672&showAllSites=true	32		GTELDCGIETDSGVDDDM#ACHK	3	814.323	6062	5556					7982	8210	7589	7508	4934	4787	5409	5350	4926	5403	7577	7342	7609	7333	23.987	24.0818	23.6655	23.7185	24.0853	25.766	39.3832	38.9512	39.4183	39.1063	3.464	3.358
1006	996	Protease	CASP3	Casp3		caspase-3 preproprotein	P42574	http://www.phosphosite.org/proteinAction.do?id=4672&showAllSites=true	32		GTELDCGIETDSGVDDDM#ACHK	3	814.323	5726	5852					8635	8440	8659	7717	4934	4787	5409	5350	4926	5403	7577	7342	7609	7333	23.987	24.0818	23.6655	23.7185	24.0853	25.766	39.3832	38.9512	39.4183	39.1063	2.779	2.825
1007	997	Protease	CASP3	Casp3		caspase-3 preproprotein	P42574	http://www.phosphosite.org/proteinAction.do?id=4672&showAllSites=true	32		GTELDCGIETDSGVDDDM#ACHK	3	814.323							9062	8746	9145	8897	4934	4787	5409	5350	4926	5403	7577	7342	7609	7333	23.987	24.0818	23.6655	23.7185	24.0853	25.766	39.3832	38.9512	39.4183	39.1063
1008	998	Protease	CASP3	Casp3		caspase-3 preproprotein	P42574	http://www.phosphosite.org/proteinAction.do?id=4672&showAllSites=true	32		GTELDCGIETDSGVDDDM#ACHK	3	814.323	5392						8412	7993	8505	8352	4934	4787	5409	5350	4926	5403	7577	7342	7609	7333	23.987	24.0818	23.6655	23.7185	24.0853	25.766	39.3832	38.9512	39.4183	39.1063	2.345
1009	999	Protease	CASP3	Casp3		caspase-3 preproprotein	P42574	http://www.phosphosite.org/proteinAction.do?id=4672&showAllSites=true	32		GTELDCGIETDSGVDDDM#ACHK	3	814.323							9011		8924	8644	4934	4787	5409	5350	4926	5403	7577	7342	7609	7333	23.987	24.0818	23.6655	23.7185	24.0853	25.766	39.3832	38.9512	39.4183	39.1063
1010	1000	Protease	CASP3	Casp3		caspase-3 preproprotein	P42574	http://www.phosphosite.org/proteinAction.do?id=4672&showAllSites=true	32		GTELDCGIETDSGVDDDM#ACHKIPVE	3	960.405							10693		10698	10393	7384	7270					10693	10526	10700	10405	32.5057	32.7807					49.2282	48.866	49.2398	48.9175
1011	1001	Protease	CASP3	Casp3		caspase-3 preproprotein	P42574	http://www.phosphosite.org/proteinAction.do?id=4672&showAllSites=true	32		GTELDCGIETDSGVDDDM#ACHKIPVE	3	960.405									10714		7384	7270					10693	10526	10700	10405	32.5057	32.7807					49.2282	48.866	49.2398	48.9175
1012	1002	Protease	CASP3	Casp3		caspase-3 preproprotein	P42574	http://www.phosphosite.org/proteinAction.do?id=4672&showAllSites=true	32		GTELDCGIETDSGVDDDM#ACHKIPVEADFL	3	1109.14	12431	12277									12431	12262					16483	16268	16504	16065	49.4958	49.4197					66.2417	65.634	65.941	65.7337	4.517	5.105
1013	1003	Protease	CASP3	Casp3		caspase-3 preproprotein	P42574	http://www.phosphosite.org/proteinAction.do?id=4672&showAllSites=true	32		GTELDCGIETDSGVDDDM#ACHKIPVEADFL	3	1109.14		12298									12431	12262					16483	16268	16504	16065	49.4958	49.4197					66.2417	65.634	65.941	65.7337		3.743
1014	1004	Protease	CASP3	Casp3		caspase-3 preproprotein	P42574	http://www.phosphosite.org/proteinAction.do?id=4672&showAllSites=true	32		GTELDCGIETDSGVDDDM#ACHKIPVEADFLYA	3	1187.18	13024	12867							17225	16805	13047	12892	14117	14341	13730	13906	17176	17003	17260	16805	51.5758	51.5747	50.8158	50.7985	51.003	51.2885	68.1912	67.706	68.0155	67.8373	4.37	4.095
1015	1005	Protease	CASP3	Casp3		caspase-3 preproprotein	P42574	http://www.phosphosite.org/proteinAction.do?id=4672&showAllSites=true	32		GTELDCGIETDSGVDDDM#ACHKIPVEADFLYA	3	1187.18	13036	12877									13047	12892	14117	14341	13730	13906	17176	17003	17260	16805	51.5758	51.5747	50.8158	50.7985	51.003	51.2885	68.1912	67.706	68.0155	67.8373	3.703	3.894
1016	1006	Protease	CASP3	Casp3		caspase-3 preproprotein	P42574	http://www.phosphosite.org/proteinAction.do?id=4672&showAllSites=true	32		GTELDCGIETDSGVDDDM#ACHKIPVEADFLYAY	3	1241.53	14165	13951					18378	18245	18486	18082	14181	14005	15398	15664	15494	15187	18394	18220	18541	18102	55.164	55.137	54.297	54.3763	55.7353	54.7198	71.5898	71.2387	71.4948	71.4587	4.832	4.578
1017	1007	Protease	CASP3	Casp3		caspase-3 preproprotein	P42574	http://www.phosphosite.org/proteinAction.do?id=4672&showAllSites=true	32		GTELDCGIETDSGVDDDM#ACHKIPVEADFLYAY	3	1241.53	14260	14057						18220	18592	18162	14181	14005	15398	15664	15494	15187	18394	18220	18541	18102	55.164	55.137	54.297	54.3763	55.7353	54.7198	71.5898	71.2387	71.4948	71.4587	4.639	4.132
1018	1008	Protease	CASP3	Casp3		caspase-3 preproprotein	P42574	http://www.phosphosite.org/proteinAction.do?id=4672&showAllSites=true	32		GTELDCGIETDSGVDDDMACHK	2	1212.98		6092	6771	6734			9162	8963	9215	8901	6248	6080	6772	6722	6280	6646	9168	8963	9244	8945	28.4798	28.528	28.1592	28.197	28.6032	29.888	44.4615	44.1437	44.7592	44.3708		6.015	6.331	5.794
1019	1009	Protease	CASP3	Casp3		caspase-3 preproprotein	P42574	http://www.phosphosite.org/proteinAction.do?id=4672&showAllSites=true	32		GTELDCGIETDSGVDDDMACHK	2	1212.98		6063								8943	6248	6080	6772	6722	6280	6646	9168	8963	9244	8945	28.4798	28.528	28.1592	28.197	28.6032	29.888	44.4615	44.1437	44.7592	44.3708		5.626
1020	1010	Protease	CASP3	Casp3		caspase-3 preproprotein	P42574	http://www.phosphosite.org/proteinAction.do?id=4672&showAllSites=true	32		GTELDCGIETDSGVDDDMACHK	3	808.991	6356	6146	7093	6852	6629	6595	9128	8934	9183	8868	6340	6045	6772	6722	6326	6646	9168	8972	9223	8903	28.4798	28.4263	28.1592	28.197	28.7638	29.888	44.4615	44.0448	44.7022	44.2562	5.052	4.701	4.715	4.863	4.623	5.396
1021	1011	Protease	CASP3	Casp3		caspase-3 preproprotein	P42574	http://www.phosphosite.org/proteinAction.do?id=4672&showAllSites=true	32		GTELDCGIETDSGVDDDMACHK	3	808.991	6202	6006	6881	7079	6212	6967	9244	9082	9422	9116	6340	6045	6772	6722	6326	6646	9168	8972	9223	8903	28.4798	28.4263	28.1592	28.197	28.7638	29.888	44.4615	44.0448	44.7022	44.2562	4.897	4.675	4.304	4.339	4.501	4.915
1022	1012	Protease	CASP3	Casp3		caspase-3 preproprotein	P42574	http://www.phosphosite.org/proteinAction.do?id=4672&showAllSites=true	32		GTELDCGIETDSGVDDDMACHK	3	808.991	6401	6131	6706	6655	6400	7042	9251	9185	9661	9263	6340	6045	6772	6722	6326	6646	9168	8972	9223	8903	28.4798	28.4263	28.1592	28.197	28.7638	29.888	44.4615	44.0448	44.7022	44.2562	4.647	4.661	4.206	4.334	4.263	4.737
1023	1013	Protease	CASP3	Casp3		caspase-3 preproprotein	P42574	http://www.phosphosite.org/proteinAction.do?id=4672&showAllSites=true	32		GTELDCGIETDSGVDDDMACHK	3	808.991	6650	6211	6850		6610	6786	9361	9039	9809		6340	6045	6772	6722	6326	6646	9168	8972	9223	8903	28.4798	28.4263	28.1592	28.197	28.7638	29.888	44.4615	44.0448	44.7022	44.2562	4.33	4.305	3.766		4.034	4.686
1024	1014	Protease	CASP3	Casp3		caspase-3 preproprotein	P42574	http://www.phosphosite.org/proteinAction.do?id=4672&showAllSites=true	32		GTELDCGIETDSGVDDDMACHK	3	808.991	6340	6268	7296		6962	7412		9463			6340	6045	6772	6722	6326	6646	9168	8972	9223	8903	28.4798	28.4263	28.1592	28.197	28.7638	29.888	44.4615	44.0448	44.7022	44.2562	3.677	4.287	3.471		3.841	4.331
1025	1015	Protease	CASP3	Casp3		caspase-3 preproprotein	P42574	http://www.phosphosite.org/proteinAction.do?id=4672&showAllSites=true	32		GTELDCGIETDSGVDDDMACHK	3	808.991	6847	6600			7260	6608					6340	6045	6772	6722	6326	6646	9168	8972	9223	8903	28.4798	28.4263	28.1592	28.197	28.7638	29.888	44.4615	44.0448	44.7022	44.2562	3.556	4.074			3.297	4.306
1026	1016	Protease	CASP3	Casp3		caspase-3 preproprotein	P42574	http://www.phosphosite.org/proteinAction.do?id=4672&showAllSites=true	32		GTELDCGIETDSGVDDDMACHK	3	808.991		6455			7089	6837					6340	6045	6772	6722	6326	6646	9168	8972	9223	8903	28.4798	28.4263	28.1592	28.197	28.7638	29.888	44.4615	44.0448	44.7022	44.2562		4.016			2.928	4.197
1027	1017	Protease	CASP3	Casp3		caspase-3 preproprotein	P42574	http://www.phosphosite.org/proteinAction.do?id=4672&showAllSites=true	32		GTELDCGIETDSGVDDDMACHK	3	808.991					7778	7514					6340	6045	6772	6722	6326	6646	9168	8972	9223	8903	28.4798	28.4263	28.1592	28.197	28.7638	29.888	44.4615	44.0448	44.7022	44.2562					3.304	3.608
1028	1018	Protease	CASP3	Casp3		caspase-3 preproprotein	P42574	http://www.phosphosite.org/proteinAction.do?id=4672&showAllSites=true	32		GTELDCGIETDSGVDDDMACHK	3	808.991					6839	7108					6340	6045	6772	6722	6326	6646	9168	8972	9223	8903	28.4798	28.4263	28.1592	28.197	28.7638	29.888	44.4615	44.0448	44.7022	44.2562					2.745	4.148
1029	1019	Protease	CASP3	Casp3		caspase-3 preproprotein	P42574	http://www.phosphosite.org/proteinAction.do?id=4672&showAllSites=true	32		GTELDCGIETDSGVDDDMACHKIPVE	3	955.074		8690			8968				12389	12028	8837	8676	9506	9507	8973	9209	12368	12222	12372	12028	37.4623	37.4128	37.194	37.0483	37.4643	38.0148	54.2873	53.9538	54.1967	53.9488		4.414			4.181
1030	1020	Protease	CASP3	Casp3		caspase-3 preproprotein	P42574	http://www.phosphosite.org/proteinAction.do?id=4672&showAllSites=true	32		GTELDCGIETDSGVDDDMACHKIPVEADFL	3	1103.81	13567	13363									13567	13354			14255	14410			17785		53.2447	53.0763			52.4088	52.6443			69.4403		4.621	3.921
1031	1021	Protease	CASP3	Casp3		caspase-3 preproprotein	P42574	http://www.phosphosite.org/proteinAction.do?id=4672&showAllSites=true	32		GTELDCGIETDSGVDDDMACHKIPVEADFLYA	3	1181.85	14061										14061	13900		15559	14927	15019	18268			17997	54.9092	54.7983		54.0893	54.2037	54.2813	71.2402			71.1605	4.614
1032	1022	Protease	CASP3	Casp3		caspase-3 preproprotein	P42574	http://www.phosphosite.org/proteinAction.do?id=4672&showAllSites=true	32		GTELDCGIETDSGVDDDMACHKIPVEADFLYAY	3	1236.2	15117						19394		19563		15117	14863		16714	16082	16111	19402	19292	19549	19026	58.1253	58.0372		57.2858	57.344	57.2773	74.4302	74.1348	74.2132	74.0683	4.232
1033	1023	Protease	CASP3	Casp3		caspase-3 preproprotein	P42574	http://www.phosphosite.org/proteinAction.do?id=4672&showAllSites=true	32		GTELDCGIETDSGVDDDMACHKIPVEADFLYAY	3	1236.2	15127										15117	14863		16714	16082	16111	19402	19292	19549	19026	58.1253	58.0372		57.2858	57.344	57.2773	74.4302	74.1348	74.2132	74.0683	4.281
1034	1024	Protease	CASP3	Casp3		caspase-3 preproprotein	P42574	http://www.phosphosite.org/proteinAction.do?id=4672&showAllSites=true	32		RGTELDCGIETDSGVDDDMACHK	3	861.025	5263										5263	5102	5724	5707	5241	5697	7955	7757	8008	7711	25.1805	25.2405	24.7813	24.983	25.1557	26.8017	40.6042	40.1808	40.7717	40.3673	7.393
1035	1025	Protease	CASP3	Casp3		caspase-3 preproprotein	P42574	http://www.phosphosite.org/proteinAction.do?id=4672&showAllSites=true	32		RGTELDCGIETDSGVDDDMACHK	4	646.02	5250				5250						5250	5102	5724	5686	5241	5697	7976	7757	8008	7711	25.1805	25.2405	24.7813	24.9018	25.1557	26.8017	40.6785	40.1808	40.7717	40.3673	3.272				3.012
1036	1026	Protease	CASP3	Casp3	175	caspase-3 preproprotein	P42574	http://www.phosphosite.org/proteinAction.do?id=4672&showAllSites=true	32	LDCGIETdSGVDDDM	GTELDCGIETD*	2	605.251	5834	5670	6537	6293	5888	6292																									2.781	2.643	3.084	3.165	3.256	3.63
1037	1027	Protease	CASP3	Casp3	175	caspase-3 preproprotein	P42574	http://www.phosphosite.org/proteinAction.do?id=4672&showAllSites=true	32	LDCGIETdSGVDDDM	GTELDCGIETD*	2	605.251	6055	5890	6319	6524	6120	6522																									2.183	1.925	2.482	3.001	3.212	3.234
1038	1028	Protease	CASP3	Casp3	175	caspase-3 preproprotein	P42574	http://www.phosphosite.org/proteinAction.do?id=4672&showAllSites=true	32	LDCGIETdSGVDDDM	GTELDCGIETD*	2	605.251				6936	6422	6798																												2.35	3.177	3.123
[truncated: 441 more rows]
[truncated: 45 more columns]

## Sheet: Quantitative
PTMSCAN DIRECT: APOPTOSIS / AUTOPHAGY RESULTS
[truncated: 459 more rows]
[truncated: 2 more columns]
